# Supplementary material for: Early postnatal serotonin modulation prevents adult-stage deficits in Arid1b-deficient mice through synaptic transcriptional reprogramming
Source: Nat Commun. 2022 Aug 27;13:5051. doi: 10.1038/s41467-022-32748-5 (PMC9420115; doi:10.1038/s41467-022-32748-5)
Supplement: Supplementary file 3 — Supplementary dataset 1 [file 41467_2022_32748_MOESM3_ESM.xlsx]

## Sheet: HT versus WT P3 Whole brain
Supplementary dataset 1. RNA-Seq results for whole-brain samples from naïve WT and Arid1b+/– mice at P3.
HT versus WT P3 Whole brain
Gene Information			Deseq2 Results					P3-WB-HT					P3-WB-WT
HGNC symbol	Mouse symbol	Ensemble ID	baseMean	log2FC	FC	p-value	adjusted p-value	Arid1b_P3_HT1	Arid1b_P3_HT2	Arid1b_P3_HT3	Arid1b_P3_HT4	Arid1b_P3_HT5	Arid1b_P3_WT1	Arid1b_P3_WT2	Arid1b_P3_WT3	Arid1b_P3_WT4	Arid1b_P3_WT5
FAM205A	Fam205a4	ENSMUSG00000078746	86.1068	24.5198	2.40538e+07	5.43025e-16	1.00096e-11	312.764	548.304	0	0	0	0	0	0	0	0
ARID1B	Arid1b	ENSMUSG00000069729	2717.69	-0.667213	-1.588	9.36193e-10	8.62843e-06	2372.07	2230.15	2253.06	1505.17	2142.32	3385.93	3154.7	3597.2	3428.6	3107.7
DYNLT1	Dynlt1b	ENSMUSG00000096255	3639.13	0.447171	1.36336	1.9097e-07	0.00117338	4277.08	4304.12	3824.27	4676.71	3912.34	3135.15	3362.58	3013.06	2549.81	3336.15
MRE11	Mre11a	ENSMUSG00000031928	448.225	-0.323373	-1.25125	5.69517e-06	0.0209958	401.322	382.445	389.184	385.184	433.49	501.94	494.008	479.307	537.297	478.075
DPM1	Dpm1	ENSMUSG00000078919	516.616	-0.566251	-1.48067	1.08263e-05	0.03326	338.891	453.772	439.767	482.413	366.345	531.522	601.52	562.721	789.996	599.218
ADAMTSL3	Adamtsl3	ENSMUSG00000070469	146.916	1.08737	2.12486	3.0189e-05	0.0794963	301.155	229.714	188.732	83.4406	198.569	87.9188	81.9965	116.73	97.5443	83.3625
HMCN1	Hmcn1	ENSMUSG00000066842	287.216	0.965028	1.9521	4.45667e-05	0.0912776	466.909	301.789	364.147	424.468	337.479	209.932	149.101	340.304	158.383	119.645
TTR	Ttr	ENSMUSG00000061808	9649.11	-0.461894	-1.37735	8.67778e-05	0.159958	8878.34	7758.73	9013.24	8756.22	6181.27	9710.53	11505.4	9508.53	12998.5	12180.3
LRP5	Lrp5	ENSMUSG00000024913	358.39	-0.328782	-1.25595	0.000176394	0.252375	348.731	303.113	326.616	317.3	294.454	403.657	425.965	394.123	425.488	344.451
ST18	St18	ENSMUSG00000033740	385.334	-0.453013	-1.3689	0.00017799	0.252375	337.386	359.617	332.083	335.643	261.036	560.766	391.333	396.59	452.239	426.649
PCOLCE2	Pcolce2	ENSMUSG00000015354	62.4375	-0.820663	-1.76622	0.000195901	0.257932	68.8814	37.0502	34.6147	44.3372	42.7688	62.3824	71.6676	85.497	72.6414	104.534
DDIT4L	Ddit4l	ENSMUSG00000046818	123.783	-0.485268	-1.39985	0.000212861	0.261578	111.614	119.208	89.2601	95.5005	99.873	148.495	159.97	147.053	144.846	122.013
SLC17A6	Slc17a6	ENSMUSG00000030500	4465.19	0.148606	1.1085	0.000250704	0.281013	4542.62	4636.73	4635.99	5024.91	4631.15	4199.63	4143.34	4261.59	4332.92	4242.99
ASB4	Asb4	ENSMUSG00000042607	334.707	0.36238	1.28555	0.000259166	0.281013	357.666	360.128	388.656	436.269	340.029	322.892	309.579	253.79	297.344	280.715
GPR83	Gpr83	ENSMUSG00000031932	132.125	0.426468	1.34394	0.000296211	0.287351	155.16	135.106	154.014	159.8	153.812	129.81	111.388	103.038	109.115	110.005
GPNMB	Gpnmb	ENSMUSG00000029816	40.3147	-1.68048	-3.20535	0.000307978	0.287351	24.3572	23.9257	11.3068	21.7114	14.3572	44.3275	47.7377	28.25	158.776	28.3969
LILRB4	Lilrb4a	ENSMUSG00000112148	11.6716	-1.80498	-3.49424	0.000311779	0.287351	6.05574	7.88147	7.39168	2.38777	2.27291	31.8191	13.1578	14.785	21.1812	9.7828
SIDT1	Sidt1	ENSMUSG00000022696	753.744	0.236063	1.17777	0.000445612	0.35506	794.941	854.293	796.816	823.633	806.711	661.57	748.615	674.429	746.967	629.466
TAC1	Tac1	ENSMUSG00000061762	595.775	0.349386	1.27402	0.000457314	0.35506	556.182	634.611	698.548	781.796	665.679	454.56	567.623	511.819	536.411	550.52
UGT2A1	Ugt2a1	ENSMUSG00000106677	7.63526	6.35669	81.9509	0.000462293	0.35506	0	3.69115	35.1819	17.1822	20.2973	0	0	0	0	0
ZNF771	Zfp771	ENSMUSG00000054716	353.693	0.405272	1.32434	0.000523053	0.376337	351.715	343.775	396.804	528.349	394.966	305.549	303.951	295.216	309.557	307.048
GOLGB1	Golgb1	ENSMUSG00000034243	2963.11	-0.331516	-1.25833	0.000530828	0.376337	2792.97	2789.23	2203.9	2958.46	2378.46	3240.52	3603.92	2874.73	3162.31	3626.6
ERMN	Ermn	ENSMUSG00000026830	44.2314	0.820864	1.76646	0.000604063	0.394777	68.1549	50.722	60.1915	34.7002	68.7435	31.5204	35.0452	32.0339	37.4653	23.7375
RACGAP1	Racgap1	ENSMUSG00000023015	1071.28	-0.202435	-1.15064	0.000619187	0.394777	1013.18	978.206	968.811	1068.34	952.164	1100.65	1162.81	1224.78	1168.27	1075.59
CCNF	Ccnf	ENSMUSG00000072082	277.459	-0.366	-1.28878	0.00062999	0.394777	240.055	232.454	228.77	293.929	215.833	314.322	269.547	331.53	316.944	331.202
CLIC6	Clic6	ENSMUSG00000022949	188.21	-0.542934	-1.45693	0.000642506	0.394777	156.295	161.414	171.363	140.177	136.445	166.744	238.499	174.088	284.006	253.07
WDR1	Wdr1	ENSMUSG00000005103	6034.44	0.108794	1.07833	0.000701009	0.403803	6211.2	6135.88	6228.35	6521.4	6211.69	5752.02	5914.23	5758.23	5826.4	5785.02
TICRR	Ticrr	ENSMUSG00000046591	129.659	-0.435189	-1.35209	0.000743967	0.415562	134.672	99.9107	118.148	108.759	90.7073	144.477	145.486	160.262	153.417	140.754
TTLL5	Ttll5	ENSMUSG00000012609	618.236	0.319562	1.24795	0.000848437	0.459978	660.03	771.888	658.091	694.101	647.937	643.746	517.466	599.888	474.279	514.931
DUX5	Duxbl1	ENSMUSG00000048502	49.2469	-0.995282	-1.99347	0.00103134	0.528077	38.9261	17.1189	52.0657	33.9897	25.467	46.6989	100.951	65.7168	60.5026	51.0324
RCBTB2	Rcbtb2	ENSMUSG00000022106	1392.65	-0.203907	-1.15181	0.00108364	0.530168	1321.99	1343.74	1306.24	1269.83	1227.53	1520.77	1405.43	1393.73	1668.49	1468.7
NAP1L5	Nap1l5	ENSMUSG00000055430	5633.37	0.233339	1.17555	0.00109295	0.530168	5410.27	5674.58	6162.08	7113.48	6078.1	5279.54	5047.02	5088.08	5184.48	5296.04
FAM107B	Fam107b	ENSMUSG00000026655	946.658	-0.169454	-1.12463	0.00130831	0.609322	901.507	858.313	879.354	909.012	907.54	1017.21	953.497	1003.94	980.49	1055.71
BCHE	Bche	ENSMUSG00000027792	162.543	-0.492974	-1.40734	0.00155594	0.674875	158.395	139.872	125.975	130.545	119.659	172.836	212.897	230.608	202.064	132.578
ABI1	Abi1	ENSMUSG00000058835	2548.58	-0.206541	-1.15392	0.00165495	0.674875	2268.83	2485.59	2493.91	2136.7	2448.07	2820.38	2991.12	2648.16	2638.85	2554.2
DNAJB3	Dnajb3	ENSMUSG00000081984	68.6158	0.507865	1.42194	0.00170072	0.674875	84.2118	69.0738	89.8521	88.6816	70.9172	60.3495	50.7695	53.2282	57.1946	61.8793
LHCGR	Lhcgr	ENSMUSG00000024107	39.1958	-0.757182	-1.69019	0.00173428	0.674875	40.3927	27.5118	23.4807	28.9447	25.0214	50.7792	69.9283	42.128	45.5694	38.2016
ACP7	Acp7	ENSMUSG00000037469	15.5917	1.22697	2.34075	0.00183966	0.674875	27.2051	12.4954	13.4305	26.3344	31.3457	9.4556	6.21252	10.3229	11.9066	7.20831
EFNB1	Efnb1	ENSMUSG00000031217	804.743	-0.183487	-1.13563	0.00195404	0.674875	802.578	772.783	725.385	725.351	741.824	861.11	835.091	831.874	919.673	831.763
DHX37	Dhx37	ENSMUSG00000029480	758.818	-0.499935	-1.41415	0.00200538	0.674875	532.945	646.743	541.366	667.488	751.37	835.77	860.027	599.183	1232.03	921.258
MEI4	Mei4	ENSMUSG00000043289	43.405	0.659971	1.58005	0.00208587	0.674875	55.1075	58.5994	58.0049	43.9887	49.7231	26.0415	34.0438	37.3899	26.2656	44.8852
ETV5	Etv5	ENSMUSG00000013089	1378.79	-0.162592	-1.1193	0.00210736	0.674875	1344.98	1318.77	1244.03	1230.56	1368.14	1520.66	1423.21	1501.51	1426.79	1409.27
NFIA	Nfia	ENSMUSG00000028565	2652.12	-0.197121	-1.14641	0.00210773	0.674875	2626.61	2528.34	2560.59	2419.75	2220.86	3002.2	2632.1	2937.23	2935.29	2658.27
ACSS3	Acss3	ENSMUSG00000035948	45.1597	-0.6471	-1.56602	0.00213108	0.674875	41.0571	28.4237	27.6786	42.328	36.5559	41.9838	58.7061	55.5678	65.6277	53.6681
ARHGAP36	Arhgap36	ENSMUSG00000036198	344.736	0.323262	1.25116	0.00213764	0.674875	394.03	332.62	369.982	417.254	402.208	335.361	268.537	357.455	274.699	295.215
TRAM2	Tram2	ENSMUSG00000041779	179.963	-0.351223	-1.27564	0.00214507	0.674875	170.905	164.349	151.488	149.466	155.05	237.188	181.112	216.765	195.769	177.536
ANLN	Anln	ENSMUSG00000036777	220.691	-0.340445	-1.26615	0.00221592	0.674875	176.703	200.731	183.479	241.466	170.642	244.385	251.874	228.535	247.595	261.504
RAD51	Rad51	ENSMUSG00000027323	160.002	-0.419861	-1.3378	0.00222039	0.674875	110.881	150.392	131.16	164.796	126.727	158.269	187.204	212.075	193.525	164.991
ENTPD1	Entpd1	ENSMUSG00000048120	238.795	-0.593554	-1.50896	0.00222143	0.674875	161.888	227.147	227.838	155.491	178.76	404.951	339.493	263.024	196.005	233.354
L3MBTL3	L3mbtl3	ENSMUSG00000039089	2371.57	0.175495	1.12935	0.00223335	0.674875	2372.25	2477.31	2421.81	2558.74	2747.01	2160.61	2138.47	2181.15	2253.18	2405.18
PLA2G3	Pla2g3	ENSMUSG00000034579	404.947	0.340825	1.26648	0.00232487	0.691199	445.383	494.732	401.773	531.69	388.642	357.013	384.136	295.555	388.551	361.992
CBLN2	Cbln2	ENSMUSG00000024647	1657.51	0.163958	1.12036	0.00244853	0.695602	1650.15	1820.17	1743.05	1834.1	1707.32	1586.38	1490.41	1486.31	1656.42	1600.78
TMEFF2	Tmeff2	ENSMUSG00000026109	1522.78	0.140459	1.10226	0.00247739	0.695602	1593.85	1535.12	1574.95	1641.94	1638.56	1391.77	1511.62	1417.35	1468.76	1453.91
LPCAT3	Lpcat3	ENSMUSG00000004270	525.65	-0.196368	-1.14581	0.00249895	0.695602	495.842	496.175	496.106	468.696	493.906	600.129	557.379	525.355	576.531	546.382
INTS6	Ints6	ENSMUSG00000035161	764.644	-0.459297	-1.37487	0.00256743	0.695602	624.527	618.929	557.755	614.263	801.515	771.18	614.272	1145.57	920.44	977.993
DDR2	Ddr2	ENSMUSG00000026674	533.044	-0.367892	-1.29047	0.00256953	0.695602	547.353	505.437	459.614	402.816	412.606	638.015	614.129	629.258	669.368	451.85
ERBB2	Erbb2	ENSMUSG00000062312	206.186	-0.419226	-1.33721	0.00264903	0.695602	184.814	190.832	181.405	178.345	143.361	217.551	213.745	219.978	322.191	209.638
CEBPG	Cebpg	ENSMUSG00000056216	848.234	-0.190095	-1.14084	0.00266411	0.695602	863.51	811.804	794.64	775.89	716.234	914.437	877.717	884.304	951.981	891.823
ATP2A1	Atp2a1	ENSMUSG00000030730	17.352	-1.79524	-3.47074	0.00271494	0.695602	2.93602	4.31928	3.41684	7.75154	25.0649	38.0141	32.0673	40.0248	7.32958	12.5955
CD82	Cd82	ENSMUSG00000027215	265.872	-0.303309	-1.23397	0.00276678	0.695602	223.61	238.069	228.02	287.846	211.401	298.222	297.094	288.819	314.282	271.36
KLF3	Klf3	ENSMUSG00000029178	1037.45	-0.247325	-1.187	0.00279252	0.695602	1021.25	1044.33	982.035	828.279	866.54	1122.79	1075.42	1065.1	1261.02	1107.73
LRRC15	Lrrc15	ENSMUSG00000052316	9.51106	-2.9401	-7.67465	0.00296423	0.714076	3.27471	0.920293	2.07663	1.85053	2.89346	2.83866	11.3888	66.5998	2.24226	1.02539
SLC16A10	Slc16a10	ENSMUSG00000019838	84.5133	-0.491628	-1.40603	0.0029887	0.714076	69.8175	73.9852	77.5951	61.0505	68.5835	114.411	107.285	91.3409	70.8871	110.177
CDCA7	Cdca7	ENSMUSG00000055612	357.502	-0.289667	-1.22236	0.00300778	0.714076	286.517	337.32	323.37	327.592	334.219	354.995	459.231	423.227	356.142	372.403
CD109	Cd109	ENSMUSG00000046186	127.048	-0.411715	-1.33027	0.00305914	0.714076	104.74	125.119	109.043	108.377	97.6996	130.971	158.302	177.779	135.616	122.835
OSCP1	Oscp1	ENSMUSG00000042616	809.413	0.266175	1.20262	0.00306038	0.714076	742.412	943.492	981.07	864.056	888.512	836.553	718.188	754.613	681.59	683.642
FAM186B	Fam186b	ENSMUSG00000078907	27.7188	-1.03731	-2.0524	0.00310215	0.714774	23.0366	14.1828	11.4668	13.801	28.5091	59.7752	39.2552	21.9574	26.4	38.8041
KCTD8	Kctd8	ENSMUSG00000037653	417.629	0.240811	1.18166	0.00319445	0.723835	434.838	463.985	464.489	486.649	410.948	404.818	338.507	374.289	405.719	392.049
ENPP2	Enpp2	ENSMUSG00000022425	1753.75	-0.213832	-1.15976	0.00329835	0.723835	1531.2	1541.19	1671.23	1830.19	1544.02	1701.06	1823.69	1917.1	2063.27	1914.58
PRKD3	Prkd3	ENSMUSG00000024070	937.529	-0.188429	-1.13952	0.00333069	0.723835	978.853	886.516	863.062	838.109	816.295	968.563	979.216	1040.16	1039.34	965.177
CCER2	Ccer2	ENSMUSG00000096257	8.87479	1.40619	2.65037	0.00333782	0.723835	12.8749	7.21171	13.1712	18.7133	12.5252	7.52766	2.68202	5.24977	3.36539	5.42685
RBM47	Rbm47	ENSMUSG00000070780	25.9124	-0.917366	-1.88866	0.00351637	0.752156	16.9505	13.3909	20.3808	21.6647	16.6729	19.8015	44.1309	23.2003	34.9245	48.0066
SLC12A5	Slc12a5	ENSMUSG00000017740	9051.64	0.203166	1.15122	0.00355002	0.752156	8378.03	9003.66	10041.4	10624.4	10393.3	8478.29	8215.17	8617.24	8124.97	8640.02
KCNC4	Kcnc4	ENSMUSG00000027895	1300.49	0.210738	1.15728	0.00365433	0.765458	1211.46	1311.34	1423.63	1546.67	1482.33	1245.33	1147.29	1202.96	1203.03	1230.84
RNF227	Rnf227	ENSMUSG00000043419	2818.65	0.155757	1.11401	0.00380881	0.780086	2854.64	2916.58	2907.63	3276.32	2896.57	2605.08	2647.36	2560.34	2699.67	2822.3
CCL23	Ccl9	ENSMUSG00000019122	26.7137	-1.25967	-2.39441	0.00403545	0.817423	17.8926	9.83363	13.4874	12.3952	22.1871	34.0546	69.0217	18.5259	13.6203	56.1183
CAND2	Cand2	ENSMUSG00000030319	435.102	-0.214639	-1.16041	0.00413077	0.827636	409.087	410.598	387.006	386.283	421.392	481.509	451.071	517.574	432.579	453.921
SLC6A4	Slc6a4	ENSMUSG00000020838	322.658	0.253504	1.1921	0.00431392	0.850657	300.301	356.741	352.027	385.257	359.845	321.933	284.974	291.428	279.467	294.602
GATA3	Gata3	ENSMUSG00000015619	254.474	0.47926	1.39403	0.00433797	0.850657	282.029	227.554	354.644	367.26	251.949	260.567	185.099	202.227	164.155	249.253
KIF18A	Kif18a	ENSMUSG00000027115	106.763	-0.380458	-1.30176	0.00444226	0.851528	101.209	84.3202	92.6907	102.11	83.3638	122.023	125.879	129.141	126.078	100.816
FGFR4	Fgfr4	ENSMUSG00000005320	33.6668	-0.892673	-1.85661	0.00444539	0.851528	26.7493	17.9114	21.5558	34.6498	16.2359	63.8462	32.6879	60.9732	32.7357	29.3232
PMS1	Pms1	ENSMUSG00000026098	134.366	-0.38708	-1.30774	0.004481	0.851528	143.019	98.7225	116.546	122.427	103.502	180.935	150.235	146.066	146.732	135.473
CNN3	Cnn3	ENSMUSG00000053931	3421.88	-0.153813	-1.11251	0.00472252	0.875444	3241.74	3083.62	3306.24	3509.98	3056.06	3432.15	3682.24	3767.77	3691.23	3447.73
E2F7	E2f7	ENSMUSG00000020185	171.482	-0.325977	-1.25351	0.00476656	0.875444	172.597	143.686	143.21	161.211	140.175	195.169	224.642	174.498	185.62	174.019
SLC48A1	Slc48a1	ENSMUSG00000081534	2011.49	0.141979	1.10342	0.00477163	0.875444	2161.88	2092.07	2237.43	2082.6	1981.44	1872.6	2018.87	1902.45	1835.19	1930.35
ELF3	Elf3	ENSMUSG00000003051	5.98736	-1.70352	-3.25695	0.00480044	0.875444	3.78941	2.38785	2.65058	2.29294	1.72307	3.72817	7.26955	9.02504	9.68306	17.324
CPT2	Cpt2	ENSMUSG00000028607	145.736	-0.474954	-1.38987	0.00484432	0.875444	117.744	129.728	110.009	147.416	102.406	147.459	150.871	228.422	131.608	191.693
CPNE9	Cpne9	ENSMUSG00000030270	268.353	-0.485699	-1.40026	0.00495329	0.886447	216.999	171.407	259.665	248.258	220.507	346.346	343.027	335.95	352.461	188.912
COL5A2	Col5a2	ENSMUSG00000026042	939.953	-0.353385	-1.27755	0.00506764	0.898191	837.628	824.851	797.659	892.796	773.55	869.612	1145.41	1380.94	1045.23	831.848
SGO1	Sgo1	ENSMUSG00000023940	107.935	-0.490602	-1.40503	0.00531036	0.930487	111.333	81.1795	93.8698	91.8072	70.0905	124.504	168.223	118.58	124.788	94.9737
CLCC1	Clcc1	ENSMUSG00000027884	517.935	-0.233604	-1.17577	0.00540071	0.930487	498.59	482.354	424.555	500.766	472.612	576.757	479.772	575.148	556.371	612.429
GALM	Galm	ENSMUSG00000035473	40.2367	0.650635	1.56986	0.0054013	0.930487	49.6525	32.2025	58.9611	61.5017	43.6552	28.8427	34.8794	27.0578	34.3036	31.3103
WNT16	Wnt16	ENSMUSG00000029671	10.1816	1.18037	2.26635	0.0055474	0.934526	13.154	11.9236	21.6571	9.05156	15.2361	5.12225	7.89116	5.75154	6.74053	5.28799
STON1-GTF2A1L	Ston1	ENSMUSG00000033855	122.992	-0.528274	-1.4422	0.00556972	0.934526	109.714	102.403	89.3379	118.75	82.4113	111.06	204.462	142.005	108.045	161.727
SYN2	Syn2	ENSMUSG00000009394	5952.87	0.112978	1.08146	0.00557684	0.934526	5825.32	6159.17	6504.1	6115.69	6325.5	5817.47	5746.85	5815.43	5554.86	5664.29
MAPK7	Mapk7	ENSMUSG00000001034	1791.44	-0.126874	-1.09193	0.00569809	0.94309	1618.18	1728.7	1783.32	1699.74	1732.9	1825.28	1895.75	1921.28	1799.88	1909.4
KNDC1	Kndc1	ENSMUSG00000066129	2856.89	0.139081	1.1012	0.00588992	0.94309	2961.62	2820.47	3110.15	2905.67	3174.5	2745.36	2632.46	2626.55	2879.49	2712.67
NPHP3	Nphp3	ENSMUSG00000032558	428.157	-0.616461	-1.53311	0.00595103	0.94309	351.784	326.191	351.401	284.828	370.381	851.151	337.151	361.914	655.233	391.539
NIBAN2	Niban2	ENSMUSG00000026796	1635.75	-0.121667	-1.08799	0.0060306	0.94309	1508.04	1603.46	1619.95	1521.51	1580.76	1664.56	1762.16	1712.2	1677.12	1707.71
FIBIN	Fibin	ENSMUSG00000074971	105.211	0.440739	1.3573	0.00605589	0.94309	112.505	110.823	98.8671	147.519	135.307	72.373	83.8275	83.6749	103.794	103.418
SUN2	Sun2	ENSMUSG00000042524	897.969	-0.187208	-1.13856	0.00607604	0.94309	840.426	883.774	808.124	810.424	855.605	969.812	1075.7	870.553	946.246	919.022
IGFBPL1	Igfbpl1	ENSMUSG00000035551	1452.5	-0.144587	-1.10541	0.00611107	0.94309	1501.48	1302.03	1387.38	1352.84	1358.07	1575.48	1477.89	1510.24	1497.11	1562.47
KNL1	Knl1	ENSMUSG00000027326	176.798	-0.565219	-1.47961	0.00614674	0.94309	189.244	152.474	149.674	133.152	88.6918	267.975	185.685	254.643	201.149	145.296
FOLR1	Folr1	ENSMUSG00000001827	80.3898	-0.618395	-1.53517	0.00617705	0.94309	51.8304	69.3375	65.0915	64.4406	64.9946	53.6498	112.402	80.9288	122.213	119.009
LRCH1	Lrch1	ENSMUSG00000068015	751.234	0.493933	1.40828	0.00619074	0.94309	712.134	638.97	1052.36	1323.52	672.408	718.083	616.998	606.472	596.978	574.425
LAT2	Lat2	ENSMUSG00000040751	45.2804	0.538669	1.45263	0.00658337	0.994683	63.1766	56.606	48.5171	56.4332	44.2917	44.6981	38.4989	35.6469	31.0605	33.8749
OXTR	Oxtr	ENSMUSG00000049112	287.964	0.24884	1.18825	0.00664066	0.995181	366.07	300.662	310.255	285.095	303.668	262.011	279.672	267.442	257.124	247.644
PRKCD	Prkcd	ENSMUSG00000021948	667.99	-0.16998	-1.12504	0.00683921	0.998718	672.939	634.747	586.081	622.197	629.833	698.432	752.542	704.428	667.939	710.764
IFT81	Ift81	ENSMUSG00000029469	1125.27	0.218034	1.16315	0.00702936	0.998718	1184.99	1057.91	1186.93	1314.77	1305.44	936.086	1082.49	997.582	1030.22	1156.33
GALNT7	Galnt7	ENSMUSG00000031608	455.676	-0.19788	-1.14701	0.00711882	0.998718	452.737	438.668	396.429	405.416	430.465	468.53	497.639	491.282	451.376	524.216
MST1R	Mst1r	ENSMUSG00000032584	78.3963	0.575975	1.49068	0.00733511	0.998718	100.741	108.61	71.3642	105.908	82.3967	60.0195	79.2899	51.921	82.4698	41.2427
MTHFD1	Mthfd1	ENSMUSG00000021048	891.331	-0.145418	-1.10605	0.00738555	0.998718	820.707	866.47	854.396	849.863	840.071	917.332	958.61	978.779	872.587	954.497
SLC12A4	Slc12a4	ENSMUSG00000017765	558.927	-0.253289	-1.19192	0.00738802	0.998718	526.233	481.391	540.742	531.833	469.298	698.487	573.059	614.117	650.675	503.438
HEATR5B	Heatr5b	ENSMUSG00000039414	1620.78	0.185208	1.13698	0.00740805	0.998718	1807.08	1682.4	1711.13	1587.43	1833.66	1695.23	1542.22	1480.05	1362.52	1506.07
PIP5K1A	Pip5k1a	ENSMUSG00000028126	830.54	-0.174396	-1.12849	0.00747275	0.998718	779.077	793.221	763.734	730.966	833.779	931.248	869.828	807.248	938.342	857.953
MYOM1	Myom1	ENSMUSG00000024049	77.0445	-0.920567	-1.89286	0.00748567	0.998718	78.4206	73.608	46.5932	30.8348	35.2624	195.81	77.9728	78.8555	54.1023	98.9854
COL4A1	Col4a1	ENSMUSG00000031502	5890.81	-0.158498	-1.11612	0.00755625	0.998718	5521.64	5429.67	5333	5826.31	5727.8	6366.53	6930.33	6040.88	5700.07	6031.89
RPUSD3	Rpusd3	ENSMUSG00000051169	125.774	-0.426718	-1.34417	0.00757695	0.998718	93.152	85.6416	90.6001	136.085	131.189	144.591	135.482	164.135	136.027	140.834
HAPLN4	Hapln4	ENSMUSG00000007594	69.5287	0.572104	1.48669	0.00757739	0.998718	63.9035	65.7876	93.7699	98.0624	94.9781	81.3617	52.0664	53.8725	43.4684	48.016
DTL	Dtl	ENSMUSG00000037474	233.263	-0.333792	-1.26032	0.00762652	0.998718	249.267	208.362	198.479	203.464	172.474	267.858	260.949	260.509	302.727	208.544
SPP1	Spp1	ENSMUSG00000029304	390.622	-0.930602	-1.90607	0.0076344	0.998718	258.271	284.204	231.385	353.511	216.521	292.37	538.636	897.783	575.316	258.218
TPH2	Tph2	ENSMUSG00000006764	160.338	0.311285	1.24081	0.0078312	0.999818	156.36	199.698	156.757	195.371	179.12	151.022	146.528	128.11	138.85	151.559
METTL22	Mettl22	ENSMUSG00000039345	508.146	0.252184	1.19101	0.00801277	0.999818	549.897	480.303	514.666	632.71	584.908	446.882	532.491	450.378	463.818	425.409
PKHD1L1	Pkhd1l1	ENSMUSG00000038725	33.3773	1.40502	2.64822	0.00801741	0.999818	66.1536	53.2008	27.3806	5.96959	91.9667	29.0043	9.55278	14.6593	17.1883	18.6971
SSPOP	Sspo	ENSMUSG00000029797	63.6906	-0.944379	-1.92436	0.00808031	0.999818	23.8486	32.8917	35.7884	64.8544	63.3727	56.2975	66.127	157.656	45.3359	90.7341
ZC3H10	Zc3h10	ENSMUSG00000039810	374.32	-0.230347	-1.17312	0.00811663	0.999818	389.254	318.104	348.087	348.365	319.123	405.064	383.763	373.699	453.966	403.776
RCBTB1	Rcbtb1	ENSMUSG00000035469	1472.43	-0.180758	-1.13348	0.00829202	0.999818	1477.72	1392.23	1388.25	1285.95	1357.13	1471.48	1569.57	1776.19	1556.71	1449.12
SMC2	Smc2	ENSMUSG00000028312	769.61	-0.220758	-1.16535	0.00842734	0.999818	768.629	713.253	703.171	707.47	660.681	812.603	759.298	948.613	889.477	732.9
TACR1	Tacr1	ENSMUSG00000030043	324.414	0.281934	1.21582	0.00852012	0.999818	392.124	322.944	412.225	287.766	365.889	274.955	285.757	305.77	304.657	292.048
PKMYT1	Pkmyt1	ENSMUSG00000023908	260.639	-0.23662	-1.17823	0.00863747	0.999818	240.293	252.291	222.36	261.194	220.731	284.129	296.626	288.201	254.672	285.898
THSD1	Thsd1	ENSMUSG00000031480	214.317	-0.294672	-1.22661	0.00869862	0.999818	186.331	209.838	165.934	187.447	211.7	196.138	241.123	250.869	262.106	231.68
NTSR2	Ntsr2	ENSMUSG00000020591	322.797	0.342716	1.26814	0.0088249	0.999818	313.886	397.813	305.574	451.162	337.29	339.696	302.024	261.418	265.264	253.844
SCG2	Scg2	ENSMUSG00000050711	5795.6	0.168074	1.12356	0.00890662	0.999818	5584.39	6008.02	6005.13	6972.11	6093.65	5265.73	5816.83	5238.64	5399.2	5572.33
ZNF740	Zfp740	ENSMUSG00000046897	2388.42	-0.119753	-1.08655	0.00891461	0.999818	2347.7	2353.45	2389.89	2155.85	2201.43	2459	2495.16	2560.27	2488.01	2433.47
OSTN	Ostn	ENSMUSG00000052276	15.5078	0.996117	1.99462	0.00902533	0.999818	27.0994	9.10723	17.2073	26.8636	23.1063	10.6178	10.3996	13.8075	8.07546	8.79379
ATG9B	Atg9b	ENSMUSG00000038295	172.985	0.355611	1.27953	0.00936459	0.999818	183.361	243.074	185.894	205.294	153.639	151.975	133.169	143.017	175.636	154.792
CAB39L	Cab39l	ENSMUSG00000021981	645.049	-0.204244	-1.15208	0.00938267	0.999818	549.533	557.179	649.449	640.157	599.542	688.805	679.675	622.871	697.261	766.018
MYO7A	Myo7a	ENSMUSG00000030761	1119.76	-0.221783	-1.16617	0.00944549	0.999818	1072.97	996.089	965.178	950.834	1183.41	1061.85	1145.24	1327.36	1300.71	1193.94
ZFYVE16	Zfyve16	ENSMUSG00000021706	971.334	0.224784	1.1686	0.009671	0.999818	1096.65	1063.37	1129.28	876.327	1067.82	838.605	822.784	863.151	1009.49	945.854
SLC35A5	Slc35a5	ENSMUSG00000022664	1156.98	-0.200729	-1.14928	0.00973086	0.999818	1146.03	1126.91	1152.92	938.886	1018.14	1275.23	1219.36	1239.27	1340.63	1112.45
GFY	Gfy	ENSMUSG00000095276	13.2827	1.4582	2.74766	0.00974614	0.999818	7.21989	7.36744	39.5691	21.8473	21.0418	4.45625	5.34152	7.83609	3.16341	14.9845
ELAPOR2	Elapor2	ENSMUSG00000056004	1697.24	0.177788	1.13115	0.00978457	0.999818	1794.06	1792.39	1893.23	1588.17	1940.91	1482.66	1523.58	1697.7	1582.24	1677.48
PGPEP1	Pgpep1	ENSMUSG00000056204	748.207	-0.2506	-1.1897	0.00985128	0.999818	690.491	783.666	659.985	735.686	548.848	860.483	872.47	741.792	806.419	782.229
POU4F1	Pou4f1	ENSMUSG00000048349	196.962	0.412704	1.33118	0.00992974	0.999818	188.416	172.207	302.038	239.711	220.263	148.569	151.267	161.971	208.359	176.819
TRH	Trh	ENSMUSG00000005892	134.62	0.30387	1.23445	0.00993859	0.999818	150.336	133.325	149.22	148.387	162.923	120.436	120.991	114.596	107.982	138.005
CSPG4BP	Cspg4b	ENSMUSG00000021763	146.895	-0.313947	-1.2431	0.0100276	0.999818	127.125	115.832	141.534	138.27	133.056	174.374	185.273	166.658	145.601	141.23
NID1	Nid1	ENSMUSG00000005397	2500.38	-0.19438	-1.14423	0.010092	0.999818	2589.17	2286.06	2297.25	2451.65	2037.25	2701.5	2558.13	2842.66	2832.36	2407.8
NPY	Npy	ENSMUSG00000029819	1167.32	0.227952	1.17117	0.0102004	0.999818	1133.52	1186.1	1292.85	1286.84	1394.54	920.537	1012.55	1067.16	1156.8	1222.35
RPL7L1	Rpl7l1	ENSMUSG00000063888	1128.99	-0.265881	-1.20237	0.0104471	0.999818	1154.88	1004.34	1095.18	992.152	879.048	1072.97	1144.08	1157.12	1287.5	1502.64
ART3	Art3	ENSMUSG00000034842	42.3328	-0.867209	-1.82413	0.0104927	0.999818	25.7447	25.7537	30.627	40.9839	25.0803	37.5469	55.7759	57.9847	100.653	23.1779
TRIT1	Trit1	ENSMUSG00000028653	410.291	0.20366	1.15162	0.0105094	0.999818	440.66	438.262	476.407	454.709	386.633	385.005	365.963	390.75	358.004	406.516
AQP1	Aqp1	ENSMUSG00000004655	134.123	-0.397339	-1.31708	0.0106194	0.999818	101.834	135.434	128.5	104.586	108.154	118.506	175.651	138.992	141.806	187.77
ENO3	Eno3	ENSMUSG00000060600	148.316	-0.334077	-1.26057	0.0106235	0.999818	120.515	125.554	136.654	145.449	125.606	146.77	168.705	181.508	197.079	135.32
CCDC78	Ccdc78	ENSMUSG00000071202	8.2088	1.36107	2.56875	0.0107206	0.999818	15.2063	11.8968	16.8028	8.91922	6.28884	1.10794	3.92088	7.7133	7.31387	2.91798
MAML2	Maml2	ENSMUSG00000031925	464.472	-0.260547	-1.19793	0.0108845	0.999818	422.361	405.33	435.869	390.63	457.371	486.713	491.929	578.88	568.001	407.631
SLCO2A1	Slco2a1	ENSMUSG00000032548	230.027	-0.263769	-1.20061	0.0110556	0.999818	178.119	214.51	196.855	236.889	218.26	273.926	247.757	229.549	237.921	266.486
SLC16A9	Slc16a9	ENSMUSG00000037762	161.303	0.303257	1.23393	0.0110768	0.999818	186.62	198.066	173.619	182.543	149.612	134.921	151.941	148.017	162.646	125.04
WDFY4	Wdfy4	ENSMUSG00000051506	35.7418	-1.28878	-2.44321	0.0111635	0.999818	34.4564	11.859	8.1393	9.11536	40.8556	46.9075	51.9768	34.9724	19.6583	99.4772
ADRB3	Adrb3	ENSMUSG00000031489	15.6999	-0.976084	-1.96712	0.0112049	0.999818	4.98873	10.7585	8.57657	15.1329	13.898	15.6449	13.1262	30.5071	22.2174	22.1491
ROBO3	Robo3	ENSMUSG00000032128	274.459	0.257656	1.19553	0.0114687	0.999818	283.372	251.39	291.395	345.771	323.884	257.518	243.804	241.759	238.065	267.627
HIBCH	Hibch	ENSMUSG00000041426	313.42	0.218666	1.16366	0.0116395	0.999818	342.445	297.549	350.364	366.877	329.501	308.524	280.051	281.928	273.982	302.981
CDK20	Cdk20	ENSMUSG00000021483	424.218	-0.244851	-1.18497	0.0116416	0.999818	356.27	400.696	329.77	445.046	409.226	461.864	438.062	423.986	463.013	514.25
TMEM132E	Tmem132e	ENSMUSG00000020701	692.487	0.154028	1.11267	0.0118175	0.999818	727.584	712.259	682.67	769.062	755.652	671.808	662.293	676.121	652.557	614.859
RBMX	Rbmx	ENSMUSG00000031134	4243.82	-0.103676	-1.07451	0.0118621	0.999818	4289.08	4151.48	4074.87	3954.15	3988.01	4200.36	4391.95	4539.76	4357.18	4491.37
MAPK4	Mapk4	ENSMUSG00000024558	1002.5	-0.148778	-1.10863	0.0121104	0.999818	959.324	922.954	978.834	877.698	1015.62	1106.74	1000.58	1060.82	1073.38	1029.03
B3GNT6	B3gnt6	ENSMUSG00000074004	6.97843	1.39652	2.63265	0.0122654	0.999818	9.88298	6.40874	7.16305	15.2067	11.8254	2.79745	1.82136	8.17889	2.25081	4.24881
PIR	Pir	ENSMUSG00000031379	47.8542	0.492643	1.40702	0.0123095	0.999818	56.0739	55.3802	57.2285	66.4001	44.7377	45.0266	40.4527	46.5701	31.8239	34.8479
ZSCAN2	Zscan2	ENSMUSG00000038797	269.075	-0.251697	-1.19061	0.0123906	0.999818	227.517	274.237	243.662	245.467	236.093	284.757	266.139	291.486	273.138	348.253
ACY1	Acy1	ENSMUSG00000023262	184.509	0.327385	1.25474	0.0124063	0.999818	180.456	186.979	214.335	263.741	181.183	149.257	176.376	169.53	151.147	172.091
PDXK	Pdxk	ENSMUSG00000032788	2561.39	0.141535	1.10308	0.0124175	0.999818	2645.07	2790	2854.98	2494.69	2650.64	2574.26	2324.93	2574.47	2341.86	2362.97
OLFM3	Olfm3	ENSMUSG00000027965	838.638	0.220783	1.16537	0.0124903	0.999818	893.026	1032.22	912.153	821.401	854.404	697.365	695.133	806.8	805.783	868.096
DLL1	Dll1	ENSMUSG00000014773	471.188	-0.271831	-1.20734	0.0125123	0.999818	517.002	414.954	374.431	424.059	404.749	486.902	564.415	594.273	484.168	446.93
RWDD2A	Rwdd2a	ENSMUSG00000032417	361.833	0.236022	1.17774	0.0125282	0.999818	357.107	370.185	394.292	447.32	387.784	356.295	358.676	328.958	333.892	283.82
SWT1	Swt1	ENSMUSG00000052748	222.683	0.421502	1.33932	0.0125456	0.999818	271.306	293.425	245.6	207.512	254.813	131.92	178.302	165.601	232.903	245.45
C4orf33	D3Ertd751e	ENSMUSG00000025766	152.761	-0.359373	-1.28287	0.0127175	0.999818	114.612	108.677	165.357	147.66	133.28	177.267	149.807	152.543	177.009	201.4
PAGR1	Pagr1a	ENSMUSG00000030680	33.3645	0.854948	1.80869	0.0127382	0.999818	43.6268	25.7213	48.4395	27.8854	66.8199	14.1376	23.2034	20.2984	40.2252	23.2875
SLC6A12	Slc6a12	ENSMUSG00000030109	82.9757	0.536595	1.45055	0.0127975	0.999818	119.01	86.4691	102.054	114.292	67.8213	80.6209	65.2403	44.3599	88.8127	61.0763
ANO2	Ano2	ENSMUSG00000038115	37.7499	0.702835	1.6277	0.0130645	0.999818	77.6129	37.6752	47.559	33.5104	39.5637	23.5537	33.0544	32.3775	17.8783	34.7139
HOMER3	Homer3	ENSMUSG00000003573	403.71	-0.25987	-1.19737	0.0130664	0.999818	335.695	409.64	333.374	433.854	323.06	447.941	393.375	435.166	440.151	484.847
ZNF3	Zfp113	ENSMUSG00000037007	379.477	-0.288558	-1.22142	0.0131722	0.999818	363.49	348.208	387.386	301.538	308.098	510.142	374.414	453.841	375.913	371.735
GLRX2	Glrx2	ENSMUSG00000018196	1944.02	0.137043	1.09965	0.0134411	0.999818	1939.22	2082.99	1984.25	2087.86	2085.49	2002.5	1793.11	1905.52	1705.18	1854.04
CPNE8	Cpne8	ENSMUSG00000052560	916.856	0.143972	1.10494	0.0136008	0.999818	975.406	943.668	931.376	918.842	1044.36	883.244	867.197	855.407	832.915	916.147
VILL	Vill	ENSMUSG00000038775	63.7819	0.649417	1.56853	0.0137484	0.999818	90.092	56.3072	91.2489	86.779	64.3281	66.9355	68.1627	27.3399	39.9871	46.639
SMYD3	Smyd3	ENSMUSG00000055067	1158.16	0.184492	1.13642	0.013813	0.999818	1273.42	1315.06	1272.52	1030.64	1268.64	1036.7	1060.75	1060.94	1157.16	1105.73
RAB27B	Rab27b	ENSMUSG00000024511	802.093	0.20529	1.15292	0.0138326	0.999818	886.981	787.388	960.938	755.679	907.155	757.575	818.9	735.694	683.025	727.597
ZFR	Zfr	ENSMUSG00000022201	7663.63	0.109017	1.07849	0.0139368	0.999818	8038.31	8191.32	7586.66	7619.03	8329.18	7113.66	7205.02	7460.78	7362.1	7730.3
TSKU	Tsku	ENSMUSG00000049580	244.955	-0.247443	-1.1871	0.0141179	0.999818	240.501	234.523	252.597	206.767	186.663	267.828	254.698	275.711	262.831	267.436
CD164L2	Cd164l2	ENSMUSG00000028865	31.1978	0.72045	1.6477	0.0141548	0.999818	32.3942	58.6785	23.788	46.2186	34.9754	33.8588	24.2158	20.2832	20.9793	16.5866
PLEKHO2	Plekho2	ENSMUSG00000050721	221.616	-0.305714	-1.23603	0.0141659	0.999818	226.238	180.891	215.611	216.524	152.281	252.467	234.365	270.806	254.46	212.515
CCDC62	Ccdc62	ENSMUSG00000061882	134.694	0.503978	1.41812	0.0142783	0.999818	107.085	199.282	173.568	147.026	161.867	128.678	76.8839	120.802	86.701	145.047
CYB5D1	Cyb5d1	ENSMUSG00000044795	224.772	-0.240834	-1.18168	0.0143165	0.999818	203.86	191.191	233.619	185.335	216.145	240.4	226.179	250.798	262.675	237.515
NPTX2	Nptx2	ENSMUSG00000059991	464.579	0.236545	1.17817	0.0145815	0.999818	435.452	442.144	517.755	592.47	525.458	443.458	451.944	428.11	407.872	401.131
DDX43	Ddx43	ENSMUSG00000070291	12.0716	0.912164	1.88187	0.0147844	0.999818	13.0963	17.603	16.9643	12.7578	18.0927	5.77309	6.41095	9.54959	11.3598	9.10823
VANGL1	Vangl1	ENSMUSG00000027860	355.055	-0.280533	-1.21464	0.0149743	0.999818	393.918	328.026	287.507	306.705	289.242	395.06	443.09	389.907	316.949	400.149
SYNPO2L	Synpo2l	ENSMUSG00000039376	11.0526	-1.01786	-2.02492	0.0150402	0.999818	7.81437	8.37304	4.16414	8.07998	7.91268	6.71947	15.4198	15.3765	18.237	18.429
MYH7	Myh7	ENSMUSG00000053093	130.966	-0.314023	-1.24317	0.0150535	0.999818	97.8421	109.668	121.555	127.013	126.925	140.063	164.907	125.325	139.701	156.661
PEG10	Peg10	ENSMUSG00000092035	3598.94	0.157593	1.11542	0.0151193	0.999818	4204.94	3830.7	3644.7	3375.57	3921.1	3413.43	3168.41	3390.7	3541.12	3498.72
ZNF189	Zfp189	ENSMUSG00000039634	194.934	-0.251832	-1.19072	0.0151608	0.999818	198.718	169.545	167.051	179.311	174.958	196.234	193.772	240.925	215.351	213.476
TRIM71	Trim71	ENSMUSG00000079259	11.9399	0.92206	1.89482	0.0152845	0.999818	18.5949	15.507	14.4499	14.061	15.6876	11.4105	9.22243	6.2466	10.0903	4.12876
TRIM59	Trim59	ENSMUSG00000034317	453.101	-0.227533	-1.17083	0.0153426	0.999818	417.662	470.308	403.406	432.404	361.509	476.457	521.58	492.098	533.484	422.106
HCK	Hck	ENSMUSG00000003283	160.87	0.356499	1.28032	0.0153439	0.999818	161.48	159.751	165.513	241.709	174.847	142.183	160.099	115.383	149.505	138.231
EIF2B2	Eif2b2	ENSMUSG00000004788	732.675	0.283677	1.21729	0.0153974	0.999818	841.945	672.948	919.577	849.981	738.659	596.083	841.767	656.863	612.266	596.662
CLDN2	Cldn2	ENSMUSG00000047230	48.1085	-0.726649	-1.65479	0.0154077	0.999818	49.1031	26.2721	52.6887	32.2288	20.3099	36.5719	50.6138	74.7139	79.6272	58.9553
MRPS28	Mrps28	ENSMUSG00000040269	170.766	0.26633	1.20274	0.0154579	0.999818	175.237	174.485	180.752	215.501	187.494	157.98	168.305	162.899	137.835	147.173
AMIGO2	Amigo2	ENSMUSG00000048218	451.027	0.211216	1.15766	0.0156452	0.999818	456.872	477.755	438.187	535.291	512.127	418.902	435.14	394.989	374.362	466.649
NRN1	Nrn1	ENSMUSG00000039114	1349.2	0.246728	1.18651	0.0157489	0.999818	1311.93	1294.13	1436.04	1898.76	1380.14	1252	1216.72	1273.93	1161.56	1266.78
TNS2	Tns2	ENSMUSG00000037003	319.29	-0.395406	-1.31531	0.0158824	0.999818	302.095	255.513	174.993	346.935	300.848	365.664	339.089	330.697	330.332	446.734
GJD2	Gjd2	ENSMUSG00000068615	939.042	0.176666	1.13027	0.0158833	0.999818	934.648	973.768	958.415	1126.62	988.314	915.418	849.735	947.193	796.433	899.876
GDPD3	Gdpd3	ENSMUSG00000030703	25.5188	-0.632968	-1.55075	0.0160529	0.999818	20.6639	14.0369	18.8863	25.233	21.4035	31.0645	37.8548	33.0761	25.5585	27.4104
CRISPLD1	Crispld1	ENSMUSG00000025776	112.46	-0.339382	-1.26521	0.0161586	0.999818	106.254	109.2	86.1348	93.9156	100.722	124.635	135.433	151.136	102.834	114.338
ZIC3	Zic3	ENSMUSG00000067860	395.502	-0.206173	-1.15362	0.0161904	0.999818	414.398	351.056	364.594	387.856	320.234	432.903	406.828	455.791	406.312	415.05
C16orf90	1700037C18Rik	ENSMUSG00000005983	84.9433	0.441923	1.35841	0.0161905	0.999818	91.8778	91.7304	93.7819	121.465	89.9296	80.3838	81.3863	81.3668	45.2654	72.2461
RBMS1	Rbms1	ENSMUSG00000026970	1372.95	-0.145325	-1.10598	0.0162458	0.999818	1359.63	1386.78	1304.99	1188.04	1281.06	1502.21	1336.01	1436.15	1440.45	1494.14
ADGRA2	Adgra2	ENSMUSG00000031486	558.958	-0.224069	-1.16802	0.0163129	0.999818	531.881	517.229	450.089	540.444	538.812	605.441	697.838	568.006	627.301	512.54
FA2H	Fa2h	ENSMUSG00000033579	63.7543	0.560814	1.4751	0.0163804	0.999818	68.6926	51.1458	77.6838	107.119	75.6482	64.9481	63.671	38.9407	50.3561	39.3375
NPY4R	Npy4r	ENSMUSG00000048337	9.45719	1.14588	2.21281	0.0164092	0.999818	15.2394	6.45838	18.8741	8.20431	16.5307	7.54789	3.80328	8.30044	4.51446	5.09893
INPP5E	Inpp5e	ENSMUSG00000026925	795.108	-0.246679	-1.18647	0.0167461	0.999818	851.224	643.155	705.568	720.695	716.242	1025.76	732.09	804.679	913.238	838.429
FOXB1	Foxb1	ENSMUSG00000059246	121.889	0.389371	1.30982	0.0168099	0.999818	113.85	128.09	134.661	157.525	156.836	89.1036	114.38	87.2402	96.3205	140.887
TYRP1	Tyrp1	ENSMUSG00000005994	7.13449	-1.5461	-2.92026	0.0168586	0.999818	3.18994	1.34313	6.67976	1.35984	4.25715	4.22366	15.4252	4.60466	10.8094	19.4521
HAVCR2	Havcr2	ENSMUSG00000020399	12.4388	-0.944789	-1.92491	0.0168843	0.999818	9.66259	9.11773	4.45202	12.5908	6.58022	18.6915	23.1812	12.4628	15.5384	12.1107
RIDA	Rida	ENSMUSG00000022323	234.78	0.252903	1.1916	0.016903	0.999818	229.034	229.047	258.231	299.529	259.613	209.724	214.299	195.939	240.251	212.135
KCNE4	Kcne4	ENSMUSG00000047330	36.1949	0.582167	1.4971	0.0169246	0.999818	40.6243	33.323	54.2618	52.0038	37.3141	23.3227	38.7159	22.3829	29.3886	30.612
HBP1	Hbp1	ENSMUSG00000002996	602.74	-0.158221	-1.11591	0.0170833	0.999818	583.003	546.388	525.696	613.045	579.111	610.971	634.751	649.667	669.264	615.507
GAL	Gal	ENSMUSG00000024907	79.7319	0.437748	1.35449	0.0173225	0.999818	72.1088	86.9213	94.7947	127.665	76.6673	59.3978	73.5821	62.2138	74.82	69.1477
NANOS2	Nanos2	ENSMUSG00000051965	48.8809	-0.46861	-1.38378	0.0173574	0.999818	34.759	45.064	41.197	43.9281	40.0346	48.9605	75.4319	53.6477	50.1552	55.6314
MIDN	Midn	ENSMUSG00000035621	3968.5	-0.132822	-1.09644	0.0173585	0.999818	3926.55	3910.83	3734.7	3360.69	3997.03	4123.16	4000.25	4180.84	4314.5	4136.47
MTERF3	Mterf3	ENSMUSG00000021519	581.551	0.199373	1.1482	0.017508	0.999818	578.228	591.327	733.816	563.357	644.52	522.532	550.95	513.483	568.265	549.037
CCDC168	Gm8251	ENSMUSG00000091844	7.64376	-1.21946	-2.3286	0.0176909	0.999818	5.99153	7.09737	4.74235	1.99635	3.63242	9.31925	15.9913	14.0244	6.22273	7.41985
SPOPL	Spopl	ENSMUSG00000026771	530.586	-0.259989	-1.19747	0.0177467	0.999818	569.648	524.304	503.75	392.255	423.903	632.002	512.368	558.597	581.935	607.101
AHI1	Ahi1	ENSMUSG00000019986	10110.5	0.116552	1.08414	0.0181239	0.999818	9588.86	10545	10951	11123.1	10385.6	9642.38	9545.1	9377.46	10005.1	9941.67
APEH	Apeh	ENSMUSG00000032590	773.602	0.288855	1.22167	0.0181252	0.999818	668.677	871.761	798.21	1137.03	780.301	650.645	694.629	746.706	673.448	714.615
MFAP2	Mfap2	ENSMUSG00000060572	552.898	-0.161608	-1.11853	0.0181853	0.999818	502.327	517.933	504.216	578.864	505.914	554.007	608.451	592.97	565.111	599.184
GLRA3	Glra3	ENSMUSG00000038257	339.102	0.203008	1.1511	0.0181874	0.999818	360.125	377.482	378.321	313.008	385.29	296.699	305.971	328.563	337.42	308.145
ZNF101	Zfp825	ENSMUSG00000069208	133.041	-0.286873	-1.21999	0.0184313	0.999818	102.416	117.705	124.66	128.499	125.341	136.114	170.459	147.398	138.001	139.814
HTR7	Htr7	ENSMUSG00000024798	558.142	0.233006	1.17528	0.0186853	0.999818	571.009	523.408	581.689	719.611	619.171	499.268	469.032	546.355	477.428	574.446
MMP2	Mmp2	ENSMUSG00000031740	358.412	-0.321614	-1.24973	0.0187062	0.999818	331.905	296.395	278.441	396.205	290.636	342.465	450.166	477.199	402.934	317.773
RIT2	Rit2	ENSMUSG00000057455	1798.64	0.157532	1.11538	0.0187163	0.999818	1750.23	1894.36	1861.6	2131.68	1844.51	1595.66	1681	1713.02	1655.43	1858.92
PRIMPOL	Primpol	ENSMUSG00000038225	203.559	-0.248258	-1.18777	0.0187872	0.999818	200.229	189.375	188.545	188.562	162.914	208.753	191.604	233.398	227.615	244.595
GIT2	Git2	ENSMUSG00000041890	1294.32	-0.178821	-1.13196	0.0188499	0.999818	1364.57	1237.76	1220.08	1063.49	1187.24	1455.69	1258.98	1429.4	1429.7	1296.26
ERCC6L	Ercc6l	ENSMUSG00000051220	77.7535	-0.42411	-1.34174	0.0188577	0.999818	69.8929	66.7761	54.0958	91.1305	49.6512	79.0135	97.5652	84.3888	92.9474	92.0737
CR1L	Cr1l	ENSMUSG00000016481	731.237	0.185226	1.137	0.0188683	0.999818	796.969	825.657	709.489	722.486	835.015	632.138	729.05	629.504	686.389	745.677
EMP1	Emp1	ENSMUSG00000030208	322.522	-0.331565	-1.25838	0.0189877	0.999818	323.193	307.558	225.35	349.03	222.234	337.306	385.619	395.293	376.837	302.803
PIP4K2C	Pip4k2c	ENSMUSG00000025417	746.672	-0.144791	-1.10557	0.0190111	0.999818	762.746	672.539	714.069	687.366	711.985	808.465	789.279	804.922	720.886	794.459
LMOD1	Lmod1	ENSMUSG00000048096	12.0171	0.932731	1.90889	0.0190659	0.999818	16.3238	13.761	18.3159	16.2501	14.3784	9.52642	12.2157	5.21608	11.0648	3.11906
MYH4	Myh4	ENSMUSG00000057003	32.6835	-1.31092	-2.48099	0.0190667	0.999818	21.6489	25.6826	20.3763	19.5385	6.78275	40.6045	95.1001	24.8177	4.43925	67.8438
DRC7	Drc7	ENSMUSG00000031786	80.3543	-0.432872	-1.34992	0.0191041	0.999818	61.3101	78.9704	79.3917	73.5827	50.0357	78.283	113.906	77.6984	104.82	85.5453
GABRE	Gabre	ENSMUSG00000031340	77.2507	0.39854	1.31817	0.0193195	0.999818	92.9717	84.2266	78.0368	88.6282	95.164	79.5776	52.9605	56.531	59.8621	84.5485
UGT8	Ugt8a	ENSMUSG00000032854	284.545	0.257981	1.1958	0.0195299	0.999818	272.662	278.876	347.83	325.874	324.036	280.46	207.815	274.95	264.695	268.256
DENND2A	Dennd2a	ENSMUSG00000038456	883.179	-0.156947	-1.11492	0.0200831	0.999818	878.787	788.091	836.434	897.071	776.451	951.941	943.823	996.658	908.037	854.492
TPBG	Tpbg	ENSMUSG00000035274	526.138	0.210104	1.15677	0.0202998	0.999818	505.637	542.262	503.554	635.979	634.358	515.154	477.653	516.641	465.425	464.719
MYRIP	Myrip	ENSMUSG00000041794	727.898	0.125675	1.09102	0.0203006	0.999818	740.536	776.053	774.013	740.001	767.403	719.675	698.391	687.049	701.427	674.43
ZSCAN29	Zscan29	ENSMUSG00000050619	265.497	-0.256916	-1.19492	0.0204186	0.999818	252.597	234.662	279.464	245.351	197.163	296.382	245.834	287.807	317.433	298.276
ZC3H14	Zc3h14	ENSMUSG00000021012	3118.9	0.131364	1.09533	0.0204859	0.999818	3425.32	3193.38	3310.37	3298.09	3075.54	3033.65	2894.48	3249.21	2974.2	2734.77
PLAAT1	Plaat1	ENSMUSG00000022525	209.818	0.316237	1.24508	0.0204951	0.999818	195.087	212.02	221.079	298.088	236.322	191.609	209.25	202.028	180.188	152.508
CPLX3	Cplx3	ENSMUSG00000039714	118.803	0.577383	1.49214	0.020784	0.999818	132.047	159.415	95.1532	105.038	219.826	75.1074	102.916	122.326	61.4147	114.782
PRDM8	Prdm8	ENSMUSG00000035456	1150	-0.158013	-1.11575	0.0208359	0.999818	1149.35	1082.57	1006.93	1075.83	1121.5	1346.58	1129.58	1214.59	1118.65	1254.44
SNTG2	Sntg2	ENSMUSG00000020672	76.6815	0.457642	1.3733	0.020853	0.999818	56.64	79.5199	95.7015	116.511	95.8315	54.786	62.387	76.0738	64.6038	64.7605
NUPR2	Nupr1l	ENSMUSG00000095789	14.7868	0.979096	1.97123	0.0209463	0.999818	19.1777	25.4152	12.2729	26.782	13.4031	12.3722	6.92293	19.09	6.57105	5.86063
NUMB	Numb	ENSMUSG00000021224	395.141	0.227596	1.17088	0.0210662	0.999818	412.495	386.149	492.486	394.92	443.027	369.939	334.829	338.013	430.14	349.409
ZNF503	Zfp503	ENSMUSG00000039081	297.112	0.201637	1.15	0.0211229	0.999818	294.342	296.747	310.429	338.47	348.501	253.625	268.405	285.641	290.604	284.359
SAMD10	Samd10	ENSMUSG00000038605	1601.76	0.127141	1.09213	0.0213862	0.999818	1577.27	1586.94	1656.05	1791.87	1748.52	1561.27	1535.54	1471.17	1490.64	1598.36
CGA	Cga	ENSMUSG00000028298	11.5565	-3.09954	-8.57148	0.0214418	0.999818	3.27096	2.79348	4.20256	0.913255	0.963702	2.80656	86.0617	0	1.14033	13.4121
TNNT3	Tnnt3	ENSMUSG00000061723	22.0177	-0.990834	-1.98733	0.021496	0.999818	14.5881	12.3842	26.6317	15.2071	5.29308	17.4162	44.2133	33.3117	12.3655	38.7658
FIGN	Fign	ENSMUSG00000075324	618.789	0.17501	1.12897	0.0216605	0.999818	707.733	688.599	692.719	577.956	616.672	568.523	617.828	554.651	595.386	567.818
CPN1	Cpn1	ENSMUSG00000025196	9.82275	-1.09145	-2.13088	0.0217706	0.999818	5.4717	8.21697	4.03979	6.89983	6.71149	10.4823	14.8226	21.326	4.43589	15.8209
GOT1	Got1	ENSMUSG00000025190	2458.59	0.120362	1.08701	0.0220097	0.999818	2330.74	2626.05	2590.84	2652.78	2603.78	2381.31	2417.41	2370.6	2195.09	2417.28
CDC25B	Cdc25b	ENSMUSG00000027330	531.663	-0.179146	-1.13221	0.0220809	0.999818	479.741	542.001	516.421	478.937	475.541	597.107	518.987	585.072	608.632	514.19
POSTN	Postn	ENSMUSG00000027750	433.561	-0.388116	-1.30868	0.0222775	0.999818	357.128	399.984	355.279	456.173	310.667	374.076	490.327	727.925	447.763	416.284
KAZALD1	Kazald1	ENSMUSG00000025213	19.289	-0.816173	-1.76073	0.0224374	0.999818	13.9466	10.4583	12.4632	19.0805	13.8371	16.8966	18.2283	44.1862	20.0122	23.781
DOCK2	Dock2	ENSMUSG00000020143	52.6404	-1.05732	-2.08106	0.0224574	0.999818	49.3187	31.3229	23.8335	30.6261	30.2824	30.0886	205.325	47.3345	44.7058	33.5665
ADIPOR2	Adipor2	ENSMUSG00000030168	1809.25	-0.12179	-1.08808	0.022489	0.999818	1818.12	1763.94	1677.59	1574.42	1832.35	1911.06	1871.49	1868.08	1869.19	1906.22
AKNA	Akna	ENSMUSG00000039158	243.426	-0.196646	-1.14603	0.0227237	0.999818	227.843	230.211	247.476	211.887	217.392	263.55	267.141	259.071	260.871	248.817
PTDSS2	Ptdss2	ENSMUSG00000025495	1169.96	-0.133361	-1.09685	0.0227873	0.999818	1137.84	1126.18	1062.88	1175.73	1078.36	1261.82	1293.37	1232.92	1113.96	1216.54
PRR32	Prr32	ENSMUSG00000037086	19.0647	-0.785619	-1.72383	0.0228264	0.999818	16.3354	14.905	12.5385	18.3777	7.73751	15.1469	29.19	16.5176	28.2125	31.6862
PDGFRL	Pdgfrl	ENSMUSG00000031595	51.0762	-0.52416	-1.4381	0.0228409	0.999818	52.2881	36.9917	30.9362	44.8721	44.7321	50.7483	82.2489	70.0617	55.5476	42.3349
CWC25	Cwc25	ENSMUSG00000018541	531.899	-0.164506	-1.12078	0.0230306	0.999818	537.705	468.391	514.796	498.175	491.144	589.872	570.26	565.398	498.585	584.667
RSC1A1	Rsc1a1	ENSMUSG00000040715	71.2481	-0.450933	-1.36692	0.023092	0.999818	64.1646	50.7368	49.3556	63.0109	74.0725	64.57	112.341	82.926	67.1736	84.1306
SOX1	Sox1	ENSMUSG00000096014	991.293	-0.117331	-1.08473	0.0235385	0.999818	1021.56	952.646	916.845	924.158	941.087	1045.6	1025.41	1053.03	1022.07	1010.53
LRRC46	Lrrc46	ENSMUSG00000020878	50.3711	0.452549	1.36846	0.0235763	0.999818	67.8608	56.0243	42.9474	64.3567	59.5574	41.8504	36.8961	48.3103	51.3657	34.5423
AICDA	Aicda	ENSMUSG00000040627	5.53616	1.57895	2.98752	0.0239845	0.999818	10.252	3.95851	14.637	2.36456	10.3062	0.808632	3.11288	1.7899	2.8925	5.23943
WDR49	Wdr49	ENSMUSG00000104301	7.3221	-1.26951	-2.4108	0.0240971	0.999818	5.34172	7.54274	6.13008	2.16295	0.763204	5.71555	10.4769	13.0155	13.1192	8.95317
CREB3L2	Creb3l2	ENSMUSG00000038648	296.815	-0.222722	-1.16693	0.0242972	0.999818	280.636	268.843	279.896	270.302	271.022	299.604	348.385	373.444	304.822	271.191
AIF1L	Aif1l	ENSMUSG00000001864	469.598	-0.302534	-1.23331	0.0243083	0.999818	464.299	406.451	367.319	503.372	359.025	444.954	523.877	530.579	662.033	434.068
DNAH7	Dnah7c	ENSMUSG00000101337	97.3656	-0.538664	-1.45263	0.0243532	0.999818	95.1849	67.789	100.895	52.1143	78.3995	92.5945	127.71	180.852	86.5103	91.6076
TNFRSF1A	Tnfrsf1a	ENSMUSG00000030341	265.487	-0.265625	-1.20216	0.0243787	0.999818	216.418	248.563	226.904	292.138	220.211	302.121	269.717	345.491	279.144	254.158
TEKT4	Tekt4	ENSMUSG00000024175	32.6978	0.593	1.50838	0.0243864	0.999818	31.7243	41.5511	36.9859	49.8611	35.8143	20.6492	21.145	20.0136	41.0742	28.1592
NEU4	Neu4	ENSMUSG00000034000	51.7529	0.599448	1.51514	0.0244691	0.999818	75.6282	38.1594	42.2505	78.3028	77.3593	46.4379	37.6917	56.1604	32.8406	32.6983
RAP1GAP	Rap1gap	ENSMUSG00000041351	3946.26	0.118576	1.08566	0.0244862	0.999818	3901.35	3898.37	4249.98	4096.63	4394.52	3863.07	3617.44	3995.23	3821.07	3624.93
ACER3	Acer3	ENSMUSG00000030760	510.173	0.324228	1.25199	0.024556	0.999818	508.186	586.689	515.909	768.135	458.446	404.779	481.429	477.547	531.328	369.28
CCDC71	Ccdc71	ENSMUSG00000049305	986.2	0.115231	1.08315	0.0245588	0.999818	959.742	1033.01	1050.44	1025.61	1058.16	966.464	956.052	920.203	961.893	930.432
ERICH2	Erich2	ENSMUSG00000075302	43.751	0.68758	1.61058	0.0247066	0.999818	57.1135	62.1415	31.6407	78.7821	39.6838	54.1701	38.3665	25.9946	25.529	24.0882
ZFP64	Zfp64	ENSMUSG00000027551	476.903	0.210101	1.15677	0.0248613	0.999818	512.689	468.19	440.651	550.886	586.119	404.046	462.028	477.384	427.32	439.719
WEE1	Wee1	ENSMUSG00000031016	202.509	-0.220159	-1.16486	0.02492	0.999818	178.167	194.973	190.056	178.381	192.801	223.613	197.967	223.87	242.802	202.457
LAMP5	Lamp5	ENSMUSG00000027270	349.791	0.389312	1.30977	0.0249714	0.999818	366.934	281.888	397.605	444.023	492.999	387.622	210.245	341.885	280.112	294.599
ZCCHC12	Zcchc12	ENSMUSG00000036699	6490.35	0.135076	1.09815	0.0250205	0.999818	6314.12	6546.63	6659.82	7726.13	6721.65	6124.61	6237.55	5872.39	6315.47	6385.1
MAPK14	Mapk14	ENSMUSG00000053436	1496.66	-0.164416	-1.12071	0.0250853	0.999818	1453.69	1423.32	1313.04	1342.47	1524.02	1726.72	1527.01	1446.71	1734.07	1475.51
SP7	Sp7	ENSMUSG00000060284	29.4952	-1.07679	-2.10934	0.0251476	0.999818	17.0918	12.482	23.0509	22.1428	20.1398	14.593	31.5809	105.487	19.9196	28.4642
ASB15	Asb15	ENSMUSG00000029685	6.45143	-1.28272	-2.43297	0.0252633	0.999818	3.28039	2.74675	6.36813	5.47037	0.966358	9.59509	5.75772	15.7032	6.77306	7.85316
CDHR2	Cdhr2	ENSMUSG00000034918	18.1459	0.674377	1.59591	0.0255585	0.999818	18.47	23.7658	20.4314	22.8357	25.8976	11.3711	18.3096	12.3492	16.615	11.4134
ANGPTL2	Angptl2	ENSMUSG00000004105	256.02	-0.348103	-1.27289	0.025682	0.999818	268.802	232.391	241.568	221.78	162.089	240.499	306.105	331.946	332.692	222.325
TCF25	Tcf25	ENSMUSG00000001472	12250.6	0.0990101	1.07104	0.0257131	0.999818	12820.9	13193.1	12232.6	12837.3	12270.3	12676.6	11639.5	11401.8	11974.4	11459.3
HTR3A	Htr3a	ENSMUSG00000032269	99.1846	-0.326174	-1.25368	0.0257977	0.999818	84.6433	82.3442	93.2776	83.4936	96.2817	103.422	101.722	101.863	102.206	142.593
USP1	Usp1	ENSMUSG00000028560	1056.23	-0.147035	-1.10729	0.0259151	0.999818	1069.91	987.598	940.784	1066.23	946.271	1003.88	1154.92	1108.6	1161.81	1122.27
MYBPC1	Mybpc1	ENSMUSG00000020061	66.0866	0.70752	1.633	0.025938	0.999818	57.7736	63.6004	132.915	102.603	52.1154	32.6221	37.6148	82.9047	57.2195	41.4963
RHBDL1	Rhbdl1	ENSMUSG00000025735	763.414	0.158524	1.11614	0.0259902	0.999818	790.661	721.326	852.341	882.982	779.63	697.066	755.329	756.483	697.138	701.186
TLR7	Tlr7	ENSMUSG00000044583	27.646	-1.08033	-2.11452	0.0260951	0.999818	26.7546	10.9735	19.2027	12.5456	17.452	19.1	93.1067	15.3285	43.5984	18.3985
IRX4	Irx4	ENSMUSG00000021604	19.5635	0.669027	1.59	0.0261963	0.999818	23.7981	20.0446	18.8208	31.734	25.7305	13.0821	14.5457	18.557	11.1459	18.1764
ALDH6A1	Aldh6a1	ENSMUSG00000021238	974.213	-0.129626	-1.09401	0.0262031	0.999818	961.673	967.572	921.089	919.079	883.165	985.07	1100.43	995.2	1041.4	967.46
HMGCLL1	Hmgcll1	ENSMUSG00000007908	917.984	0.130281	1.09451	0.0262241	0.999818	1005.47	873.817	952.979	951.052	1017.18	879.134	891.91	865.186	854.45	888.662
SST	Sst	ENSMUSG00000004366	2612.61	0.212921	1.15903	0.0263251	0.999818	2396.05	2562.45	2648.96	3402.15	3014.86	2391.43	2509.99	2194.74	2376.06	2629.43
CCDC169	Ccdc169	ENSMUSG00000048655	7.33528	1.42917	2.69292	0.026459	0.999818	7.36125	6.12431	17.8018	5.74429	17.2282	7.40377	6.45625	0	2.85457	2.37835
SDSL	Sdsl	ENSMUSG00000029596	42.0618	0.556254	1.47045	0.0265601	0.999818	27.8311	47.9782	60.1719	69.489	44.0521	33.3083	33.981	40.1235	35.0505	28.6322
PALB2	Palb2	ENSMUSG00000044702	72.9084	-0.445672	-1.36195	0.026563	0.999818	56.8722	62.665	68.9648	69.6561	48.7786	66.4685	120.976	75.4282	66.689	92.5856
STK17B	Stk17b	ENSMUSG00000026094	165.575	-0.321034	-1.24923	0.0266901	0.999818	150.565	131.243	160.501	172.005	121.545	172.015	216.536	189.757	200.262	141.319
MMP13	Mmp13	ENSMUSG00000050578	11.133	-2.00322	-4.00894	0.026731	0.999818	4.33916	2.73765	2.13277	10.9666	1.9386	1.93891	16.2551	64.5827	4.50243	1.93608
CHST8	Chst8	ENSMUSG00000060402	210.391	-0.248663	-1.18811	0.0267684	0.999818	177.149	171.61	189.775	218.987	203.474	242.589	223.301	236.336	190.27	250.419
CD93	Cd93	ENSMUSG00000027435	1053.16	-0.189213	-1.14014	0.0268126	0.999818	1063.86	1080.18	933.805	816.838	1026.93	1165.99	1102.98	1205.61	1103.7	1031.67
EGFL6	Egfl6	ENSMUSG00000000402	92.7398	-0.414291	-1.33264	0.0268215	0.999818	87.2285	77.4588	56.6496	96.1133	79.8268	75.1227	121.421	124.469	92.7004	116.409
GRAMD2A	Gramd2	ENSMUSG00000074259	531.513	0.204535	1.15231	0.0271066	0.999818	519.631	556.879	653.235	511.808	605.175	555.375	503.885	502.905	453.658	452.576
NAE1	Nae1	ENSMUSG00000031878	1523.51	-0.139463	-1.1015	0.0272136	0.999818	1444.31	1429.87	1492.27	1540.87	1340.67	1659.47	1545.28	1713.84	1619.97	1448.53
DNMT3B	Dnmt3b	ENSMUSG00000027478	95.8065	0.301141	1.23212	0.0272146	0.999818	112.364	113.611	103.156	92.0671	107.614	77.3675	85.1398	99.0601	84.4313	83.2535
HAP1	Hap1	ENSMUSG00000006930	9506.01	0.183036	1.13527	0.0272844	0.999818	8943.51	9492.52	10097.5	12364.4	9642.12	9160.73	8509.12	8609.65	8984.82	9255.73
RAD51B	Rad51b	ENSMUSG00000059060	16.9265	0.869662	1.82724	0.0275043	0.999818	23.9946	9.24948	30.8299	25.9721	19.7187	17.0017	14.8094	12.5365	8.979	6.17341
MSANTD1	Msantd1	ENSMUSG00000051246	129.433	0.346965	1.27188	0.0276026	0.999818	131.77	131.445	133.703	184.103	142.019	82.4139	123.799	112.827	132.454	119.796
JMJD7-PLA2G4B	Jmjd7	ENSMUSG00000098789	115.325	0.356481	1.2803	0.0276852	0.999818	160.703	134.122	134.146	103.006	115.74	85.8313	81.5371	118.584	112.191	107.394
DGKK	Dgkk	ENSMUSG00000062393	1327.98	0.205724	1.15326	0.0277628	0.999818	1493.76	1381.42	1602.66	1229.35	1406.14	1344.78	1069.1	1397.95	1207.67	1146.98
ARL14EP	Arl14ep	ENSMUSG00000027122	803.997	-0.134524	-1.09773	0.0278042	0.999818	827.162	787.012	716.561	749.729	750.933	818.096	817.654	815.839	886.587	870.4
LHX9	Lhx9	ENSMUSG00000019230	1368.94	0.128594	1.09323	0.0278491	0.999818	1421.08	1456.93	1316.63	1547.38	1406.18	1304.04	1309.79	1221.19	1348.62	1357.57
IMPA2	Impa2	ENSMUSG00000024525	191.659	-0.325423	-1.25303	0.0278647	0.999818	162.385	148.542	176.155	177.598	180.738	198.612	166.981	177.582	272.825	255.174
GLDC	Gldc	ENSMUSG00000024827	463.764	-0.194589	-1.1444	0.0278949	0.999818	409.373	438.931	469.977	452.942	392.426	523.427	546.994	507.122	468.147	428.304
NDUFAF5	Ndufaf5	ENSMUSG00000027384	693.925	0.177953	1.13128	0.0279521	0.999818	636.17	688.122	751.608	831.609	774.57	680.826	611.331	663.394	639.746	661.877
AK5	Ak5	ENSMUSG00000039058	1462.23	0.117548	1.08489	0.0280612	0.999818	1447.83	1484.67	1615.58	1439.31	1621.74	1419.78	1403.05	1412.9	1366.92	1410.48
MRRF	Mrrf	ENSMUSG00000026887	432.695	0.235532	1.17734	0.0280749	0.999818	449.105	471.725	435.349	429.892	552.21	372.03	361.778	352.079	431.049	471.738
MBD4	Mbd4	ENSMUSG00000030322	242.218	-0.275544	-1.21045	0.0281011	0.999818	251.874	239.787	236.786	170.27	198.687	287.979	274.657	287.026	227.472	247.644
RPP14	Rpp14	ENSMUSG00000023156	670.416	-0.236414	-1.17806	0.0282611	0.999818	608.333	603.215	577.109	776.374	513.867	745.455	694.316	642.506	765.748	777.233
TBL1XR1	Tbl1xr1	ENSMUSG00000027630	2160.86	-0.281037	-1.21507	0.0283917	0.999818	2439.88	2099.51	1711.22	1714.37	1789.6	3102.43	2151.86	2125.27	2295.49	2179.01
RESP18	Resp18	ENSMUSG00000033061	996.423	0.232596	1.17495	0.028865	0.999818	932.138	993.21	1020.12	1414.55	1022.15	928.833	948.553	873.77	893.395	937.512
PLEKHA4	Plekha4	ENSMUSG00000040428	51.0617	0.476436	1.3913	0.0289065	0.999818	47.7943	43.2727	75.2969	59.6611	72.9775	46.4411	49.5946	38.2214	32.6827	44.6745
CLEC10A	Clec10a	ENSMUSG00000000318	12.3873	1.28001	2.42841	0.0289345	0.999818	6.64632	11.6251	9.33345	53.3229	9.30949	6.46563	8.88174	9.05366	5.68966	3.54514
IBSP	Ibsp	ENSMUSG00000029306	38.1722	-2.26033	-4.79103	0.0289416	0.999818	6.49301	16.4211	10.361	20.9789	11.5864	9.67214	37.4002	255.797	8.93384	4.07814
HAUS8	Haus8	ENSMUSG00000035439	499.782	0.219384	1.16424	0.0290325	0.999818	444.552	519.248	515.445	613.151	593.829	436.993	498.35	508.965	433.912	433.379
RAB3IP	Rab3ip	ENSMUSG00000064181	876.084	0.153506	1.11227	0.0290481	0.999818	861.229	916.954	956.434	977.209	899.503	822.69	785.678	749.857	894.281	897.005
DISP1	Disp1	ENSMUSG00000030768	271.262	-0.241596	-1.1823	0.0291376	0.999818	285.245	220.701	273.993	214.144	249.293	298.126	281.392	335.598	259.163	294.971
RIN1	Rin1	ENSMUSG00000024883	126.833	0.351597	1.27597	0.029461	0.999818	168.547	166.145	110.032	139.539	127.926	91.2775	136.681	121.302	105.758	101.124
PRXL2C	Prxl2c	ENSMUSG00000021482	194.511	-0.282509	-1.21631	0.0294915	0.999818	178.222	180.677	158.457	167.691	192.396	228.078	273.075	180.129	194.052	192.333
SMTN	Smtn	ENSMUSG00000020439	338.619	-0.230408	-1.17317	0.0296225	0.999818	358.204	311.005	269.15	335.981	286.193	416.228	380.791	346.623	365.634	316.38
GJB2	Gjb2	ENSMUSG00000046352	256.045	0.355514	1.27944	0.0296397	0.999818	308.559	312.105	229.937	360.797	225.858	258.464	265.205	178.679	237.179	183.664
NES	Nes	ENSMUSG00000004891	1708.52	-0.17563	-1.12946	0.0297496	0.999818	1637.69	1811.2	1415.94	1745.64	1412.26	1767.54	1880.65	1781.44	1901.77	1731.07
WNT2	Wnt2	ENSMUSG00000010797	21.2819	-0.717839	-1.64472	0.0297745	0.999818	21.6891	11.8415	19.571	10.4208	17.4762	34.2807	31.7963	30.0973	20.169	15.477
NET1	Net1	ENSMUSG00000021215	430.77	0.274144	1.20928	0.029896	0.999818	453.406	429.599	458.213	635.876	383.815	432.855	363.77	391.132	361.162	397.875
SHC1	Shc1	ENSMUSG00000042626	408.433	-0.160997	-1.11806	0.0298966	0.999818	414.636	363.443	382.957	370.756	398.364	431.53	462.179	416.984	438.288	405.191
NCAPG2	Ncapg2	ENSMUSG00000042029	415.657	-0.189857	-1.14065	0.0299069	0.999818	397.759	370.564	408.435	399.874	364.692	462.286	456.396	472.873	456.652	367.041
CAPN11	Capn11	ENSMUSG00000058626	11.2245	1.71589	3.28498	0.029947	0.999818	14.1125	3.66154	5.12192	5.72319	57.4464	5.6776	3.7009	12.4885	2.22736	2.08474
VPS8	Vps8	ENSMUSG00000033653	1724.92	-0.140177	-1.10204	0.0299551	0.999818	1629.71	1677.39	1733.78	1603.47	1560.89	2046.89	1821.17	1777.74	1723.71	1674.45
MAFB	Mafb	ENSMUSG00000074622	658.552	0.179432	1.13244	0.0299655	0.999818	696.873	698.324	704.369	644.729	752.29	623.25	572.123	571.495	593.113	728.95
MKI67	Mki67	ENSMUSG00000031004	1638.55	-0.321381	-1.24953	0.0300034	0.999818	1712.63	1444.25	1605.68	1526.35	995.545	2056.77	1591.8	2145.27	1902.84	1404.35
EDC3	Edc3	ENSMUSG00000038957	921.809	-0.130198	-1.09444	0.0300295	0.999818	899.671	946.607	844.853	831.344	878.042	910.901	945.734	1000.02	950.233	1010.68
KCNJ18	Kcnj12	ENSMUSG00000042529	164.758	0.279344	1.21364	0.0301078	0.999818	146.327	166.917	166.086	212.005	211.251	146.413	140.64	150.038	145.352	162.548
SLC22A2	Slc22a2	ENSMUSG00000040966	16.6573	0.669948	1.59102	0.0301793	0.999818	19.7018	20.3069	19.6769	18.5574	24.2342	16.0304	13.1927	10.2846	10.1409	14.4469
HSPB1	Hspb1	ENSMUSG00000004951	74.029	0.386524	1.30724	0.0301826	0.999818	67.5852	83.6407	79.1813	113.095	75.6538	63.0117	58.4958	77.8335	59.7181	62.0741
BAZ1A	Baz1a	ENSMUSG00000035021	161.31	0.415163	1.33345	0.0302785	0.999818	198.815	116.461	249.261	209.431	150.971	123.359	124.711	172.671	138.77	128.646
ASB1	Asb1	ENSMUSG00000026311	1393.06	-0.160926	-1.118	0.0302956	0.999818	1461.92	1354.76	1316.56	1145.89	1299.48	1448.29	1540.31	1540.74	1495.16	1327.48
LRRC17	Lrrc17	ENSMUSG00000039883	43.4314	-0.587616	-1.50276	0.0306524	0.999818	38.2611	43.3641	30.8496	43.5957	17.5331	54.0482	65.4652	62.2689	44.6436	34.2843
CCDC117	Ccdc117	ENSMUSG00000020482	406.63	-0.182753	-1.13505	0.0306755	0.999818	398.315	405.646	363.092	398.098	339.681	402.268	487.223	426.234	423.078	422.664
VSTM2B	Vstm2b	ENSMUSG00000039257	971.772	0.178395	1.13162	0.0306998	0.999818	935.501	919.652	1042.69	1135.02	1125.9	940.616	861.686	888.431	857.233	1010.99
KIF18B	Kif18b	ENSMUSG00000051378	166.842	-0.354577	-1.27861	0.0308523	0.999818	141.523	173.108	146.217	165.124	105.337	195.117	180.051	190.653	233.706	137.586
FLII	Flii	ENSMUSG00000002812	2145.27	0.157454	1.11532	0.0308756	0.999818	2047.14	2215.15	2258.65	2431.38	2358.57	2213.65	1871.37	2171.82	1833.6	2051.42
ROR1	Ror1	ENSMUSG00000035305	75.0337	-0.3531	-1.2773	0.0308919	0.999818	64.4806	61.2618	65.7417	85.498	52.3881	81.6618	82.7326	90.9813	76.4731	89.1178
PTPRVP	Ptprv	ENSMUSG00000097993	17.7511	-1.38629	-2.61405	0.0309816	0.999818	4.94649	4.44239	3.86761	27.6358	10.2926	17.0473	15.173	70.2379	12.5877	11.2804
ERICH3	Erich3	ENSMUSG00000078161	352.87	0.206337	1.15376	0.0310029	0.999818	400.663	349.886	393.202	398.609	348.481	373.336	328.08	275.984	333.96	326.499
RIN2	Rin2	ENSMUSG00000001768	534.172	-0.182044	-1.13449	0.0310217	0.999818	511.447	569.858	449.811	525.34	444.948	543.152	537.914	591.223	591.931	576.094
GREM2	Grem2	ENSMUSG00000050069	793.886	0.130043	1.09433	0.0314008	0.999818	766.188	851.729	828.78	894.357	805.675	742.07	781.283	778.241	750.075	740.466
RTN4R	Rtn4r	ENSMUSG00000043811	935.064	0.127957	1.09275	0.0314396	0.999818	945.283	928.174	940.499	1045.2	1023.8	855.832	946.29	890.828	884.395	890.338
NLRX1	Nlrx1	ENSMUSG00000032109	158.672	-0.245256	-1.1853	0.0315375	0.999818	160.711	155.688	140.127	127.242	142.817	184.088	163.701	185.077	177.097	150.171
ARHGEF38	Arhgef38	ENSMUSG00000040969	8.86396	1.42238	2.68028	0.0315894	0.999818	27.535	23.8217	5.96721	3.66918	5.42825	7.84306	3.84642	1.70617	3.60256	5.22016
BMP1	Bmp1	ENSMUSG00000022098	1428.34	-0.133823	-1.0972	0.0316109	0.999818	1478.76	1319.74	1334.55	1357.65	1321.39	1411.67	1652.88	1525.73	1432.53	1448.49
NAGA	Naga	ENSMUSG00000022453	335.546	0.188135	1.13929	0.0316539	0.999818	375.642	307.422	356.456	396.701	351.735	311.124	328.784	316.898	313.384	297.312
ID4	Id4	ENSMUSG00000021379	3977.68	0.104812	1.07535	0.0316735	0.999818	4133.84	4092.22	3876.69	4422.53	4083.87	3814.84	3826	3613.28	3971.07	3942.49
TNNI2	Tnni2	ENSMUSG00000031097	4.87443	-1.64188	-3.12073	0.0317016	0.999818	3.14787	1.57145	0.854528	6.18157	0	8.91276	10.8623	8.17054	2.42368	6.61961
CDYL	Cdyl	ENSMUSG00000059288	196.938	-0.235116	-1.177	0.0319209	0.999818	201.974	177.122	155.892	193.823	176.119	200.165	238.489	226.002	209.533	190.261
GTSE1	Gtse1	ENSMUSG00000022385	102.57	-0.347958	-1.27276	0.031949	0.999818	96.0135	87.0974	96.5118	111.514	60.4348	122.898	115.928	117.24	118.917	99.1408
RASGRP4	Rasgrp4	ENSMUSG00000030589	79.8643	-0.323162	-1.25107	0.0320639	0.999818	64.13	70.1658	66.534	79.1174	75.2859	96.3862	100.874	88.3889	73.6961	84.0646
FASTKD2	Fastkd2	ENSMUSG00000025962	414.574	-0.298502	-1.22987	0.0321837	0.999818	421.5	323.035	426.456	393.488	294.233	580.268	481.009	423.2	429.814	372.738
RNF146	Rnf146	ENSMUSG00000038876	1640.11	-0.15875	-1.11632	0.0322716	0.999818	1632	1607.15	1390.48	1633.26	1486.47	1688.07	1649.4	1593.12	1754.39	1966.8
GPATCH11	Gpatch11	ENSMUSG00000050668	758.051	-0.282779	-1.21654	0.0323189	0.999818	671.044	756.448	872.207	475.612	648.752	762.486	834.524	851.426	851.22	856.795
RFC5	Rfc5	ENSMUSG00000029363	365.093	-0.315287	-1.24426	0.032425	0.999818	375.839	234.552	278.014	370.408	369.166	384.649	332.576	400.235	477.223	428.271
PPP4R4	Ppp4r4	ENSMUSG00000021209	379.131	-0.196182	-1.14566	0.0325249	0.999818	357.805	384.871	333.661	320.704	369.446	417.784	453.356	376.46	354.041	423.178
LPO	Lpo	ENSMUSG00000009356	50.1147	-0.529909	-1.44384	0.0326752	0.999818	35.9768	34.3677	38.5119	51.6558	41.6385	72.2141	73.4361	34.398	73.2502	45.6978
PCP4	Pcp4	ENSMUSG00000090223	2155.21	0.217561	1.16277	0.0327587	0.999818	2041.77	2087.66	2323.87	2995.91	2137.36	2086.42	2016.63	1978.35	1843.03	2041.09
AEBP2	Aebp2	ENSMUSG00000030232	1293.41	-0.12391	-1.08968	0.0327974	0.999818	1223.14	1303.67	1206.01	1129.89	1327.53	1320.54	1343.73	1407.12	1347.89	1324.61
FURIN	Furin	ENSMUSG00000030530	1187	-0.12067	-1.08724	0.0328486	0.999818	1188.69	1097.19	1147.34	1072.3	1182.37	1219.59	1188.22	1300.47	1179.49	1294.32
SSC5D	Ssc5d	ENSMUSG00000035279	152.163	-0.260432	-1.19784	0.0330818	0.999818	136.239	139	158.37	120.599	138.07	153.823	147.409	188.806	181.15	158.161
OAS3	Oas3	ENSMUSG00000032661	20.0715	-0.821517	-1.76726	0.0330908	0.999818	10.5395	14.2265	13.6336	16.1865	15.1735	36.7705	15.5219	40.5392	10.7095	27.4146
SMARCD3	Smarcd3	ENSMUSG00000028949	3100.89	0.0942894	1.06754	0.0334114	0.999818	3264.87	3084.27	3037.39	3396.82	3228.35	3061.23	3030.23	3017.02	2934.62	2954.16
SSTR1	Sstr1	ENSMUSG00000035431	446.081	0.159988	1.11728	0.0334285	0.999818	466.101	482.026	458.665	438.89	507.619	392.438	418.888	463.659	424.036	408.487
CDKN1B	Cdkn1b	ENSMUSG00000003031	1822.98	-0.122409	-1.08855	0.0339829	0.999818	1707.38	1780.24	1644.32	1800.46	1795.17	1850.25	1774.7	1877.15	1905.3	2094.85
MORC4	Morc4	ENSMUSG00000031434	203.4	-0.23074	-1.17344	0.0340987	0.999818	203.599	198.321	194.48	151.975	187.98	211.406	202.58	226.2	243.017	214.442
LDB3	Ldb3	ENSMUSG00000021798	131.968	-0.254697	-1.19309	0.0341405	0.999818	120.724	127.452	133.044	106.061	115.415	148.715	143.436	150.511	122.146	152.172
LRP1B	Lrp1b	ENSMUSG00000049252	1310.85	0.136679	1.09937	0.0341956	0.999818	1267.79	1488.14	1350.24	1280.1	1475.78	1252.19	1278.63	1270.01	1169.45	1276.21
STXBP2	Stxbp2	ENSMUSG00000004626	1179.2	-0.161533	-1.11848	0.0342382	0.999818	1103.79	1106.73	1172.76	1106.31	1075.22	1277.99	1124.96	1126.68	1251.6	1445.91
PCSK6	Pcsk6	ENSMUSG00000030513	393.142	-0.162824	-1.11948	0.0343492	0.999818	380.448	354.693	353.938	393.251	373.164	416.187	439.02	429.112	422.865	368.74
METTL25	Mettl25	ENSMUSG00000036009	164.488	0.302819	1.23355	0.0349175	0.999818	174.217	155.181	213.491	205.246	159.395	150.791	118.465	133.789	179.208	155.097
RFTN1	Rftn1	ENSMUSG00000039316	552.038	0.132331	1.09606	0.0351	0.999818	557.016	599.815	560.323	610.776	558.532	544.49	536.239	520.575	512.844	519.771
XRRA1	Xrra1	ENSMUSG00000035211	34.5428	0.556426	1.47062	0.0351423	0.999818	43.4918	26.2111	53.2644	38.7906	44.3129	28.0947	25.6742	18.7714	27.5747	39.2426
FBXW8	Fbxw8	ENSMUSG00000032867	1748.75	-0.104195	-1.07489	0.0352812	0.999818	1618.54	1611.86	1760.93	1770.86	1665.57	1833.11	1781.11	1869.77	1842.37	1733.39
IL1RAP	Il1rap	ENSMUSG00000022514	485.365	0.167009	1.12273	0.0353389	0.999818	535.09	537.308	530.536	458.393	505.666	461.767	400.777	470.614	486.761	466.738
ZFP36L1	Zfp36l1	ENSMUSG00000021127	1451.11	-0.231313	-1.1739	0.0353449	0.999818	1463.64	1322.44	1186.2	1597.99	1104.31	1632.78	1573.81	1694.95	1644.96	1290.04
RFWD3	Rfwd3	ENSMUSG00000033596	889.271	-0.127616	-1.09249	0.0354529	0.999818	911.342	860.651	850.865	826.816	800.85	918.395	933.576	979.403	952.869	857.938
TATDN3	Tatdn3	ENSMUSG00000026632	266.081	-0.255656	-1.19388	0.0355356	0.999818	254.794	209.655	252.664	258.043	234.317	294.458	261.778	372.303	279.012	243.79
GBA2	Gba2	ENSMUSG00000028467	2414.54	0.0942566	1.06752	0.0355873	0.999818	2577.48	2404.04	2457.06	2390.93	2638.74	2310.13	2348.34	2278.84	2354.56	2385.3
SIKE1	Sike1	ENSMUSG00000027854	2362.83	-0.210556	-1.15713	0.0357065	0.999818	2552.62	2369	1878.86	1900.03	2254.81	2939.38	2552.64	2481.06	2277.8	2422.09
EDNRA	Ednra	ENSMUSG00000031616	209.233	-0.216234	-1.1617	0.0357162	0.999818	203.104	190.268	164.637	208.313	201.873	220.193	253.749	224.462	208.822	216.908
MAP3K21	Map3k21	ENSMUSG00000031853	154.801	-0.242303	-1.18288	0.0357359	0.999818	140.661	165.408	130.881	134.192	137.241	160.826	162.266	187.441	177.226	151.872
RNF112	Rnf112	ENSMUSG00000010086	3022.67	0.122938	1.08895	0.0357497	0.999818	2877.73	3199.84	3028.05	3298.13	3351.86	2955.48	2896.04	2860.75	2689.34	3069.51
HPS5	Hps5	ENSMUSG00000014418	672.004	-0.174233	-1.12836	0.0358135	0.999818	693.672	577.357	684.94	630.994	572.833	709.142	776.499	634.216	734.472	705.919
SLC37A2	Slc37a2	ENSMUSG00000032122	83.1629	-0.484486	-1.39909	0.0358251	0.999818	65.7115	65.1001	73.9613	89.7911	51.2037	91.4902	136.473	70.4791	120.325	67.0941
SMO	Smo	ENSMUSG00000001761	718.233	-0.201389	-1.1498	0.0358614	0.999818	737.964	648.747	686.912	714.346	553.956	806.66	783.422	805.813	804.256	640.25
CRABP1	Crabp1	ENSMUSG00000032291	362.427	0.273828	1.20901	0.0359876	0.999818	317.568	339.852	381.594	501.068	442.897	359.448	295.073	296.821	338.373	351.58
NFIC	Nfic	ENSMUSG00000055053	1384.46	-0.205806	-1.15333	0.036065	0.999818	1430.57	1304.8	1360.84	1066.86	1266.82	1652.18	1235.33	1565.57	1404.66	1556.98
LRRTM4	Lrrtm4	ENSMUSG00000052581	792.378	0.130156	1.09441	0.0361015	0.999818	773.379	879.538	831.167	827.621	828.87	764.283	743.478	754.929	705.092	815.421
NPPC	Nppc	ENSMUSG00000026241	55.0995	0.37707	1.2987	0.0361354	0.999818	55.5735	58.022	57.6562	73.81	66.5155	58.5386	46.3144	47.3092	40.8571	46.3987
SMARCA5	Smarca5	ENSMUSG00000031715	2077.34	-0.121495	-1.08786	0.0361382	0.999818	2089.09	2021.82	1998.74	2001.85	1837.45	2257.63	2200.72	2186.57	2230.53	1948.96
TINF2	Tinf2	ENSMUSG00000007589	327.991	-0.196843	-1.14619	0.0361418	0.999818	318.85	296.405	294.044	277.303	340.427	306.95	346.864	336.418	390.954	371.692
TMEM255A	Tmem255a	ENSMUSG00000036502	611.585	0.164083	1.12045	0.0362481	0.999818	660.352	637.06	694.919	584.965	655.931	616.509	511.377	587.828	546.167	620.745
BRPF3	Brpf3	ENSMUSG00000063952	1073.41	-0.221594	-1.16602	0.0363474	0.999818	943.123	1022.54	1178.23	879.943	930.734	1120.78	1182.15	1330.7	931.867	1214.04
GOLM1	Golm1	ENSMUSG00000021556	682.946	-0.189997	-1.14076	0.0363798	0.999818	574.386	660.605	749.962	621.922	582.854	677.56	659.546	761.223	798.612	742.789
ATP10D	Atp10d	ENSMUSG00000046808	160.054	-0.250965	-1.19	0.0366303	0.999818	131.829	145.081	125.106	170.983	158.023	168.692	193.126	162.676	160.812	184.212
ZNF185	Zfp185	ENSMUSG00000031351	48.2876	-0.399161	-1.31874	0.0366614	0.999818	43.5025	45.0919	35.7177	37.5628	46.254	63.1562	48.2829	45.0966	60.9043	57.3068
SCUBE2	Scube2	ENSMUSG00000007279	86.6918	-0.397178	-1.31693	0.0368087	0.999818	78.5841	71.5467	90.7135	68.0622	64.6279	91.0052	63.4974	110.418	124.445	104.018
CENPH	Cenph	ENSMUSG00000045273	81.9331	-0.371093	-1.29333	0.0369146	0.999818	65.189	68.3861	71.2398	90.3434	62.3005	121.062	92.6563	72.2522	82.5596	93.342
PM20D1	Pm20d1	ENSMUSG00000042251	15.4826	1.03427	2.04807	0.0371768	0.999818	8.54918	54.4933	17.0911	9.19483	17.7334	9.54284	10.2176	11.2061	8.84165	7.95573
ZSCAN20	Zscan20	ENSMUSG00000061894	203.244	-0.308114	-1.23809	0.0371842	0.999818	175.08	203.418	222.592	145.713	162.56	233.233	231.26	267.334	221.126	170.127
RGCC	Rgcc	ENSMUSG00000022018	213.15	0.273965	1.20913	0.0372514	0.999818	236.363	214.751	181.524	301.712	232.765	198.761	202.081	197.634	175.376	190.538
LUM	Lum	ENSMUSG00000036446	156.042	-0.491994	-1.40639	0.0372731	0.999818	138.611	147.773	96.8734	172.323	92.4444	162.589	175.669	296.516	137.077	140.544
HELLS	Hells	ENSMUSG00000025001	371.103	-0.295179	-1.22704	0.0374969	0.999818	306.718	367.443	351.533	316.429	321.423	383.899	319.877	575.125	405.217	363.366
SREBF1	Srebf1	ENSMUSG00000020538	1030.5	-0.192324	-1.1426	0.0374977	0.999818	1036.01	958.578	830.762	1100.51	883.743	996.212	1104.63	1112.35	1250.41	1031.79
MIEF1	Mief1	ENSMUSG00000022412	842.586	-0.133341	-1.09683	0.0375793	0.999818	844.658	755.409	810.711	779.966	829.162	925.165	935.055	831.398	817.584	896.753
CRISPLD2	Crispld2	ENSMUSG00000031825	101.539	-0.307436	-1.23751	0.0376213	0.999818	86.4653	106.123	76.909	89.1292	95.073	103.231	136.88	117.148	109.32	95.1151
LMLN	Lmln	ENSMUSG00000022802	490.078	-0.265238	-1.20183	0.037807	0.999818	443.473	462.544	529.488	359.193	430.372	573.259	659.131	440.838	531.862	470.622
GRK4	Grk4	ENSMUSG00000052783	115.52	0.440012	1.35662	0.0378482	0.999818	100.67	126.77	102.082	202.326	134.59	67.9178	95.0689	106.447	101.584	117.743
RIOK1	Riok1	ENSMUSG00000021428	741.532	-0.139683	-1.10166	0.0379112	0.999818	754.727	696.979	755.942	646.954	674.493	742.94	748.403	824.884	789.194	780.801
HS3ST3B1	Hs3st3b1	ENSMUSG00000070407	154.588	0.307866	1.23788	0.0379342	0.999818	135.963	131.751	182.049	208.362	196.768	128.544	146.439	133.132	140.121	142.747
BCL2A1	Bcl2a1b	ENSMUSG00000089929	9.55327	-1.11298	-2.16292	0.0380792	0.999818	8.80496	0	9.49483	8.21792	3.94841	15.9955	13.4123	14.6447	13.7453	7.2688
F2R	F2r	ENSMUSG00000048376	886.066	-0.121604	-1.08794	0.0382257	0.999818	826.227	789.648	833.233	883.357	911.167	923.848	920.973	964.761	900.948	906.501
TRPV4	Trpv4	ENSMUSG00000014158	49.2563	-0.521888	-1.43583	0.0384403	0.999818	40.2625	34.2958	39.3738	50.098	37.5346	29.3468	54.5612	59.8686	74.4313	72.7903
PLEKHG2	Plekhg2	ENSMUSG00000037552	818.282	-0.162781	-1.11944	0.0385088	0.999818	846.373	781.681	754.206	648.839	830.612	866.776	836.356	912.005	880.438	825.529
ALDH1A2	Aldh1a2	ENSMUSG00000013584	401.965	0.179173	1.13223	0.0385215	0.999818	442.17	449.174	397.944	463.459	381.947	396.505	399.262	333.085	387.024	369.084
VSIG2	Vsig2	ENSMUSG00000001943	31.8324	-0.493264	-1.40763	0.0385851	0.999818	24.5623	29.7845	27.7292	26.4222	23.6454	37.5419	39.1162	42.2259	22.6366	44.6595
RTL1	Rtl1	ENSMUSG00000085925	64.031	0.346784	1.27172	0.0386036	0.999818	73.4717	68.6486	75.0532	65.7596	75.8855	70.3901	48.8608	56.1674	47.2928	58.7806
ERAP1	Erap1	ENSMUSG00000021583	204.728	-0.51236	-1.42638	0.0386179	0.999818	158.74	177.251	173.684	150.871	178.107	250.59	449.452	180.449	183.394	144.74
STAB2	Stab2	ENSMUSG00000035459	10.1084	-1.13892	-2.20216	0.0387526	0.999818	4.77933	4.01585	10.7362	4.72063	6.91709	14.5944	12.1746	25.5614	2.78408	14.8007
SOCS4	Socs4	ENSMUSG00000048379	531.582	-0.199863	-1.14859	0.0391118	0.999818	591.748	524.485	455.687	469.706	432.49	529.411	600.232	616.188	569.605	526.264
ASPN	Aspn	ENSMUSG00000021388	40.9881	-1.10331	-2.14848	0.0391395	0.999818	31.3576	25.5581	25.2307	17.2413	30.7136	26.9066	52.3968	161.785	26.2702	12.4215
MSN	Msn	ENSMUSG00000031207	1134.6	-0.117869	-1.08513	0.0391739	0.999818	1103.46	1120.17	1081.48	1071.97	1063.89	1219.38	1179.14	1216.3	1231.98	1058.26
TTN	Ttn	ENSMUSG00000051747	123.181	1.12752	2.18483	0.0391834	0.999818	107.303	137.135	102.956	452.307	56.0305	61.6743	72.0865	123.683	72.5678	46.0659
VPS13A	Vps13a	ENSMUSG00000046230	1079.81	0.159856	1.11718	0.0394891	0.999818	1027.05	1140.25	1143.54	1181.66	1205.29	1134.55	1022.97	935.091	915.124	1092.61
ANGPTL1	Angptl1	ENSMUSG00000033544	9.75896	-1.23689	-2.3569	0.0395956	0.999818	7.61977	6.40797	2.7616	7.66648	4.2133	3.35106	18.4026	30.5744	5.92487	10.6676
TRPM5	Trpm5	ENSMUSG00000009246	26.2856	-0.564079	-1.47844	0.0397709	0.999818	20.212	23.7547	25.1762	26.3109	10.7377	31.5807	30.6229	28.867	37.5292	28.0645
CES5A	Ces5a	ENSMUSG00000058019	20.9431	0.645127	1.56388	0.0397873	0.999818	25.3485	30.3737	24.2739	22.4746	24.5514	20.5821	11.5005	10.4631	13.9875	25.8759
AXIN1	Axin1	ENSMUSG00000024182	1053.97	-0.128898	-1.09346	0.0398212	0.999818	983.554	986.284	1014.83	1048.75	999.995	1054.81	1241.82	1069.09	1102.9	1037.63
TBC1D15	Tbc1d15	ENSMUSG00000020130	584.085	-0.172735	-1.12719	0.0398753	0.999818	606.536	564.34	550.071	537.608	486.319	575.448	610.114	623.341	709.591	577.485
GPRASP2	Gprasp2	ENSMUSG00000072966	5472.97	0.0851999	1.06083	0.0403602	0.999818	5719.28	5671.02	5611.74	5477.39	5690.74	5280.77	5055.05	5567.54	5529.2	5126.93
SYT3	Syt3	ENSMUSG00000030731	1271.25	0.148457	1.10838	0.0403657	0.999818	1241.06	1309.82	1297.54	1539.45	1294.87	1230.64	1249.16	1281.09	1118.09	1150.75
ACSBG1	Acsbg1	ENSMUSG00000032281	1241.45	0.160633	1.11778	0.0405273	0.999818	1150.49	1228.34	1416.2	1486.66	1270.96	1170.86	1253.43	1166.76	1171.31	1099.5
DUSP26	Dusp26	ENSMUSG00000039661	2257.36	0.162479	1.11921	0.0409654	0.999818	2134.93	2207.08	2273.08	2854.25	2451.51	2147.63	2100.13	2070.42	2104.77	2229.76
SEC14L1	Sec14l1	ENSMUSG00000020823	3803.18	-0.108993	-1.07847	0.0416462	0.999818	3613.47	3774.74	3600.07	3346.47	3964.01	3881.24	4051.43	3944.5	3786.83	4069.05
ANKRD63	Ankrd63	ENSMUSG00000078137	156.877	0.258001	1.19582	0.0416829	0.999818	158.207	200.207	143.283	162.737	189.519	161.628	134.707	148.046	141.672	128.762
HVCN1	Hvcn1	ENSMUSG00000064267	27.1577	-0.507479	-1.42156	0.0417028	0.999818	22.8126	22.7598	17.4902	23.7077	25.1157	26.3847	34.677	31.1191	40.3303	27.1802
KCNH2	Kcnh2	ENSMUSG00000038319	1023.82	0.200127	1.1488	0.0418508	0.999818	999.823	1044.7	1206.03	1258.13	964.743	963.612	790.005	991.391	994.666	1025.13
HLA-G	H2-Q6	ENSMUSG00000073409	19.7773	0.655301	1.57494	0.0419549	0.999818	21.7994	21.991	24.5892	32.1332	20.3717	14.0643	16.7325	7.2613	15.6968	23.1336
C2CD2	C2cd2	ENSMUSG00000045975	812.137	0.16995	1.12502	0.0419647	0.999818	886.701	754.792	816.684	877.597	963.967	760.57	769.842	752.788	853.974	684.458
PARPBP	Parpbp	ENSMUSG00000035365	80.6023	-0.493637	-1.40799	0.0420485	0.999818	61.6775	64.9412	72.0336	77.2742	56.9313	96.9766	104.089	145.118	77.8951	49.0872
NUDT13	Nudt13	ENSMUSG00000021809	303.376	-0.232329	-1.17473	0.0420663	0.999818	248.087	300.137	280.017	293.846	271.488	422.657	290.803	304.363	307.276	315.082
ZNF699	Zfp935	ENSMUSG00000113450	296.846	-0.183998	-1.13603	0.0420842	0.999818	299.869	253.061	288.895	264.473	284.855	334	302.289	326.336	277.088	337.596
TJP2	Tjp2	ENSMUSG00000024812	776.668	-0.162632	-1.11933	0.0422473	0.999818	736.35	732.797	687.821	811.028	697.388	878.947	825.331	857.466	846.057	693.498
KIF11	Kif11	ENSMUSG00000012443	646.32	-0.255606	-1.19384	0.04227	0.999818	622.424	519.345	557.154	770.977	475.747	753.608	678.044	771.191	707.632	607.077
CDH5	Cdh5	ENSMUSG00000031871	802.825	-0.123895	-1.08967	0.0422839	0.999818	737.192	809.363	768.061	768.702	759.008	889.774	853.24	861.242	766.781	814.887
CBX6	Cbx6	ENSMUSG00000089715	6587.89	0.0894732	1.06398	0.042306	0.999818	6711.63	6515.36	6784.28	6939.63	7010.02	6465.74	6300.08	6678.39	5949.34	6524.47
BOC	Boc	ENSMUSG00000022687	575.227	-0.198046	-1.14714	0.0423192	0.999818	623.376	534.05	514.411	545.388	462.689	630.773	592.48	704.002	612.623	532.473
NRSN2	Nrsn2	ENSMUSG00000059361	884.074	0.198344	1.14738	0.042493	0.999818	795.69	821.277	1025.26	1123.36	958.004	830.833	861.627	854.078	780.498	790.114
EPHB1	Ephb1	ENSMUSG00000032537	2419.88	0.100745	1.07233	0.0426702	0.999818	2420.99	2380.03	2536.44	2617.45	2567.3	2396.81	2400.78	2258.47	2419.59	2200.91
ADAMTS1	Adamts1	ENSMUSG00000022893	332.181	-0.255347	-1.19362	0.0427427	0.999818	352.954	291.619	351.529	278.635	241.225	381.152	398.276	343.446	387.567	295.405
ESCO1	Esco1	ENSMUSG00000024293	532.401	-0.197972	-1.14708	0.0428127	0.999818	507.562	485.437	466.243	571.378	449.275	472.676	578.716	552.762	605.078	634.883
RCAN2	Rcan2	ENSMUSG00000039601	3040.17	0.0812042	1.0579	0.0428485	0.999818	3058.42	3012.94	3233.47	3260.18	3062.82	2995.72	2895.88	2934.49	2980.59	2967.18
BRD7	Brd7	ENSMUSG00000031660	1812.67	0.152323	1.11136	0.0428641	0.999818	1787.37	2101.14	1995.15	1821.66	1834.12	1522.31	1692.44	1859.91	1644.03	1868.52
TDRP	Tdrp	ENSMUSG00000050052	233.879	-0.191981	-1.14233	0.0429287	0.999818	190.567	224.152	217.492	225.779	231.546	231.277	242.477	274.441	240.679	260.381
MXRA7	Mxra7	ENSMUSG00000020814	374.524	0.227744	1.171	0.0430391	0.999818	380.991	347.708	455.997	483.219	351.915	350.441	380.473	312.513	355.594	326.387
TSSK4	Tssk4	ENSMUSG00000007591	14.0139	-0.77885	-1.71576	0.0430708	0.999818	7.54307	11.2771	18.787	9.28179	4.7754	18.7096	13.2283	16.6878	20.9559	18.8932
TPX2	Tpx2	ENSMUSG00000027469	618.74	-0.242974	-1.18343	0.0431945	0.999818	547.605	553.242	550.65	705.085	476.437	687.053	693.15	769.219	677.782	527.178
TP53BP2	Trp53bp2	ENSMUSG00000026510	943.061	-0.112243	-1.08091	0.0432343	0.999818	957.45	915.542	862.284	864.393	932.012	946.391	954.607	976.856	1000.5	1020.58
SLC16A11	Slc16a11	ENSMUSG00000040938	220.96	0.20779	1.15492	0.043403	0.999818	198.702	246.343	240.271	235.935	261.865	195.305	212.972	191.389	229.238	197.582
EIF5B	Eif5b	ENSMUSG00000026083	3328.66	-0.161257	-1.11826	0.0435264	0.999818	2692.94	3363.69	3350.95	2995.15	3312.07	3791.33	3839.4	3340.03	3341.54	3259.54
NECAP1	Necap1	ENSMUSG00000030327	3124.45	0.0778577	1.05545	0.0436619	0.999818	3211.17	3351.44	3191.88	3067.45	3222.95	3014.9	3098.57	3047.45	2977.09	3061.56
RTP1	Rtp1	ENSMUSG00000033383	10.3244	0.899674	1.86564	0.0437815	0.999818	8.73896	10.0916	19.9167	13.7371	14.4533	6.66477	3.84281	6.26304	13.5185	6.01742
KCTD5	Kctd5	ENSMUSG00000016946	1830.69	-0.0897492	-1.06419	0.0438388	0.999818	1698.17	1832.87	1797.56	1807.98	1731.22	1850.74	1937.96	1829.49	1875.15	1945.72
PCGF5	Pcgf5	ENSMUSG00000024805	239.281	-0.254161	-1.19264	0.0439107	0.999818	223.06	214.649	204.355	181.182	267.227	215.811	241.184	289.704	280.204	275.436
TSPAN9	Tspan9	ENSMUSG00000030352	2351.65	-0.152639	-1.1116	0.043915	0.999818	2343.64	2250.84	2304.22	2026.74	2210.38	2547	2338.46	2572.58	2779.71	2142.88
COQ4	Coq4	ENSMUSG00000026798	445.31	0.219871	1.16463	0.0439263	0.999818	406.76	459.335	523.051	555.991	450.686	472.713	428.279	398.227	411.677	346.383
SPART	Spg20	ENSMUSG00000036580	416.209	-0.194907	-1.14465	0.0440523	0.999818	371.88	382.612	365.051	463.36	356.049	452.85	446.967	399.619	502.149	421.556
DZANK1	Dzank1	ENSMUSG00000037259	3672.76	0.103286	1.07422	0.044202	0.999818	3760.34	3830.24	4091.63	3614.86	3724.78	3712.84	3407.02	3670.39	3568.05	3347.49
PRELP	Prelp	ENSMUSG00000041577	194.793	-0.202934	-1.15104	0.0442862	0.999818	181.445	191.17	173.453	195.505	163.392	198.96	218.317	190.783	227.882	207.02
NR5A1	Nr5a1	ENSMUSG00000026751	11.6677	0.95703	1.94131	0.0443116	0.999818	19.7696	15.5232	7.86916	17.2766	16.5915	14.4302	10.5491	3.99369	8.64489	2.02938
NEFL	Nefl	ENSMUSG00000022055	8571.62	0.175431	1.1293	0.0443555	0.999818	8199.29	8129.71	9001.01	10915	9214.78	8666.69	7150.31	8412.75	7981.49	8045.24
SYNE3	Syne3	ENSMUSG00000054150	23.6272	-0.555168	-1.46934	0.0443596	0.999818	26.5208	22.1375	17.8499	13.3227	15.9922	30.8682	26.3207	34.05	23.8229	25.3871
FBLN2	Fbln2	ENSMUSG00000064080	507.785	-0.231688	-1.17421	0.0443795	0.999818	528.495	449.263	472.324	489.598	395.761	469.967	551.065	657.324	598.102	465.956
BRF1	Brf1	ENSMUSG00000011158	962.158	-0.149172	-1.10893	0.04458	0.999818	979.584	1009.17	916.29	812.7	844.52	1042.09	950.471	1011.37	1067.09	988.293
MAML1	Maml1	ENSMUSG00000050567	406.101	-0.160773	-1.11789	0.0445978	0.999818	417.956	415.553	367.764	332.653	384.107	428.917	424.858	430.862	430.685	427.653
TCP11	Tcp11	ENSMUSG00000062859	52.8761	0.501338	1.41553	0.0446341	0.999818	79.6319	37.5014	47.6473	82.5956	62.9794	38.1171	48.5855	37.0143	38.2564	56.4323
COL5A3	Col5a3	ENSMUSG00000004098	153.911	-0.273952	-1.20912	0.044696	0.999818	159.227	109.507	121.232	166.305	141.024	161.235	171.367	190.479	166.342	152.398
SLC4A5	Slc4a5	ENSMUSG00000068323	59.3912	-0.640439	-1.5588	0.044739	0.999818	59.2719	58.9482	42.0325	28.7533	42.4848	40.3708	60.755	53.9986	69.0732	138.223
DNAH10	Dnah10	ENSMUSG00000038011	163.509	0.500586	1.41479	0.0448019	0.999818	286.427	122.031	161.61	251.457	139.492	161.238	167.267	105.511	148.344	91.7165
MAS1	Mas1	ENSMUSG00000068037	44.9732	0.486333	1.40088	0.0448029	0.999818	43.2095	68.0186	61.4381	31.2845	58.6318	33.9025	44.6149	40.736	28.9674	38.9292
TSEN2	Tsen2	ENSMUSG00000042389	539.262	0.19924	1.14809	0.0449105	0.999818	491.648	562.299	606.963	601.242	619.043	563.589	475.078	425.174	559.482	488.098
VIT	Vit	ENSMUSG00000024076	280.578	-0.244826	-1.18495	0.0450577	0.999818	265.82	281.784	229.361	275.002	232.359	328.86	352.431	258.698	332.78	248.68
PACC1	Pacc1	ENSMUSG00000026627	478.471	-0.14182	-1.1033	0.0450602	0.999818	452.71	436.625	435.344	503.332	446.129	479.109	508.66	513.306	525.756	483.735
PPP4R1	Ppp4r1	ENSMUSG00000061950	1957.76	-0.0858506	-1.06131	0.0452173	0.999818	1956.68	1878.03	1899.93	1918.98	1842.63	1948.24	1970.96	2111.82	2041.26	2009.05
SUV39H2	Suv39h2	ENSMUSG00000026646	190.62	-0.250131	-1.18931	0.0453148	0.999818	175.917	198.645	163.997	172.715	158.093	192.864	219.035	255.519	196.864	172.552
GAS2L3	Gas2l3	ENSMUSG00000074802	179.753	-0.254081	-1.19258	0.0455424	0.999818	168.128	175.989	155.443	140.097	180.112	205.173	164.786	221.941	217.976	167.885
CX3CR1	Cx3cr1	ENSMUSG00000052336	308.416	-0.372799	-1.29486	0.0456027	0.999818	307.014	263.024	209.343	273.917	289.985	280.976	455.218	284.203	471.504	248.972
KREMEN1	Kremen1	ENSMUSG00000020393	356.687	-0.189807	-1.14061	0.0457465	0.999818	356.154	342.525	338.784	304.689	325.04	384.583	433.374	376.794	389.057	315.873
COBL	Cobl	ENSMUSG00000020173	1989.02	0.107864	1.07763	0.0460166	0.999818	2003.55	2154.35	2180.3	1920.29	2056.2	1920.92	1820.07	2034.03	1872.86	1927.61
SLC7A3	Slc7a3	ENSMUSG00000031297	542.309	0.212283	1.15852	0.0460789	0.999818	462.162	571.216	570.459	687.531	619.363	511.14	557.347	458.816	464.454	520.598
CTC1	Ctc1	ENSMUSG00000020898	2348.58	0.201774	1.15011	0.0461311	0.999818	2337.18	2291.05	2303.64	3193.04	2441.07	2230.99	2301.76	2152.05	1885.15	2349.83
SILC1	Gm9866	ENSMUSG00000094002	735.271	0.120376	1.08702	0.0462957	0.999818	773.452	785.782	746.757	706.619	817.482	687.543	703.58	734.1	690.559	706.831
SLC46A3	Slc46a3	ENSMUSG00000029650	66.3373	0.361731	1.28497	0.0464192	0.999818	53.9914	66.7969	84.887	90.9665	76.3033	49.8767	57.2435	55.4878	62.4563	65.3635
CIAO2B	Ciao2b	ENSMUSG00000031879	427.946	0.190816	1.14141	0.0464651	0.999818	394.16	452.041	411.333	533.881	488.423	371.686	394.673	421.474	389.559	422.233
C1D	C1d	ENSMUSG00000000581	1592.93	0.139329	1.10139	0.0465273	0.999818	1563.55	1566.1	1743.83	1884.59	1591.15	1494.12	1473.52	1608.44	1416.41	1587.61
DENND3	Dennd3	ENSMUSG00000036661	275.227	0.267678	1.20387	0.0465841	0.999818	303.559	286.833	289.015	329.705	292.502	245.543	272.982	323.513	187.02	221.593
ATP6V1C1	Atp6v1c1	ENSMUSG00000022295	2694.37	0.0960608	1.06885	0.0467152	0.999818	2764.77	2736.07	2750.13	2889.74	2781.06	2755.44	2737.87	2516.47	2449.82	2562.34
TBX20	Tbx20	ENSMUSG00000031965	17.2686	-0.959211	-1.94425	0.0468083	0.999818	15.2045	12.0227	2.9731	14.4849	9.4131	18.2583	34.8255	11.7875	41.0205	12.6957
S100A6	S100a6	ENSMUSG00000001025	137.169	0.316056	1.24492	0.0469497	0.999818	135.795	168.872	155.551	190.349	109.241	122.86	108.353	116.877	117.409	146.382
CDC25C	Cdc25c	ENSMUSG00000044201	100.255	-0.482696	-1.39735	0.0470045	0.999818	76.8439	87.6406	88.7978	103.92	59.4122	113.034	196.658	86.019	110.978	79.2476
TCIRG1	Tcirg1	ENSMUSG00000001750	342.891	0.160446	1.11763	0.0470079	0.999818	394.345	350.618	355.448	340.431	368.462	305.131	314.277	308.122	342.328	349.746
NBEAL2	Nbeal2	ENSMUSG00000056724	684.433	0.24234	1.18291	0.0472511	0.999818	763.704	689.648	873.826	683.408	694.916	575.176	633.053	545.149	557.471	827.979
DAPK2	Dapk2	ENSMUSG00000032380	17.2786	-0.688629	-1.61175	0.0473585	0.999818	13.8788	12.6001	14.0755	12.1799	13.4845	20.0445	15.9851	30.6075	11.006	28.9241
DCLRE1A	Dclre1a	ENSMUSG00000025077	276.583	-0.339548	-1.26536	0.0474949	0.999818	315.21	227.881	196.546	235.44	244.214	196.546	336.609	312.464	331.013	369.907
LTBP2	Ltbp2	ENSMUSG00000002020	32.1299	0.833419	1.7819	0.0475516	0.999818	19.0958	57.0816	72.4392	42.6412	14.7432	18.2934	17.7551	34.998	15.9185	28.3334
ACSL5	Acsl5	ENSMUSG00000024981	976.268	0.218596	1.1636	0.0475763	0.999818	986.31	1353.64	965.764	915.742	1031.74	986.727	937.155	956.349	797.329	831.922
CMA1	Cma1	ENSMUSG00000022225	8.55498	-1.38059	-2.60376	0.0479071	0.999818	9.81853	2.77751	0	11.1592	0	12.2268	11.1398	13.4391	13.5471	11.4418
NSUN4	Nsun4	ENSMUSG00000028706	184.741	0.255438	1.1937	0.0480707	0.999818	207.325	209.03	250.126	183.321	156.528	153.517	174.015	174.228	166.014	173.302
CALCR	Calcr	ENSMUSG00000023964	220.665	0.20457	1.15234	0.0480905	0.999818	241.579	252.252	222.227	259.656	205.158	229.818	189.443	199.809	210.346	196.363
ZCWPW2	Zcwpw2	ENSMUSG00000032443	21.8843	-0.729908	-1.65853	0.0481892	0.999818	14.7742	12.7694	20.646	18.0062	15.5654	29.108	29.1578	49.5221	12.1371	17.1567
TMEM181	Tmem181a	ENSMUSG00000038141	4589.38	0.111078	1.08004	0.0482804	0.999818	4927.39	5184.42	4774.13	4291.21	4654.39	4531.37	4455.03	4444.28	4202.38	4429.22
POPDC2	Popdc2	ENSMUSG00000022803	7.92056	-1.24814	-2.37536	0.0483062	0.999818	2.08062	3.09694	2.59454	5.6282	9.29126	7.16181	18.3629	21.6271	3.18192	6.18031
LAMC3	Lamc3	ENSMUSG00000026840	285.117	-0.28053	-1.21464	0.048382	0.999818	280.13	255.266	234.97	292.858	224.286	304.989	356.428	294.243	383.63	224.372
WDCP	Wdcp	ENSMUSG00000051721	265.758	0.268554	1.2046	0.0484187	0.999818	240.274	292.285	360.149	270.992	287.684	294.597	188.763	246.094	241.429	235.315
HTR6	Htr6	ENSMUSG00000028747	69.3967	0.32354	1.2514	0.0484366	0.999818	69.5182	99.684	70.4769	73.9055	72.0727	63.5071	59.5021	66.2805	59.8674	59.1522
CABP7	Cabp7	ENSMUSG00000009075	205.529	0.228529	1.17164	0.0484542	0.999818	188.188	210.169	198.137	262.168	249.582	201.281	180.385	182.364	189.992	193.021
COL6A3	Col6a3	ENSMUSG00000048126	627.038	-0.335205	-1.26156	0.0485263	0.999818	562.023	727.592	448.556	638.976	398.076	655.647	793.704	869.144	638.417	538.243
LBR	Lbr	ENSMUSG00000004880	580.484	-0.163044	-1.11965	0.0487436	0.999818	514.251	538.022	542.896	598.955	543.146	669.379	591.113	681.68	582.024	543.371
PRORP	Prorp	ENSMUSG00000021023	230.66	-0.205397	-1.153	0.0487451	0.999818	186.243	227.561	225.117	232.813	199.206	240.624	240.46	237.541	229.171	287.866
SAAL1	Saal1	ENSMUSG00000006763	511.679	-0.142328	-1.10368	0.0487453	0.999818	535.142	495.837	479.915	461.306	460.585	508.433	546.836	580.651	530.056	518.029
GPAT4	Gpat4	ENSMUSG00000031545	3036.99	-0.08754	-1.06256	0.0490342	0.999818	3034.23	3020.85	2894.89	2910.3	2863.76	3032.53	3288.62	3145.45	3209.53	2969.77
NLN	Nln	ENSMUSG00000021710	2548.85	0.185828	1.13747	0.0490353	0.999818	2325.07	2560.42	2941.23	2447.93	3292.67	2338.7	2556.41	2258.81	2285.62	2481.67
TGIF1	Tgif1	ENSMUSG00000047407	91.6889	-0.376221	-1.29794	0.049161	0.999818	92.5799	73.9846	82.8756	103.365	46.8373	100.464	108.391	117.131	98.1062	93.1542
HENMT1	Henmt1	ENSMUSG00000045662	36.8227	-0.648537	-1.56758	0.0492125	0.999818	22.5821	24.5476	28.9645	20.5084	45.5293	49.5049	21.9942	73.5206	35.5812	45.4941
DHH	Dhh	ENSMUSG00000023000	13.4649	0.904979	1.87252	0.0492365	0.999818	12.3655	37.2751	20.7792	9.91126	9.4793	6.12272	7.49793	10.0799	12.7034	8.43463
CDK12	Cdk12	ENSMUSG00000003119	833.318	-0.241579	-1.18229	0.0493014	0.999818	836.355	821.685	818.464	582.287	758.524	894.742	823.298	946.506	1105.49	745.827
XDH	Xdh	ENSMUSG00000024066	13.6026	1.02937	2.04113	0.0493551	0.999818	22.5533	20.2871	29.4581	14.8435	5.19247	17.2465	3.98466	6.20078	5.7763	10.4836
SDC1	Sdc1	ENSMUSG00000020592	422.255	-0.137708	-1.10016	0.0496203	0.999818	393.657	373.263	432.342	412.77	399.221	436.823	445.662	425.643	453.218	449.952
FZD5	Fzd5	ENSMUSG00000045005	95.8095	-0.311609	-1.24109	0.0496477	0.999818	102.986	89.0163	70.5047	81.8744	83.2516	93.703	124.525	115.106	113.146	83.9819
PALMD	Palmd	ENSMUSG00000033377	329.447	-0.204022	-1.15191	0.0496847	0.999818	342.04	278.498	264.71	334.537	311.591	347.185	380.862	301.159	387.071	346.821
HLA-H	H2-Q2	ENSMUSG00000091705	135.367	0.249163	1.18852	0.049776	0.999818	142.867	141.219	127.023	161.724	162.273	138.123	113.686	112.16	114.477	140.123
CEP63	Cep63	ENSMUSG00000032534	633.383	0.194339	1.1442	0.0499941	0.999818	571.614	765.787	611.147	729.544	701.926	567.73	587.057	563.134	549.298	686.597
POLA2	Pola2	ENSMUSG00000024833	431.598	-0.191425	-1.14189	0.0502638	0.999818	419.47	340.141	435.552	423.045	396.755	524.312	422.241	443.511	495.1	415.849
LHX3	Lhx3	ENSMUSG00000026934	10.8502	0.884531	1.84616	0.0506216	0.999818	16.4414	10.3852	6.67629	21.4452	15.6966	6.69945	9.05701	5.07984	4.83328	12.1879
CEP57	Cep57	ENSMUSG00000031922	647.198	-0.142395	-1.10374	0.0506328	0.999818	661.988	651.622	634.181	594.688	534.305	686.796	664.915	658.79	714.075	670.621
CHCHD6	Chchd6	ENSMUSG00000030086	1036.7	0.162574	1.11928	0.0507423	0.999818	945.885	1118.63	1017.72	1261.02	1130.95	1067	943.557	921.615	970.292	990.342
RABL3	Rabl3	ENSMUSG00000022827	229.802	-0.193099	-1.14322	0.0509826	0.999818	218.999	210.188	214.357	243.274	184.73	240.074	227.842	241.183	256.843	260.528
MGLL	Mgll	ENSMUSG00000033174	1638.16	0.145886	1.10641	0.0509831	0.999818	1524.15	1587.49	1817.46	1880.92	1794.44	1684.61	1510.31	1619.68	1454.47	1508.08
ZNF346	Zfp346	ENSMUSG00000021481	1003.72	-0.0979783	-1.07027	0.0510093	0.999818	918.925	980.319	992.865	996.819	958.084	1078.94	1026.14	1022.32	1038.17	1024.62
TMEM91	Tmem91	ENSMUSG00000061702	587.781	0.283343	1.21701	0.0510476	0.999818	515.265	556.683	654.613	918.747	581.646	602.615	538.228	471.246	500.05	538.723
EAF1	Eaf1	ENSMUSG00000021890	515.3	-0.146084	-1.10656	0.0512934	0.999818	511.588	451.048	527.97	442.696	514.65	548.963	522.141	568.258	541.155	524.532
COL1A1	Col1a1	ENSMUSG00000001506	4226.37	-1.19075	-2.28271	0.0514188	0.999818	2438.53	2592.97	2133.83	3828.83	1880.45	2547.96	5248.75	17074	2506.43	2011.92
BTG3	Btg3	ENSMUSG00000022863	192.782	-0.243489	-1.18385	0.0515242	0.999818	172.104	202.736	178.64	200.116	128.596	207.621	214.129	216.605	207.334	199.937
CHCHD10	Chchd10	ENSMUSG00000049422	782.58	0.241549	1.18226	0.0516006	0.999818	737.258	702.415	860.657	1107.25	832.392	737.666	775.609	748.341	590.408	733.811
SLC3A1	Slc3a1	ENSMUSG00000024131	10.2012	-1.00896	-2.01246	0.0516089	0.999818	4.34783	8.25736	15.5257	0.93933	4.85951	11.4026	13.8598	15.7128	16.8129	10.294
TFB2M	Tfb2m	ENSMUSG00000026492	705.93	-0.156993	-1.11496	0.0516474	0.999818	785.443	636.218	631.679	595.04	691.702	750.961	733.972	762.902	767.169	704.213
MYH8	Myh8	ENSMUSG00000055775	58.7525	-0.661179	-1.58137	0.051881	0.999818	28.8891	38.0173	70.7735	50.3539	39.3421	53.8617	42.6987	143.891	61.0691	58.6287
PABPC4L	Pabpc4l	ENSMUSG00000090919	26.8144	-0.495528	-1.40984	0.0519407	0.999818	24.1675	24.4756	18.9022	21.5239	21.3264	38.2686	26.828	30.3813	38.5921	23.6788
COL20A1	Col20a1	ENSMUSG00000016356	21.3861	-0.729239	-1.65776	0.0521041	0.999818	18.1999	18.0482	19.2627	8.59593	14.5182	35.6555	17.2541	41.5367	27.5012	13.2882
SYTL4	Sytl4	ENSMUSG00000031255	38.1633	-0.539966	-1.45394	0.052186	0.999818	29.9988	37.7169	29.9507	30.1812	25.2955	34.4987	46.5386	28.3191	78.509	40.6245
SEC61A2	Sec61a2	ENSMUSG00000025816	2325.66	0.0848747	1.0606	0.0522595	0.999818	2453.76	2448.94	2399.69	2302	2366.26	2305.12	2132.53	2266.86	2243.72	2337.71
ZFP36	Zfp36	ENSMUSG00000044786	90.4193	-0.316603	-1.24539	0.0523309	0.999818	100.462	81.6539	73.4439	73.1058	73.6413	86.8934	91.7565	123.89	113.087	86.2586
NOTCH1	Notch1	ENSMUSG00000026923	1507.12	-0.184877	-1.13672	0.0523476	0.999818	1570.89	1473.58	1376.67	1339.21	1292.74	1569.47	1678.62	1583.91	1881.11	1305.05
GNG4	Gng4	ENSMUSG00000021303	4527.84	0.127858	1.09267	0.0523939	0.999818	4413.11	4686.25	5454.84	4353.42	4736.5	4505.13	4302.85	4409.95	4235.06	4181.34
KAT2B	Kat2b	ENSMUSG00000000708	515.726	-0.180284	-1.13311	0.0524777	0.999818	490.521	503.855	437.052	487.383	495.265	471.973	504.185	590.454	641.316	535.253
FREM3	Frem3	ENSMUSG00000042353	77.3182	0.344631	1.26983	0.0524851	0.999818	63.1747	87.4423	97.2121	77.5615	107.067	70.0923	66.939	81.0566	55.6526	66.9841
SGK1	Sgk1	ENSMUSG00000019970	1193.6	0.115608	1.08343	0.0528967	0.999818	1249.97	1236.17	1131.87	1331.01	1256.83	1171.94	1164.08	1059.64	1187.34	1147.13
FBXO7	Fbxo7	ENSMUSG00000001786	413.602	0.184764	1.13663	0.0529061	0.999818	398.531	424.494	468.31	506.082	402.303	341.673	429.48	400.625	382.147	382.373
UNC13C	Unc13c	ENSMUSG00000062151	1063.05	0.164927	1.12111	0.0529178	0.999818	1132.13	1219.09	1236.68	926.225	1105.17	927.664	1031.12	1078.14	965.147	1009.17
AURKA	Aurka	ENSMUSG00000027496	144.466	-0.303154	-1.23384	0.0532433	0.999818	117.166	112.967	151.584	164.243	100.299	169.812	146.068	188.266	155.271	138.983
OMP	Omp	ENSMUSG00000074006	16.2946	0.953533	1.93661	0.0533224	0.999818	9.88586	8.23445	51.0068	17.9016	20.5048	10.3125	10.3403	14.3872	7.85861	12.5135
SOSTDC1	Sostdc1	ENSMUSG00000036169	157.377	-0.234352	-1.17638	0.0533335	0.999818	152.289	137.454	139.727	156.116	137.316	135.023	191.388	171.33	185.088	168.034
TEX2	Tex2	ENSMUSG00000040548	2204.05	0.105301	1.07572	0.0534033	0.999818	2146.95	2240.64	2436.41	2264.1	2333.99	2201.69	2005.72	2134.65	2028.77	2247.6
RRM2	Rrm2	ENSMUSG00000020649	787.86	-0.15983	-1.11716	0.0535775	0.999818	745.048	725.112	745.148	837.109	668.479	825.743	874.39	871.964	874.481	711.131
RGS9BP	Rgs9bp	ENSMUSG00000056043	72.4513	0.398408	1.31805	0.0536717	0.999818	106.338	92.0766	71.2885	52.048	90.096	54.9933	54.6887	61.9881	77.7356	63.26
UBE2K	Ube2k	ENSMUSG00000029203	4130.33	0.0897558	1.06419	0.0537141	0.999818	4137.88	4288.63	4065.79	4446.42	4354.4	3992.26	3949.39	3889.01	3884.28	4295.22
RFXAP	Rfxap	ENSMUSG00000036615	928.221	0.28758	1.22059	0.0539727	0.999818	973.634	1042.45	897.721	1003.61	1180.18	675.246	627.96	771.069	996.002	1114.35
INPP5B	Inpp5b	ENSMUSG00000028894	834.118	0.187976	1.13916	0.0540021	0.999818	998.739	787.562	983.036	854.577	819.052	751.121	707.782	827.895	706.562	904.85
PCDHGB5	Pcdhgb5	ENSMUSG00000103749	306.887	-0.210443	-1.15704	0.0540312	0.999818	230.496	319.724	315.248	280.164	277.034	334.102	371.218	316.426	285.967	338.488
ADGRA3	Adgra3	ENSMUSG00000029090	1320.4	-0.196882	-1.14622	0.0541509	0.999818	1374.02	1219.19	1187.86	1133.13	1236.13	1317.79	1813.49	1350.24	1284.66	1287.46
RGS2	Rgs2	ENSMUSG00000026360	1321.26	0.188048	1.13922	0.0541851	0.999818	1523.68	1291.17	1213.55	1595.45	1412.99	1265.83	1385.47	1326.65	1065.4	1132.4
SOX30	Sox30	ENSMUSG00000040489	5.34093	1.22297	2.33427	0.054233	0.999818	3.28445	4.57146	13.3052	10.4571	5.83305	3.81447	3.70143	5.16711	2.2417	1.03329
REEP6	Reep6	ENSMUSG00000035504	274.797	0.162984	1.1196	0.0542543	0.999818	299.222	285.952	297.271	263.359	306.029	244.197	277.047	264.652	256.439	253.799
UBA2	Uba2	ENSMUSG00000052997	2493.28	-0.0948882	-1.06798	0.0543378	0.999818	2395.74	2326.37	2300.59	2605.42	2427	2483.44	2545.77	2668.68	2534.92	2644.92
INTS5	Ints5	ENSMUSG00000071652	711.265	-0.133778	-1.09716	0.0543539	0.999818	710.249	694.548	606.019	669.121	711.748	714.924	806.27	728.105	766.012	705.651
TMEM130	Tmem130	ENSMUSG00000043388	11201.4	0.0962882	1.06902	0.0546359	0.999818	10632.5	11669.6	11846	12551.4	11174.2	11145.7	10568.9	10853	10716.1	10856.4
BEND6	Bend6	ENSMUSG00000042182	4314.65	0.0786833	1.05605	0.0546514	0.999818	4265.51	4384.1	4304.94	4626.37	4579.18	4089.14	4263.13	4138.97	4153.8	4341.33
SDF2	Sdf2	ENSMUSG00000002064	918.415	0.12765	1.09251	0.054732	0.999818	923.003	914.309	927.288	1097	932.433	887.56	869.178	901.434	845.866	886.074
DACT2	Dact2	ENSMUSG00000048826	251.505	0.185591	1.13728	0.0548634	0.999818	240.546	259.838	258.899	269.47	310.341	245.165	252.889	237.482	224.972	215.451
ATF1	Atf1	ENSMUSG00000023027	323.517	-0.167921	-1.12344	0.0549619	0.999818	296.309	301.36	324.994	326.406	273.669	310.048	357.144	362.399	359.908	322.929
PIGO	Pigo	ENSMUSG00000028454	800.106	0.177851	1.1312	0.0549727	0.999818	791.533	956.788	927.81	855.707	714.779	658.298	796.531	786.731	741.762	771.119
PIK3CG	Pik3cg	ENSMUSG00000020573	58.2972	-0.34102	-1.26665	0.0550083	0.999818	55.4333	57.6494	48.4582	42.9941	52.9907	70.2848	69.4728	74.0566	59.9378	51.6942
PRDM4	Prdm4	ENSMUSG00000035529	1531.56	-0.120815	-1.08735	0.0550177	0.999818	1608.02	1464.67	1472.65	1289.74	1503.09	1594.87	1543.33	1589.74	1662.47	1587.01
FST	Fst	ENSMUSG00000021765	135.682	-0.334308	-1.26077	0.055035	0.999818	106.86	126.585	93.4895	127.862	144.883	120.15	125.714	139.824	172.248	199.199
RBL1	Rbl1	ENSMUSG00000027641	277.668	-0.248331	-1.18783	0.0551501	0.999818	275.28	256.918	283.112	251.599	200.826	284.16	305.102	286.635	381.525	251.521
EFNA5	Efna5	ENSMUSG00000048915	953.945	0.151518	1.11074	0.055152	0.999818	1104.03	1022.76	1025.35	866.641	1002.93	979.773	819.777	952.72	866.624	898.843
LGALS4	Lgals4	ENSMUSG00000053964	63.9683	-0.370675	-1.29296	0.0551701	0.999818	66.0923	44.3629	65.2242	51.8087	51.7731	90.939	69.2222	72.0843	75.8722	52.3045
ANKRD13C	Ankrd13c	ENSMUSG00000039988	2349.4	0.0919106	1.06578	0.055227	0.999818	2439.91	2457.3	2428.64	2240.75	2555.85	2236.91	2253.57	2359.78	2217.31	2304.02
CDKN2AIP	Cdkn2aip	ENSMUSG00000038069	412.516	-0.161299	-1.11829	0.0552981	0.999818	427.681	394.91	397.736	369.444	358.537	428.063	474.003	389.049	466.879	418.859
FN3KRP	Fn3krp	ENSMUSG00000039253	421.056	-0.155504	-1.11381	0.055314	0.999818	373.776	429.044	417.859	409.981	360.171	466.385	409.742	460.627	465.522	417.452
ENPEP	Enpep	ENSMUSG00000028024	62.26	-0.373269	-1.29528	0.0553643	0.999818	57.5196	58.5647	52.4596	46.0365	55.0624	68.8514	65.1828	64.0616	101.697	53.1644
C1QTNF3	C1qtnf3	ENSMUSG00000058914	23.3399	-0.954273	-1.9376	0.0554807	0.999818	21.8138	12.3182	11.5145	19.2942	14.4364	15.9222	22.7187	80.3589	24.5341	10.4885
SAP30L	Sap30l	ENSMUSG00000020519	325.208	0.176972	1.13051	0.0555698	0.999818	333.743	330.468	301.471	396.917	363.729	315.542	320.414	282.557	305.055	302.181
OLFML2B	Olfml2b	ENSMUSG00000038463	240.448	-0.23692	-1.17847	0.0557028	0.999818	249.245	219.341	225.492	169.842	240.278	225.407	258.806	278.385	238.789	298.894
NDRG2	Ndrg2	ENSMUSG00000004558	6517.53	0.153907	1.11258	0.055721	0.999818	6396.08	6177.74	6634.39	8415.66	6698.74	6286.16	6082.16	6324.04	6093.19	6067.14
RAB9A	Rab9	ENSMUSG00000079316	683.016	0.129871	1.0942	0.0557331	0.999818	690.957	677.178	708.512	809.385	682.049	639.884	649.333	642.683	654.773	675.402
NODAL	Nodal	ENSMUSG00000037171	11.7528	0.845204	1.79652	0.0557582	0.999818	6.55401	15.4713	11.2796	28.5106	13.6057	9.41582	9.40959	7.23785	6.70332	9.34003
CHST12	Chst12	ENSMUSG00000036599	420.827	0.170253	1.12526	0.0558893	0.999818	437.563	425.453	399.582	520.863	444.667	382.132	436.962	374.108	385.468	401.469
TMEM268	Tmem268	ENSMUSG00000045917	163.455	0.329267	1.25637	0.0558929	0.999818	146.104	152.556	232.009	144.773	237.736	121.877	140.488	139.367	154.624	165.02
CRYM	Crym	ENSMUSG00000030905	1603.43	-0.153183	-1.11202	0.0559723	0.999818	1506.45	1599.09	1663.4	1310.18	1514.15	1687.46	1917.01	1553.84	1605.95	1676.81
SMOC1	Smoc1	ENSMUSG00000021136	1079.64	-0.139014	-1.10115	0.0559775	0.999818	1033.26	923.718	1024.35	1191.96	965.036	1158.31	1099.39	1103.69	1154.65	1142.08
TCF12	Tcf12	ENSMUSG00000032228	2355.54	-0.140426	-1.10223	0.0559839	0.999818	2416.81	2223.25	2462.23	2124.96	1978.34	2498.6	2440.69	2476.36	2678.04	2256.16
NSDHL	Nsdhl	ENSMUSG00000031349	1558.11	0.11415	1.08234	0.0561137	0.999818	1567.02	1561.19	1682.65	1580.49	1707.18	1351.83	1606.28	1499.39	1485.2	1539.88
SYNPR	Synpr	ENSMUSG00000056296	1645	0.157836	1.11561	0.0561387	0.999818	1584.79	1796.21	1977.68	1537.19	1779.74	1523.46	1676.14	1660.65	1398.9	1515.29
IQGAP1	Iqgap1	ENSMUSG00000030536	1434.18	-0.193934	-1.14388	0.0562022	0.999818	1465.4	1353.29	1370.18	1065.6	1434.38	1546.36	1422.3	1471.79	1823.67	1388.81
CPXM2	Cpxm2	ENSMUSG00000030862	105.132	-0.442869	-1.35931	0.0563101	0.999818	119.25	84.4563	83.1022	76.313	81.6459	174.734	97.6839	152.167	110.812	71.1552
GABRQ	Gabrq	ENSMUSG00000031344	325.888	0.188284	1.13941	0.0563772	0.999818	341.513	376.484	360.008	315.623	342.93	349.557	263.484	332.305	279.871	297.104
CCNK	Ccnk	ENSMUSG00000021258	976.837	-0.126014	-1.09127	0.0563849	0.999818	926.132	845.591	1036.57	947.682	917.888	1089.83	989.231	1029.09	986.231	1000.13
MALL	Mall	ENSMUSG00000027377	12.4988	0.708407	1.634	0.0564117	0.999818	18.4802	18.3242	11.4537	15.7677	13.5525	9.45163	9.47018	6.22701	7.87591	14.3852
PRKCG	Prkcg	ENSMUSG00000078816	2264.21	-0.153185	-1.11202	0.056433	0.999818	2131.51	2261.25	2247.84	1891.23	2189.77	2405.52	2540.23	2637.01	2031.33	2306.42
CCND2	Ccnd2	ENSMUSG00000000184	3994.65	-0.146872	-1.10717	0.0564519	0.999818	4186.56	3702.26	4023.59	3497.58	3548.49	4441.64	3874.5	4522.28	4414.77	3734.85
LRRC24	Lrrc24	ENSMUSG00000033707	337.806	0.167135	1.12283	0.0566481	0.999818	339.762	325.868	379.409	351.909	389.581	306.362	328.708	330.242	343.333	282.886
SLC22A5	Slc22a5	ENSMUSG00000018900	526.231	-0.130108	-1.09438	0.0567337	0.999818	508.369	500.877	514.046	499.403	490.031	506.963	576.65	519.077	555.152	591.741
LZTFL1	Lztfl1	ENSMUSG00000025245	1356.55	-0.178638	-1.13181	0.0568357	0.999818	1240.63	1426.12	1286.5	1054.65	1355.82	1554.76	1310.53	1278.56	1565.91	1492.04
PCDHB6	Pcdhb13	ENSMUSG00000047307	115.919	0.339168	1.26503	0.0568362	0.999818	137.532	170.662	141.772	84.3563	112.96	101.927	96.1546	102.582	114.257	96.9895
ST6GAL1	St6gal1	ENSMUSG00000022885	741.71	-0.133277	-1.09678	0.0569412	0.999818	697.243	749.982	686.601	656.208	746.166	705.672	774.135	839.727	808.112	753.251
RGMB	Rgmb	ENSMUSG00000048027	4227.8	0.0914991	1.06548	0.0569948	0.999818	4041.78	4297.43	4426.91	4548.16	4494.46	4105.09	4100.86	4209.37	3850.73	4203.17
HNRNPF	Hnrnpf	ENSMUSG00000042079	4454.77	-0.0929314	-1.06654	0.0569997	0.999818	4475.29	3967.82	4288.61	4547.55	4278.1	4558.5	4687.24	4708.15	4656.72	4379.71
ARHGEF15	Arhgef15	ENSMUSG00000052921	719.673	0.184393	1.13634	0.0572192	0.999818	642.431	711.795	892.023	826.283	756.013	649.047	713.418	591.598	713.649	700.474
PDCD6IP	Pdcd6ip	ENSMUSG00000032504	1561.22	-0.146845	-1.10715	0.057379	0.999818	1655.12	1496.44	1548.53	1269.1	1442.23	1715.2	1483.16	1634.28	1654.33	1713.83
NAALADL2	Naaladl2	ENSMUSG00000102758	29.6753	-0.599319	-1.515	0.0574053	0.999818	31.2271	34.7683	19.9473	12.6423	19.6091	24.4	45.1492	46.2805	28.8324	33.897
VRK3	Vrk3	ENSMUSG00000002205	485.09	-0.227811	-1.17106	0.0574441	0.999818	367.496	416.046	486.836	545.561	417.495	588.117	520.018	583.594	455.715	470.025
STAT5B	Stat5b	ENSMUSG00000020919	731.527	0.121311	1.08772	0.0576813	0.999818	755.07	763.497	728.106	826.509	738.369	732.94	676.622	746.744	673.959	673.452
HMCN2	Hmcn2	ENSMUSG00000055632	67.5407	-0.467993	-1.38318	0.0576933	0.999818	39.6596	39.3016	72.8516	88.0574	46.9101	88.745	80.6376	87.4107	63.1213	68.7119
LAMB1	Lamb1	ENSMUSG00000002900	1518.1	-0.158962	-1.11648	0.0577196	0.999818	1456.89	1485.94	1418.56	1480.71	1328.07	1664.14	1577.07	1482.63	1898.6	1388.36
PLLP	Pllp	ENSMUSG00000031775	175.745	0.32676	1.25419	0.0578457	0.999818	186.322	134.779	187.12	252.566	217.317	194.478	163.914	131.125	154.61	135.216
RXFP2	Rxfp2	ENSMUSG00000053368	34.2047	0.461156	1.37664	0.0579221	0.999818	22.9272	43.476	41.3641	43.87	46.6305	29.3574	29.7406	24.9927	26.1464	33.542
FECH	Fech	ENSMUSG00000024588	1101.96	-0.138662	-1.10088	0.0581495	0.999818	996.164	1053.8	1042.07	973.506	1178.92	1164.13	1042.68	1152.67	1146.24	1269.46
MAMDC4	Mamdc4	ENSMUSG00000026941	44.1442	-0.581773	-1.49669	0.0582501	0.999818	40.7493	20.264	45.1487	33.0165	36.8449	81.6404	25.9892	45.327	62.7736	49.6879
ETS2	Ets2	ENSMUSG00000022895	976.677	-0.106285	-1.07645	0.0584072	0.999818	972.948	943.696	919.052	865.516	1003.01	1009.47	1005.8	998.183	1005.65	1043.45
HSF2	Hsf2	ENSMUSG00000019878	1443.38	-0.10027	-1.07197	0.0584776	0.999818	1425.88	1480.25	1310.19	1312.94	1437.03	1496.32	1488.48	1443.98	1507.58	1531.16
NAF1	Naf1	ENSMUSG00000014907	398.345	-0.128506	-1.09316	0.0584817	0.999818	365.569	370.342	381.611	390.141	395.442	408.972	428.101	413.098	415.931	414.247
MYL1	Myl1	ENSMUSG00000061816	11.1577	-1.0306	-2.04287	0.0586655	0.999818	9.36818	6.7999	7.23	7.6203	6.08003	3.86372	19.2528	28.7995	4.70174	17.8607
LHB	Lhb	ENSMUSG00000118462	22.034	-0.726178	-1.65425	0.0589864	0.999818	34.3603	9.52925	10.5416	16.9021	12.0238	25.1344	33.7887	17.7069	36.3933	23.9599
FKBP9	Fkbp9	ENSMUSG00000029781	1180.61	-0.137833	-1.10025	0.0590769	0.999818	1092.02	1198.83	1090.7	1240.39	998.997	1241.17	1313.5	1295.61	1184.13	1150.74
MMP9	Mmp9	ENSMUSG00000017737	121.166	-0.432435	-1.34951	0.0590809	0.999818	111.391	87.2033	68.0804	130.838	120.446	140.197	147.945	200.808	118.309	86.441
COL25A1	Col25a1	ENSMUSG00000058897	1340.79	0.135815	1.09871	0.0591188	0.999818	1452.8	1457.85	1486.95	1216.25	1406.33	1201.07	1238.19	1245.84	1293.6	1408.97
HTR2C	Htr2c	ENSMUSG00000041380	1063.1	0.130511	1.09468	0.0593435	0.999818	1238.6	1143.29	1123.49	1008.14	1042.9	1013.93	971.242	1066.88	1054.31	968.187
S100A9	S100a9	ENSMUSG00000056071	10.8897	0.987893	1.98329	0.0593602	0.999818	9.72148	7.56799	34.6214	8.22833	12.392	6.51958	6.46128	8.18636	4.58564	10.613
SREK1IP1	Srek1ip1	ENSMUSG00000021716	396.74	-0.147804	-1.10788	0.0594348	0.999818	358.847	388.936	368.097	381.627	384.586	451.889	434.117	364.495	413.759	421.043
SSR1	Ssr1	ENSMUSG00000021427	4307	-0.0935132	-1.06697	0.0595099	0.999818	4352	4389.43	4262.06	3894.4	3941.14	4473.3	4453.25	4512.64	4540.74	4251
QRFPR	Qrfpr	ENSMUSG00000058400	22.7959	0.52449	1.43842	0.0595781	0.999818	24.4816	22.332	34.8799	26.1955	26.9479	15.0583	18.3846	16.5963	26.5855	16.4978
ABCC4	Abcc4	ENSMUSG00000032849	219.98	-0.229526	-1.17245	0.0595926	0.999818	210.555	171.25	200.772	187.862	242.304	287.787	220.432	220.762	237.283	220.792
MTHFD2L	Mthfd2l	ENSMUSG00000029376	500.943	0.168146	1.12361	0.0596267	0.999818	494.097	630.038	538.94	525.388	462.907	456.529	458.988	479.341	461.159	502.041
EFCAB13	Gm11639	ENSMUSG00000040838	53.0272	1.20663	2.30798	0.0597021	0.999818	238.791	41.4516	45.6853	27.4724	22.3106	27.4571	32.0851	39.4199	30.2696	25.3294
CCKBR	Cckbr	ENSMUSG00000030898	181.648	0.188102	1.13926	0.0598489	0.999818	184.596	189.162	199.566	190.472	203.181	168.58	156.15	171.758	162.218	190.801
LNX1	Lnx1	ENSMUSG00000029228	430.725	0.18735	1.13867	0.0598889	0.999818	436.221	413.649	425.742	572.778	445.045	409.586	423.722	412.126	377.593	390.791
TAPT1	Tapt1	ENSMUSG00000046985	1417	-0.111494	-1.08035	0.0602187	0.999818	1495.88	1376.37	1393.68	1279.65	1267.93	1473.45	1458.54	1401.13	1518.9	1504.48
MRPL42	Mrpl42	ENSMUSG00000062981	984.05	0.131608	1.09551	0.0602693	0.999818	955.993	1093.55	1072.02	1030.42	991.599	901.617	1004.77	835.281	960.039	995.208
OACYLP	Oacyl	ENSMUSG00000046610	35.7918	-0.587854	-1.50301	0.0603183	0.999818	43.4324	32.948	24.8458	20.782	21.6024	38.9808	72.8497	33.2857	40.231	28.9602
UGT1A6	Ugt1a6b	ENSMUSG00000090145	19.4631	-0.814641	-1.75886	0.0604832	0.999818	16.0739	12.7099	19.2982	6.57235	16.1235	24.2699	41.2204	17.0073	33.3378	8.01763
GPR45	Gpr45	ENSMUSG00000041907	449.877	-0.211956	-1.15826	0.0605144	0.999818	436.874	413.11	441.657	320.097	473.275	517.392	551.228	456.414	436.075	452.651
RLBP1	Rlbp1	ENSMUSG00000039194	757.1	-0.127497	-1.0924	0.0605435	0.999818	666.791	679.225	718.982	787.861	764.965	827.358	808.178	797.159	778.07	742.405
CRNKL1	Crnkl1	ENSMUSG00000001767	575.15	-0.127374	-1.0923	0.0606409	0.999818	538.62	561.395	575.418	540.204	532.913	551.684	631.041	573.126	646.691	600.409
CENPA	Cenpa	ENSMUSG00000029177	274.788	-0.279564	-1.21383	0.0607357	0.999818	277.457	237.001	244.441	315.732	167.163	269.055	328.418	331.279	286.888	290.449
TDRD1	Tdrd1	ENSMUSG00000025081	131.432	0.238556	1.17981	0.0607632	0.999818	145.383	138.044	132.342	125.429	170.3	126.713	124.14	123.057	125.912	102.999
FHL1	Fhl1	ENSMUSG00000023092	4655.64	0.0788744	1.05619	0.0608668	0.999818	4630.32	4839.06	4661.6	4917.3	4864.73	4468.23	4493.32	4432.85	4408.67	4840.36
TCP11L2	Tcp11l2	ENSMUSG00000020034	415.084	-0.14604	-1.10653	0.0609676	0.999818	420.326	373.623	389.009	380.981	406.821	399.553	416.929	469.483	425.428	468.684
RECQL5	Recql5	ENSMUSG00000020752	523.437	0.136375	1.09914	0.0609841	0.999818	523.583	554.457	614.332	519.131	529.648	525.424	506.492	471.923	511.372	478.006
HCRTR1	Hcrtr1	ENSMUSG00000028778	188.517	0.236547	1.17817	0.0611646	0.999818	162.69	177.49	228.36	227.686	223.412	179.572	185.949	153.617	182.436	163.958
CYP2A13	Cyp2a5	ENSMUSG00000005547	13.1135	1.04789	2.0675	0.0611865	0.999818	8.99049	10.6511	34.6349	15.4589	14.0884	1.86574	8.89471	6.86087	9.75746	19.9324
GAD2	Gad2	ENSMUSG00000026787	3517.64	0.112137	1.08083	0.0614148	0.999818	3801.85	3791.82	3772.05	3217.54	3689.25	3532.9	3362.97	3517.99	3297.54	3192.5
PITPNA	Pitpna	ENSMUSG00000017781	8222.73	0.0651853	1.04622	0.0614963	0.999818	8276.86	8294.43	8244.46	8420.23	8806.1	8261.83	7901.4	8090.17	7834.86	8096.96
PLCB2	Plcb2	ENSMUSG00000040061	48.9334	0.347871	1.27268	0.0615267	0.999818	65.8351	51.3843	55.596	54.2497	46.8176	41.6026	37.4089	44.4365	41.3122	50.6907
TCAF2	Tcaf2	ENSMUSG00000029851	114.799	-0.253561	-1.19215	0.0616524	0.999818	98.4947	115.978	88.3124	106.787	112.588	136.349	111.98	108.645	143.207	125.646
TCEA3	Tcea3	ENSMUSG00000001604	22.4753	-0.54505	-1.45907	0.0616703	0.999818	20.6218	15.6654	14.1527	24.3233	16.4496	17.0488	24.7098	27.9605	32.1493	31.6721
SF3B4	Sf3b4	ENSMUSG00000068856	1510.32	-0.0805023	-1.05739	0.0616862	0.999818	1413.13	1512.93	1445.13	1468.4	1499.47	1514.4	1557.74	1574.25	1548.33	1569.41
MAP7D2	Map7d2	ENSMUSG00000041020	2066.62	0.07913	1.05638	0.0618512	0.999818	2138.48	2139.19	2088.99	2113.04	2137.47	2134.12	1963.22	2029.09	1957.37	1965.23
GPR160	Gpr160	ENSMUSG00000037661	11.0471	-0.820139	-1.76558	0.0618866	0.999818	5.52757	5.1499	5.38964	11.6005	11.8167	11.6089	18.0494	11.9339	21.2042	8.19011
ABCC2	Abcc2	ENSMUSG00000025194	19.6147	0.76826	1.70321	0.0621029	0.999818	26.1907	49.7816	21.2893	10.1936	17.9413	16.729	12.9975	19.2461	13.4415	8.33604
PAUPAR	Paupar	ENSMUSG00000102424	7.68255	-1.14139	-2.20593	0.0621096	0.999818	8.7375	4.55205	4.18643	3.71885	2.95554	21.9887	3.68307	11.5627	3.38589	12.0548
IL33	Il33	ENSMUSG00000024810	174.446	0.285621	1.21894	0.0621253	0.999818	164.847	187.715	164.792	266.617	173.876	167.611	161.695	171.98	131.039	154.287
LRRIQ1	Lrriq1	ENSMUSG00000019892	51.9696	-0.642073	-1.56057	0.0621438	0.999818	61.5341	22.8161	25.0046	51.2119	44.2767	32.4582	58.6207	69.6126	103.17	50.9905
ROCK1	Rock1	ENSMUSG00000024290	1349.06	-0.139686	-1.10167	0.0622103	0.999818	1304.12	1399.5	1212.43	1114.62	1388.69	1474.33	1305.49	1435.29	1383.69	1472.41
TLR2	Tlr2	ENSMUSG00000027995	16.8792	-0.675056	-1.59666	0.062336	0.999818	14.1157	15.6259	8.33453	16.8505	9.85913	12.273	28.1478	16.6509	29.3346	17.5999
PPM1D	Ppm1d	ENSMUSG00000020525	573.016	-0.127698	-1.09255	0.0623992	0.999818	545.887	572.145	548.065	569.486	502.383	556.543	642.838	584.509	612.156	596.144
FGFR1	Fgfr1	ENSMUSG00000031565	2491.18	-0.101723	-1.07305	0.0624096	0.999818	2540.33	2313.25	2500.79	2371.68	2291.32	2582.95	2510.8	2629.85	2766.25	2404.61
GPRC5C	Gprc5c	ENSMUSG00000051043	102.277	-0.304981	-1.2354	0.0624122	0.999818	102.131	77.5625	97.2074	108.278	71.7465	119.134	135.696	116.047	91.1092	103.854
FMO5	Fmo5	ENSMUSG00000028088	40.1421	-0.580351	-1.49521	0.0624137	0.999818	40.5147	29.8503	25.5824	29.17	35.4193	42.2761	75.7888	24.8246	65.4715	32.5236
TP53I11	Trp53i11	ENSMUSG00000068735	2874.02	-0.0819734	-1.05846	0.0624149	0.999818	2885.17	2790.7	2767.72	2871.16	2647.68	2963.87	2967.62	2804.35	2968.22	3073.73
MTHFD1L	Mthfd1l	ENSMUSG00000040675	326.341	-0.146556	-1.10692	0.0624915	0.999818	306.432	332.782	323.743	291.901	293.611	331.242	339.641	331.552	350.569	361.937
FBXO27	Fbxo27	ENSMUSG00000037463	189.483	-0.245419	-1.18544	0.0625313	0.999818	164.758	150.593	159.663	195.533	195.907	224.393	217.963	155.706	217.213	213.104
TEX264	Tex264	ENSMUSG00000040813	905.577	0.163148	1.11973	0.0625731	0.999818	862.43	851.144	922.073	1138.15	1010.66	889.656	896.135	819.579	809.49	856.456
PHF8	Phf8	ENSMUSG00000041229	896.736	-0.102239	-1.07344	0.0625971	0.999818	897.877	878.595	886.568	802.999	859.122	964.552	909.701	906.445	913.562	947.941
DOP1B	Dop1b	ENSMUSG00000022946	2781.9	0.120808	1.08734	0.0628423	0.999818	2850.65	3015.6	2672.66	3194.15	2763.83	2831.29	2829.61	2619.84	2525.8	2515.6
SCAND1	Scand1	ENSMUSG00000046229	448.624	0.297307	1.22885	0.0628604	0.999818	384.33	419.408	434.389	753.194	483.208	398.523	420.036	419.158	378.224	395.768
NCL	Ncl	ENSMUSG00000026234	11788.7	-0.0623613	-1.04417	0.0629474	0.999818	11302.4	11768.8	11509.8	11788.9	11297.3	12045.7	12166.2	11830.5	12494.7	11682.7
MMRN1	Mmrn1	ENSMUSG00000054641	95.0256	-0.275801	-1.21067	0.0629978	0.999818	97.9327	88.4673	76.3181	91.722	75.6618	113.658	120.712	100.562	100.23	84.9923
ABHD4	Abhd4	ENSMUSG00000040997	1318.62	-0.113938	-1.08218	0.0631528	0.999818	1302.87	1235.8	1295.95	1256.72	1243.43	1327.87	1522.35	1426.23	1288.2	1286.79
ADAMTS10	Adamts10	ENSMUSG00000024299	1813.27	0.11199	1.08072	0.0631853	0.999818	2007.78	1888.39	1962.69	1735.03	1826.41	1855.83	1618.42	1806.69	1691.81	1739.62
DDX55	Ddx55	ENSMUSG00000029389	805.803	-0.128424	-1.0931	0.0631983	0.999818	800.444	773.137	827.809	670.252	779.56	808.673	837.23	835.018	830.841	895.062
GCAT	Gcat	ENSMUSG00000006378	195.753	0.305537	1.23588	0.0635174	0.999818	201.335	241.063	165.633	273.94	199.476	165.075	186.414	131.446	221.896	171.254
ZDHHC14	Zdhhc14	ENSMUSG00000034265	587.02	0.114691	1.08274	0.0635474	0.999818	620.612	596.64	604.619	640.313	588.587	567.654	527.392	566.156	588.758	569.472
THSD4	Thsd4	ENSMUSG00000032289	398.985	-0.262945	-1.19993	0.0635699	0.999818	406.22	351.646	366.899	359.993	325.669	397.889	356.911	511.926	569.505	343.188
SH2B3	Sh2b3	ENSMUSG00000042594	413.786	-0.218008	-1.16313	0.0635783	0.999818	362.909	394.923	452.718	304.167	399.091	399.379	456.163	387.292	512.931	468.286
VPS29	Vps29	ENSMUSG00000029462	2551.7	0.0988415	1.07091	0.063771	0.999818	2629.71	2587.43	2637.79	2702.03	2636.47	2232.71	2465.56	2450.39	2493.61	2681.28
SLC12A7	Slc12a7	ENSMUSG00000017756	365.619	-0.255658	-1.19388	0.0638236	0.999818	443.546	334.291	313.456	305.096	272.339	466.433	406.866	361.574	424.288	328.297
PPP1R14C	Ppp1r14c	ENSMUSG00000040653	2769.72	-0.073793	-1.05248	0.0639445	0.999818	2725.81	2679.32	2696.64	2671.25	2723.72	2870.19	2904.23	2748.82	2720.16	2957.02
P3H4	P3h4	ENSMUSG00000006931	254.787	0.199627	1.1484	0.064035	0.999818	249.541	263.457	249.541	338.265	261.033	253.075	240.089	216.725	233.561	242.584
CKAP2L	Ckap2l	ENSMUSG00000048327	353.18	-0.211045	-1.15753	0.0641438	0.999818	388.202	310.584	302.967	349.306	286.348	376.666	396.946	410.123	408.565	302.094
CGN	Cgn	ENSMUSG00000068876	836.632	0.1239	1.08968	0.0642109	0.999818	892.328	869.644	871.132	784.994	944.652	779.181	753.39	826.218	792.772	852.01
TOP2B	Top2b	ENSMUSG00000017485	9965.33	-0.108702	-1.07826	0.064214	0.999818	9393.56	9881.29	8718.92	10500.5	9456.5	11021.8	10335.4	9684.58	10392.5	10268.3
POLK	Polk	ENSMUSG00000021668	272.451	0.212735	1.15888	0.0642165	0.999818	302.345	306.197	318.621	232.338	303.869	212.266	259.064	252.244	249.402	288.171
SNHG16	Snhg16	ENSMUSG00000020812	190.756	-0.228157	-1.17134	0.064296	0.999818	179.505	173.117	154.943	211.435	158.669	173.994	226.125	227.77	209.789	192.214
TNC	Tnc	ENSMUSG00000028364	4934.54	-0.157493	-1.11535	0.0647241	0.999818	5026.09	4884.95	4549.3	4498.84	4368.17	5024.39	5510.14	5395.83	5853.72	4234
FSD1	Fsd1	ENSMUSG00000011589	1561.38	0.13425	1.09752	0.0648303	0.999818	1506.93	1500.31	1649.06	1821.78	1690.35	1565.23	1492.19	1394.36	1390.57	1603.01
CCDC138	Ccdc138	ENSMUSG00000038010	250.127	0.181878	1.13436	0.064902	0.999818	258.426	282.976	270.644	244.166	274.055	250.207	262.449	198.199	231.377	228.77
SERINC2	Serinc2	ENSMUSG00000023232	233.116	-0.176666	-1.13027	0.0650417	0.999818	219.711	223.582	196.042	238.873	216.015	262.966	242.379	258.451	216.987	256.158
MYPN	Mypn	ENSMUSG00000020067	52.8451	-0.50857	-1.42264	0.0650611	0.999818	24.0844	56.9725	57.6209	27.6802	53.0288	50.9164	65.5068	79.6157	48.4717	64.5538
FLT1	Flt1	ENSMUSG00000029648	798.122	0.118763	1.0858	0.0650777	0.999818	890.026	861.595	785.351	748.022	870.863	763.898	766.597	767.355	758.381	769.134
CRIP3	Crip3	ENSMUSG00000023968	81.6045	0.331394	1.25823	0.0650952	0.999818	96.547	79.4095	88.8669	84.8775	105.129	75.6227	78.5735	66.6701	48.0181	92.33
DRAXIN	Draxin	ENSMUSG00000029005	2260.88	-0.139989	-1.1019	0.06514	0.999818	2261.68	2256.08	2252.83	1771.83	2213.93	2348.46	2187.14	2435.29	2448.02	2433.53
NUDCD1	Nudcd1	ENSMUSG00000038736	620.739	-0.149294	-1.10903	0.0651476	0.999818	619.856	555.751	629.665	538.085	600.054	752.01	610.854	655.788	610.351	634.98
ZNF726	Zfp87	ENSMUSG00000097333	394.7	0.161777	1.11866	0.0652893	0.999818	377.733	389.696	411.366	423.019	484.592	385.664	388.919	350.37	344.586	391.056
RNF121	Rnf121	ENSMUSG00000070426	761.938	-0.145544	-1.10615	0.0653484	0.999818	731.286	789.162	694.176	745.807	657.597	917.311	790.025	789.299	769.133	735.584
C1orf43	4933434E20Rik	ENSMUSG00000027942	882.915	0.206721	1.15406	0.0653547	0.999818	948.839	775.603	815.337	1164.42	1026.79	840.315	775.243	872.579	877.354	732.668
BCL2L2	Bcl2l2	ENSMUSG00000089682	1264.29	0.0902384	1.06455	0.0653743	0.999818	1357.83	1302.43	1303.54	1258.72	1299.19	1295.12	1239.51	1208.22	1195.18	1183.18
OSGIN2	Osgin2	ENSMUSG00000041153	482.38	-0.124175	-1.08988	0.0653936	0.999818	479.615	493.427	443.306	451.768	440.179	527.673	510.547	488.55	497.33	491.404
STARD6	Stard6	ENSMUSG00000079608	23.143	0.577287	1.49204	0.0655623	0.999818	41.3062	30.139	16.4474	24.7129	26.2801	19.35	22.38	23.81	12.8019	14.2021
CRELD1	Creld1	ENSMUSG00000030284	1253.15	0.150962	1.11031	0.0655643	0.999818	1227.97	1219.06	1295.81	1577.02	1274.38	1286.38	1233.95	1149.69	1128.01	1139.2
LAMA5	Lama5	ENSMUSG00000015647	372.977	0.393499	1.31358	0.0655791	0.999818	413.457	390.995	289.839	623.596	400.951	510.731	269.441	273.334	293.506	263.921
PROSER1	Proser1	ENSMUSG00000049504	882.432	-0.154544	-1.11307	0.0656073	0.999818	910.792	875.604	886.087	701.66	802.471	981.646	871.147	997.666	933.484	863.759
FBLN7	Fbln7	ENSMUSG00000027386	107.289	0.228638	1.17173	0.0656265	0.999818	119.978	110.249	125.387	120.16	103.537	96.8379	103.914	96.0347	95.8115	100.984
CLEC4A	Clec4a1	ENSMUSG00000049037	7.31094	0.988926	1.98471	0.0656817	0.999818	10.933	10.2891	5.30889	16.1288	5.72111	5.67833	3.80465	3.12114	9.08318	3.04118
ALKBH5	Alkbh5	ENSMUSG00000042650	1179.69	-0.0987608	-1.07085	0.065696	0.999818	1164.69	1184.5	1134.93	1117.33	1094.37	1186.45	1243.82	1281.26	1251.9	1137.68
BNC2	Bnc2	ENSMUSG00000028487	83.8343	0.388717	1.30923	0.0657195	0.999818	95.4647	99.5751	102.789	101.122	74.1967	55.9957	98.9724	71.2613	91.556	47.4095
STRADA	Strada	ENSMUSG00000069631	763.877	-0.100816	-1.07238	0.0657478	0.999818	739.449	718.259	751.742	722.698	753.964	814.718	750.77	779.767	789.637	817.763
TRIP4	Trip4	ENSMUSG00000032386	1264.09	-0.131031	-1.09508	0.0657769	0.999818	1314.92	1213.65	1157.51	1113.42	1232.76	1389.1	1236.95	1323.56	1451.58	1207.44
FRAT1	Frat1	ENSMUSG00000067199	414.12	0.147756	1.10784	0.0658694	0.999818	403.63	432.225	429.503	408.395	502.606	403.275	386.012	396.757	376.46	402.333
BGN	Bgn	ENSMUSG00000031375	1436.01	-0.212284	-1.15852	0.0663136	0.999818	1375.03	1408.93	1244.28	1485.2	1139.43	1559.8	1571.47	1945.25	1371.15	1259.51
ZBTB2	Zbtb2	ENSMUSG00000075327	455.438	-0.157345	-1.11523	0.0663646	0.999818	454.997	409.426	397.877	456.956	433.369	434.035	518.601	446.904	538.834	463.378
C11orf98	1810009A15Rik	ENSMUSG00000071653	199.801	-0.174395	-1.12849	0.0664569	0.999818	170.215	188.067	184.373	198.853	196.982	220.695	217.501	197.161	218.225	205.941
CEP85	Cep85	ENSMUSG00000037443	375.185	-0.173335	-1.12766	0.0665152	0.999818	333.755	334.086	390.781	376.521	327.726	355.843	446.204	363.844	393.329	429.762
CNOT11	Cnot11	ENSMUSG00000003135	880.551	-0.142168	-1.10356	0.066531	0.999818	766.613	907.348	778.355	935.513	796.988	906.907	1018.11	896.827	885.276	913.577
KLHL25	Klhl25	ENSMUSG00000055652	713.787	-0.162104	-1.11892	0.066726	0.999818	654.769	660.873	592.368	740.781	717.842	677.838	869.949	735.225	710.689	777.535
SUPT6H	Supt6	ENSMUSG00000002052	3994.59	-0.0973051	-1.06977	0.0668725	0.999818	3948.36	3854.35	4054.8	3433.72	4007.67	4148.87	4054.11	4193.07	4220.22	4030.74
PRR14L	Prr14l	ENSMUSG00000054280	1239.21	-0.293011	-1.22519	0.0669491	0.999818	1411.17	1098.91	1286.35	702.521	1070.95	1448.96	1190.7	1399.8	1153	1629.73
DHX33	Dhx33	ENSMUSG00000040620	1275	-0.151665	-1.11085	0.0670055	0.999818	1335.88	1358.25	1116.5	1036.67	1192.96	1348.89	1290.05	1358.46	1437.74	1274.59
PLA1A	Pla1a	ENSMUSG00000002847	9.87506	-0.804225	-1.74621	0.0671566	0.999818	4.01638	7.61012	4.77003	8.64692	9.79525	21.4967	13.0921	8.60749	9.29423	11.4215
ELL	Ell	ENSMUSG00000070002	489.021	-0.125575	-1.09094	0.0672194	0.999818	474.822	468.625	474.764	441.621	479.752	502.883	543.521	526.011	464.956	513.251
OAF	Oaf	ENSMUSG00000032014	75.6755	-0.432928	-1.34997	0.067367	0.999818	85.8221	50.0345	59.2604	81.8852	44.9101	94.7774	75.1313	66.3508	72.5871	125.996
APLNR	Aplnr	ENSMUSG00000044338	843.427	-0.200869	-1.14939	0.0674271	0.999818	826.182	844.516	665.416	878.778	709.358	961.559	1080.07	843.543	861.932	762.916
SEMA3E	Sema3e	ENSMUSG00000063531	519.313	0.196127	1.14562	0.0676378	0.999818	568.622	588.643	599.961	408.326	607.554	458.763	472.227	484.305	508.609	496.118
TSIX	Tsix	ENSMUSG00000085715	8.95356	0.815298	1.75966	0.0677138	0.999818	17.3921	11.819	7.30121	8.34798	12.4026	6.71378	8.68627	7.37298	4.47964	5.02002
TRMT61A	Trmt61a	ENSMUSG00000060950	346.46	-0.138539	-1.10079	0.0677509	0.999818	311.28	334.298	337.93	337.357	328.823	379.807	388.997	347.85	348.861	349.398
CCDC40	Ccdc40	ENSMUSG00000039963	269.834	-0.266841	-1.20317	0.0677863	0.999818	240.014	237.411	202.716	284.02	258.93	223.042	293.202	259.273	315.881	383.848
TFB1M	Tfb1m	ENSMUSG00000036983	123.704	0.26466	1.20135	0.0679588	0.999818	125.206	124.596	133.335	131.427	160.714	127.346	95.1709	110.625	92.7639	135.854
CAMK2N1	Camk2n1	ENSMUSG00000046447	6114.84	0.112063	1.08077	0.0679604	0.999818	5706.99	6204.91	6374.9	6843.8	6630.71	6004.19	6233.28	5586.98	5520.46	6042.15
CYSTM1	Cystm1	ENSMUSG00000046727	355.737	0.189351	1.14025	0.0680646	0.999818	347.871	309.14	387.951	437.314	412.486	329.421	324.412	308.972	354.134	345.665
VSNL1	Vsnl1	ENSMUSG00000054459	5631.34	0.108932	1.07843	0.0681207	0.999818	5268.87	5763.2	5778.34	6471.41	5936.5	5440.65	5590.25	5442.47	5064.36	5557.3
ELF2	Elf2	ENSMUSG00000037174	1078.77	-0.106512	-1.07662	0.0682233	0.999818	1099.79	1079.64	1007.14	957.852	1050.26	1093.14	1064.34	1113.3	1172.73	1149.5
PIGK	Pigk	ENSMUSG00000039047	1764.93	0.136037	1.09888	0.0683376	0.999818	1797.59	1924.92	1991.84	1581.24	1944.91	1666.47	1587.4	1792.58	1773.49	1588.82
ZMYND10	Zmynd10	ENSMUSG00000010044	106.179	0.295919	1.22767	0.0683591	0.999818	138.25	106.135	86.463	147.936	107.183	94.7984	92.3845	94.1538	105.642	88.8412
GABRA3	Gabra3	ENSMUSG00000031343	3588.17	0.0901318	1.06447	0.0683624	0.999818	3646.52	3883.17	3709.89	3412.65	3850.04	3469.93	3650.89	3341.95	3470.99	3445.69
RAPGEF4	Rapgef4	ENSMUSG00000049044	2143.97	0.11855	1.08564	0.0683921	0.999818	2122.18	2043.84	2302.11	2351.42	2341.98	1969.19	2111.1	2089.84	1882.7	2225.38
MALT1	Malt1	ENSMUSG00000032688	315.953	-0.298305	-1.2297	0.068399	0.999818	281.786	320.12	288.463	231.159	292.994	392.695	212.679	348.819	410.048	380.768
RGS19	Rgs19	ENSMUSG00000002458	682.909	0.146179	1.10663	0.0686997	0.999818	706.172	697.54	686.236	755.852	741.63	617.885	717.604	637.375	558.183	710.618
RGS4	Rgs4	ENSMUSG00000038530	3163.57	0.0978403	1.07017	0.0687118	0.999818	3199.45	3342.82	3208.81	3032.82	3570.44	3124.91	3168.33	3039.55	3032.75	2915.84
COL1A2	Col1a2	ENSMUSG00000029661	4268.55	-0.778904	-1.71583	0.068786	0.999818	3259.86	3164.47	2553.12	4368.44	2371.38	3140.92	5159.26	12174.4	3657.99	2835.66
ITIH3	Itih3	ENSMUSG00000006522	129.544	0.318074	1.24667	0.0688999	0.999818	161.653	128.219	113.457	150.684	165.7	104.805	147.733	111.834	132.059	79.2915
PKDREJ	Pkdrej	ENSMUSG00000052496	13.361	-0.74359	-1.67434	0.0689482	0.999818	8.71767	17.4856	10.3833	7.45259	5.81448	18.9388	19.7705	15.6035	21.2315	8.21227
GH2	Gh	ENSMUSG00000020713	237.461	-5.25763	-38.2563	0.0690082	0.999818	0	0	42.2396	18.2519	0	0	1475.73	0	0	838.383
DZIP1	Dzip1	ENSMUSG00000042156	6937.41	0.115203	1.08313	0.0690463	0.999818	7112.46	6875.09	7586.5	6658.3	7838.52	6776.94	5988.01	6700.49	6804.8	7033.03
GORAB	Gorab	ENSMUSG00000040124	310.767	-0.158815	-1.11637	0.0690722	0.999818	307.166	275.088	317.03	292.739	276.166	309.213	299.502	324.268	359.605	346.897
MGP	Mgp	ENSMUSG00000030218	168.244	0.33756	1.26362	0.0691357	0.999818	185.382	204.973	174.561	233.674	141.096	115.29	217.458	137.078	132.449	140.481
LARGE2	Large2	ENSMUSG00000040434	24.8664	0.508542	1.42261	0.0695573	0.999818	40.0897	28.3385	18.9871	34.0074	24.8752	19.3554	21.9787	21.2022	15.5697	24.2605
CCDC66	Ccdc66	ENSMUSG00000046753	496.081	-0.128955	-1.0935	0.0695865	0.999818	455.103	486.454	490.245	445.462	490.704	507.166	560.499	538.78	505.044	481.356
ADGRL2	Adgrl2	ENSMUSG00000028184	7807.65	0.116088	1.08379	0.0696439	0.999818	8376.98	7787.12	8255.25	7155.99	9030.91	7204.91	7407.69	7759.96	7352.23	7745.48
METTL13	Eef1aknmt	ENSMUSG00000026694	557.893	-0.130689	-1.09482	0.0697654	0.999818	550.202	559.789	462.345	523.97	567.32	572.876	570.188	576.501	599.709	596.026
FBXL2	Fbxl2	ENSMUSG00000032507	1033.32	-0.147332	-1.10752	0.0700502	0.999818	1077.7	876.251	1064.16	909.591	977.984	1203.62	974.849	1058.06	1081.98	1108.97
MCCC1	Mccc1	ENSMUSG00000027709	535.067	0.22936	1.17231	0.0700987	0.999818	617.637	512.18	704.473	613.857	442.634	485.551	500.802	559.849	500.623	413.067
SPC25	Spc25	ENSMUSG00000005233	181.104	-0.302151	-1.23298	0.0701418	0.999818	157.263	123.158	147.32	240.394	142.366	199.869	188.531	183.75	206.688	221.701
SEC22B	Sec22b	ENSMUSG00000027879	1602.87	-0.0968673	-1.06945	0.0704429	0.999818	1572.87	1581.27	1522.71	1639.65	1428.5	1696.06	1682.7	1566.83	1706.61	1631.44
PHC2	Phc2	ENSMUSG00000028796	2234.63	-0.087728	-1.0627	0.0705451	0.999818	2125.93	2136.49	2066.27	2345.51	2159.62	2398.01	2295.14	2281.36	2227.21	2310.8
DACT3	Dact3	ENSMUSG00000078794	1931.3	0.129698	1.09406	0.0705589	0.999818	1771.46	1930.21	2039.26	2265.84	2083.69	1814.47	1936.36	1842.24	1707.66	1921.81
IL1RL2	Il1rl2	ENSMUSG00000070942	26.2874	-0.674831	-1.59641	0.0707009	0.999818	34.4723	20.0717	15.4489	14.2321	15.7703	18.1242	25.3686	33.8117	61.7009	23.8729
GLUL	Glul	ENSMUSG00000026473	9154.27	0.0781178	1.05564	0.0707345	0.999818	8904.12	9056.07	9400.98	9864.1	9783.88	8635.29	9217.89	8964.12	8778.5	8937.73
TMEM229A	Tmem229a	ENSMUSG00000048022	898.168	0.104225	1.07492	0.0707687	0.999818	877.429	1000.38	897.243	953.416	922.91	840.72	909.523	863.86	855.675	860.523
OTULINL	Otulinl	ENSMUSG00000056069	237.225	-0.380796	-1.30206	0.0708808	0.999818	220.974	244.16	249.319	181.511	135.172	279.92	325.159	151.255	293.647	291.133
MTRR	Mtrr	ENSMUSG00000034617	263.099	-0.170952	-1.1258	0.070891	0.999818	258.577	227.593	259.345	256.906	235.814	300.832	295.028	282.811	275.151	238.938
MAD2L2	Mad2l2	ENSMUSG00000029003	576.076	-0.143389	-1.1045	0.0709229	0.999818	574.368	563.23	515.088	575.989	506.956	571.094	554.737	617.653	593.013	688.631
TONSL	Tonsl	ENSMUSG00000059323	440.276	0.251439	1.19039	0.0711762	0.999818	605.025	451.803	417.69	519.06	399.021	386.323	341.267	342.839	444.379	495.35
KIF21A	Kif21a	ENSMUSG00000022629	3776.54	-0.0953068	-1.06829	0.0713005	0.999818	3659.86	3581.54	3589.99	3441.34	3987	3780.87	4104.01	4043.2	3788.96	3788.67
CHERP	Cherp	ENSMUSG00000052488	1999.75	-0.115375	-1.08326	0.0716177	0.999818	2022.3	1956.09	2007.23	1677.35	1937.82	2071.44	2049.63	2247.01	2022.15	2006.46
CALML4	Calml4	ENSMUSG00000032246	40.4185	-0.465175	-1.38049	0.0717498	0.999818	35.2226	40.5501	27.1622	39.7828	26.5409	32.2476	57.8357	33.2406	64.3042	47.2985
MKNK2	Mknk2	ENSMUSG00000020190	1627.45	-0.111768	-1.08055	0.0718076	0.999818	1425.38	1463.75	1636.9	1666.32	1628.81	1581.26	1716	1712.3	1680.48	1763.34
CD68	Cd68	ENSMUSG00000018774	90.5139	-0.39623	-1.31606	0.0720653	0.999818	94.948	65.7153	56.6523	109.383	64.9492	135.389	79.3535	83.9843	117.768	96.9972
CXCR4	Cxcr4	ENSMUSG00000045382	393.045	-0.157661	-1.11548	0.0720875	0.999818	370.983	384.594	348.055	403.156	349.927	451.124	422.83	428.136	419.827	351.813
EYA2	Eya2	ENSMUSG00000017897	155.524	0.335005	1.26138	0.0721084	0.999818	161.274	183.722	121.922	256.013	147.19	134.49	168.121	139.248	121.389	121.87
XKR6	Xkr6	ENSMUSG00000035067	343.338	0.206839	1.15416	0.0721547	0.999818	382.192	280.178	391.516	381.272	404.737	319.924	273.662	327.562	314.498	357.839
RESF1	Resf1	ENSMUSG00000032712	537.404	-0.254602	-1.19301	0.0721561	0.999818	607.758	540.603	463.083	381.112	457.656	698.662	463.955	590.654	514.927	655.628
TBXA2R	Tbxa2r	ENSMUSG00000034881	33.8912	-0.453838	-1.36968	0.0722208	0.999818	24.829	38.9349	22.993	33.3725	22.8297	51.1563	41.2494	33.5202	29.3546	40.6721
MRC2	Mrc2	ENSMUSG00000020695	453.976	-0.196043	-1.14555	0.0723945	0.999818	451.916	483.219	381.848	455.907	342.993	441.005	505.639	551.159	480.146	445.93
PCDHGA10	Pcdhga10	ENSMUSG00000102222	718.822	-0.201982	-1.15028	0.0724803	0.999818	768.782	732.096	697.571	474.683	670.425	758.095	764.481	764.265	800.144	757.677
CATSPER2	Catsper2	ENSMUSG00000033486	108.526	-0.279918	-1.21413	0.0726617	0.999818	121.155	91.1928	111.156	79.0716	89.5242	137.595	125.791	116.657	116.801	96.3174
BMP4	Bmp4	ENSMUSG00000021835	134.743	0.433608	1.35061	0.0727487	0.999818	106.109	169.843	203.205	202.75	92.9836	101.21	112.274	111.463	162.271	85.32
MFSD1	Mfsd1	ENSMUSG00000027775	781.452	-0.172596	-1.12709	0.0727828	0.999818	744.543	695.289	674.337	855.881	701.366	839.203	718.424	936.583	751.727	897.166
CEBPB	Cebpb	ENSMUSG00000056501	33.7231	0.458718	1.37432	0.0728353	0.999818	48.9418	27.6455	27.576	48.2279	42.9651	31.2838	26.3147	22.2383	28.9404	33.0978
NPM2	Npm2	ENSMUSG00000047911	8.39494	-0.886458	-1.84863	0.0728433	0.999818	3.25138	3.70496	8.17773	4.71809	9.61113	17.0095	8.31827	9.36683	13.4755	6.31605
MMS22L	Mms22l	ENSMUSG00000045751	132.435	-0.292527	-1.22478	0.073085	0.999818	106.623	125.332	116.679	104.307	142.606	137.013	192.429	148.009	145.639	105.711
C12orf4	D6Wsu163e	ENSMUSG00000030347	737.682	0.180258	1.13309	0.0733282	0.999818	702.092	908.704	722.666	775.383	807.481	673.637	589.326	733.777	654.654	809.103
ITGA8	Itga8	ENSMUSG00000026768	172.818	-0.321975	-1.25004	0.073342	0.999818	167.23	190.332	152.485	109.925	146.087	145.374	162.702	257.559	185.019	211.47
MCM7	Mcm7	ENSMUSG00000029730	974.002	-0.157492	-1.11535	0.0733642	0.999818	1042.44	850.574	991.719	938.281	783.807	1040.02	1099.29	1086.91	936.771	970.203
BCAM	Bcam	ENSMUSG00000002980	457.915	0.169887	1.12497	0.0733743	0.999818	447.706	480.238	416.804	578.897	500.385	439.513	426.615	451.268	394.881	442.845
FGF13	Fgf13	ENSMUSG00000031137	5813.68	0.120417	1.08705	0.0733911	0.999818	5789.83	6056.56	6345.68	5497.13	6591.01	5138.81	5363.51	5559.43	5635.65	6159.23
KIF16B	Kif16b	ENSMUSG00000038844	267.052	-0.205773	-1.1533	0.0734402	0.999818	192.073	262.409	278.515	273.248	237.008	315.045	268.47	265.658	285.838	292.253
KIAA0319L	AU040320	ENSMUSG00000028830	1706.44	-0.109932	-1.07918	0.073509	0.999818	1605.55	1539.88	1779.3	1665.63	1616.6	1795.13	1686.25	1914.71	1817.02	1644.33
STK10	Stk10	ENSMUSG00000020272	170.281	-0.204604	-1.15237	0.0737507	0.999818	170.3	154.373	132.398	157.568	177.032	163.761	172.288	181.846	197.184	196.06
NCAPD2	Ncapd2	ENSMUSG00000038252	1634.7	-0.167855	-1.12339	0.0738208	0.999818	1584.68	1383.84	1574.02	1781.91	1373.75	2013.12	1542.37	1627.55	1674.68	1791.13
C2orf80	D630023F18Rik	ENSMUSG00000044816	161.477	0.224503	1.16837	0.0739204	0.999818	148.739	189.494	179.043	181.065	171.869	137.572	161.363	134.158	130.341	181.128
WARS2	Wars2	ENSMUSG00000004233	234.355	-0.255792	-1.19399	0.0740155	0.999818	283.809	198.04	184.317	195.747	206.186	240.849	244.549	282.962	300.727	206.364
NDUFA6	Ndufa6	ENSMUSG00000022450	1026.18	0.15993	1.11723	0.0740539	0.999818	966.156	1038.92	997.63	1250.24	1161.37	933.682	1000.77	949.17	872.584	1091.33
PAN2	Pan2	ENSMUSG00000005682	1085.02	-0.103319	-1.07424	0.0741176	0.999818	1062.08	1057.19	1098.54	942.021	1071.44	1104.63	1081.15	1158.25	1117.19	1157.67
POLR2B	Polr2b	ENSMUSG00000029250	2584.11	-0.145193	-1.10588	0.074199	0.999818	2588.66	2497.28	2416.41	2278.09	2486.32	2498.12	2690.98	2533.73	3294.83	2556.66
CA12	Car12	ENSMUSG00000032373	143.965	-0.303158	-1.23384	0.0743112	0.999818	151.704	145.863	124.239	77.3589	145.681	146.783	153.459	149.099	167.571	177.888
MSX1	Msx1	ENSMUSG00000048450	106.719	-0.316901	-1.24565	0.0745534	0.999818	86.2442	82.6505	78.9984	135.964	91.4446	97.0429	136.567	120.523	132.532	105.225
FBXO30	Fbxo30	ENSMUSG00000047648	370.262	-0.212791	-1.15893	0.0746741	0.999818	439.93	375.955	313.612	292.725	292.858	411.701	400.456	408.155	401.835	365.393
DNAJC10	Dnajc10	ENSMUSG00000027006	2526.1	0.0897056	1.06415	0.0748815	0.999818	2597.95	2677.13	2748.49	2431.25	2568.41	2429.64	2405.76	2389.03	2619.88	2393.5
ASCL1	Ascl1	ENSMUSG00000020052	383.225	-0.209646	-1.1564	0.0749582	0.999818	421.686	390.705	281.539	376.816	307.073	453.07	424.142	420.319	386.048	370.855
PRLR	Prlr	ENSMUSG00000005268	140.142	0.319497	1.2479	0.0751899	0.999818	221.038	158.608	141.37	106.287	153.399	139.618	140.756	111.126	123.713	105.508
MAGEL2	Magel2	ENSMUSG00000056972	1097.27	0.102734	1.07381	0.0752602	0.999818	1159.24	1047.98	1201.66	1120.09	1153.22	1084.93	986.739	1064.55	1056.66	1097.66
NPHS2	Nphs2	ENSMUSG00000026602	29.0853	0.519891	1.43385	0.0752635	0.999818	37.3378	37.2126	29.5035	36.1819	31.3833	22.763	40.685	13.5608	24.8932	17.3313
DNAJC17	Dnajc17	ENSMUSG00000034278	267.595	0.228424	1.17155	0.0753052	0.999818	263.862	224.06	310.089	365.118	280.202	259.253	219.115	246.504	249.974	257.769
SNX6	Snx6	ENSMUSG00000005656	1668.28	-0.100437	-1.0721	0.0753596	0.999818	1620.67	1561.35	1610.67	1647.16	1611.94	1747.93	1722.41	1660.62	1592.65	1907.35
ZNF566	Zfp566	ENSMUSG00000078768	194.004	0.193981	1.14392	0.075534	0.999818	189.475	234.297	202.828	191.142	217.92	165.42	208.61	171.01	171.909	187.428
VWDE	Vwde	ENSMUSG00000079679	13.9263	-1.35197	-2.5526	0.0755437	0.999818	4.44104	14.4297	4.29756	7.37146	5.39632	77.1056	7.71034	6.71559	2.76251	9.03337
MND1	Mnd1	ENSMUSG00000033752	26.5659	-0.505253	-1.41937	0.075669	0.999818	18.1689	20.1409	19.9409	34.7569	16.7218	30.16	33.2738	28.5476	23.0151	40.9333
RNF168	Rnf168	ENSMUSG00000014074	1364.13	-0.100215	-1.07193	0.0758386	0.999818	1355.48	1362.05	1209.21	1280.23	1377.59	1450.98	1487.14	1386.21	1382.06	1350.39
DNAH1	Dnah1	ENSMUSG00000019027	171.699	-0.224319	-1.16823	0.0758463	0.999818	160.135	164.754	171.869	135.431	160.093	192.92	188.782	193.74	209.336	139.929
COMMD8	Commd8	ENSMUSG00000029213	1088.06	0.117389	1.08477	0.0758543	0.999818	1089.92	1029.56	1143.75	1252.76	1146.13	1006.18	1118.61	1002.2	1035.09	1056.44
GLI3	Gli3	ENSMUSG00000021318	355.505	-0.226082	-1.16965	0.075872	0.999818	372.583	382.276	328.733	271.31	283.763	378.734	379.727	388.6	457.112	312.217
EPHB4	Ephb4	ENSMUSG00000029710	304.616	-0.160176	-1.11742	0.0758832	0.999818	305.717	281.406	256.195	322.202	273.798	326.951	346.362	305.364	327.863	300.302
AIG1	Aig1	ENSMUSG00000019806	1057.28	0.118654	1.08572	0.0759162	0.999818	1006.45	1022.32	1113.61	1222.26	1138.4	1059.46	980.134	997.304	995.477	1037.43
COX18	Cox18	ENSMUSG00000035505	287.488	-0.148471	-1.10839	0.0759861	0.999818	265.489	272.762	256.93	282.624	285.9	302.346	335.073	293.788	292.713	287.25
RIMKLA	Rimkla	ENSMUSG00000048899	1549.68	0.0822176	1.05864	0.0760023	0.999818	1593.87	1595.52	1671.86	1499.54	1609.61	1498.58	1543.6	1520.67	1472.18	1491.39
S100PBP	S100pbp	ENSMUSG00000040928	1933.58	-0.135517	-1.09849	0.0761035	0.999818	2064.94	1930.47	1821.46	1548.32	1849.96	2012.72	2029.51	2027.41	2149.08	1901.92
DHX30	Dhx30	ENSMUSG00000032480	3145.12	0.113002	1.08148	0.0762404	0.999818	3408.56	3052.01	3257.31	3551.97	3073.56	2956.75	3206.2	2736.6	3116.17	3092.08
IQGAP3	Iqgap3	ENSMUSG00000028068	190.253	-0.286068	-1.21931	0.0763396	0.999818	217.388	168.974	174.942	183.548	114.362	230.283	185.011	219.905	234.308	173.81
BLM	Blm	ENSMUSG00000030528	300.98	-0.255379	-1.19365	0.0763602	0.999818	324.208	277.309	316.53	242.239	211.79	352.7	319.505	284.442	276.294	404.778
ANKRD13D	Ankrd13d	ENSMUSG00000005986	1545.81	0.0851627	1.06081	0.0763943	0.999818	1615.57	1584.89	1611.8	1645.52	1499.52	1521.6	1447.85	1508.93	1455.96	1566.42
PHOSPHO1	Phospho1	ENSMUSG00000050860	36.3926	-0.621031	-1.53797	0.0764561	0.999818	35.9368	11.5355	53.1757	20.0896	24.7873	43.6334	40.028	46.9344	34.3307	53.4744
CPEB1	Cpeb1	ENSMUSG00000025586	292.462	0.229776	1.17265	0.0764597	0.999818	267.22	314.662	331.995	301.965	361.399	344.08	288.838	239.705	248.805	225.948
RNASET2	Rnaset2a	ENSMUSG00000095687	177.368	-0.271099	-1.20673	0.0765613	0.999818	178.143	132.839	150.43	178.606	164.208	241.354	219.501	177.912	189.837	140.852
SNCAIP	Sncaip	ENSMUSG00000024534	929.748	-0.13846	-1.10073	0.0767799	0.999818	1013.55	886.041	876.749	775.974	874.452	974.778	1062.79	968.565	966.407	898.173
LMBRD1	Lmbrd1	ENSMUSG00000073725	2224.04	0.148058	1.10808	0.0768603	0.999818	2165.24	2408.78	2492.38	2301.99	2319.62	1854.28	2448.26	2282.29	1898.73	2068.84
HOTAIRM1	Hotairm1	ENSMUSG00000087658	7.06361	1.42449	2.68419	0.0770472	0.999818	8.33491	6.63546	10.0648	18.6998	4.74193	1.33416	0.848859	14.0962	0.538882	5.34112
TMEM267	Tmem267	ENSMUSG00000074634	551.784	-0.568168	-1.48264	0.0770704	0.999818	694.4	480.214	307.891	342.12	397.886	685.821	735.131	658.801	907.944	307.631
GRID1	Grid1	ENSMUSG00000041078	1771.41	-0.119422	-1.0863	0.0770988	0.999818	1686.68	1685.71	1821.99	1567.15	1728.68	1890.21	2028.75	1634.99	1823.27	1846.65
RBM28	Rbm28	ENSMUSG00000029701	1709.31	0.106625	1.07671	0.0771686	0.999818	1669.25	1766.02	1853.48	1647.58	1925.76	1728.25	1542.33	1661.23	1640.44	1658.81
CCNG2	Ccng2	ENSMUSG00000029385	1260.18	-0.115087	-1.08304	0.0772296	0.999818	1199.3	1249.71	1095.18	1219.73	1284.44	1182.88	1315.31	1326.11	1325.38	1403.74
CABCOCO1	Cabcoco1	ENSMUSG00000019945	44.7286	-0.37248	-1.29458	0.0774297	0.999818	31.9358	46.549	45.2681	37.8876	32.9717	62.8822	55.0355	44.3583	39.4033	50.995
CERCAM	Cercam	ENSMUSG00000039787	368.772	0.164051	1.12043	0.0776115	0.999818	334.972	387.283	430.527	404.263	389.454	337.984	354.433	337.227	397.639	313.94
GPR34	Gpr34	ENSMUSG00000040229	54.5408	-0.483557	-1.39819	0.0776122	0.999818	49.8087	48.9116	41.0127	59.6901	27.6796	60.0348	75.0962	56.0554	92.1137	35.0053
SLC25A18	Slc25a18	ENSMUSG00000004902	666.162	0.159561	1.11695	0.0776243	0.999818	652.792	681.2	671.011	852.701	656.684	682.913	630.948	619.213	643.493	570.665
MRPL37	Mrpl37	ENSMUSG00000028622	1278.99	0.0895172	1.06401	0.0776832	0.999818	1292.38	1284.02	1282.22	1392.75	1342.65	1303.39	1258.15	1233.71	1211.21	1189.39
GOLIM4	Golim4	ENSMUSG00000034109	649.059	-0.168906	-1.12421	0.0777876	0.999818	671.185	659.213	520.064	653.165	551.828	699.688	610.042	650.892	706.241	768.276
PTPN18	Ptpn18	ENSMUSG00000026126	18.1212	-0.661231	-1.58143	0.0778091	0.999818	5.33345	21.194	17.4732	14.8823	12.3728	24.9156	27.9944	19.867	16.0624	21.1164
CCDC153	Ccdc153	ENSMUSG00000070306	70.4332	0.444216	1.36057	0.0778378	0.999818	88.4838	86.4219	46.3776	97.5273	86.6272	46.6474	77.0413	71.0128	68.9609	35.2319
KLK8	Klk8	ENSMUSG00000064023	103.805	0.265875	1.20237	0.0780359	0.999818	104.021	97.8491	148.99	105.765	111.456	86.9729	110.092	90.4848	95.9964	86.4196
COQ7	Coq7	ENSMUSG00000030652	439.163	0.156953	1.11493	0.0783283	0.999818	453.681	428.758	427.513	558.892	446.26	426.967	419.68	392.464	416.536	420.882
CMTM5	Cmtm5	ENSMUSG00000040759	170.733	0.303616	1.23423	0.0785458	0.999818	161.661	175.001	170.92	272.24	163.338	180.466	171.969	124.977	155.44	131.32
IFI27L2	Ifi27l2a	ENSMUSG00000079017	8.51632	-0.841255	-1.79161	0.0785938	0.999818	5.45233	10.2744	4.15482	4.58942	5.87681	10.0545	6.37305	18.3094	10.465	9.61356
PHLDA3	Phlda3	ENSMUSG00000041801	302.216	0.219808	1.16458	0.0786115	0.999818	267.615	303.906	291.071	433.216	329.899	287.965	283.269	278.672	279.066	267.481
MATN2	Matn2	ENSMUSG00000022324	331.222	-0.142782	-1.10403	0.0789741	0.999818	313.635	283.101	326.391	311.714	340.43	341.662	372.021	351.582	329.625	342.058
TSFM	Tsfm	ENSMUSG00000040521	310.204	0.209266	1.1561	0.0789926	0.999818	327.636	334.802	289.678	410.921	300.935	341.949	275.35	270.249	253.931	296.587
FRMPD1	Frmpd1	ENSMUSG00000035615	412.579	-0.177741	-1.13111	0.0791837	0.999818	423.748	374.999	416.638	312.484	408.38	451.345	375.961	457.863	457.503	446.871
ANO8	Ano8	ENSMUSG00000034863	2380.81	0.0795616	1.0567	0.0792512	0.999818	2352.81	2401.11	2421.24	2546.99	2509.98	2288.85	2377.33	2247.55	2234.53	2427.73
VGF	Vgf	ENSMUSG00000037428	2467.32	0.159549	1.11694	0.079321	0.999818	2299.81	2278.1	2532.47	3176.33	2731.38	2389.97	2280.63	2361.78	2181.89	2440.84
NARS2	Nars2	ENSMUSG00000018995	338.409	-0.202082	-1.15036	0.0794178	0.999818	273.856	330.621	333.017	315.055	318.394	448.862	354.373	367.036	354.982	287.899
CRH	Crh	ENSMUSG00000049796	53.9499	0.384568	1.30547	0.0794808	0.999818	42.9107	64.989	59.7651	72.2183	65.2493	52.2427	39.153	66.0984	40.975	35.8977
ELP4	Elp4	ENSMUSG00000027167	533.851	-0.192502	-1.14274	0.0797305	0.999818	463.479	557.373	567.041	496.275	407.88	504.946	626.216	561.602	638.452	515.242
TPPP3	Tppp3	ENSMUSG00000014846	1102.46	0.185358	1.1371	0.0798962	0.999818	1012.13	1040.85	1153.19	1520.12	1139.38	1055.27	1050.64	971.505	987.139	1094.37
PARP12	Parp12	ENSMUSG00000038507	156.037	-0.199935	-1.14865	0.0800179	0.999818	168.625	145.485	140.096	137.753	136.209	169.683	176.087	176.203	140.011	170.212
CCDC8	Ccdc8	ENSMUSG00000041117	220.197	-0.165317	-1.12141	0.0800249	0.999818	214.011	195.684	203.334	228.656	196.503	228.962	249.464	222.061	245.717	217.583
BMPER	Bmper	ENSMUSG00000031963	300.268	0.185857	1.13749	0.0802102	0.999818	311.935	305.56	306.16	381.516	292.825	296.279	313.868	239.948	288.367	266.217
C20orf144	1700003F12Rik	ENSMUSG00000038523	5.04434	1.19736	2.29319	0.0802423	0.999818	5.39502	10.2899	6.02446	10.3398	3.23181	2.89677	1.76215	8.17116	1.14099	1.19127
COL3A1	Col3a1	ENSMUSG00000026043	2658.51	-0.301511	-1.23243	0.08032	0.999818	2655.62	2596.39	1718.65	3011.4	1926.54	2644.85	3686.18	3508.33	2775.9	2061.24
NKX6-2	Nkx6-2	ENSMUSG00000041309	31.9253	0.517651	1.43162	0.0804862	0.999818	33.0163	26.2861	36.5234	58.284	33.1351	23.7919	16.081	30.4266	24.1246	37.584
CA2	Car2	ENSMUSG00000027562	675.302	0.17547	1.12933	0.0804958	0.999818	624.335	613.153	769.311	754.822	819.808	677.797	559.442	597.323	669.189	667.843
SGSH	Sgsh	ENSMUSG00000005043	156.111	-0.205732	-1.15327	0.0805334	0.999818	142.223	161.766	140.732	140.323	138.434	157.163	203.889	149.595	163.943	163.044
TMEM65	Tmem65	ENSMUSG00000062373	4238.4	0.0863782	1.0617	0.0806272	0.999818	4462.48	4434.85	4291.16	4076.79	4561.58	3844.31	4157.72	4029.18	4251.04	4274.94
IL4R	Il4ra	ENSMUSG00000030748	188.095	0.23885	1.18005	0.0808837	0.999818	174.733	181.321	224.099	240.943	196.336	151.036	196.848	162.3	205.053	148.281
FGFBP1	Fgfbp1	ENSMUSG00000048373	61.1411	0.395572	1.31546	0.0811918	0.999818	61.4287	65.6082	62.1771	100.111	57.7579	49.8948	57.6575	33.1366	69.2099	54.4291
ANXA4	Anxa4	ENSMUSG00000029994	85.5637	-0.297342	-1.22888	0.0816845	0.999818	80.5437	79.2437	78.0778	90.2947	55.4404	90.9529	106.535	110.2	89.6939	74.6546
HNRNPD	Hnrnpd	ENSMUSG00000000568	8659.18	-0.0686644	-1.04875	0.0816925	0.999818	8966.77	8627.27	8258.44	8272.61	8143.64	8795.2	9099.42	8966.62	8662.45	8799.4
MAL	Mal	ENSMUSG00000027375	88.0698	0.298498	1.22986	0.0817785	0.999818	102.55	77.1121	104.088	107.625	95.0387	92.3304	71.1183	90.9206	54.8612	85.0528
RNF17	Rnf17	ENSMUSG00000000365	29.7139	0.531881	1.44581	0.0817991	0.999818	17.754	30.9246	48.7525	47.8582	31.3486	27.5495	24.5438	30.3878	18.5927	19.4273
PTPRR	Ptprr	ENSMUSG00000020151	809.235	0.10714	1.07709	0.0818505	0.999818	801.011	837.536	857.232	850.987	848.591	791.593	755.332	725.126	766.826	858.121
UBN1	Ubn1	ENSMUSG00000039473	1346.3	-0.116845	-1.08436	0.0819933	0.999818	1279.75	1313.58	1164.21	1340.55	1360.85	1281.29	1376.37	1538.01	1439.81	1368.58
OGFOD2	Ogfod2	ENSMUSG00000023707	513.049	0.19338	1.14344	0.0821203	0.999818	438.091	512.229	563.381	649.548	574.308	485.013	485.24	460.047	415.636	546.998
ZNF366	Zfp366	ENSMUSG00000050919	212.594	-0.240567	-1.18146	0.0821814	0.999818	199.571	223.048	223.662	157.749	171.105	282.517	190.012	234.171	224.884	219.225
COL4A6	Col4a6	ENSMUSG00000031273	253.353	-0.247472	-1.18713	0.0822384	0.999818	250.476	242.048	165.777	286.184	213.863	253.194	325.464	272.012	281.646	242.864
LIFR	Lifr	ENSMUSG00000054263	1122.69	-0.208215	-1.15526	0.0823372	0.999818	1163.12	1078.11	1049.82	887.588	1026.28	1101.87	1204.69	1142	1586	987.415
ITPKB	Itpkb	ENSMUSG00000038855	745.623	-0.130256	-1.09449	0.0824716	0.999818	764.603	703.366	698.089	689.56	705.594	864.41	781.305	776.447	802.512	670.343
HLA-DMB	H2-DMb1	ENSMUSG00000079547	18.3501	-0.60959	-1.52583	0.0825687	0.999818	11.6965	9.22345	15.4556	21.6831	13.235	17.5363	25.7501	12.9921	26.3705	29.5585
PLEKHF2	Plekhf2	ENSMUSG00000049969	287.177	-0.214437	-1.16025	0.0826183	0.999818	276.769	288.399	222.381	289.942	251.085	245.232	350.104	274.772	343.832	329.256
ITGAX	Itgax	ENSMUSG00000030789	8.93174	-0.855594	-1.8095	0.0827209	0.999818	10.837	4.56741	3.09346	8.47447	4.82584	9.4858	11.3674	6.24095	20.0938	10.3312
STIL	Stil	ENSMUSG00000028718	167.554	-0.280805	-1.21487	0.0827454	0.999818	198.958	131.553	149.566	156.447	121.002	183.118	240.442	173.317	170.139	150.992
CCL28	Ccl28	ENSMUSG00000074715	170.104	-0.976926	-1.96827	0.0828443	0.999818	252.014	133.447	56.8726	56.971	73.8911	173.649	281.037	273.589	340.735	58.8346
TMEM59L	Tmem59l	ENSMUSG00000035964	1739.48	0.1547	1.11319	0.0828648	0.999818	1530.85	1755.81	1800.21	2181.45	1894.54	1681.5	1725.26	1601.57	1504.7	1718.88
PALD1	Pald1	ENSMUSG00000020092	789.459	-0.149283	-1.10902	0.082999	0.999818	678.672	853.569	665.107	839.505	705.966	788.15	868.698	855.529	803.482	835.916
G6PD	G6pdx	ENSMUSG00000031400	1238.75	-0.085107	-1.06077	0.0830105	0.999818	1191.43	1262.29	1177.54	1163.88	1215.26	1241.82	1341.3	1262.23	1248.33	1283.4
GPR84	Gpr84	ENSMUSG00000063234	7.15726	-0.832948	-1.78132	0.0830257	0.999818	4.37829	2.73752	5.13766	7.55323	5.83834	6.56038	8.41244	10.2706	11.2732	9.41091
GPLD1	Gpld1	ENSMUSG00000021340	216.49	0.316322	1.24515	0.0830818	0.999818	383.69	220.099	209.414	205.508	186.646	190.061	199.858	178.388	222.96	168.274
C10orf88	2310057M21Rik	ENSMUSG00000040177	609.503	-0.171202	-1.126	0.083327	0.999818	526.63	572.162	563.26	577.989	623.588	644.5	529.296	599.064	701.653	756.891
KDM8	Kdm8	ENSMUSG00000030752	99.0286	-0.297073	-1.22865	0.0834373	0.999818	80.6658	84.2719	84.5169	108.369	83.9775	76.7613	102.988	107.832	138.824	122.081
KBTBD8	Kbtbd8	ENSMUSG00000030031	203.262	0.16262	1.11932	0.0834535	0.999818	234.497	219.559	206.909	202.408	210.831	195.451	192.344	199.906	176.746	193.966
CELA1	Cela1	ENSMUSG00000023031	6.72961	-0.884073	-1.84558	0.0836528	0.999818	5.52341	2.41067	5.61468	5.28078	4.57698	9.42739	7.84811	6.69548	14.2324	5.68622
CGAS	Cgas	ENSMUSG00000032344	45.4357	-0.38815	-1.30871	0.0837864	0.999818	33.5963	42.4644	31.2337	46.7607	41.9894	53.4967	41.5105	41.8176	73.7124	47.775
COL8A2	Col8a2	ENSMUSG00000056174	165.244	-0.257079	-1.19506	0.0838297	0.999818	161.435	125.18	145.554	196.392	124.427	147.331	193.726	191.507	171.892	194.992
HELZ2	Helz2	ENSMUSG00000027580	118.272	-0.28837	-1.22126	0.0838789	0.999818	105.978	127.239	114.179	66.7678	117.529	125.216	112.518	130.466	144.553	138.271
CLK2	Clk2	ENSMUSG00000068917	1278.79	-0.0927586	-1.06641	0.0839952	0.999818	1281.05	1274.64	1199.41	1253.04	1179.46	1311.21	1258.96	1303.08	1302.71	1424.32
CD99L2	Cd99l2	ENSMUSG00000035776	3598.84	0.0765205	1.05447	0.0841758	0.999818	3383.05	3775.15	3745.8	3815.93	3748.78	3441.27	3520.28	3550.52	3473.74	3533.91
NT5C3B	Nt5c3b	ENSMUSG00000017176	1084.01	0.104546	1.07516	0.0843452	0.999818	1046.09	1147.06	1127.98	1136.93	1158.67	1025.05	1110.6	1036.29	951.696	1099.78
FHIP1B	Fhip1b	ENSMUSG00000044465	2082.85	-0.102427	-1.07358	0.0844304	0.999818	1977.25	2065.15	2026.95	2112.17	1863.47	2274.08	2031.86	2284.5	2001.79	2191.33
LOXL2	Loxl2	ENSMUSG00000034205	229.473	-0.255873	-1.19406	0.0844758	0.999818	214.736	234.315	169.179	219.673	207.397	213.45	256.498	332.228	251.523	195.73
EYA4	Eya4	ENSMUSG00000010461	103.445	-0.291633	-1.22403	0.0845432	0.999818	106.108	114.721	102.946	60.5709	81.1364	107.787	117.553	116.682	114.528	112.419
FABP4	Fabp4	ENSMUSG00000062515	5.04474	-1.4355	-2.70476	0.0848491	0.999818	2.4198	0.996391	3.90487	6.30146	0	2.34867	4.1912	17.3232	2.53907	10.4227
RCAN3	Rcan3	ENSMUSG00000059713	3494.16	0.0758308	1.05397	0.0848667	0.999818	3593.17	3560.41	3725.37	3340.51	3711.72	3501.59	3297.02	3386.1	3422.5	3403.24
MAB21L2	Mab21l2	ENSMUSG00000057777	461.182	0.302117	1.23295	0.0850411	0.999818	417.678	385.611	539.326	648.045	555.262	438.896	265.935	452.624	403.213	505.23
TLE3	Tle3	ENSMUSG00000032280	2486.41	-0.0855751	-1.06111	0.0850746	0.999818	2430.49	2474.64	2444.5	2236.17	2477.61	2630.97	2525.27	2611.56	2638.57	2394.35
LIN28A	Lin28a	ENSMUSG00000050966	7.04676	-1.02074	-2.02896	0.0852159	0.999818	3.397	3.56055	2.40286	7.13801	5.27007	18.8643	2.92695	8.84511	6.05081	12.0119
CDH18	Cdh18	ENSMUSG00000040420	443.128	0.137366	1.0999	0.0852199	0.999818	477.777	437.059	500.112	457.58	450.391	477.393	431.427	387.1	408.029	404.416
CTNNA1	Ctnna1	ENSMUSG00000037815	1521.37	-0.115441	-1.08331	0.0855137	0.999818	1479.85	1419.38	1457.58	1616.1	1330.75	1584.05	1736.47	1497.43	1578.02	1514.03
VEPH1	Veph1	ENSMUSG00000027831	83.4483	-0.268735	-1.20475	0.085609	0.999818	85.6863	88.0041	59.5731	79.1142	66.0972	85.6033	84.1655	96.1929	102.954	87.0924
CDK2AP1	Cdk2ap1	ENSMUSG00000029394	1884.59	-0.143191	-1.10435	0.0856737	0.999818	1771.56	1676.34	1698.13	2196.79	1612.21	2032.53	1921.77	2001.79	2020.08	1914.67
COPS2	Cops2	ENSMUSG00000027206	2600.13	0.0944631	1.06767	0.0857406	0.999818	2758.76	2954.42	2550.8	2616.18	2545.54	2486.71	2417.56	2614.54	2560.56	2496.28
ZBED4	Zbed4	ENSMUSG00000034333	988.59	-0.163156	-1.11973	0.0857741	0.999818	986.451	1026.03	954.105	711.253	986.799	1037.31	1039.95	1016.84	1014.99	1112.18
HABP4	Habp4	ENSMUSG00000021476	2040.58	0.110349	1.07949	0.0860216	0.999818	1898.72	2013.66	2175.22	2356.63	2147.81	1921.32	2067.1	1964.19	1889.9	1971.25
TMEM141	Tmem141	ENSMUSG00000026939	260.707	0.189374	1.14027	0.0860593	0.999818	217.983	276.622	298.54	311.435	283.817	251.425	245.87	213.642	262.773	244.968
CLEC7A	Clec7a	ENSMUSG00000079293	9.14484	-1.25543	-2.38738	0.0861165	0.999818	7.66689	4.9964	1.63949	5.41685	6.42811	3.6501	3.66677	15.9752	38.1992	3.80943
PRPF31	Prpf31	ENSMUSG00000008373	1032.36	-0.151612	-1.11081	0.086133	0.999818	855.637	1057.79	1053.31	1092.96	832.024	1121.68	1082.1	1137.46	1040.6	1050
INVS	Invs	ENSMUSG00000028344	330.234	-0.200626	-1.1492	0.0861354	0.999818	322.513	311.851	324.059	233.331	344.69	389.303	307.575	340.249	385.726	343.045
FAM184B	Fam184b	ENSMUSG00000015879	655.153	0.122791	1.08884	0.0863298	0.999818	643.83	642.857	746.171	690.284	691.669	662.494	563.209	633.549	624.72	652.744
C1QL2	C1ql2	ENSMUSG00000036907	127.58	0.34458	1.26978	0.0863982	0.999818	100.939	109.091	147.685	209.044	146.976	128.316	103.723	109.401	88.5037	132.119
AGTR2	Agtr2	ENSMUSG00000068122	53.5636	0.367926	1.2905	0.0864333	0.999818	43.7254	47.4978	71.5509	69.3198	69.3952	48.6328	33.3035	45.618	52.6814	53.911
B4GALT1	B4galt1	ENSMUSG00000028413	286.592	-0.181222	-1.13384	0.0864342	0.999818	240.12	277.288	276.036	308.791	239.945	313.19	317.571	315.152	324.864	252.958
CILP2	Cilp2	ENSMUSG00000044006	186.198	0.202591	1.15076	0.0867009	0.999818	180.598	192.908	180.655	235.621	206.354	191.983	164.528	158.621	155.589	195.119
H3-3B	H3f3b	ENSMUSG00000016559	13105.8	-0.0922659	-1.06604	0.0868911	0.999818	12540.3	11541.3	13534.4	13426.1	12392.7	13058.2	13792.5	13328	14180.8	13263.6
NSF	Nsf	ENSMUSG00000034187	7971.46	0.07174	1.05098	0.0869071	0.999818	7767.8	8279.02	8605.21	7788.36	8407.38	7940.06	7630.12	7840.24	7698.41	7757.97
MRPS35	Mrps35	ENSMUSG00000040112	527.807	0.27999	1.21419	0.0869282	0.999818	445.094	565.675	478.307	831.265	574.465	530.305	385.427	410.197	541.926	515.408
ME3	Me3	ENSMUSG00000030621	454.491	0.149994	1.10956	0.0871016	0.999818	460.751	458.614	496.972	512.136	462.252	478.712	476.507	417.994	410.206	370.766
PGM5	Pgm5	ENSMUSG00000041731	140.878	-0.293062	-1.22524	0.0871572	0.999818	116.256	104.672	120.033	165.91	124.239	125.506	199.615	180.546	135.947	136.06
SLC6A3	Slc6a3	ENSMUSG00000021609	235.678	0.226306	1.16984	0.0874197	0.999818	255.056	205.259	271.347	320.642	218.767	233.883	240.798	196.713	213.001	201.316
GOT2	Got2	ENSMUSG00000031672	5384.08	0.0579343	1.04097	0.0874522	0.999818	5322.18	5457.65	5588.22	5530.38	5563.89	5404.09	5395.42	5178.81	5144.74	5255.44
SNX14	Snx14	ENSMUSG00000032422	1214.23	0.0805416	1.05741	0.0874547	0.999818	1235.88	1287.96	1206.8	1252.2	1256.16	1190.49	1149.11	1151.76	1178.34	1233.59
ZNF692	Zfp692	ENSMUSG00000037243	608.8	0.132385	1.0961	0.0875491	0.999818	640.244	547.029	661.184	682.806	653.068	576.685	575.523	577.484	542.798	631.182
KLHDC8B	Klhdc8b	ENSMUSG00000032609	869.731	-0.154146	-1.11276	0.0875945	0.999818	711.045	760.956	815.101	919.609	911.049	903.479	1048.26	874.301	874.798	878.718
CEP70	Cep70	ENSMUSG00000056267	586.703	-0.130324	-1.09454	0.0877756	0.999818	601.803	566.784	556.115	510.366	564.632	564.967	583.237	682.774	644.094	592.258
ANO7	Ano7	ENSMUSG00000034107	29.3753	0.726655	1.6548	0.0878044	0.999818	38.1448	50.7839	12.8529	33.7419	46.9484	12.215	26.9696	25.078	10.0609	36.958
L3MBTL4	L3mbtl4	ENSMUSG00000041565	142.841	-0.222089	-1.16642	0.0878126	0.999818	147.751	133.421	128.779	101.591	149.058	163.528	147.616	147.035	143.511	166.122
CDK5R2	Cdk5r2	ENSMUSG00000090071	6187.14	0.10112	1.07261	0.0878798	0.999818	5650.48	6509.28	6393.42	6878.17	6588.21	6238.86	6090.82	6068.11	5696.19	5757.82
MTF1	Mtf1	ENSMUSG00000028890	679.527	-0.145659	-1.10624	0.0879651	0.999818	682.103	679.858	633.438	561.065	667.956	775.85	728.295	776.908	644.76	645.037
TMEM38B	Tmem38b	ENSMUSG00000028420	212.783	-0.188186	-1.13933	0.0879816	0.999818	193.19	198.926	189.682	205.381	205.242	264.656	183.849	242.548	224.198	220.157
SOWAHB	Sowahb	ENSMUSG00000045314	16.4467	-0.586962	-1.50208	0.0885423	0.999818	16.4289	14.6219	14.1752	14.4407	5.91451	15.1834	16.3761	17.5341	26.7134	23.0789
KLF16	Klf16	ENSMUSG00000035397	810.964	-0.0980336	-1.07031	0.0885895	0.999818	753.09	822.224	758.274	800.457	783.008	841.403	883.018	813.643	794.107	860.412
ACOT11	Acot11	ENSMUSG00000034853	205.343	0.216667	1.16205	0.0887612	0.999818	212.216	221.174	215.504	212.251	239.459	182.474	189.998	172.603	253.437	154.314
GRIN2D	Grin2d	ENSMUSG00000002771	2558.11	0.101171	1.07264	0.0888376	0.999818	2555.88	2547.74	2939.12	2501.13	2695.88	2648.36	2376.49	2497.24	2425.29	2393.91
ZNF426	Zfp426	ENSMUSG00000059475	1202.88	-0.114129	-1.08232	0.0888403	0.999818	1177.95	1168.97	1220.14	1004.11	1207.19	1291.58	1260.19	1160.61	1294.39	1243.63
NUDT21	Nudt21	ENSMUSG00000031754	3243.76	0.084035	1.05998	0.0889325	0.999818	3547.24	3265.74	3211.33	3405.7	3261.15	3216.91	3038.33	3355.74	3005.16	3130.27
DOCK8	Dock8	ENSMUSG00000052085	47.5073	-0.618917	-1.53572	0.0889617	0.999818	35.2366	73.4489	35.1527	21.6138	22.8918	71.6727	85.7141	30.0176	58.511	40.8141
ABCG2	Abcg2	ENSMUSG00000029802	583.713	-0.172092	-1.12669	0.0889947	0.999818	503.779	634.104	546.341	602.184	458.959	597.552	709.296	617.397	579.392	588.124
TRAF3IP2	Traf3ip2	ENSMUSG00000019842	21.9607	-0.714721	-1.64117	0.0891616	0.999818	16.2602	8.78929	18.0776	14.8413	24.9279	25.2643	38.9685	23.9657	8.46718	40.0446
ATP12A	Atp12a	ENSMUSG00000022229	14.2282	-0.615125	-1.53169	0.08922	0.999818	15.188	13.7884	10.3674	12.1542	4.80414	20.9586	16.0618	12.5183	18.9922	17.4492
SLAMF1	Slamf1	ENSMUSG00000015316	6.25432	0.8827	1.84382	0.0892941	0.999818	6.70467	8.22153	8.56122	12.0866	4.88028	4.86622	2.8948	5.97768	4.60072	3.74953
MSI1	Msi1	ENSMUSG00000054256	2301.39	-0.0816752	-1.05825	0.0894014	0.999818	2258.02	2089.08	2251.79	2213.75	2368.61	2297	2284.59	2440.08	2397.87	2413.09
TSR3	Tsr3	ENSMUSG00000015126	392.877	0.143114	1.10429	0.0894486	0.999818	364.041	407.881	426.559	471.03	391.23	377.637	364.581	355.426	381.708	388.673
CEP44	Cep44	ENSMUSG00000038215	284.391	-0.173306	-1.12764	0.0894837	0.999818	292.579	261.568	255.597	264.766	261.287	267.418	323.868	319.137	340.762	256.929
RCCD1	Rccd1	ENSMUSG00000038930	431.898	-0.226375	-1.16989	0.0895166	0.999818	418.417	321.168	417.102	387.466	445.27	343.374	436.773	522.036	549.732	477.645
SGO2	Sgo2a	ENSMUSG00000026039	182.701	-0.220049	-1.16477	0.0895735	0.999818	188.218	166.85	160.578	168.109	159.621	203.431	196.192	224.178	216.395	143.438
TBC1D1	Tbc1d1	ENSMUSG00000029174	626.265	0.141757	1.10325	0.0896183	0.999818	625.313	671.187	756.661	636.802	596.316	653.332	613.922	538.369	580.875	589.875
CUL4A	Cul4a	ENSMUSG00000031446	2100.71	-0.0775017	-1.05519	0.0896565	0.999818	2031.55	2098.53	1922.3	2101.2	2066.42	2126.87	2147.76	2274.99	2135.06	2102.39
BMX	Bmx	ENSMUSG00000031377	20.9495	0.540339	1.45431	0.0898475	0.999818	31.0724	20.9814	15.0789	31.9636	25.4193	24.7333	12.547	17.1602	13.4014	17.1377
CARNS1	Carns1	ENSMUSG00000075289	100.193	0.310864	1.24045	0.0899589	0.999818	116.52	74.6456	134.906	99.3752	131.107	86.3946	74.4616	103.594	80.0762	100.853
STEAP2	Steap2	ENSMUSG00000015653	424.131	0.201924	1.15023	0.0900566	0.999818	489.977	459.32	498.064	421.196	400.129	386.132	315.386	454.716	465.489	350.903
TOR4A	Tor4a	ENSMUSG00000059555	35.0652	-0.417443	-1.33556	0.0902277	0.999818	23.0609	35.7049	20.4129	37.6564	32.8902	36.6602	51.4127	37.0762	43.536	32.2416
PAIP2B	Paip2b	ENSMUSG00000045896	2677.94	-0.0667454	-1.04735	0.0903214	0.999818	2618.2	2600.81	2620.01	2713.28	2526.58	2698.38	2732.74	2655.94	2808.73	2804.74
WDR73	Wdr73	ENSMUSG00000025722	849.717	-0.125706	-1.09104	0.0903483	0.999818	769.366	754.326	757.534	869.637	911.774	847.447	909.148	839.217	938.325	900.397
CHRDL1	Chrdl1	ENSMUSG00000031283	204.132	-0.261642	-1.19884	0.090598	0.999818	172.241	218.071	174.246	137.343	225.492	223.789	224.576	239.853	254.573	171.136
PLEKHB1	Plekhb1	ENSMUSG00000030701	585.652	0.19453	1.14435	0.0907223	0.999818	498.731	528.406	691.061	764.853	641.825	552.18	527.695	550.176	582.775	518.82
ST3GAL4	St3gal4	ENSMUSG00000032038	471.418	0.113031	1.0815	0.0913456	0.999818	484.321	497.386	455.524	506.27	505.969	460.012	477.734	439.681	443.521	443.765
TRIM41	Trim41	ENSMUSG00000040365	1223.16	0.137145	1.09973	0.0914299	0.999818	1247.64	1183.07	1447.59	1373.14	1154.08	1100.62	1103.39	1191.26	1305.15	1125.64
OCIAD2	Ociad2	ENSMUSG00000029153	482.499	0.127205	1.09218	0.0917339	0.999818	520.351	518.022	531.326	456.615	492.913	429.437	448.547	496.298	443.136	488.341
MANF	Manf	ENSMUSG00000032575	1451.82	0.151755	1.11092	0.0917886	0.999818	1413.51	1397.96	1550.36	1736.58	1541.32	1297.18	1566.83	1199.15	1315.86	1499.47
SH3TC1	Sh3tc1	ENSMUSG00000036553	68.5808	-0.382653	-1.30374	0.0918508	0.999818	54.9859	63.8337	62.8039	65.9813	44.8186	60.8983	63.5652	65.0646	71.351	132.506
ARRDC3	Arrdc3	ENSMUSG00000074794	1613.64	0.141201	1.10282	0.0919261	0.999818	1619.43	1596.04	1846.17	1521.07	1879.57	1405.33	1587.14	1712.34	1574.05	1395.28
ATG16L2	Atg16l2	ENSMUSG00000047767	494.121	0.152099	1.11119	0.091961	0.999818	424.567	503.502	546.714	531.002	595.837	476.182	458.739	466.36	459.013	479.297
HAPLN2	Hapln2	ENSMUSG00000004894	12.0832	-0.722807	-1.65039	0.0919633	0.999818	12.5994	5.21678	7.77813	8.38347	11.2255	27.6565	12.2814	9.83913	9.59688	16.2547
FGF5	Fgf5	ENSMUSG00000029337	36.494	-0.546312	-1.46035	0.0919713	0.999818	44.4549	23.017	29.9544	37.3226	13.3206	54.7736	35.773	61.0356	34.615	30.6738
METAP1D	Metap1d	ENSMUSG00000041921	632.816	-0.124921	-1.09045	0.0919824	0.999818	611.521	588.864	667.836	589.09	569.523	589.281	656.606	688.817	654.716	711.91
EPS8L2	Eps8l2	ENSMUSG00000025504	24.7532	-0.629684	-1.54723	0.0920751	0.999818	22.4369	14.272	28.2348	18.8449	13.9052	20.7741	30.1139	55.9468	14.6252	28.3781
ZNF146	Zfp146	ENSMUSG00000037029	1225.52	-0.0861006	-1.0615	0.0920976	0.999818	1254.12	1157.47	1154.8	1211.64	1167.15	1197.81	1264.56	1326.95	1265.99	1254.73
LGALS3	Lgals3	ENSMUSG00000050335	43.6258	-0.453768	-1.36961	0.0921234	0.999818	39.9196	36.2569	44.6711	42.0091	21.0792	51.874	36.1634	34.1622	64.3656	65.7568
NELFE	Nelfe	ENSMUSG00000024369	420.58	0.178987	1.13209	0.0921298	0.999818	452.886	354.592	500.891	491.5	433.009	420.649	361.472	437.47	385.843	367.485
FOXN2	Foxn2	ENSMUSG00000034998	474.618	-0.156622	-1.11467	0.0921405	0.999818	482.794	532.977	402.794	423.376	401.428	514.089	485.514	530.264	484.665	488.276
CDCA2	Cdca2	ENSMUSG00000048922	146.976	-0.287996	-1.22094	0.0921477	0.999818	171.838	130.7	132.321	121.817	104.73	168.461	171.005	188.947	170.568	109.375
LRRC2	Lrrc2	ENSMUSG00000032495	22.1862	-0.589967	-1.50521	0.0922459	0.999818	29.8368	14.5251	11.3271	15.7651	16.454	22.512	36.2066	28.7143	32.2484	14.273
JAKMIP1	Jakmip1	ENSMUSG00000063646	1599.51	0.11096	1.07995	0.0923379	0.999818	1475.18	1815.06	1644.51	1772.55	1595.97	1584.03	1518.42	1524.87	1599.68	1464.79
COL18A1	Col18a1	ENSMUSG00000001435	938.637	-0.197844	-1.14698	0.0926492	0.999818	925.275	760.555	818.97	1125	743.32	1009.29	1090.96	1022.8	1044.07	846.132
PDE3B	Pde3b	ENSMUSG00000030671	474.694	-0.244692	-1.18484	0.0927136	0.999818	568.671	415.01	363.699	426.652	397.665	523.653	384.412	548.614	635.95	482.614
TMEM100	Tmem100	ENSMUSG00000069763	285.42	0.201938	1.15024	0.0928513	0.999818	282.174	292.292	274.997	373.738	303.847	278.129	318.566	227.448	245.019	257.991
NOVA1	Nova1	ENSMUSG00000021047	4352.11	0.0995592	1.07145	0.0930285	0.999818	4621.09	4543.41	4565.73	4578.88	4202.24	4540.82	3760.96	4062.76	4289.3	4355.88
SUSD2	Susd2	ENSMUSG00000006342	246.432	0.172328	1.12688	0.0930632	0.999818	247.607	227.083	293.235	262.784	275.356	250.425	213.31	255.329	218.99	220.199
SFRP1	Sfrp1	ENSMUSG00000031548	1378.01	-0.0904064	-1.06467	0.0930702	0.999818	1396.88	1317.99	1351.63	1258.66	1349.46	1445.46	1373.03	1456.17	1498.82	1331.97
SGCG	Sgcg	ENSMUSG00000035296	10.3676	-0.996928	-1.99575	0.0930876	0.999818	10.4517	6.16601	2.00505	9.75964	5.54409	5.49314	11.9024	35.773	9.73806	6.84312
SLC7A5	Slc7a5	ENSMUSG00000040010	4309.08	-0.0652245	-1.04625	0.0933704	0.999818	4170.9	4288.77	4089.02	4321.93	4187.31	4652.54	4278.1	4385.48	4370.04	4346.76
TMED5	Tmed5	ENSMUSG00000063406	528.449	0.1433	1.10443	0.093374	0.999818	502.449	554.117	588.17	586.425	542.279	445.005	582.232	477.947	501.773	504.097
BORA	Bora	ENSMUSG00000022070	179.419	-0.200036	-1.14873	0.0935262	0.999818	166.501	162.833	184.343	181.221	140.247	220.664	173.01	200.208	195.069	170.098
CCDC166	Ccdc166	ENSMUSG00000098176	201.895	0.192644	1.14286	0.093537	0.999818	212.498	195.598	193.818	263.635	210.79	188.825	185.735	169.062	210.711	188.276
DLX4	Dlx4	ENSMUSG00000020871	15.86	0.559793	1.47406	0.0937411	0.999818	19.7655	11.0318	21.8177	19.16	22.7958	12.5754	10.0228	12.1015	12.5392	16.7901
CYP4F22	Cyp4f39	ENSMUSG00000061126	14.8949	0.873904	1.83262	0.0937707	0.999818	30.8622	16.8351	8.24139	35.9384	5.73317	14.5958	7.79445	9.05621	13.7881	6.10433
TMEM69	Tmem69	ENSMUSG00000055900	258.983	0.230421	1.17318	0.0939345	0.999818	259.505	233.715	293.572	299.963	311.177	211.317	255.707	298.56	181.91	244.401
HS3ST3A1	Hs3st3a1	ENSMUSG00000047759	35.2693	0.394806	1.31477	0.0940971	0.999818	41.5621	36.4265	33.8592	40.9776	47.0072	24.6896	25.0511	39.3817	39.4218	24.3166
TSPAN2	Tspan2	ENSMUSG00000027858	1381.21	0.112515	1.08111	0.0943114	0.999818	1291.39	1425.6	1379.88	1624.77	1451.04	1353.05	1275.78	1394.41	1301.52	1314.68
PCNX4	Pcnx4	ENSMUSG00000034501	1075.44	-0.0961859	-1.06894	0.0943515	0.999818	996.379	1014.84	1123.81	1019.87	1043.47	1040.63	1126.8	1142.77	1081.65	1164.23
ANO4	Ano4	ENSMUSG00000035189	444.266	-0.132716	-1.09636	0.0943521	0.999818	393.421	388.475	447.254	419.831	470.283	465.982	439.332	487.556	443.111	487.418
PPP1R3C	Ppp1r3c	ENSMUSG00000067279	502.682	0.166025	1.12196	0.0943674	0.999818	544.277	547.324	449.584	620.048	496.527	487.566	535.655	461.504	458.928	425.408
TRPM1	Trpm1	ENSMUSG00000030523	7.48688	-1.55777	-2.94398	0.0945	0.999818	2.39218	3.70612	0	9.30975	1.13106	1.03545	11.9797	10.6204	32.7947	1.89947
CTSO	Ctso	ENSMUSG00000028015	325.702	-0.196456	-1.14588	0.0945791	0.999818	318.634	265.943	297.083	341.705	293.653	349.576	373.534	380.623	374.355	261.913
IER5	Ier5	ENSMUSG00000056708	628.731	-0.143308	-1.10443	0.0946606	0.999818	591.909	635.371	620.759	648.077	491.107	678.15	623.485	700.875	619.232	678.344
INCENP	Incenp	ENSMUSG00000024660	662.179	-0.254949	-1.19329	0.09473	0.999818	485.925	598.448	533.752	893.463	509.983	750.839	721.6	686.376	628.247	813.158
UTP6	Utp6	ENSMUSG00000035575	1775.29	-0.130036	-1.09432	0.0949467	0.999818	1643.96	1873.44	1787.88	1530.61	1640.39	1729.46	1737.44	1752.71	1999.1	2057.87
TSTD1	Tstd1	ENSMUSG00000103711	10.1713	-0.756114	-1.68894	0.0949944	0.999818	9.58496	4.68482	4.16626	8.36062	11.2444	12.043	21.4038	8.17968	12.6825	9.363
ZBTB47	Zfp651	ENSMUSG00000013419	2048.45	-0.0790357	-1.05631	0.0951687	0.999818	1914.68	2034.19	1970.11	1932.49	2108.78	2064.83	2109.82	2196.09	2016.15	2137.32
RASSF5	Rassf5	ENSMUSG00000026430	339.944	0.149702	1.10934	0.0953682	0.999818	379.854	382.379	352.598	358.058	315.185	364.347	295.995	321.266	324.005	305.752
MSH6	Msh6	ENSMUSG00000005370	1037.42	-0.10286	-1.0739	0.0954057	0.999818	1043.77	998.355	965.134	1072.78	921.305	999.789	1066.37	1124.54	1088.34	1093.79
YIPF5	Yipf5	ENSMUSG00000024487	1412.05	0.0947219	1.06786	0.0954204	0.999818	1520.89	1405.51	1442.73	1504.55	1418.26	1365.18	1476.03	1366.45	1368.76	1252.2
NCSTN	Ncstn	ENSMUSG00000003458	2255.8	-0.0870928	-1.06223	0.0955007	0.999818	2363.08	2082.62	2185.75	2194.72	2113.62	2279.42	2200.31	2300.98	2430.48	2407
TRHDE	Trhde	ENSMUSG00000050663	608.368	0.163985	1.12038	0.0957051	0.999818	724.908	629.001	667.22	499.98	694.835	571.454	596.453	549.897	601.055	548.879
BRF2	Brf2	ENSMUSG00000031487	329.37	0.174053	1.12822	0.0957586	0.999818	335.027	324.844	363.549	349.93	371.519	275.184	320.673	287.987	280.361	384.622
ATL1	Atl1	ENSMUSG00000021066	2917.14	0.0856314	1.06115	0.0957588	0.999818	3003.3	3104.77	3075.71	2937.14	2895.87	2940.34	2696.79	3060.6	2749.74	2707.14
TEF	Tef	ENSMUSG00000022389	2131	-0.103906	-1.07468	0.0958444	0.999818	2182.91	2187.75	1968.66	1835.45	2099.15	2236.64	2331.68	2164.64	2211.48	2091.7
NPR2	Npr2	ENSMUSG00000028469	1180.77	0.162485	1.11921	0.0958572	0.999818	1334.87	1267.89	1275.93	1200.14	1154.48	1198.84	933.91	1255.75	951.009	1234.84
KDSR	Kdsr	ENSMUSG00000009905	778.353	-0.103124	-1.0741	0.095872	0.999818	813.692	759.049	760.145	683.041	739.207	789.903	840.976	790.847	801.534	805.141
ARMH4	Armh4	ENSMUSG00000036242	763.295	0.0920124	1.06586	0.0959047	0.999818	776.616	796.013	805.817	766.909	792.966	725.924	783.734	707.949	750.754	726.271
ZNF329	Zfp329	ENSMUSG00000057894	1283.9	-0.187102	-1.13847	0.0959986	0.999818	1376.56	1254.44	1320.33	1035.6	1016.3	1148.09	1363.89	1635	1383.92	1304.9
SLC46A1	Slc46a1	ENSMUSG00000020829	163.539	0.244035	1.1843	0.0960088	0.999818	149.273	196.378	152.588	204.824	181.574	164.987	130.767	124.899	187.651	142.446
RRP1B	Rrp1b	ENSMUSG00000058392	777.344	0.179816	1.13274	0.0962115	0.999818	1037.16	833.905	785.259	651.738	824.231	784.264	705.137	712.863	679.985	758.898
MKRN3	Mkrn3	ENSMUSG00000070527	524.418	0.151155	1.11046	0.0963608	0.999818	521.876	537.282	483.21	658.372	556.964	469.873	469.407	498.352	522.569	526.271
U2AF1L4	U2af1l4	ENSMUSG00000078765	348.626	-0.134178	-1.09747	0.0964413	0.999818	294.511	348.867	352.345	345.178	320.535	376.961	359.335	343.359	360.927	384.24
NEDD9	Nedd9	ENSMUSG00000021365	529.005	-0.148921	-1.10874	0.0965186	0.999818	592.727	526.892	458.27	429.629	502.252	543.463	580.174	562.102	537.247	557.291
C1orf226	Gm7694	ENSMUSG00000102752	117.216	-0.224427	-1.16831	0.0965463	0.999818	122.238	101.988	108.91	119.507	88.6771	141.521	120.746	134.114	108.234	126.226
SUB1	Sub1	ENSMUSG00000022205	6430.92	0.122556	1.08866	0.0967486	0.999818	6286.54	6394.71	6651.77	7471.93	6712.69	6316.64	5290.4	6061.46	6425.53	6697.52
RHBDL3	Rhbdl3	ENSMUSG00000017692	228.317	-0.171861	-1.12651	0.0967689	0.999818	209.097	191.945	221.412	212.307	239.56	233.665	276.813	240.304	211.854	246.218
NOM1	Nom1	ENSMUSG00000001569	733.691	-0.213046	-1.15913	0.0969029	0.999818	709.922	877.945	576.65	712.765	522.762	704.478	843.76	859.868	755.077	773.688
KLB	Klb	ENSMUSG00000029195	6.92421	-0.819075	-1.76427	0.0969585	0.999818	5.07599	4.29362	5.48459	6.81569	3.3773	11.4587	8.89445	10.9055	4.50181	8.43447
IGFBP4	Igfbp4	ENSMUSG00000017493	1746.56	-0.151194	-1.11049	0.0969597	0.999818	1499.39	1583.41	1465.5	2049.16	1677.62	1858.67	1916.3	1796.46	1905.68	1713.45
TRDMT1	Trdmt1	ENSMUSG00000026723	238.275	-0.211903	-1.15821	0.0970045	0.999818	209.251	292.222	207.346	185.876	210.208	260.539	235.128	256.28	285.378	240.522
ADAM33	Adam33	ENSMUSG00000027318	31.4764	-0.608431	-1.5246	0.097058	0.999818	47.8782	13.1671	18.0309	20.983	25.6349	24.2243	43.3247	43.6189	55.4231	22.4786
AGTR1	Agtr1b	ENSMUSG00000054988	6.28506	0.874341	1.83317	0.0970624	0.999818	5.24256	4.55747	11.1789	10.2094	9.1408	3.61145	5.36287	6.3481	4.34211	2.85687
IRX6	Irx6	ENSMUSG00000031738	33.1452	0.394252	1.31426	0.0972476	0.999818	31.4992	31.3711	41.2978	48.4399	35.4604	31.6397	26.5193	22.3995	36.1176	26.7072
TSPYL5	Tspyl5	ENSMUSG00000038984	1170.74	0.101083	1.07258	0.0973864	0.999818	1253.85	1145.95	1223.74	1140.81	1295.56	1136.68	1064.8	1131.65	1097.51	1216.89
CENPQ	Cenpq	ENSMUSG00000023919	176.736	-0.202676	-1.15083	0.0973882	0.999818	163.238	148.678	150.436	178.431	181.523	186.272	224.56	199.486	175.594	159.144
NXPH1	Nxph1	ENSMUSG00000046178	1542.68	0.106068	1.07629	0.0974275	0.999818	1490.6	1533.25	1601.8	1661.39	1707.83	1466.9	1364.35	1431.49	1581.43	1587.72
OIP5	Oip5	ENSMUSG00000072980	55.7243	-0.428191	-1.34555	0.0974829	0.999818	33.6966	34.9482	61.6966	73.2188	34.0463	51.5048	63.6278	62.5323	82.5318	59.4399
FXYD7	Fxyd7	ENSMUSG00000036578	1385.85	0.179335	1.13236	0.0975792	0.999818	1168.33	1292.06	1555.4	1823.19	1520.05	1307.93	1350.19	1254.59	1212.29	1374.48
CA11	Car11	ENSMUSG00000003273	2142.41	0.120022	1.08675	0.0976601	0.999818	1994.93	2086.25	2190.27	2435.9	2449.35	2023.59	2059.55	1985.42	1957.78	2241.07
CDC26	Cdc26	ENSMUSG00000066149	973.922	-0.0938769	-1.06723	0.0977034	0.999818	917.77	972.204	928.238	968.723	920.846	931.717	979.505	1066.88	1041.17	1012.17
TTC41P	Ttc41	ENSMUSG00000044937	65.0261	0.28781	1.22079	0.0979342	0.999818	80.1272	59.1562	73.2762	79.7508	64.6824	51.0956	73.1706	61.7027	56.3153	50.9842
DNAH8	Dnah8	ENSMUSG00000033826	95.5072	0.345874	1.27092	0.0982053	0.999818	96.8684	134.024	123.788	91.8483	85.2717	85.1201	92.2021	121	63.2592	61.6894
PHACTR4	Phactr4	ENSMUSG00000066043	482.736	-0.117741	-1.08503	0.0982074	0.999818	481.688	475.02	434.258	468.247	454.71	495.743	459.485	499.865	547.446	510.895
ALG2	Alg2	ENSMUSG00000039740	6718.97	0.0604515	1.04279	0.0982542	0.999818	6597.83	7045.3	6778.91	7102.05	6772.16	6428.76	6658.38	6497.44	6529.16	6779.67
EPHX2	Ephx2	ENSMUSG00000022040	109.4	0.275386	1.21032	0.0983079	0.999818	112.33	113.296	125.37	137.352	110.477	83.3072	121.545	98.1874	121.447	70.6893
G2E3	G2e3	ENSMUSG00000035293	945.206	-0.156308	-1.11443	0.0983207	0.999818	964.789	926.954	953.561	683.446	943.335	955.672	948.46	1029.11	1021.32	1025.41
DDO	Ddo	ENSMUSG00000063428	72.3123	-0.271542	-1.2071	0.0983317	0.999818	62.91	68.616	58.9501	79.5389	56.4306	69.054	78.8649	85.9346	92.5798	70.2438
CR2	Cr2	ENSMUSG00000026616	79.5872	-0.416237	-1.33444	0.0984663	0.999818	61.8218	40.7657	106.099	46.036	89.9422	78.3202	86.7884	82.7598	107.315	96.0233
TTLL13	Ttll13	ENSMUSG00000045467	14.8688	0.796955	1.73743	0.0984886	0.999818	41.0729	13.524	11.6129	20.5884	9.50503	15.16	11.0844	11.5987	11.4471	3.09476
TEN1	Ten1	ENSMUSG00000020778	382.652	0.215103	1.16079	0.0985372	0.999818	376.671	383.464	371.81	547.249	374.775	321.962	343.428	344.59	329.968	432.606
TCTN1	Tctn1	ENSMUSG00000038593	867.402	-0.191108	-1.14164	0.0986331	0.999818	842.991	827.003	923.603	578.815	880.769	929.276	983.583	853.188	986.29	868.506
PPIL3	Ppil3	ENSMUSG00000026035	373.569	-0.164806	-1.12102	0.0988334	0.999818	358.239	355.602	331.933	400.899	312.525	329.743	397.285	436.166	398.023	415.272
NAA80	Naa80	ENSMUSG00000079334	332.201	-0.140523	-1.1023	0.0989009	0.999818	315.764	325.444	340.948	293.815	304.826	323.921	348.35	352.872	324.62	391.449
SPPL3	Sppl3	ENSMUSG00000029550	3441.59	0.069489	1.04934	0.0989595	0.999818	3359.89	3433.4	3494.04	3589.59	3743.08	3282.4	3347.18	3397.26	3419.26	3349.81
GIMAP6	Gimap6	ENSMUSG00000047867	111.998	-0.254328	-1.19278	0.0990007	0.999818	99.2787	121.109	108.004	85.3907	97.4198	95.4585	142.768	137.032	107.082	126.436
MMAA	Mmaa	ENSMUSG00000037022	534.784	0.118481	1.08559	0.0990358	0.999818	574.45	511.995	571.918	590.952	535.741	471.708	531.553	500.899	513.816	544.809
LOXL1	Loxl1	ENSMUSG00000032334	191.243	-0.223685	-1.16771	0.0992566	0.999818	135.01	165.383	178.868	232.001	170.495	214.183	194.631	224.363	205.384	192.113
RIPK1	Ripk1	ENSMUSG00000021408	250.871	-0.182457	-1.13482	0.0995343	0.999818	285.662	241.194	244.232	210.68	195.35	287.739	266.532	254.804	269.875	252.641
KRT14	Krt14	ENSMUSG00000045545	5.32288	-1.00488	-2.00677	0.0996165	0.999818	3.59639	1.00701	2.20382	7.5846	3.25817	7.2861	5.54376	11.3176	6.70318	4.72823
SINHCAF	Sinhcaf	ENSMUSG00000039985	284.712	-0.224392	-1.16828	0.0997426	0.999818	314.641	255.754	273.103	273.08	196.27	272.936	308.859	339.398	357.43	255.647
PPP1R13L	Ppp1r13l	ENSMUSG00000040734	109.256	-0.287009	-1.22011	0.0999243	0.999818	101.873	105.138	83.1716	122.31	79.8923	148.553	135.381	89.0498	121.639	105.549
SLC25A30	Slc25a30	ENSMUSG00000022003	467.391	-0.129275	-1.09374	0.100268	0.999818	427.994	472.661	436.233	415.62	479.117	460.371	486.485	550.702	478.437	466.293
HMGXB3	Hmgxb3	ENSMUSG00000024622	1308.69	-0.0762989	-1.05431	0.100309	0.999818	1250.12	1276.95	1284.35	1253.72	1304.33	1369.98	1316.83	1393.94	1356.56	1280.08
A2M	A2m	ENSMUSG00000030111	426.389	-0.206132	-1.15359	0.100785	0.999818	454.705	352.905	349.487	469.085	353.392	414.147	476.561	386.772	553.97	452.869
HSDL2	Hsdl2	ENSMUSG00000028383	890.642	0.12164	1.08797	0.100896	0.999818	928.44	881.88	873.491	1083.06	873.631	829.13	903.078	840.833	835.422	857.461
PPM1M	Ppm1m	ENSMUSG00000020253	366.543	0.145174	1.10586	0.101068	0.999818	408.209	403.109	397.997	368.46	348.198	318.683	373.684	386.104	317.179	343.804
PCCA	Pcca	ENSMUSG00000041650	551.412	0.27709	1.21175	0.101102	0.999818	603.471	386.955	664.425	859.111	510.55	463.953	462.475	556.639	488.483	518.057
TMEM202	Tmem202	ENSMUSG00000049526	14.151	0.63227	1.55	0.101225	0.999818	18.4766	16.6303	11.4625	27.6745	11.6493	15.0686	8.28913	12.4963	12.463	7.29934
APP	App	ENSMUSG00000022892	27026.1	0.0487169	1.03434	0.101233	0.999818	26484.2	27729.2	27188.3	27943.8	28062.7	26781.6	25926.2	26612.8	26663.1	26868.7
HARBI1	Harbi1	ENSMUSG00000027243	185.213	-0.223977	-1.16795	0.101288	0.999818	171.07	166.434	163.1	184.217	166.088	172.023	161.741	267.825	197.923	201.706
SLC20A2	Slc20a2	ENSMUSG00000037656	777.453	-0.153169	-1.11201	0.101354	0.999818	755.79	683.991	704.161	782.779	752.547	817.285	803.407	724.674	1007.58	742.321
TFR2	Tfr2	ENSMUSG00000029716	253.161	0.151238	1.11052	0.101371	0.999818	251.266	269.132	264.067	251.529	296.345	234.909	264.986	242.749	218.399	238.233
KCNN4	Kcnn4	ENSMUSG00000054342	9.36661	0.742778	1.6734	0.101471	0.999818	9.33908	13.2218	9.71726	16.6427	9.78697	6.03402	3.65942	12.3647	4.49685	8.40325
PPP1R18	Ppp1r18	ENSMUSG00000034595	952.415	-0.13853	-1.10078	0.101491	0.999818	774.098	1045.96	821.144	947.203	945.211	1002	1007.99	945.408	991.602	1043.54
NKX3-1	Nkx3-1	ENSMUSG00000022061	6.591	-1.04558	-2.0642	0.101536	0.999818	3.271	2.75506	4.15592	8.34427	2.92209	12.401	2.81054	17.7413	3.36219	8.14658
SEMA5B	Sema5b	ENSMUSG00000052133	956.089	-0.129608	-1.094	0.1016	0.999818	899.063	894.053	1041.09	826.544	906.409	1064.91	935.556	897.905	1041.36	1054.01
ITGA2	Itga2	ENSMUSG00000015533	74.2296	-0.28186	-1.21576	0.101604	0.999818	82.0042	82.8493	54.9076	54.7956	60.5477	81.3283	83.4334	88.5921	82.1455	71.6925
TOB2	Tob2	ENSMUSG00000048546	481.008	-0.150651	-1.11007	0.101706	0.999818	477.872	522.136	467.95	402.752	409.026	529.928	498.384	535.074	517.304	449.656
C4B	C4a	ENSMUSG00000015451	76.9556	0.267742	1.20392	0.10185	0.999818	80.2397	84.4072	81.235	104.078	71.4691	71.3062	82.7005	74.3614	60.5263	59.2332
FXYD5	Fxyd5	ENSMUSG00000009687	364.595	0.145958	1.10647	0.101943	0.999818	338.18	361.079	406.56	424.977	384.609	337.58	379.459	316.298	358.491	338.722
GRM4	Grm4	ENSMUSG00000063239	1093.48	0.122492	1.08861	0.101993	0.999818	1109.37	1048.43	1233.44	1155.91	1153.07	1113.49	975.784	1153.35	933.519	1058.47
MPP3	Mpp3	ENSMUSG00000052373	1238.86	-0.0764394	-1.05441	0.102138	0.999818	1203.82	1154.87	1215.98	1214.17	1241.94	1280.67	1294.93	1217.44	1294.46	1270.38
SHC2	Shc2	ENSMUSG00000020312	1817.07	0.0780721	1.05561	0.102149	0.999818	1814.6	1913.11	1879.73	1815.83	1906.26	1822.27	1669.2	1742.33	1741.73	1865.65
ACAT2	Acat3	ENSMUSG00000062480	19.344	-0.554034	-1.46818	0.10222	0.999818	10.5943	24.9321	16.3814	13.684	11.6126	22.8678	28.8406	20.9473	29.1785	14.4014
FTSJ3	Ftsj3	ENSMUSG00000020706	1063.64	-0.110686	-1.07974	0.102434	0.999818	1057.81	1122.31	1013.02	994.505	925.97	1056.9	1046.05	1137.04	1190.36	1092.45
CASP6	Casp6	ENSMUSG00000027997	143.889	-0.225998	-1.16959	0.102477	0.999818	125.742	131.044	130.062	153.494	121.628	162.423	118.278	158.695	150.406	187.114
DEDD2	Dedd2	ENSMUSG00000054499	588.09	-0.130292	-1.09451	0.102511	0.999818	499.961	515.595	622.33	580.863	589.535	606.584	654.063	569.625	606.908	635.437
ARHGAP11B	Arhgap11a	ENSMUSG00000041219	447.504	-0.185174	-1.13695	0.102511	0.999818	450.293	422.675	438.136	464.427	318.893	528.299	460.041	511.537	475.758	404.982
DHFRP1	Dhfr	ENSMUSG00000021707	228.754	-0.181292	-1.1339	0.102687	0.999818	236.336	201.523	215.1	245.674	173.603	239.029	255.684	258.482	241.748	220.364
CPPED1	Cpped1	ENSMUSG00000065979	577.522	-0.127521	-1.09241	0.102704	0.999818	585.386	575.822	537.536	555.018	507.146	587.658	692.756	574.303	594.292	565.307
FLI1	Fli1	ENSMUSG00000016087	170.348	-0.192387	-1.14265	0.102706	0.999818	146.826	178.847	139.606	153.961	174.912	163.493	194.409	160.917	197.429	193.077
SLC16A13	Slc16a13	ENSMUSG00000044367	291.652	-0.23419	-1.17625	0.102866	0.999818	249.848	319.387	247.67	268.418	250.414	306.003	270.896	251.386	432.9	319.596
BEAN1	Bean1	ENSMUSG00000031872	865.117	0.134755	1.09791	0.102869	0.999818	822.53	1021.61	873.761	813.206	997.074	851.76	857.05	857.99	768.068	788.127
KCNE2	Kcne2	ENSMUSG00000039672	73.3192	-0.459187	-1.37477	0.10289	0.999818	91.7733	77.3528	60.7053	39.5549	39.6388	69.4588	102.604	50.2606	114.971	86.8717
MXD4	Mxd4	ENSMUSG00000037235	2094.94	-0.0862445	-1.0616	0.102927	0.999818	2094.05	1958.06	2016.89	2028	2065.56	2108.62	2370.65	2181.79	2042.45	2083.28
TRAF1	Traf1	ENSMUSG00000026875	54.5554	0.492384	1.40677	0.102954	0.999818	55.6951	39.8203	43.6806	119.888	61.5195	56.2125	55.9412	36.8332	34.6993	41.2649
PAX8	Pax8	ENSMUSG00000026976	45.2919	0.678674	1.60067	0.102992	0.999818	39.9417	23.6116	73.6015	40.8396	101.111	39.2482	9.9611	40.0226	45.5635	39.0186
WRNIP1	Wrnip1	ENSMUSG00000021400	1453.19	0.0787813	1.05613	0.103163	0.999818	1439.65	1502.24	1414.75	1579.94	1526.77	1412.86	1406.67	1407.22	1391.02	1450.8
NFIX	Nfix	ENSMUSG00000001911	13597.5	-0.201867	-1.15019	0.103228	0.999818	14314.8	13284.7	13100.1	8363.43	14176.8	14596	13565	15840.2	14506.6	14227.3
TROAP	Troap	ENSMUSG00000032783	83.0293	-0.423518	-1.34119	0.10348	0.999818	51.7519	82.3926	71.5538	87.7073	57.8954	89.1306	55.2535	161.862	86.8149	85.9319
DDX23	Ddx23	ENSMUSG00000003360	1755.75	0.0839182	1.05989	0.103605	0.999818	1712.41	1763.87	1872.55	1854.42	1829.16	1614.89	1765.24	1708.9	1638.24	1797.86
PECAM1	Pecam1	ENSMUSG00000020717	554.111	-0.10756	-1.0774	0.103626	0.999818	535.597	524.152	524.636	572.761	510.303	594.693	593.224	562.097	591.208	532.443
COMMD7	Commd7	ENSMUSG00000056941	1075.83	0.113526	1.08187	0.103849	0.999818	1005.31	1110.41	1061.16	1265.1	1146.85	1003.59	1033.65	991.428	1083.55	1057.29
HYKK	Hykk	ENSMUSG00000035878	75.7139	0.269675	1.20554	0.103896	0.999818	71.2774	95.2678	99.6945	74.4529	73.6119	82.3648	68.2859	66.0671	62.4918	63.6251
ENO2	Eno2	ENSMUSG00000004267	5211.82	0.0886263	1.06336	0.10399	0.999818	4950.87	4995.39	5628.32	5611.8	5672.47	5177.04	5110.23	5028.21	4855.11	5088.75
MYO1G	Myo1g	ENSMUSG00000020437	11.2021	0.730999	1.65979	0.103997	0.999818	9.65492	25.4806	15.9236	9.49137	10.4207	5.08186	6.75844	7.31259	14.3514	7.54574
FNDC9	Fndc9	ENSMUSG00000048721	264.538	0.159141	1.11662	0.104038	0.999818	294.854	269.926	292.008	274.735	264.54	222.761	287.236	220.965	260.744	257.611
CNTN3	Cntn3	ENSMUSG00000030075	750.375	0.127276	1.09223	0.104074	0.999818	818.562	857.779	778.613	659.775	803.196	739.243	750.995	722.356	691.598	681.629
C3AR1	C3ar1	ENSMUSG00000040552	36.7689	-0.410143	-1.32882	0.104075	0.999818	35.975	38.6105	17.1712	34.8426	30.5763	34.3837	40.346	43.0324	57.0914	35.6602
CREG1	Creg1	ENSMUSG00000040713	505.01	0.125815	1.09112	0.104088	0.999818	509.386	519.831	513.332	583.011	509.74	526.46	503.047	448.43	494.056	442.809
SPOCK1	Spock1	ENSMUSG00000056222	5943.57	0.111138	1.08008	0.104182	0.999818	6225.02	6283.16	6643.53	5156.72	6554.41	5678.85	5605.16	5813.82	5732.45	5742.6
ACBD4	Acbd4	ENSMUSG00000056938	220.709	-0.240629	-1.18151	0.10426	0.999818	178.638	266.059	187.977	155.656	224.282	239.236	284.648	214.312	233.906	222.38
ABCC9	Abcc9	ENSMUSG00000030249	395.837	-0.199865	-1.14859	0.104386	0.999818	429.572	413.345	311.724	314.603	372.864	400.443	456.03	456.109	464.081	339.601
LRRK2	Lrrk2	ENSMUSG00000036273	274.526	0.330283	1.25726	0.104562	0.999818	318.319	496.174	233.661	266.537	217.275	255.424	293.768	196.187	228.176	239.741
GPX3	Gpx3	ENSMUSG00000018339	563.749	0.139525	1.10154	0.10459	0.999818	513.918	534.77	612.645	684.437	608.554	553.518	511.085	543.266	533.958	541.334
SMG8	Smg8	ENSMUSG00000020495	575.39	-0.119899	-1.08666	0.104684	0.999818	608.979	575.999	535.491	516.867	521.467	658.265	596.503	572.551	591.167	576.612
POC1B-GALNT4	Galnt4	ENSMUSG00000090035	182.247	-0.215502	-1.16111	0.104716	0.999818	174.269	170.105	149.184	158.284	190.972	191.348	209.167	211.79	223.39	143.965
PDGFRB	Pdgfrb	ENSMUSG00000024620	746.485	-0.169292	-1.12451	0.104869	0.999818	736.659	732.15	619.367	697.297	728.516	798.458	928.467	766.423	842.284	615.23
SPTBN4	Sptbn4	ENSMUSG00000011751	3967.46	0.108221	1.0779	0.104973	0.999818	3823.48	3849.16	4421.44	3955.92	4529.88	3766.12	3565.29	3796.02	3828.23	4139.1
NTNG1	Ntng1	ENSMUSG00000059857	1457.93	0.0861306	1.06152	0.105011	0.999818	1390.69	1455.23	1573.08	1562.28	1524.53	1363.21	1458.48	1451.7	1374.03	1426.05
KCTD7	Kctd7	ENSMUSG00000034110	596.883	0.122803	1.08885	0.105025	0.999818	581.207	697.752	578.841	660.413	592.395	580.86	592.609	590.45	532.995	561.308
CCDC61	Ccdc61	ENSMUSG00000074358	304.788	0.182636	1.13496	0.105058	0.999818	321.258	273.34	321.749	390.692	314.724	315.819	290.669	272.251	242.488	304.896
SPAAR	Spaar	ENSMUSG00000028475	7.49847	0.815771	1.76024	0.105181	0.999818	9.88455	7.48853	17.088	8.75353	4.703	4.36823	4.40422	7.74355	6.89346	3.65761
MFRP	Mfrp	ENSMUSG00000034739	39.4068	-0.559573	-1.47383	0.105366	0.999818	41.3817	26.373	38.8441	43.0771	9.70607	26.104	45.5506	58.834	53.2257	50.9716
ACTN2	Actn2	ENSMUSG00000052374	342.07	0.175896	1.12967	0.105458	0.999818	295.47	383.753	363.488	406.398	365.271	299.762	289.802	355.423	296.343	364.991
ULK1	Ulk1	ENSMUSG00000029512	3667.11	-0.0823195	-1.05872	0.1055	0.999818	3616.27	3692.49	3507.55	3263.14	3732.41	3733.36	3823.91	3583.79	3774.95	3943.19
WDR5B	Wdr5b	ENSMUSG00000034379	206.125	-0.145081	-1.10579	0.105564	0.999818	187.633	201.596	201.604	197.351	190.723	226.967	215.74	213.987	211.37	214.279
PCDH11Y	Pcdh11x	ENSMUSG00000034755	2743.9	0.15514	1.11353	0.105587	0.999818	3114.21	3038.76	3176.36	2231.62	2896.17	2446.47	2372.12	2690.82	2800.38	2672.11
PAICS	Paics	ENSMUSG00000029247	2949.15	-0.0798691	-1.05692	0.105616	0.999818	2705.21	2818.91	2878.02	3046.51	2885.67	2840.92	3049.39	3184.14	3055.83	3026.84
CAPG	Capg	ENSMUSG00000056737	45.3954	-0.374769	-1.29663	0.10582	0.999818	48.8649	40.1959	33.2645	47.3798	28.578	64.5417	51.7807	38.3585	40.4232	60.5667
ZNF48	Zfp553	ENSMUSG00000045598	933.93	-0.0820322	-1.05851	0.105972	0.999818	882.299	925.497	913.293	916.485	897.707	968.117	923.602	951.053	951.749	1009.5
RNF122	Rnf122	ENSMUSG00000039328	247.721	-0.173998	-1.12818	0.106033	0.999818	224.306	244.111	221.039	254.939	219.154	267.394	230.173	315.937	262.603	237.551
PRR7	Prr7	ENSMUSG00000034686	753.604	0.148483	1.1084	0.106051	0.999818	694.772	764.216	746.839	928.924	826.409	719.845	731.113	653.935	664.269	805.718
DDX1	Ddx1	ENSMUSG00000037149	3937.23	-0.0978873	-1.07021	0.106241	0.999818	4026.43	4042.53	3560.86	3817.43	3572.86	4232.34	4310.16	3997.76	4092.78	3719.1
IL4I1	Il4i1	ENSMUSG00000074141	7.78878	-1.00277	-2.00385	0.106401	0.999818	5.64744	5.39768	3.74636	7.5455	2.6776	2.91354	18.555	18.0798	4.41425	8.91058
ARL6IP6	Arl6ip6	ENSMUSG00000026960	310.811	-0.148136	-1.10814	0.106564	0.999818	285.064	311.689	298.579	278.195	301.157	302.239	377.497	326.052	290.914	336.723
RAD51C	Rad51c	ENSMUSG00000007646	98.1207	0.250402	1.18954	0.106631	0.999818	109.22	104.311	118.181	110.663	90.1061	77.1586	113.905	89.2363	73.5397	94.8863
ATG4D	Atg4d	ENSMUSG00000002820	434.05	-0.142306	-1.10367	0.106639	0.999818	389.412	400.657	394.726	489.163	390.513	455.129	501.663	454.853	438.37	426.018
STRADB	Stradb	ENSMUSG00000026027	1872.32	-0.084271	-1.06015	0.106678	0.999818	1816.5	1867.67	1786.8	1704.21	1913.78	1935.15	1917.44	1885.98	1835.97	2059.68
TMIE	Tmie	ENSMUSG00000049555	214.813	0.212819	1.15895	0.106865	0.999818	189.831	219.13	225.1	283.069	234.943	218.907	189.835	160.65	197.163	229.504
SEMA4C	Sema4c	ENSMUSG00000026121	1702.35	-0.0958548	-1.0687	0.107025	0.999818	1763.37	1647.13	1666.49	1515.23	1637.85	1731.95	1847.84	1608.43	1827.96	1777.23
SYDE2	Syde2	ENSMUSG00000036863	166.89	0.195485	1.14511	0.107273	0.999818	181.389	182.243	177.456	157.148	192.182	134.385	137.246	155.492	163.557	187.8
GPR19	Gpr19	ENSMUSG00000032641	341.041	0.14214	1.10354	0.107329	0.999818	346.545	332.634	378.487	382.445	349.314	305.711	358.826	299.373	303.808	353.267
HPCA	Hpca	ENSMUSG00000028785	3374.25	0.099783	1.07161	0.107338	0.999818	3045.78	3564.89	3678.75	3646.14	3516.92	3350.3	3054.02	3355.08	3180.29	3350.33
PSMA8	Psma8	ENSMUSG00000036743	7.58239	-0.872679	-1.83106	0.107494	0.999818	5.5504	3.14953	9.10631	3.81714	4.26941	6.49359	6.25505	7.96579	7.72394	21.4928
SOX9	Sox9	ENSMUSG00000000567	801.462	-0.123788	-1.08959	0.107634	0.999818	827.423	831.138	673.124	767.987	735.172	889.826	822.97	879.021	824.694	763.26
CSGALNACT2	Csgalnact2	ENSMUSG00000042042	497.253	-0.14626	-1.1067	0.107663	0.999818	499.948	516.067	437.341	439.622	467.861	478.624	501.653	546.284	477.591	607.535
PARD6G	Pard6g	ENSMUSG00000056214	722.193	-0.113556	-1.08189	0.107667	0.999818	671.153	745.072	660.422	724.909	665	715.546	697.485	828.412	774.762	739.171
MROH1	Mroh1	ENSMUSG00000022558	1517.03	0.245926	1.18585	0.107819	0.999818	1397.26	1302.56	1722.73	2407.58	1403.8	1333.69	1669.15	1360.6	1275.67	1297.22
CCDC80	Ccdc80	ENSMUSG00000022665	339.595	-0.176987	-1.13052	0.108041	0.999818	293.963	324.391	303.562	360.408	311.949	366.794	419.937	387.749	339.85	287.347
CEP83	Cep83	ENSMUSG00000020024	890.135	0.10177	1.07309	0.108406	0.999818	869.742	882.006	943.438	945.889	967.399	813.42	899.776	898.214	793.483	887.987
NPRL3	Nprl3	ENSMUSG00000020289	565.755	-0.178558	-1.13175	0.108498	0.999818	571.752	540.94	583.386	440.114	517.731	648.979	479.817	603.974	693.502	577.359
FIG4	Fig4	ENSMUSG00000038417	1275.73	-0.0842667	-1.06015	0.108554	0.999818	1220.11	1321.87	1172.4	1204.7	1271.92	1270.1	1320.75	1372.55	1289.3	1313.56
ARHGAP19	Arhgap19	ENSMUSG00000025154	278.382	-0.202262	-1.1505	0.108612	0.999818	310.693	259.467	230.998	289.15	204.149	313.528	293.431	310.428	323.139	248.84
H2AJ	H2aj	ENSMUSG00000060032	603.135	0.21753	1.16274	0.10866	0.999818	525.016	598.941	637.354	844.504	635.832	625.37	527.787	663.698	456.491	516.356
ENPP1	Enpp1	ENSMUSG00000037370	186.631	-0.243018	-1.18347	0.108828	0.999818	202.799	151.329	179.072	192.551	129.8	231.277	203.075	234.799	177.655	163.95
ALG3	Alg3	ENSMUSG00000033809	271.366	-0.140262	-1.10211	0.108943	0.999818	253.048	265.264	260.681	276.133	234.772	297.259	274.227	263.505	308.307	280.467
GADD45A	Gadd45a	ENSMUSG00000036390	65.0069	-0.256665	-1.19471	0.109146	0.999818	74.1814	55.4097	53.8909	59.1122	54.5418	74.4759	68.1	70.2645	68.4311	71.661
ASNSD1	Asnsd1	ENSMUSG00000026095	932.971	0.101253	1.07271	0.109155	0.999818	944.387	920.167	1047.33	995.791	922.297	888.23	917.784	823.205	940.899	929.621
PCSK9	Pcsk9	ENSMUSG00000044254	216.669	-0.271574	-1.20712	0.109302	0.999818	244.63	169.503	233.585	210.749	124.05	264.447	218.649	258.586	238.615	203.88
ERMP1	Ermp1	ENSMUSG00000046324	1126.86	-0.0969155	-1.06948	0.109477	0.999818	1116.12	1066.39	1128.71	981.354	1154.09	1204.78	1168.65	1155.28	1194.19	1099.05
GYPC	Gypc	ENSMUSG00000090523	108.482	-0.237691	-1.1791	0.109486	0.999818	107.616	93.4388	85.7418	124.89	85.6062	109.339	121.631	109.455	138.059	109.047
TYMS	Tyms	ENSMUSG00000025747	223.246	-0.250634	-1.18973	0.109576	0.999818	219.855	188.69	212.956	268.023	132.809	244.568	239.815	254.123	244.15	227.472
FBXL13	Fbxl13	ENSMUSG00000048520	16.3515	-0.56589	-1.4803	0.109724	0.999818	9.83717	23.9909	11.9278	11.8817	8.54153	19.8144	14.2	17.9084	23.4316	21.9818
COL23A1	Col23a1	ENSMUSG00000063564	782.376	-0.117	-1.08448	0.10976	0.999818	718.574	663.593	791.801	834.147	744.834	788.36	778.582	857.687	810.723	835.455
EPHB6	Ephb6	ENSMUSG00000029869	1874.92	0.102686	1.07377	0.110005	0.999818	1897.35	1869.99	2082.72	1777.89	2080.88	1810.68	1745.81	1901.9	1680.5	1901.51
MEGF10	Megf10	ENSMUSG00000024593	448.234	-0.148471	-1.10839	0.110253	0.999818	499.084	433.784	395.535	416.699	381.082	489.537	441.847	502.932	500.082	421.756
EVC	Evc	ENSMUSG00000029122	201.435	-0.262923	-1.19991	0.110266	0.999818	218.844	200.497	194.165	165.961	135.812	226.319	150.841	232.771	232.191	256.948
ENGASE	Engase	ENSMUSG00000033857	227.046	-0.224098	-1.16805	0.11029	0.999818	234.219	171.352	236.496	223.748	181.807	259.382	205.678	291.213	263.048	203.516
FSTL1	Fstl1	ENSMUSG00000022816	2146.64	-0.0990711	-1.07108	0.110376	0.999818	2078.88	2113.95	2005.82	2193.62	1971.4	2091.49	2374.44	2340.99	2283.23	2012.6
KLHL40	Klhl40	ENSMUSG00000074001	23.2131	0.47137	1.38643	0.110565	0.999818	27.2983	20.9495	24.0811	35.2816	27.4517	24.5041	19.379	12.2681	14.3462	26.5712
FGL2	Fgl2	ENSMUSG00000039899	66.4121	0.298034	1.22947	0.110586	0.999818	95.1325	72.8247	69.3501	69.9134	59.9209	68.8324	67.6277	46.0971	49.6741	64.7482
MAG	Mag	ENSMUSG00000036634	243.245	0.414041	1.33241	0.110594	0.999818	196.424	160.867	325.333	346.132	360.624	269.76	104.826	222.993	205.145	240.347
SLC30A3	Slc30a3	ENSMUSG00000029151	278.091	0.22573	1.16937	0.110756	0.999818	219.243	256.272	338.872	320.345	364.597	285.311	280.219	251.599	232.234	232.22
GALNT10	Galnt10	ENSMUSG00000020520	638.614	-0.124772	-1.09034	0.110771	0.999818	675.856	586.308	585.002	602.471	607.706	687.846	729.7	699.199	616.524	595.526
C8orf34	A830018L16Rik	ENSMUSG00000057715	1173.25	0.193982	1.14392	0.110941	0.999818	1557.41	1336.93	1230	951.337	1186.95	1113.32	1286.59	1085.45	987.777	996.749
ZWINT	Zwint	ENSMUSG00000019923	13811.7	0.102435	1.07358	0.110975	0.999818	12889.2	13825.1	14209.6	16327	14256.6	13353.2	13245.2	12610.6	13453.4	13947.5
S100A1	S100a1	ENSMUSG00000044080	262.824	0.230352	1.17312	0.111022	0.999818	238.728	242.774	263.673	394.87	277.435	228.13	214.723	240.113	268.604	259.191
SUGP1	Sugp1	ENSMUSG00000011306	1230.39	-0.0781898	-1.05569	0.111147	0.999818	1242.8	1153.08	1222.56	1167.54	1199.71	1208.11	1239.32	1306.31	1268.9	1295.58
INPP5F	Inpp5f	ENSMUSG00000042105	13660.7	0.0584735	1.04136	0.111167	0.999818	13945.6	14340.9	13672.3	14040.5	13688.6	13076.4	14094.7	12931.3	13237.3	13579.2
SUFU	Sufu	ENSMUSG00000025231	785.926	-0.129136	-1.09364	0.111188	0.999818	807.442	692.075	725.867	843.633	684.555	820.136	744.362	887.097	852.73	801.364
ELF4	Elf4	ENSMUSG00000031103	62.3133	-0.28613	-1.21937	0.111309	0.999818	71.5088	53.7252	44.9125	50.5844	60.2908	58.0299	68.5877	77.3338	61.9271	76.2326
ICOS	Icos	ENSMUSG00000026009	5.99669	-0.907593	-1.87591	0.111548	0.999818	9.82134	1.56225	2.70934	3.79656	5.72106	7.30609	5.59621	5.35013	10.5887	7.51514
WDR75	Wdr75	ENSMUSG00000025995	961.87	-0.108073	-1.07779	0.111603	0.999818	986.661	984.566	891.346	854.79	912.018	1019.86	908.835	1072.58	1013.06	974.988
HDAC11	Hdac11	ENSMUSG00000034245	2234.24	0.106675	1.07674	0.111619	0.999818	2027.47	2183.11	2540.96	2469.78	2362.01	2156.31	2212.46	2068.97	2169.42	2151.92
PITPNM1	Pitpnm1	ENSMUSG00000024851	4688.38	0.0598251	1.04234	0.111692	0.999818	4809.2	4593.08	4931.16	4882.8	4712.24	4494.93	4493.45	4683.97	4552.56	4730.43
MBP	Mbp	ENSMUSG00000041607	3497.14	0.39105	1.31135	0.111716	0.999818	2582.73	2720.29	4803.75	5009.83	4724.36	3549.16	1921.46	3594.97	2792.21	3272.64
SLC22A4	Slc22a4	ENSMUSG00000020334	143.206	0.183689	1.13578	0.111725	0.999818	155.946	157.987	165.221	141.507	140.924	127.906	138.238	117.603	135.406	151.317
KCNA6	Kcna6	ENSMUSG00000038077	3055.99	0.118174	1.08536	0.111866	0.999818	2843.86	3200.03	2932.88	3697.96	3232.09	2986.16	3026.13	2948.71	2715.49	2976.55
MRPS11	Mrps11	ENSMUSG00000030611	400.835	-0.118854	-1.08587	0.111896	0.999818	353.691	383.67	381.373	387.185	415.91	425.392	447.198	394.988	415.971	402.969
PCF11	Pcf11	ENSMUSG00000041328	1300.25	-0.111287	-1.08019	0.111897	0.999818	1397.64	1282.72	1252.17	1133.81	1184.03	1336.59	1251.54	1319.24	1401.12	1443.68
CKAP2	Ckap2	ENSMUSG00000037725	262.135	-0.192495	-1.14274	0.111921	0.999818	229.31	235.612	256.734	295.473	205.673	285.565	254.966	311.277	309.318	237.421
ECT2	Ect2	ENSMUSG00000027699	251.692	-0.20375	-1.15169	0.112011	0.999818	227.78	253.985	262.717	238.297	185.345	261.921	261.195	285.905	323.063	216.715
P2RX5	P2rx5	ENSMUSG00000005950	23.8817	0.655348	1.575	0.112075	0.999818	52.8114	19.1105	39.9854	12.9648	21.1691	12.9509	21.4945	13.2033	15.1795	29.9472
FZD10-AS1	Fzd10os	ENSMUSG00000072591	41.5791	-0.534587	-1.44853	0.112162	0.999818	42.3986	23.0902	28.6697	33.2296	40.8698	88.7721	35.1369	64.6233	26.5657	32.4354
RBM10	Rbm10	ENSMUSG00000031060	1397.79	0.093457	1.06692	0.112379	0.999818	1391.83	1316.09	1530.06	1533.89	1443.35	1337.97	1295.24	1374.83	1341.35	1413.28
FBXL3	Fbxl3	ENSMUSG00000022124	1486.93	-0.0875967	-1.0626	0.11241	0.999818	1432.78	1579.67	1426.26	1389.01	1379.7	1489.39	1561.9	1530.98	1604.31	1475.25
MRPL46	Mrpl46	ENSMUSG00000030612	383.112	0.163843	1.12027	0.112433	0.999818	353.78	376.382	395.502	496.353	401.905	387.928	357.16	326.657	348.731	386.728
PTK7	Ptk7	ENSMUSG00000023972	949.987	-0.0944942	-1.06769	0.112618	0.999818	936.738	870.298	917.624	964.868	904.576	943.664	983.574	1011.69	1052.55	914.278
GINS2	Gins2	ENSMUSG00000031821	107.344	-0.569251	-1.48375	0.112626	0.999818	43.4984	80.0286	75.9876	181.274	52.3459	205.453	79.7603	146.307	86.3861	122.402
MRPL34	Mrpl34	ENSMUSG00000034880	418.691	0.213469	1.15947	0.112669	0.999818	346.754	413.607	422.777	593.867	470.132	329.563	396.935	410.709	375.303	427.26
ENG	Eng	ENSMUSG00000026814	736.259	0.122784	1.08883	0.112691	0.999818	772.005	845.468	660.608	730.973	830.498	734.213	701.891	686.088	679.326	721.519
ESAM	Esam	ENSMUSG00000001946	470.513	0.150512	1.10996	0.112978	0.999818	489.875	496.5	438.092	588.145	462.327	467.633	488.148	434.71	438.15	401.55
CHRM1	Chrm1	ENSMUSG00000032773	1248.54	-0.176409	-1.13007	0.113024	0.999818	1207.66	1310.01	1261.13	827.957	1255.49	1292.4	1347.92	1417.07	1280.19	1285.57
CHST3	Chst3	ENSMUSG00000057337	213.494	-0.193187	-1.14329	0.113076	0.999818	242.392	194.797	195.629	190.77	173.36	242	228.997	243.56	242.666	180.769
NUDT14	Nudt14	ENSMUSG00000002804	154.265	-0.355034	-1.27902	0.113106	0.999818	117.907	106.722	91.5754	228.402	133.434	174.318	214.096	142.17	151.895	182.128
NDNF	Ndnf	ENSMUSG00000049001	1247.29	0.243255	1.18366	0.113112	0.999818	1552.87	1320.54	1633.37	848.729	1406.74	1116.31	986.446	1382.82	1173	1052.03
SLC18B1	Slc18b1	ENSMUSG00000037455	519.036	0.213022	1.15911	0.113173	0.999818	455.718	720.126	598.72	446.787	566.511	419.876	472.591	448.997	505.789	555.246
LTBR	Ltbr	ENSMUSG00000030339	271.549	0.188483	1.13957	0.113372	0.999818	263.159	291.967	269.482	342.732	279.156	270.986	292.804	228.455	270.859	205.895
PREX2	Prex2	ENSMUSG00000048960	405.913	-0.155115	-1.11351	0.11344	0.999818	388.196	433.08	419.558	316.905	362.775	394.199	401.43	443.16	457.656	442.168
FSTL5	Fstl5	ENSMUSG00000034098	1880.16	0.0827628	1.05904	0.113471	0.999818	1922.82	1892.18	1984.9	1855.86	2014.33	1676.2	1829.13	1935	1849.04	1842.12
NDUFB5	Ndufb5	ENSMUSG00000027673	1791.03	0.161326	1.11831	0.113506	0.999818	1678.32	1819.57	1900.11	2343.86	1712.68	1636.34	1850.42	1534.52	1548.68	1885.84
BRIX1	Brix1	ENSMUSG00000022247	718.794	-0.143884	-1.10488	0.113578	0.999818	774.219	654.239	665.164	746.117	577.688	740.752	829.31	755.171	680.654	764.629
RBM4	Rbm4	ENSMUSG00000094936	672.537	-0.10356	-1.07442	0.113753	0.999818	626.534	669.773	641.895	661.39	642.819	701.389	752.886	696.407	622.947	709.334
UMODL1	Umodl1	ENSMUSG00000054134	12.3266	0.929188	1.9042	0.113767	0.999818	2.56305	7.80156	15.7085	28.2894	24.7972	8.23214	5.5944	16.6222	9.58322	4.07452
SLC22A18	Slc22a18	ENSMUSG00000000154	9.78744	-0.743812	-1.6746	0.113787	0.999818	6.10896	5.95027	4.38509	9.72044	10.143	6.12112	15.6085	9.52532	21.0462	9.26551
BIN3	Bin3	ENSMUSG00000022089	282.298	-0.213616	-1.15959	0.113789	0.999818	261.283	223.632	218.488	306.609	296.602	383.938	288.385	262.087	299.535	282.418
CCN5	Ccn5	ENSMUSG00000027656	5.24647	-0.95928	-1.94434	0.113858	0.999818	4.36956	1.82108	2.04997	6.6437	2.91123	3.74313	8.4269	4.10841	7.88474	10.506
SNCA	Snca	ENSMUSG00000025889	4855.86	0.101793	1.07311	0.113935	0.999818	4396.94	5095.81	5210.37	5412.49	5018.97	4580.61	4868.36	4469.39	4502.34	5003.37
CARTPT	Cartpt	ENSMUSG00000021647	70.4005	0.30072	1.23176	0.114484	0.999818	72.2599	66.5227	77.592	105.172	66.7032	81.8071	53.752	64.4383	57.7209	58.0366
REM2	Rem2	ENSMUSG00000022176	452.71	0.127381	1.09231	0.114589	0.999818	525.199	452.901	419.688	517.236	449.529	426.499	443.466	442.769	426.034	423.782
CSF1R	Csf1r	ENSMUSG00000024621	536.865	-0.30821	-1.23817	0.114742	0.999818	530.868	460.553	401.754	578.512	425.975	468.178	915.427	507.759	676.575	403.052
PLP2	Plp2	ENSMUSG00000031146	404.359	-0.149402	-1.10911	0.114813	0.999818	371.03	339.56	363.517	417.798	424.324	384.326	430.19	473.765	449.91	389.166
CROCC	Crocc	ENSMUSG00000040860	1039.54	0.117623	1.08495	0.114821	0.999818	1023.77	1050.4	1133.25	1002.69	1197.79	920.794	980.732	1106.44	945.691	1033.81
MYO1F	Myo1f	ENSMUSG00000024300	41.4374	-0.469438	-1.38457	0.114837	0.999818	42.6729	34.152	31.0012	40.9353	24.8698	70.3875	43.3729	37.7218	65.6187	23.6423
IQANK1	Iqank1	ENSMUSG00000102018	59.2846	0.323195	1.2511	0.114929	0.999818	82.8718	52.7572	56.1265	89.3174	49.4634	51.4648	53.6581	51.226	55.4335	50.5269
LMCD1	Lmcd1	ENSMUSG00000057604	96.4187	0.254547	1.19296	0.115106	0.999818	104.84	77.8183	112.883	122.237	106.868	85.7482	78.1472	110.422	81.3302	83.8937
CENATAC	Ccdc84	ENSMUSG00000043923	418.357	-0.133599	-1.09703	0.11521	0.999818	381.773	423.271	389.047	426.342	372.824	386.258	431.388	421.384	477.087	474.192
FHOD3	Fhod3	ENSMUSG00000034295	1946.22	0.0899166	1.06431	0.115243	0.999818	1946.12	1992.74	2016.1	1881.21	2198.22	1988.22	1937.77	1823.81	1892.23	1785.73
PCDHGB8P	Pcdhgb8	ENSMUSG00000103081	50.7731	-0.338178	-1.26416	0.115322	0.999818	45.9619	45.8407	59.637	40.5772	32.7821	60.643	67.8051	42.5373	47.9104	64.0362
SLC31A1	Slc31a1	ENSMUSG00000066150	1429	-0.0877513	-1.06271	0.115349	0.999818	1412.59	1456.62	1444.56	1280.02	1334.24	1406.02	1476.65	1448.81	1552.47	1478.05
CNTRL	Cntrl	ENSMUSG00000057110	732.866	-0.12498	-1.09049	0.115615	0.999818	691.154	793.394	724.141	609.892	685.632	768.439	699.296	751.213	813.955	791.543
RASGRF1	Rasgrf1	ENSMUSG00000032356	1585.99	0.130427	1.09462	0.115618	0.999818	1639.54	1681.79	1867.16	1427.28	1672.6	1554.56	1457.05	1721.61	1428.01	1410.3
C22orf39	2510002D24Rik	ENSMUSG00000071632	249.721	0.189463	1.14034	0.115735	0.999818	240.011	220.839	282.909	325.615	261.398	247.564	242.503	238.46	197.652	240.26
RAMAC	Ramac	ENSMUSG00000038646	1290.28	0.107033	1.07701	0.115881	0.999818	1354.58	1392.08	1304.77	1338.05	1301.69	1169.36	1236.33	1116.93	1283.7	1405.3
ZMYM1	Zmym1	ENSMUSG00000043872	507.574	-0.246056	-1.18596	0.115905	0.999818	376.423	675.928	483.757	389.365	399.243	609.065	577.472	447.591	562.985	553.913
TH	Th	ENSMUSG00000000214	170.629	0.243309	1.1837	0.115952	0.999818	140.993	151.763	211.123	230.117	190.485	135.946	156.429	152.602	148.523	188.311
ISL1	Isl1	ENSMUSG00000042258	401.551	0.125999	1.09126	0.116281	0.999818	448.94	431.685	410.562	371.97	432.197	405.712	350.803	382.506	381.615	399.516
UMAD1	Umad1	ENSMUSG00000089862	811.402	0.0854236	1.061	0.116307	0.999818	850.678	829.25	813.098	845.537	838.809	743.813	785.889	801.696	775.089	830.161
ZNF663P	Zfp663	ENSMUSG00000056824	93.6108	0.30471	1.23517	0.116308	0.999818	76.0048	97.6579	118.98	82.036	143.616	96.7677	77.9764	73.9553	96.7145	72.3996
ARHGEF17	Arhgef17	ENSMUSG00000032875	2329.48	0.0977559	1.07011	0.116491	0.999818	2401.22	2377.47	2525.59	2126.7	2610.98	2120.31	2318.59	2299.33	2243.96	2270.65
CPNE7	Cpne7	ENSMUSG00000034796	1434.28	0.101366	1.07279	0.116513	0.999818	1340.4	1468.7	1602.21	1565.28	1446.87	1493.45	1397.1	1317.4	1325.46	1385.95
SNED1	Sned1	ENSMUSG00000047793	1034.73	-0.20379	-1.15172	0.116584	0.999818	1123.14	828.621	1116.96	799.846	941.057	1270.45	1075.02	1222.47	1130.59	839.18
DOCK6	Dock6	ENSMUSG00000032198	1030.18	0.180991	1.13366	0.116593	0.999818	877.405	1010.75	1141.41	1430.11	1017.36	935.728	1016.6	886.194	1023.15	963.121
ITPRIPL2	Itpripl2	ENSMUSG00000095115	217.866	-0.165724	-1.12173	0.116601	0.999818	235.319	212.981	205.42	181.204	192.634	225.535	238.949	252.001	234.547	200.069
STAU2	Stau2	ENSMUSG00000025920	5035.53	0.0474541	1.03344	0.11665	0.999818	5114.21	5110.17	5033.9	5120.55	5210.92	4887.58	4983.39	4952.06	5063.19	4879.36
IFIT2	Ifit2	ENSMUSG00000045932	430.758	-0.115256	-1.08317	0.116818	0.999818	433.233	403.31	384.159	419.452	427.031	436.201	491.083	450.219	443.597	419.296
ARMH3	Armh3	ENSMUSG00000039901	828.198	-0.091652	-1.06559	0.116827	0.999818	774.921	790.808	807.213	809.05	826.89	853.782	869.212	926.294	817.347	806.461
NUDT6	Nudt6	ENSMUSG00000050174	60.2576	-0.281295	-1.21529	0.116861	0.999818	55.0251	57.3183	59.3529	46.9121	52.5105	47.4995	67.3168	68.6016	74.9604	73.0793
ARFRP1	Arfrp1	ENSMUSG00000038671	1025.02	-0.0770346	-1.05485	0.117082	0.999818	955.017	969.577	1015.96	1020.85	1026.49	1047.59	1060.65	1036.07	1038.86	1079.17
ELOVL4	Elovl4	ENSMUSG00000032262	2755.28	0.0751689	1.05348	0.117135	0.999818	2833.97	2926.36	2885.73	2619.03	2869.62	2623.08	2591.32	2634.18	2790.53	2778.94
SPATA5	Spata5	ENSMUSG00000027722	423.08	0.26876	1.20477	0.117252	0.999818	598.289	296.712	383.359	525.458	509.832	406.139	350.352	435.36	410.857	314.446
BEST1	Best1	ENSMUSG00000037418	41.1739	0.383467	1.30447	0.117367	0.999818	44.6556	41.5145	45.3962	53.4417	48.3501	26.4677	51.084	32.9889	22.304	45.5358
DHX40	Dhx40	ENSMUSG00000018425	835.647	-0.102492	-1.07363	0.117392	0.999818	806.274	783.733	854.791	735.008	850.697	814.693	888.864	846.587	926.303	849.516
GAD1	Gad1	ENSMUSG00000070880	5707.76	0.0766035	1.05453	0.117459	0.999818	5739.94	5479.59	6266.07	6076.15	5736.44	5463.26	5655.66	5626.75	5297.71	5736.07
CDH1	Cdh1	ENSMUSG00000000303	179.064	0.342623	1.26806	0.117487	0.999818	230.269	245.992	161.638	234.943	128.421	150.351	211.33	96.8294	178.242	152.622
PTPRU	Ptpru	ENSMUSG00000028909	1413.88	0.102878	1.07391	0.117572	0.999818	1524.07	1422.54	1424.07	1411.91	1537.1	1399.71	1212.46	1484.94	1414.56	1307.42
ZC3H8	Zc3h8	ENSMUSG00000027387	240.479	0.17499	1.12896	0.117675	0.999818	219.592	257.543	255.847	270.401	271.328	206.502	236.261	193.498	222.172	271.644
SLC39A13	Slc39a13	ENSMUSG00000002105	497.991	-0.131891	-1.09573	0.117701	0.999818	439.094	452.854	547.577	476.928	460.36	561.746	467.071	515.612	508.89	549.779
RNF31	Rnf31	ENSMUSG00000047098	732.311	-0.125082	-1.09057	0.117825	0.999818	661.65	762.163	697.117	665.539	713.954	796.589	683.183	706.709	867.095	769.108
SLC17A8	Slc17a8	ENSMUSG00000019935	302.08	0.144983	1.10572	0.117949	0.999818	309.332	355.381	281.65	328.745	309.106	268.677	284.739	302.017	315.642	265.506
HBEGF	Hbegf	ENSMUSG00000024486	595.999	0.115896	1.08365	0.118036	0.999818	642.502	577.534	593.655	656.997	630.909	598.165	619.048	583.723	512.666	544.79
CEND1	Cend1	ENSMUSG00000060240	3245.63	0.123342	1.08925	0.118053	0.999818	2944.03	3160.96	3331.01	3973.66	3510.52	3200.02	2937.51	3060.95	3070.12	3267.55
CBX2	Cbx2	ENSMUSG00000025577	341.155	-0.134546	-1.09775	0.118062	0.999818	346.539	347.997	314.719	308.942	308.516	338.942	402.38	366.324	347.102	330.091
ADAMTS17	Adamts17	ENSMUSG00000058145	471.949	-0.280331	-1.21447	0.118088	0.999818	413.274	483.987	471.521	307.768	450.447	576.068	427.742	413.658	760.743	414.282
ODAD2	Odad2	ENSMUSG00000061802	21.1437	-0.660062	-1.58015	0.118099	0.999818	22.1772	17.2428	12.0088	17.9174	10.9803	53.1957	19.7986	8.39107	27.8174	21.9077
RHOF	Rhof	ENSMUSG00000029449	988.761	0.0957473	1.06862	0.118374	0.999818	980.678	1016.13	1037.81	968.274	1105.36	1027.77	938.551	920.688	911.399	980.957
SH3GL2	Sh3gl2	ENSMUSG00000028488	4079.41	0.0867038	1.06194	0.118402	0.999818	4106.99	4165.76	4352.06	3916.17	4468.92	3879.87	3718.42	4023.86	3879.91	4282.12
TRAF3IP2-AS1	E130307A14Rik	ENSMUSG00000087177	975.014	-0.123678	-1.08951	0.118475	0.999818	1053.76	942.089	1003.48	819.928	849.763	950.388	999.909	1030.26	1044.46	1056.11
GDNF	Gdnf	ENSMUSG00000022144	19.7404	0.493946	1.40829	0.11882	0.999818	20.6379	20.0668	30.0987	24.4463	20.2569	21.0266	16.91	17.8019	19.0261	7.13269
CD14	Cd14	ENSMUSG00000051439	8.20618	-0.711674	-1.6377	0.119052	0.999818	7.41085	7.11964	3.96031	5.64786	6.81731	16.7889	10.5331	8.01606	7.61998	8.14779
SIX3	Six3	ENSMUSG00000038805	640.797	0.116469	1.08408	0.119136	0.999818	591.61	731.854	650.206	704.635	652.816	575.512	629.321	593.485	625.641	652.892
ANTXR2	Antxr2	ENSMUSG00000029338	118.985	-0.29526	-1.22711	0.119242	0.999818	138.596	92.5809	104.764	111.761	87.088	154.483	145.876	149.709	122.013	82.9757
ZNF746	Zfp746	ENSMUSG00000057691	843.713	-0.126616	-1.09173	0.119254	0.999818	865.016	728.476	820.855	793.796	822.827	854.277	798.586	819.38	1021.9	912.015
GNAI3	Gnai3	ENSMUSG00000000001	3346.77	-0.0645464	-1.04576	0.119278	0.999818	3242.83	3355.68	3191.86	3235.44	3333.18	3305.53	3497.53	3275.45	3455.17	3575.06
RNF144B	Rnf144b	ENSMUSG00000038068	237.656	0.165182	1.12131	0.119408	0.999818	271.169	277.356	254.995	235.712	216.706	241.7	198.926	239.14	235.512	205.346
GNB4	Gnb4	ENSMUSG00000027669	3851.26	0.0633898	1.04492	0.119473	0.999818	3845.6	3871.46	3971.17	3825.2	4166.82	3803.37	3785.43	3736.33	3633.49	3873.7
SLC2A10	Slc2a10	ENSMUSG00000027661	57.1457	-0.542808	-1.45681	0.119523	0.999818	54.8549	44.1823	43.7381	48.7046	35.0072	41.2101	54.0147	159.599	51.764	38.3816
GBP6	Gbp11	ENSMUSG00000092021	6.94047	0.850573	1.80322	0.119599	0.999818	6.05387	5.1618	14.6241	6.85835	12.3916	7.99137	3.64938	2.91786	3.13335	6.62311
SPAG7	Spag7	ENSMUSG00000018287	962.8	0.123975	1.08973	0.119746	0.999818	961.273	951.024	972.624	1194.37	940.801	919.786	904.774	879.887	902.653	1000.81
CUL5	Cul5	ENSMUSG00000032030	1834.35	-0.126163	-1.09139	0.119922	0.999818	1936.91	1865.4	1766.99	1443.21	1760.23	1895.44	1900.41	2065.91	1926.65	1782.35
ACTA1	Acta1	ENSMUSG00000031972	105.573	-0.350977	-1.27542	0.120379	0.999818	68.5941	80.5394	100.981	101.667	112.162	99.7654	118.271	181.199	73.1162	119.438
IER5L	Ier5l	ENSMUSG00000089762	262.948	0.206333	1.15375	0.120382	0.999818	303.012	255.069	203.749	350.754	296.739	228.977	252.512	255.167	242.703	240.8
TRAM1	Tram1	ENSMUSG00000025935	1005.5	-0.0894732	-1.06398	0.120541	0.999818	945.203	1034.96	919.471	992.728	977.459	970.056	1038.18	1060.23	1023.83	1092.91
NFYB	Nfyb	ENSMUSG00000020248	1124.98	-0.11807	-1.08528	0.120594	0.999818	1178.79	1103.5	1127.24	1010.05	976.593	1170.43	1306.45	1165.33	1155.62	1055.76
IFNGR2	Ifngr2	ENSMUSG00000022965	2823.2	-0.105586	-1.07593	0.120818	0.999818	2676.06	2714.88	2856.37	2478.21	2876.71	3078.42	3252.21	2827.27	2740.47	2731.43
GPX7	Gpx7	ENSMUSG00000028597	270.742	0.211504	1.15789	0.12083	0.999818	260.411	256.297	326.434	334.91	273.248	200.461	224.352	272.858	242.346	316.101
LIN37	Lin37	ENSMUSG00000036845	310.725	-0.244601	-1.18477	0.120866	0.999818	263.283	251.203	237.967	385.979	283.141	425.864	337.733	262.767	363.112	296.204
SNAP23	Snap23	ENSMUSG00000027287	373.941	-0.165459	-1.12152	0.121085	0.999818	350.077	360.696	417.159	326.866	308.282	434.937	376.009	415.496	418.172	331.711
MID1	Mid1	ENSMUSG00000035299	1762.58	-1.19518	-2.28973	0.121092	0.999818	1484.57	2857.7	324.704	214.149	477.021	3279.53	2876.96	1931.83	3668.03	511.286
ABI3	Abi3	ENSMUSG00000018381	20.0038	0.561848	1.47616	0.121118	0.999818	31.2491	16.9191	25.629	17.1108	27.709	21.4527	6.60333	19.6511	19.2941	14.4198
FAM83F	Fam83f	ENSMUSG00000022408	15.8268	0.509805	1.42386	0.121178	0.999818	17.4272	20.9182	15.2926	18.1608	21.2759	10.4138	17.8667	13.38	7.80456	15.7281
UBE4B	Ube4b	ENSMUSG00000028960	4729.92	0.0885447	1.0633	0.121282	0.999818	4539.51	5016.59	4896.07	4919.04	5000.11	4228.77	4437.26	4481.83	4767.69	5012.32
DNPH1	Dnph1	ENSMUSG00000040658	111.561	-0.266344	-1.20276	0.121301	0.999818	94.6132	91.0898	91.7861	146.906	81.9757	141.885	125.071	116.702	109.754	115.826
DND1	Dnd1	ENSMUSG00000044595	27.8029	-0.407578	-1.32646	0.121316	0.999818	19.647	27.9061	16.033	31.5617	24.173	26.6074	34.5708	29.205	28.896	39.429
NT5DC1	Nt5dc1	ENSMUSG00000039480	39.5289	-0.343876	-1.26916	0.121369	0.999818	32.8613	35.764	33.3359	40.8847	30.9698	28.9221	46.6551	51.961	42.7233	51.2121
HBS1L	Hbs1l	ENSMUSG00000019977	2239.37	0.0625681	1.04432	0.121415	0.999818	2305.64	2334.16	2271.06	2240.54	2287.92	2119.27	2192.67	2297.42	2144.2	2200.82
GGCT	Ggct	ENSMUSG00000002797	267.861	0.225157	1.1689	0.121436	0.999818	274.389	276.428	323.521	293.467	274.671	298.458	278.348	193.927	183.477	281.923
XKR5	Xkr5	ENSMUSG00000039814	17.1683	-0.525907	-1.43984	0.121485	0.999818	17.4675	11.889	11.1977	18.1533	11.689	27.5413	12.2061	22.6452	23.3673	15.5266
ALDOC	Aldoc	ENSMUSG00000017390	3966.8	0.152513	1.1115	0.121517	0.999818	3525.63	3684.12	4134.73	5100.28	4436.03	3987.55	3487.86	3542.33	3722.69	4046.84
RASSF7	Rassf7	ENSMUSG00000038618	91.2411	0.263238	1.20017	0.121665	0.999818	71.6728	104.109	91.5199	129.513	100.781	91.2711	87.5314	85.0315	68.6958	82.2849
SLC4A1	Slc4a1	ENSMUSG00000006574	31.3042	0.919023	1.89083	0.121737	0.999818	21.7936	20.0868	81.0237	26.5078	55.3806	12.2999	16.0896	14.4592	3.34135	62.0597
NDUFA7	Ndufa7	ENSMUSG00000041881	1121.01	0.138892	1.10106	0.121781	0.999818	1041.55	1046.82	1152.6	1437.51	1195.13	1061.8	1057.45	1037.14	1048.38	1131.71
S100B	S100b	ENSMUSG00000033208	308.886	0.253577	1.19216	0.122054	0.999818	274.272	261.762	352.511	465.129	326.066	328.638	245.474	280.436	230.995	323.572
GBP3	Gbp2	ENSMUSG00000028270	33.4527	-0.351832	-1.27618	0.122073	0.999818	29.4455	26.9485	30.2402	33.2583	26.9092	32.1928	39.9658	43.8186	43.9101	27.8379
NDN	Ndn	ENSMUSG00000033585	13171.2	0.105932	1.07619	0.122405	0.999818	12105.8	12792.6	13715.4	15515.7	14143.1	13171.7	13241.2	12246.6	12363.8	12416.6
TRIM13	Trim13	ENSMUSG00000035235	394.607	-0.146342	-1.10676	0.122431	0.999818	386.127	431.585	346.168	341.306	368.2	376.044	443.528	413.131	381.24	458.739
PROM1	Prom1	ENSMUSG00000029086	339.657	-0.184487	-1.13641	0.122591	0.999818	264.148	317.375	328.011	400.337	280.309	353.01	324.451	347.991	370.235	410.7
GREM1	Grem1	ENSMUSG00000074934	162.261	0.191604	1.14203	0.122612	0.999818	200.503	171.606	172.171	149.105	173.188	149.6	162.028	148.175	122.821	173.413
CGRRF1	Cgrrf1	ENSMUSG00000055128	111.995	-0.270124	-1.20591	0.122711	0.999818	120.382	83.6371	95.2056	130.485	78.1724	145.169	134.9	108.495	102.658	120.851
FAM133B	Fam133b	ENSMUSG00000058503	773.953	-0.0893972	-1.06393	0.122744	0.999818	742.436	785.898	723.084	769.543	727.406	769.896	762.785	821.725	798.359	838.397
ERI2	Eri2	ENSMUSG00000030929	425.729	-0.163785	-1.12022	0.122798	0.999818	448.57	467.972	366.557	336.816	388.532	431.345	463.922	498.595	454.753	400.225
CCP110	Ccp110	ENSMUSG00000033904	1733.93	-0.0755998	-1.0538	0.122814	0.999818	1660.47	1641.41	1664.32	1722.33	1753.91	1739.09	1751.79	1885.15	1684.26	1836.61
TRPM2	Trpm2	ENSMUSG00000009292	521.563	-0.180337	-1.13315	0.122843	0.999818	503.975	554.369	511.205	434.403	439.559	698.268	480.65	526.261	581.074	485.861
DCDC2C	Dcdc2c	ENSMUSG00000020633	5.58937	1.04211	2.05923	0.122871	0.999818	3.03589	10.2375	13.7523	6.63066	3.54487	0.825127	1.60568	6.28792	4.22486	5.74891
TENT2	Tent2	ENSMUSG00000042167	787.186	-0.127862	-1.09267	0.122988	0.999818	771.553	718.308	845.23	655.953	773.24	799.776	908.906	743.701	819.795	835.396
CDON	Cdon	ENSMUSG00000038119	646.416	-0.168035	-1.12353	0.123075	0.999818	692.703	602.234	658.609	457.301	634.047	611.244	698.4	714.739	741.64	653.242
TMEM123	Tmem123	ENSMUSG00000050912	390.491	-0.119247	-1.08617	0.123231	0.999818	353.018	406.047	378.917	378.338	354.682	412.659	438.193	411.986	395.014	376.06
BBOX1	Bbox1	ENSMUSG00000041660	46.597	0.464012	1.37937	0.123297	0.999818	64.4256	40.4193	74.0855	65.2643	27.1828	47.6562	50.9035	24.9859	39.3153	31.7311
ZNF408	Zfp408	ENSMUSG00000075040	560.066	-0.115702	-1.0835	0.123347	0.999818	589.116	513.87	574.551	493.11	518.669	631.991	548.858	565.892	582.452	582.147
RET	Ret	ENSMUSG00000030110	781.375	0.14827	1.10824	0.123355	0.999818	818.298	701.853	894.13	815.944	876.955	801.398	599.956	753.983	791.669	759.558
NRSN1	Nrsn1	ENSMUSG00000048978	1730.07	0.113332	1.08172	0.123357	0.999818	1564.18	1783.79	1907.38	1752.21	1982.85	1614.86	1714.99	1677.94	1524.84	1777.67
SPRING1	Spring1	ENSMUSG00000032840	1578.19	-0.0937243	-1.06712	0.123362	0.999818	1510.76	1626.96	1591.86	1355.39	1550.51	1717.61	1570.58	1648.64	1588.02	1621.58
CTDSPL	Ctdspl	ENSMUSG00000047409	594.925	-0.107454	-1.07733	0.123364	0.999818	575.189	584.091	609.771	515.53	581.333	616.158	656.077	569.754	624.315	617.032
FOXG1	Foxg1	ENSMUSG00000020950	4391.09	-0.141956	-1.1034	0.123368	0.999818	4078.64	4494.22	4162.9	3378.57	4761.1	4187.77	4700.44	4360	4652.45	5134.81
PPP4R2	Ppp4r2	ENSMUSG00000052144	2890.84	-0.116135	-1.08383	0.123408	0.999818	2899.66	3234.95	2465.75	2636.27	2635.68	2826.09	3078.33	3090.57	3096.7	2944.39
PRR16	Prr16	ENSMUSG00000073565	192.463	0.161212	1.11823	0.123484	0.999818	186.501	215.109	224.083	208.655	181.403	165.076	196.057	192.587	177.017	178.145
CNOT6	Cnot6	ENSMUSG00000020362	3526.34	-0.116867	-1.08438	0.123549	0.999818	3649.02	3573.35	3504.85	2797.89	3394.25	3628.3	3591.43	3951.73	3694.11	3478.43
NME1	Nme1	ENSMUSG00000037601	3486.83	0.241779	1.18245	0.123591	0.999818	2567.45	3693.9	3791.13	4896.98	3940.57	2707.55	2772.79	3722.57	2798.78	3976.58
HOXC5	Hoxc5	ENSMUSG00000022485	13.5787	1.24656	2.37274	0.123665	0.999818	5.32288	3.07659	38.2857	3.91615	43.8219	4.77732	0.767722	6.12692	15.048	14.6441
BCL2L13	Bcl2l13	ENSMUSG00000009112	1542.77	-0.147106	-1.10735	0.123838	0.999818	1521.69	1378.98	1362.5	1735.09	1322.22	1349.68	1684.06	1770.85	1606.15	1696.43
ARFGAP2	Arfgap2	ENSMUSG00000027255	1392.51	-0.08217	-1.05861	0.124042	0.999818	1258.05	1372.32	1397.88	1401.11	1334.34	1480.88	1481.29	1339.63	1440.19	1419.39
ODAD4	Odad4	ENSMUSG00000006784	46.2561	0.372761	1.29483	0.12412	0.999818	61.9535	45.5841	58.5769	63.7382	32.7469	47.6468	39.6416	50.2123	29.7211	32.7401
LGALS12	Lgals12	ENSMUSG00000024972	16.3303	-0.500155	-1.41437	0.124198	0.999818	15.976	14.6876	14.0246	13.8842	9.28236	18.2307	22.6792	23.069	11.3866	20.0826
FKRP	Fkrp	ENSMUSG00000048920	993.119	0.10217	1.07339	0.124225	0.999818	945.192	1012.09	985.757	1168.28	1029.04	966.911	934.865	996.623	933.253	959.19
IGFBP6	Igfbp6	ENSMUSG00000023046	51.2268	0.327526	1.25486	0.124253	0.999818	46.04	63.2387	54.8676	79.5625	40.9801	47.3825	39.7447	50.1714	45.6966	44.5837
NRM	Nrm	ENSMUSG00000059791	174.981	-0.260069	-1.19754	0.124308	0.999818	135.496	150.376	165.781	200.78	140.205	165.12	176.281	180.674	158.943	276.159
SPATA6	Spata6	ENSMUSG00000034401	242.637	-0.181509	-1.13407	0.124398	0.999818	216.426	226.55	194.831	276.498	221.361	254.663	241.832	225.984	303.752	264.472
WDR76	Wdr76	ENSMUSG00000027242	179.456	-0.188946	-1.13993	0.124426	0.999818	160.312	177.235	145.766	192.097	162.214	219.085	177.288	183.323	214.482	162.762
SYT12	Syt12	ENSMUSG00000049303	206.646	0.342279	1.26776	0.124801	0.999818	190.223	168.57	202.956	399.505	197.434	224.393	211.41	149.702	168.979	153.292
MNT	Mnt	ENSMUSG00000000282	1469.75	-0.0900653	-1.06442	0.124801	0.999818	1364.81	1447.37	1467.64	1304.09	1535.79	1547.33	1516.94	1557.87	1421.19	1534.53
ZRANB3	Zranb3	ENSMUSG00000036086	249.524	-0.151412	-1.11066	0.124905	0.999818	230.942	236.565	224.075	245.97	243.596	305.914	225.595	252.239	268.508	261.836
NFIB	Nfib	ENSMUSG00000008575	7668.6	-0.110052	-1.07927	0.124924	0.999818	7998.74	7864.85	7349.78	6383.62	7284.76	8270.79	7364.99	8634.63	7902.38	7631.43
FAIM2	Faim2	ENSMUSG00000023011	2196.48	0.136725	1.09941	0.124993	0.999818	2106.83	2109.05	2607.45	2179.81	2498.61	2400.35	1844.12	1991.29	2168.95	2058.39
TMEM88	Tmem88	ENSMUSG00000045377	49.0718	-0.343759	-1.26906	0.125047	0.999818	49.3424	41.2632	35.0385	54.5415	36.2939	46.8266	62.6715	66.2463	35.9494	62.5444
PHOX2A	Phox2a	ENSMUSG00000007946	9.47501	-0.812773	-1.75658	0.125103	0.999818	1.07578	5.374	4.80535	13.2007	9.99642	17.6648	12.5943	11.1524	5.46156	13.4248
POLQ	Polq	ENSMUSG00000034206	214.798	-0.228346	-1.17149	0.125212	0.999818	186.771	251.996	185.774	145.603	219.625	219.382	251.356	250.649	186.214	250.614
XRCC6	Xrcc6	ENSMUSG00000022471	500.584	0.147141	1.10737	0.125261	0.999818	578.406	520.077	425.968	606.122	501.02	490.637	474.805	474.92	446.774	487.112
RAB26	Rab26	ENSMUSG00000079657	105.428	0.21346	1.15947	0.125318	0.999818	106.645	101.471	98.6251	136.832	121.801	90.7061	105.105	104.388	96.3879	92.3156
CFAP57	Cfap57	ENSMUSG00000028730	71.7258	-0.269582	-1.20546	0.12533	0.999818	60.258	59.6011	67.4842	57.7412	80.2879	89.7349	83.6015	61.8591	90.822	65.8679
NINJ1	Ninj1	ENSMUSG00000037966	177.96	-0.158449	-1.11609	0.125347	0.999818	169.606	151.677	155.595	183.277	181.02	179.548	186.254	199.047	178.541	195.034
SDF2L1	Sdf2l1	ENSMUSG00000022769	126.435	0.228369	1.17151	0.125401	0.999818	106.653	121.565	134.392	166.098	152.822	118.143	106.773	113.777	104.705	139.424
EBI3	Ebi3	ENSMUSG00000003206	58.3556	0.283436	1.21709	0.125466	0.999818	58.009	64.8125	48.8992	75.7802	73.0672	62.6948	53.5002	49.9701	44.0924	52.7299
MDGA1	Mdga1	ENSMUSG00000043557	3870.61	-0.0906808	-1.06487	0.125475	0.999818	3995.07	3599.43	4029.8	3440.38	3682.32	4209.15	3750.71	4095.94	3997.49	3905.86
REV3L	Rev3l	ENSMUSG00000019841	7515.71	0.0641023	1.04543	0.125494	0.999818	7920.07	7597.17	7548.18	7833.53	7514.76	7771.14	7170.54	6960.69	7505.77	7335.27
PPEF2	Ppef2	ENSMUSG00000029410	14.7516	-0.684673	-1.60734	0.12553	0.999818	9.53874	5.26	12.4693	24.768	7.05652	22.506	10.4612	14.1907	14.2826	26.9828
SELENOO	Selenoo	ENSMUSG00000035757	552.358	0.106142	1.07635	0.125545	0.999818	565.615	531.497	623.793	582.481	561.31	527.29	575.274	513.374	518.326	524.622
SMPD5	Smpd5	ENSMUSG00000071724	18.2471	0.596188	1.51172	0.125633	0.999818	14.072	20.6272	17.5502	30.5756	24.3913	7.9663	9.19457	15.4584	14.2058	28.43
ATP1B1	Atp1b1	ENSMUSG00000026576	19829.7	0.0682519	1.04845	0.125792	0.999818	18650.9	19971.7	20488.8	21307.9	21072.7	19451.9	19296.3	19592.6	18820.8	19643.2
TRMT2B	Trmt2b	ENSMUSG00000067369	193.777	0.199908	1.14862	0.125887	0.999818	176.354	209.246	228.793	257	164.425	178.523	178.302	175.379	177.116	192.628
TYW1B	Tyw1	ENSMUSG00000056310	482.235	-0.106453	-1.07658	0.125984	0.999818	453.313	458.409	444.955	470.662	493.751	517.911	457.264	498.086	528.658	499.338
PDE1C	Pde1c	ENSMUSG00000004347	958.834	-0.209145	-1.156	0.126004	0.999818	1057.44	797.513	990.69	891.217	710.8	1138.8	786.894	1268.11	976.205	970.675
GLB1L2	Glb1l2	ENSMUSG00000036395	86.8408	-0.297351	-1.22889	0.12604	0.999818	87.186	63.1596	88.1211	86.067	64.563	79.0776	125.103	72.3398	115.79	87.0009
ZBED3	Zbed3	ENSMUSG00000041995	456.037	0.131997	1.09581	0.126077	0.999818	410.551	472.564	469.275	525.413	506.379	477.131	453.175	402.538	423.174	420.166
ARL5C	Arl5c	ENSMUSG00000038352	48.9293	0.307077	1.2372	0.126223	0.999818	45.9945	42.1123	63.6385	59.6339	58.9976	51.3593	41.4421	34.8171	42.8548	48.4429
ZBTB42	Zbtb42	ENSMUSG00000037638	27.864	-0.673402	-1.59483	0.126295	0.999818	23.258	20.1239	14.9671	32.2663	14.2248	23.3599	10.4668	26.4463	38.0022	75.5247
SENP1	Senp1	ENSMUSG00000033075	967.743	-0.114227	-1.0824	0.126433	0.999818	1034.71	992.191	945.791	843.313	832.75	965.391	1037.09	1016.44	1046.66	963.104
FMNL3	Fmnl3	ENSMUSG00000023008	625.801	-0.114534	-1.08263	0.126744	0.999818	563.17	616.589	657.988	541.198	627.009	672.379	643.9	618.491	700.123	617.164
CATSPERZ	Catsperz	ENSMUSG00000050623	29.0352	0.479109	1.39388	0.126817	0.999818	15.9084	36.2438	31.0842	51.9029	33.8539	26.446	21.0778	23.9752	17.6105	32.249
VSTM2A	Vstm2a	ENSMUSG00000048834	2833.91	0.0703777	1.04999	0.126839	0.999818	2859.83	2969.21	2928.05	2735.75	3022.68	2656.33	2870.47	2669.66	2825.33	2801.82
COPS7B	Cops7b	ENSMUSG00000026240	927.529	-0.0812947	-1.05797	0.127022	0.999818	849.056	921.9	932.188	890.701	913.62	996.642	961.341	925.028	926.813	958.004
ZCCHC4	Zcchc4	ENSMUSG00000029179	328.898	-0.145805	-1.10635	0.12708	0.999818	288.894	334.455	295.282	337.148	305.915	376.245	386.038	340.385	298.545	326.073
PIK3CA	Pik3ca	ENSMUSG00000027665	2661.81	0.118694	1.08575	0.127194	0.999818	2793.59	3088.24	2950.65	2270.04	2756.12	2470.02	2625.08	2555.34	2592.75	2516.25
DRAM2	Dram2	ENSMUSG00000027900	868.246	-0.109788	-1.07907	0.127294	0.999818	849.434	844.177	898.325	780.368	803.501	849.24	965.655	876.445	988.907	826.413
FOXF2	Foxf2	ENSMUSG00000038402	215.289	0.15776	1.11555	0.127318	0.999818	226.53	216.34	205.897	267.594	218.649	220.014	192.987	189.663	211.641	203.572
DNAJC30	Dnajc30	ENSMUSG00000061118	564.978	0.0997169	1.07156	0.127382	0.999818	553.004	566.004	560.507	632.744	609.494	540.473	548.317	565.981	535.839	537.414
MAP3K12	Map3k12	ENSMUSG00000023050	3407.62	0.0879995	1.0629	0.127529	0.999818	3412.78	3425.69	3681.48	3274.65	3765.29	3456.88	3431.75	3288.93	3029.95	3308.81
IRS4	Irs4	ENSMUSG00000054667	559.208	0.132193	1.09596	0.127834	0.999818	614.298	648.394	615.022	512.087	535.539	569.422	558.868	484.767	508.081	545.603
EXOC5	Exoc5	ENSMUSG00000061244	2997.23	-0.136001	-1.09886	0.127966	0.999818	3190.7	2955.2	2977	2232.95	2926.52	3056.84	3400.59	3039.05	3171.59	3021.85
AVEN	Aven	ENSMUSG00000003604	155.416	0.315552	1.24449	0.1282	0.999818	183.528	131.553	204.077	231.92	111.493	174.854	134.837	148.385	130.273	103.234
SARAF	Saraf	ENSMUSG00000031532	3926.04	0.115043	1.08301	0.128249	0.999818	3569.66	3931	4114.27	4788.99	4007.8	3793.61	3968.42	3585.01	3638.77	3862.85
TIMM9	Timm9	ENSMUSG00000021079	925.974	0.0961958	1.06895	0.128416	0.999818	880.27	939.521	917.304	1043.12	1003.22	874.683	917.883	871.393	875.692	936.652
GSX2	Gsx2	ENSMUSG00000035946	14.7671	-0.541579	-1.45556	0.128444	0.999818	15.866	14.0926	6.89721	13.7001	9.77818	16.6277	18.0414	25.0029	15.2474	12.4177
IFI35	Ifi35	ENSMUSG00000010358	29.8412	-0.355386	-1.27933	0.128548	0.999818	32.5907	24.531	18.5675	26.2457	29.3198	32.7861	32.2411	34.4261	31.757	35.9465
NEFH	Nefh	ENSMUSG00000020396	782.724	0.237314	1.1788	0.128893	0.999818	722.813	715.537	779.046	1171	846.208	878.051	544.955	812.284	636.366	720.98
TMPO	Tmpo	ENSMUSG00000019961	2465.45	-0.100532	-1.07217	0.128912	0.999818	2611.29	2329	2264.05	2571.47	2123.07	2572.66	2659.37	2590.71	2421.53	2511.32
MDFI	Mdfi	ENSMUSG00000032717	63.2947	-0.333145	-1.25976	0.129125	0.999818	41.5286	43.7294	61.3217	79.8566	52.9846	60.52	58.0442	82.5999	88.056	64.3054
GNS	Gns	ENSMUSG00000034707	2377.91	-0.0696556	-1.04947	0.129183	0.999818	2318.04	2396.81	2369.81	2201.65	2317.19	2523.74	2488.2	2358.48	2488.78	2316.45
CPB1	Cpb1	ENSMUSG00000011463	9.36131	-0.759073	-1.6924	0.129193	0.999818	10.9776	2.52565	4.8785	6.62331	8.71986	7.85252	15.6161	9.64612	20.43	6.34342
PMS2	Pms2	ENSMUSG00000079109	612.234	-0.140847	-1.10255	0.129206	0.999818	536.077	672.447	620.794	563.456	519.158	618.249	572.11	717.118	630.177	672.749
PLAGL2	Plagl2	ENSMUSG00000051413	405.043	-0.133239	-1.09675	0.129282	0.999818	460.262	396.044	370.939	340.993	364.873	422.609	414.274	426.631	418.745	435.061
UROS	Uros	ENSMUSG00000030979	457.7	0.159172	1.11665	0.129354	0.999818	387.006	488.088	513.967	579.484	445.788	413.598	450.979	410.158	431.23	456.701
ABCG1	Abcg1	ENSMUSG00000024030	568.932	-0.127723	-1.09257	0.129419	0.999818	548.704	595.563	509.314	518.625	545.791	603.367	659.003	576.607	625.986	506.357
LMAN1	Lman1	ENSMUSG00000041891	1205.43	-0.0992587	-1.07122	0.129514	0.999818	1196.92	1256.8	1169.07	1078.7	1117.51	1264.14	1202.43	1305.25	1325.19	1138.24
INSRR	Insrr	ENSMUSG00000005640	32.7487	-0.392666	-1.31282	0.130039	0.999818	40.7645	30.3962	30.6528	21.9343	18.2951	31.7093	43.3016	34.2954	31.745	44.3928
ULBP2	Ulbp1	ENSMUSG00000079685	43.4754	-0.421063	-1.33891	0.130179	0.999818	53.8206	42.7308	26.8334	20.6791	42.0265	32.1089	47.2648	58.0872	56.9276	54.2751
DDX51	Ddx51	ENSMUSG00000029504	615.695	0.198526	1.14753	0.130349	0.999818	579.356	620.268	547.593	848.293	696.041	498.702	658.247	572.74	645.872	489.841
IKBKB	Ikbkb	ENSMUSG00000031537	1594.32	-0.102045	-1.07329	0.130349	0.999818	1651.07	1479.32	1454.82	1406.16	1700.03	1721.84	1567.93	1680.57	1582.69	1698.78
ASCC1	Ascc1	ENSMUSG00000044475	557.456	0.123637	1.08948	0.130402	0.999818	497.964	542.954	603.119	645.218	617.205	538.326	555.821	543.772	513.116	517.07
SLC43A3	Slc43a3	ENSMUSG00000027074	103.967	-0.220917	-1.16547	0.130619	0.999818	96.062	88.855	113.325	87.5516	93.8774	104.739	129.638	121.175	116.166	88.2844
RASAL1	Rasal1	ENSMUSG00000029602	949.402	0.154846	1.1133	0.130985	0.999818	864.468	1077.52	1124.4	835.462	1101.21	928.542	951.009	963.459	785.807	862.153
CALR	Calr	ENSMUSG00000003814	11567.4	0.0940706	1.06738	0.131155	0.999818	10488.3	11539.2	12659.6	12535.9	12498.4	10837.6	11593.1	10964.9	10762.5	11794.5
PRKG2	Prkg2	ENSMUSG00000029334	125.211	0.182019	1.13447	0.131189	0.999818	145.552	129.477	121.733	131.586	138.069	117.741	134.08	116.392	103.492	113.985
GFOD1	Gfod1	ENSMUSG00000051335	1066.71	0.0891541	1.06375	0.131511	0.999818	1111.63	1090.83	1121.42	1011.45	1163.25	1059.84	1004.89	1060.68	1077.68	965.466
CRYGN	Crygn	ENSMUSG00000038135	6.25528	0.817718	1.76262	0.131556	0.999818	7.62949	3.61029	8.05819	9.87853	11.0228	7.45698	5.36062	4.08424	2.23941	3.21226
FAP	Fap	ENSMUSG00000000392	52.7833	-0.468309	-1.38349	0.131691	0.999818	47.2936	50.7008	41.6698	31.2314	49.7268	26.0696	66.6826	97.8619	73.4376	43.1591
SCGN	Scgn	ENSMUSG00000021337	18.0103	-0.57813	-1.49291	0.131788	0.999818	15.2178	8.34483	16.7058	14.7451	17.5098	16.1166	28.3965	34.3481	9.07445	19.6439
ST20-MTHFS	Mthfs	ENSMUSG00000066442	60.7392	0.340442	1.26614	0.131802	0.999818	48.47	69.908	69.0204	82.4701	68.6973	39.5532	81.6583	51.2524	51.2887	45.0735
FAM229B	Fam229b	ENSMUSG00000051736	194.627	0.16564	1.12166	0.131828	0.999818	210.713	187.352	179.354	231.28	221.531	193.907	188.802	165.241	171.151	196.942
MYO1E	Myo1e	ENSMUSG00000032220	242.973	-0.15455	-1.11307	0.13189	0.999818	241.193	226.271	233.682	249.714	199.273	284.398	241.616	267.268	264.452	221.86
FAM161A	Fam161a	ENSMUSG00000049811	113.194	0.207402	1.15461	0.131943	0.999818	120.076	124.839	138.846	126.674	96.3441	117.354	95.9088	92.5959	109.142	110.161
SAXO2	Saxo2	ENSMUSG00000038570	115.173	0.195762	1.14533	0.131966	0.999818	126.328	112.968	123.183	141.134	111.091	118.336	118.297	105.599	96.3412	98.4493
PLEK2	Plek2	ENSMUSG00000021118	37.2152	0.356733	1.28052	0.131987	0.999818	30.456	40.7668	42.2289	58.2002	36.9875	35.9969	27.7971	40.4279	31.3029	27.9873
LOX	Lox	ENSMUSG00000024529	244.634	-0.340112	-1.26585	0.132034	0.999818	224.55	260.86	179.769	251.014	162.764	157.593	341.372	374.084	300.402	193.938
CECR2	Cecr2	ENSMUSG00000071226	204.763	-0.322676	-1.25065	0.13205	0.999818	246.927	204.315	211.177	145.396	104.344	284.37	173.226	250.299	230.884	196.688
MNAT1	Mnat1	ENSMUSG00000021103	288.534	0.169914	1.12499	0.13212	0.999818	311.599	272.052	266.598	388.959	288.106	267.729	267.403	286.752	275.366	260.774
QSOX1	Qsox1	ENSMUSG00000033684	762.784	-0.0943599	-1.06759	0.132189	0.999818	727.123	749.443	735.16	796.642	680.532	811.695	808.412	810.347	763.208	745.275
ASB16	Asb16	ENSMUSG00000034768	70.2671	0.304315	1.23483	0.132317	0.999818	70.0496	62.5888	77.7977	100.115	77.7547	44.0641	74.2314	77.3521	50.8359	67.8808
MAP2K7	Map2k7	ENSMUSG00000002948	1539.95	-0.0943559	-1.06759	0.132355	0.999818	1560.4	1499.85	1529.24	1441.66	1418.17	1618.13	1561.09	1747.95	1424.95	1598.11
PHB1	Phb	ENSMUSG00000038845	2143.8	0.116453	1.08407	0.132435	0.999818	2012.29	2267.08	2300.44	2528.55	2042.42	2131.89	2142.62	2196.08	1878.88	1937.79
LYPD3	Lypd3	ENSMUSG00000057454	13.4652	0.587905	1.50306	0.132725	0.999818	19.6035	12.6606	19.306	15.5374	13.7158	13.8962	7.20339	4.13847	12.4093	16.1819
GSE1	Gse1	ENSMUSG00000031822	2040.18	-0.162365	-1.11912	0.132773	0.999818	2341.68	1809.61	1976.49	1508.05	1992.78	2012.71	1946.74	2261.46	2423.88	2128.42
SLC45A1	Slc45a1	ENSMUSG00000039838	1258.96	0.0808295	1.05763	0.132865	0.999818	1220.09	1339.42	1276.31	1326.04	1308.32	1247.9	1263.71	1128.6	1219.19	1260.05
MON2	Mon2	ENSMUSG00000034602	2477.52	0.0793577	1.05655	0.132961	0.999818	2483.77	2522.74	2675.75	2597.28	2449.08	2369.25	2406.43	2561.12	2494.29	2215.5
LAMP2	Lamp2	ENSMUSG00000016534	1365.24	-0.110635	-1.0797	0.133065	0.999818	1368.98	1339.72	1249.41	1400.47	1203.55	1405.26	1436.81	1373.57	1603.42	1271.17
SOX14	Sox14	ENSMUSG00000053747	135.703	0.278233	1.21271	0.133292	0.999818	132.488	115.318	122.394	205.831	167.759	107.836	126.596	101.907	118.815	158.082
CEP68	Cep68	ENSMUSG00000044066	1304.5	-0.0930111	-1.06659	0.133329	0.999818	1285.81	1343.04	1286.77	1110.68	1286	1363.36	1322.33	1343.77	1411.09	1292.14
SP9	Sp9	ENSMUSG00000068859	400.666	-0.175242	-1.12915	0.13347	0.999818	340.517	347.668	453.799	308.508	432.782	377.1	468.391	435.071	410.473	432.348
MBTD1	Mbtd1	ENSMUSG00000059474	1821.03	-0.133576	-1.09701	0.133663	0.999818	1806.31	1898.39	1878.69	1402.85	1697.28	1716.79	1928.08	1922.32	2091.98	1867.64
KRT19	Krt19	ENSMUSG00000020911	63.5927	0.395098	1.31503	0.13373	0.999818	48.3927	58.6149	66.0491	120.059	68.1293	40.4392	79.0569	50.6351	50.4136	54.1366
INPPL1	Inppl1	ENSMUSG00000032737	613.121	-0.127836	-1.09265	0.133793	0.999818	616.253	619.677	540.007	599.581	553.905	641.862	631.353	643.051	735.769	549.755
CNMD	Cnmd	ENSMUSG00000022025	32.8352	0.559408	1.47366	0.13381	0.999818	51.431	35.3709	46.2894	50.0099	13.2437	15.3861	35.5324	34.5864	30.016	16.4858
ZP1	Zp1	ENSMUSG00000024734	9.66482	-0.6221	-1.53911	0.133871	0.999818	6.57733	9.20115	5.10884	9.39559	7.66245	12.3013	9.71214	17.4076	10.0154	9.26636
RPL31	Rpl31	ENSMUSG00000073702	3730.05	0.137582	1.10006	0.133886	0.999818	3541.81	3429.58	3744.26	4765.36	4057.5	3595.51	3368.89	3440.03	3402.88	3954.7
ARHGEF5	Arhgef5	ENSMUSG00000033542	196.539	-0.177671	-1.13106	0.13394	0.999818	194.307	185.532	151.516	198.932	192.495	233.646	226.107	190.688	177.245	214.925
GNG11	Gng11	ENSMUSG00000032766	99.2415	-0.232754	-1.17508	0.133977	0.999818	94.6489	74.619	97.8765	110.377	78.7717	116.045	100.804	88.118	108.138	123.019
VAT1L	Vat1l	ENSMUSG00000046844	4422.14	0.0542004	1.03828	0.134175	0.999818	4407.61	4590	4614.96	4492.82	4419.05	4397.13	4279.38	4396.47	4452.57	4171.37
CCNE1	Ccne1	ENSMUSG00000002068	217.322	0.156178	1.11433	0.134253	0.999818	214.915	230.499	238.562	235.579	226.375	218.173	229.649	213.442	199.724	166.301
GAL3ST1	Gal3st1	ENSMUSG00000049721	159.635	0.251622	1.19054	0.134367	0.999818	130.717	154.439	148.324	233.003	200.743	142.315	135.217	123.878	170.606	157.108
ZNF131	Zfp131	ENSMUSG00000094870	980.375	-0.123206	-1.08915	0.134685	0.999818	1055.01	1038.62	877.555	804.228	918.562	988.979	1038.53	969.111	1066.06	1047.09
COQ8A	Coq8a	ENSMUSG00000026489	100.367	0.457457	1.37312	0.134738	0.999818	92.3739	147.415	84.9688	160.774	92.9642	75.2989	126.462	118.362	68.3677	36.6806
RHOH	Rhoh	ENSMUSG00000029204	11.1829	-0.653476	-1.57295	0.134749	0.999818	8.46875	3.26752	11.3734	14.215	5.76834	12.7723	13.8443	18.1268	16.2386	7.75353
SCAF11	Scaf11	ENSMUSG00000033228	1935.85	-0.120098	-1.08681	0.134812	0.999818	2027.59	1893.82	1962.46	1514.8	1879.34	2023.16	2009.65	1996.74	2164.38	1886.62
ARRDC4	Arrdc4	ENSMUSG00000042659	1310.59	-0.0835846	-1.05965	0.134843	0.999818	1265.82	1233.65	1239.92	1288.81	1335	1279.38	1315.96	1356.96	1313.42	1476.96
MPEG1	Mpeg1	ENSMUSG00000046805	179.462	-0.354928	-1.27892	0.134929	0.999818	186.726	188.183	138.423	125.095	148.729	166.19	216.371	155.147	341.793	127.963
SIM1	Sim1	ENSMUSG00000019913	85.1631	0.394738	1.3147	0.134974	0.999818	93.8	146.436	126.301	56.1381	62.0405	64.9273	60.6627	90.1626	85.9794	65.1833
NDUFS1	Ndufs1	ENSMUSG00000025968	3023.9	0.0618175	1.04378	0.13502	0.999818	3008.98	3032.31	3010.07	3147.98	3242.55	2841.82	3042.29	2965.29	2993.24	2954.49
CYP4B1	Cyp4b1	ENSMUSG00000028713	22.4919	-0.540465	-1.45444	0.135021	0.999818	15.2541	19.8808	15.6491	21.739	17.9911	21.8478	53.8026	23.0142	21.9005	13.8396
AP4S1	Ap4s1	ENSMUSG00000020955	543.61	0.158246	1.11593	0.135053	0.999818	524.829	503.341	526.549	723.822	588.102	539.882	548.92	471.154	501.827	507.672
PARP9	Parp9	ENSMUSG00000022906	73.3182	-0.251764	-1.19066	0.135245	0.999818	69.9825	58.7318	68.7233	74.3546	62.5505	76.5793	63.0996	96.3286	70.6532	92.1784
EMCN	Emcn	ENSMUSG00000054690	111.139	0.198131	1.14721	0.135357	0.999818	127.1	116.848	105.88	123.208	119.825	104.532	109.495	94.7917	122.751	86.9581
ANKRD16	Ankrd16	ENSMUSG00000047909	1293.95	-0.0989884	-1.07102	0.135598	0.999818	1411.75	1228.68	1204.46	1195.94	1206.89	1331.18	1218.02	1382.67	1368.28	1391.66
PPA1	Ppa1	ENSMUSG00000020089	2116.93	0.0989644	1.071	0.135633	0.999818	1993.75	2142.75	2135.03	2498.88	2176.44	2010.66	2178.46	1970.38	1992.65	2070.27
ARHGAP24	Arhgap24	ENSMUSG00000057315	359.962	0.132928	1.09652	0.135974	0.999818	380.852	362.245	361.614	434.662	344.861	375.88	356.528	326.166	336.708	320.107
SYT15	Syt15	ENSMUSG00000041479	53.1839	0.297417	1.22894	0.136195	0.999818	55.0834	67.51	55.1372	73.8511	41.3214	42.7604	48.0369	44.8691	55.4472	47.8226
MDFIC	Mdfic	ENSMUSG00000041390	157.213	-0.213359	-1.15938	0.13621	0.999818	164.994	134.966	146.171	148.826	132.834	129.688	184.61	142.999	207.22	179.828
SAMM50	Samm50	ENSMUSG00000022437	2115.76	0.0980056	1.07029	0.136264	0.999818	2364.7	2036.39	2140.04	2373.84	2025.6	2122.84	2171.54	2004.69	1982.47	1935.49
EXOC7	Exoc7	ENSMUSG00000020792	2096.8	0.101048	1.07255	0.136409	0.999818	2053.79	2069.8	2238.08	2407.51	2083.83	2039.24	2246.1	2010.81	1937.22	1881.57
CYP1A1	Cyp1a1	ENSMUSG00000032315	8.35742	-0.63958	-1.55788	0.136506	0.999818	7.59541	5.4893	6.24522	5.58883	7.76188	9.43224	10.3469	9.38421	13.4962	8.23398
CHM	Chm	ENSMUSG00000025531	1102.88	-0.151274	-1.11055	0.136556	0.999818	1131.63	1147.9	1083.3	826.976	1035.21	1001.67	1238.18	1272.13	1209.32	1082.43
RNF223	Rnf223	ENSMUSG00000110404	21.047	-0.486849	-1.40138	0.136581	0.999818	11.9823	13.6464	14.4069	31.9884	15.3315	19.7198	28.3956	21.7881	27.0231	26.1884
CNTNAP1	Cntnap1	ENSMUSG00000017167	949.697	0.152777	1.11171	0.136604	0.999818	962.498	842.681	1163.06	1031	1000.85	1010.41	744.928	970.71	869.169	901.672
TWIST1	Twist1	ENSMUSG00000035799	26.974	0.416978	1.33513	0.136665	0.999818	29.2422	38.3276	27.1267	30.1402	29.8058	15.2165	34.2802	26.7561	15.9896	22.8547
CTSS	Ctss	ENSMUSG00000038642	171.64	-0.299208	-1.23047	0.13672	0.999818	155.06	133.738	115.352	210.681	154.336	166.013	248.051	173.496	231.728	127.944
OST4	Ost4	ENSMUSG00000038803	575.198	0.158564	1.11618	0.136739	0.999818	511.071	563.229	612.937	761.382	584.585	578.037	512.682	543.055	499.277	585.723
NEURL2	Neurl2	ENSMUSG00000039873	50.6223	0.351108	1.27554	0.136848	0.999818	43.4862	54.9505	73.8629	63.4896	48.2643	64.0083	36.4832	50.549	38.4631	32.6652
COA6	Coa6	ENSMUSG00000051671	165.293	0.185215	1.13699	0.136925	0.999818	154.021	162.75	163.682	193.322	205.419	170.626	136.244	157.011	139.879	169.976
PPIP5K1	Ppip5k1	ENSMUSG00000033526	1130.79	0.107834	1.07761	0.136933	0.999818	1098.17	1169.87	1346.49	1090.63	1161.31	1087.97	1029.02	1188.84	1062.32	1073.33
SLC9B1P1	Slc9b1	ENSMUSG00000050150	5.51648	0.94718	1.9281	0.137003	0.999818	6.21154	4.48585	3.06867	15.9591	7.70823	3.88629	1.92154	5.86057	1.20094	4.8621
PRRC1	Prrc1	ENSMUSG00000024594	1524.1	-0.0861692	-1.06155	0.137029	0.999818	1527.22	1541.03	1513.65	1328.86	1482.62	1544.55	1564.59	1681.56	1520.57	1536.33
DIPK1B	Dipk1b	ENSMUSG00000036186	1217.55	0.119195	1.08613	0.137101	0.999818	1111.65	1231.4	1199.4	1503.93	1291.49	1215.08	1123.72	1147.3	1154.74	1196.78
SPDL1	Spdl1	ENSMUSG00000069910	65.9604	-0.318856	-1.24734	0.137215	0.999818	51.3845	49.2624	57.0716	88.7791	47.1673	82.0479	80.3412	84.8303	61.0094	57.7105
SFMBT2	Sfmbt2	ENSMUSG00000061186	253.098	0.137517	1.10001	0.137478	0.999818	294.652	256.784	273.465	246.057	255.437	250.35	213.911	252.354	236.499	251.472
MMS19	Mms19	ENSMUSG00000025159	1506.61	0.10875	1.07829	0.137778	0.999818	1550.03	1430.42	1694.87	1452.15	1691.26	1582.48	1341.22	1479.54	1479.79	1364.31
BMP2	Bmp2	ENSMUSG00000027358	132.536	0.204078	1.15195	0.137868	0.999818	148.67	135.793	123.631	161.006	141.382	133.638	150.825	103.265	109.187	117.961
NCEH1	Nceh1	ENSMUSG00000027698	1255.37	0.0683209	1.0485	0.138085	0.999818	1312.97	1287.72	1303.97	1216.95	1305.68	1228.34	1254.41	1221.4	1208.99	1213.28
NCF4	Ncf4	ENSMUSG00000071715	6.93397	0.852982	1.80623	0.138118	0.999818	15.1522	7.23571	4.80469	12.1991	5.83621	3.71717	3.65771	3.23785	11.0019	2.49716
KCNIP3	Kcnip3	ENSMUSG00000079056	1236.56	0.0815056	1.05812	0.138262	0.999818	1218.71	1271.78	1350.76	1285.42	1231.88	1270.34	1244.34	1145.92	1198.71	1147.77
NEK4	Nek4	ENSMUSG00000021918	661.763	-0.113152	-1.08159	0.138491	0.999818	635.025	672.667	685.923	556.856	629.39	744.659	629.378	680.226	695.191	688.311
JRKL	Jrkl	ENSMUSG00000079083	296.453	-0.14759	-1.10772	0.13853	0.999818	304.47	274.376	246.787	259.163	322.709	320.238	302.598	282.988	306.703	344.501
IRAK1	Irak1	ENSMUSG00000031392	1134.75	-0.103066	-1.07405	0.138561	0.999818	1221.68	1018.65	1156.87	996.733	1080.95	1227.08	1214.24	1107.08	1152.45	1171.75
SELPLG	Selplg	ENSMUSG00000048163	21.7459	0.629478	1.547	0.138561	0.999818	16.9553	17.1011	46.0573	40.4879	14.2239	21.5618	23.68	15.0702	15.4083	6.91315
ALKBH4	Alkbh4	ENSMUSG00000039754	180.93	0.159406	1.11683	0.138578	0.999818	191.909	167.288	196.311	216.696	182.756	183.686	154.059	174.789	166.789	175.013
ASIC1	Asic1	ENSMUSG00000023017	4066.49	0.0722239	1.05134	0.138608	0.999818	4114.18	3958.6	4229.99	4117.92	4419.21	3843.46	3778.1	4026.14	3948.79	4228.55
SYT5	Syt5	ENSMUSG00000004961	2970.2	0.0827919	1.05907	0.138609	0.999818	2782.74	2972.22	3181.72	3116.15	3224.93	2840.13	3017.37	2904.51	2698.07	2964.2
SCAMP1	Scamp1	ENSMUSG00000021687	6676.71	0.0513437	1.03623	0.138807	0.999818	6633.24	6828.7	6824.11	6652.02	7039.22	6330.87	6692.47	6505.64	6579.31	6681.49
XAF1	Xaf1	ENSMUSG00000040483	32.0392	-0.453686	-1.36953	0.138913	0.999818	19.3141	17.0091	35.0567	35.6965	28.6245	27.5683	33.8774	24.6429	52.1358	46.4663
ALB	Alb	ENSMUSG00000029368	6.13014	-1.04986	-2.07033	0.138916	0.999818	2.18921	2.79569	7.26188	2.77937	4.80317	4.72301	1.87063	4.14415	22.4769	8.25737
UBE2L6	Ube2l6	ENSMUSG00000027078	166.279	0.232031	1.17449	0.138928	0.999818	163.657	136.044	204.069	239.343	154.84	155.016	157.301	137.222	145.91	169.39
EME1	Eme1	ENSMUSG00000039055	44.5901	-0.401343	-1.32074	0.138987	0.999818	30.2272	29.7668	48.9225	52.6715	30.5471	73.4379	52.5511	36.4798	36.0911	55.2056
FBXW5	Fbxw5	ENSMUSG00000015095	1952.84	-0.0695238	-1.04937	0.139067	0.999818	1939.2	1896.14	1969.89	1839.3	1886.03	2068.3	1924.2	2104.17	1915.18	1986.04
GJC1	Gjc1	ENSMUSG00000034520	744.966	-0.129495	-1.09391	0.139113	0.999818	782.06	751.538	703.891	621.496	699.096	795.154	808.828	653.861	839.806	793.928
GNAS	Gnas	ENSMUSG00000027523	32880.4	0.0954527	1.0684	0.139116	0.999818	31037.9	32963.6	32929.9	37925.5	34980.7	31490.6	31119.3	31161.2	30228.7	34967.1
RNF165	Rnf165	ENSMUSG00000025427	3320.7	-0.122649	-1.08873	0.13936	0.999818	3210.96	3372.98	3214.62	2553.69	3545.53	3347.22	3329.71	3609.29	3392.86	3630.13
SURF1	Surf1	ENSMUSG00000015790	770.902	0.131141	1.09516	0.139409	0.999818	714.415	767.493	741.37	980.835	824.017	711.91	757.169	714.644	742.285	754.884
TMEM219	Tmem219	ENSMUSG00000060538	207.313	-0.17094	-1.12579	0.139674	0.999818	220.064	197.544	170.076	224.392	163.704	225.131	209.512	239.088	202.062	221.561
CLIP1	Clip1	ENSMUSG00000049550	4397.52	0.09847	1.07064	0.139756	0.999818	4411.78	4598.39	4906.08	4068.58	4751.64	4404.62	4180.25	3804.8	4381.69	4467.37
GEMIN8	Gemin8	ENSMUSG00000040621	183.985	0.184936	1.13677	0.139837	0.999818	186.805	195.169	185.481	206.421	203.67	165.375	141.804	212.215	149.123	193.786
C6orf136	2310061I04Rik	ENSMUSG00000050705	1534.16	0.0895921	1.06407	0.139893	0.999818	1457.03	1612.92	1644.87	1635.55	1559.53	1530.17	1567.4	1443.6	1347.75	1542.72
EML3	Eml3	ENSMUSG00000071647	269.665	-0.217096	-1.16239	0.139963	0.999818	267.207	253.855	308.216	216.391	201.411	253.146	267.96	282.44	386.568	259.454
EGFEM1P	Egfem1	ENSMUSG00000063600	117.133	0.333707	1.26025	0.139972	0.999818	203.534	99.6336	139.262	116.69	95.8176	94.9594	98.8861	73.7546	107.161	141.628
COQ6	Coq6	ENSMUSG00000021235	408.491	0.143921	1.1049	0.140033	0.999818	391.911	511.497	400.64	439.254	401.409	362.177	417.48	355.629	378.721	426.189
ZPLD1	Zpld1	ENSMUSG00000064310	10.3478	0.81882	1.76396	0.140076	0.999818	14.314	9.27503	16.1065	9.11843	17.5132	4.57838	16.247	7.42358	0	8.90158
LTV1	Ltv1	ENSMUSG00000019814	505.667	-0.116922	-1.08442	0.140398	0.999818	494.647	452.401	477.286	552.303	450.05	516.443	558.685	534.722	483.747	536.389
IPO4	Ipo4	ENSMUSG00000002319	3030.22	0.102047	1.0733	0.1404	0.999818	3010.76	3009.43	3052.72	3549.22	3064.36	2840.73	3200.65	3077.79	2805.28	2691.3
ABCA17P	Abca17	ENSMUSG00000035435	80.0733	0.259597	1.19714	0.140639	0.999818	63.7944	100.613	101.853	89.0328	80.6563	87.5194	77.3207	68.6179	57.1977	74.127
CYCS	Cycs	ENSMUSG00000063694	2092.45	0.100748	1.07233	0.140667	0.999818	1929.17	2145.25	2216.9	2270.38	2265	1909.84	2184.91	1842.21	2033.05	2127.75
SUPT16H	Supt16	ENSMUSG00000035726	2900.06	-0.0672405	-1.04771	0.140719	0.999818	2885.16	2915.38	2968.59	2744.95	2648.9	2895.8	2948.17	3009.44	3051.41	2932.84
GTF2E2	Gtf2e2	ENSMUSG00000031585	596.876	-0.143696	-1.10473	0.14074	0.999818	518.778	574.145	525.626	635.373	578.338	540.311	667.999	700.671	676.217	551.305
MEX3A	Mex3a	ENSMUSG00000074480	3927.46	-0.121837	-1.08812	0.140741	0.999818	4291.46	3942.11	3706.04	3030.12	3839.66	4064.36	3902.01	4165.64	4185.88	4147.36
TCP10L2	Tcp10b	ENSMUSG00000055602	9.44861	0.653226	1.57268	0.140873	0.999818	10.0244	13.6634	18.773	8.07928	7.89943	4.90017	4.86292	8.51197	8.20545	9.56609
NKX2-4	Nkx2-4	ENSMUSG00000054160	17.5539	0.552935	1.46707	0.140927	0.999818	14.1714	20.1886	14.4581	37.5803	18.3323	13.246	21.4428	9.92593	12.285	13.9087
RSPH3	Rsph3a	ENSMUSG00000073471	546.601	0.146222	1.10667	0.140932	0.999818	599.409	604.844	541.072	599.937	525.861	583.451	584.87	447.159	445.821	533.582
FKBP2	Fkbp2	ENSMUSG00000056629	844.812	0.168027	1.12352	0.141154	0.999818	685.679	808.541	946.764	1101.34	926.572	806.571	738.413	804.673	754.811	874.763
FAM246C	B830017H08Rik	ENSMUSG00000116652	97.7527	0.220281	1.16496	0.141155	0.999818	102.9	89.7339	114.487	113.913	104.665	87.5877	102.155	67.7094	100.266	94.11
SLC26A10	Slc26a10	ENSMUSG00000040441	10.8532	0.823297	1.76945	0.14119	0.999818	1.07897	17.1209	7.61128	24.2785	20.1611	7.41465	6.97941	10.6223	7.51576	5.74887
MAP3K1	Map3k1	ENSMUSG00000021754	889.167	-0.224162	-1.1681	0.141228	0.999818	817.531	737.271	975.633	873.456	696.207	1219.07	768.503	1188.09	881.253	734.655
MAPK12	Mapk12	ENSMUSG00000022610	82.8405	-0.239372	-1.18048	0.141263	0.999818	59.6694	78.0769	85.3839	81.6624	74.0344	111.892	76.003	82.9274	83.0717	95.6843
KCNH1	Kcnh1	ENSMUSG00000058248	574.9	0.123579	1.08943	0.14149	0.999818	615.241	636.683	601.793	518.368	625.594	569.834	606.785	531.386	559.727	483.591
SNN	Snn	ENSMUSG00000037972	7414.72	-0.0653046	-1.04631	0.1415	0.999818	7383.67	7622.82	7016.05	6846.88	7365.28	7479.61	7848.58	7250.75	7774.37	7559.22
GABRD	Gabrd	ENSMUSG00000029054	125.796	0.186438	1.13795	0.141762	0.999818	122.634	141.476	136.599	150.881	117.627	117.33	127.508	112.366	129.851	101.685
SMC4	Smc4	ENSMUSG00000034349	849.691	-0.16001	-1.1173	0.142114	0.999818	901.486	745.21	870.67	872.822	624.176	795.397	957.748	996.139	832.84	900.419
IDH3B	Idh3b	ENSMUSG00000027406	2668.23	0.108423	1.07805	0.142647	0.999818	2574.83	2498.35	2715.08	3187.17	2866.29	2503.81	2744.79	2390.6	2575.2	2626.17
RNF19B	Rnf19b	ENSMUSG00000028793	2223.86	0.0602204	1.04263	0.142966	0.999818	2354.25	2288.36	2196.06	2242.57	2273.05	2222.62	2242.05	2167.02	2096.28	2156.4
MLKL	Mlkl	ENSMUSG00000012519	10.3484	-0.698121	-1.62239	0.142966	0.999818	13.1196	6.02136	1.93126	10.4254	7.17864	13.1836	6.77077	12.6791	19.5539	12.6204
MT-ND1	mt-Nd1	ENSMUSG00000064341	141937	0.0865002	1.06179	0.143004	0.999818	138144	142027	162692	135884	152207	131939	138724	134279	137847	145623
SORBS3	Sorbs3	ENSMUSG00000022091	395.187	-0.131673	-1.09556	0.143149	0.999818	363.869	330.88	382.94	437.755	371.409	414.825	455.723	403.932	394.497	396.044
CTRL	Ctrl	ENSMUSG00000031896	20.5393	0.552751	1.46688	0.14325	0.999818	34.2399	30.4801	20.2635	29.0222	8.34895	11.6536	22.1465	17.3784	12.78	19.0797
TMEM192	Tmem192	ENSMUSG00000025521	243.306	-0.130911	-1.09499	0.143276	0.999818	223.782	209.322	245.037	255.057	227.842	256.327	244.846	256.615	260.985	253.245
BCCIP	Bccip	ENSMUSG00000030983	748.339	0.117994	1.08522	0.143383	0.999818	803.121	764.534	724.31	899.09	703.469	704.471	699.314	742.727	670.241	772.118
S1PR2	S1pr2	ENSMUSG00000043895	152.355	-0.202696	-1.15085	0.143405	0.999818	157.064	126.861	124.143	175.971	123.748	167.496	145.362	161.076	191.445	150.385
FH	Fh1	ENSMUSG00000026526	1717.1	0.138217	1.10054	0.143597	0.999818	1745.14	1622.73	1753.82	2265.33	1610.12	1703.77	1620.15	1620.81	1511	1718.18
DDX60	Ddx60	ENSMUSG00000037921	13.5448	-0.52332	-1.43726	0.143628	0.999818	6.89399	12.1072	13.4885	13.1412	9.43375	13.8525	11.1427	15.7267	18.2907	21.3705
POU4F2	Pou4f2	ENSMUSG00000031688	192.787	0.18887	1.13987	0.143815	0.999818	184.924	175.528	195.722	247.868	223.258	201.841	186.844	148.291	171.424	192.173
BORCS6	Borcs6	ENSMUSG00000045176	429.499	0.158175	1.11587	0.143873	0.999818	400.527	433.298	431.126	551.036	448.833	389.854	430.589	366.28	369.118	474.327
FEZF2	Fezf2	ENSMUSG00000021743	780.235	-0.146919	-1.1072	0.143885	0.999818	744.301	766.256	749.76	575.401	866.285	797.128	782.338	771.38	886.25	863.256
CA9	Car9	ENSMUSG00000028463	32.6832	0.530816	1.44475	0.143894	0.999818	57.2999	36.0585	21.1193	58.0479	21.3226	30.8265	38.967	18.1772	29.2226	15.7908
COL5A1	Col5a1	ENSMUSG00000026837	1118.98	-0.259692	-1.19722	0.144089	0.999818	900.751	1086.35	1014.09	1233.26	857.09	1219.15	1301.88	1774.5	1016.79	785.97
EFCAB3	Efcab3	ENSMUSG00000020690	12.62	-0.699755	-1.62423	0.144113	0.999818	6.99339	4.47397	18.0719	13.0021	6.89766	19.9333	8.65935	18.2246	7.26224	22.6818
ST8SIA5	St8sia5	ENSMUSG00000025425	305.642	0.161959	1.11881	0.14415	0.999818	272.226	336.375	359.313	272.091	373.471	264.305	295.216	292.015	284.019	307.392
NDOR1	Ndor1	ENSMUSG00000115074	11.6191	-1.26246	-2.39905	0.144199	0.999818	9.83806	4.56442	13.2318	6.64073	0	0	29.1602	7.1912	12.262	33.3029
KCND2	Kcnd2	ENSMUSG00000060882	3644.08	0.0661349	1.04691	0.144261	0.999818	3733.48	3974.25	3749.47	3470.94	3708.68	3567.69	3510.54	3527.63	3678.78	3519.37
MCM10	Mcm10	ENSMUSG00000026669	112.722	-0.238625	-1.17987	0.144355	0.999818	95.9095	108.026	120.25	113.946	77.0473	111.715	96.2244	148.206	122.684	133.217
MELTF	Meltf	ENSMUSG00000022780	14.2	0.524325	1.43826	0.144418	0.999818	19.6812	10.9239	21.3983	18.1801	13.5356	11.2848	6.56464	14.4538	13.3668	12.6104
THBS2	Thbs2	ENSMUSG00000023885	347.732	-0.284279	-1.2178	0.144424	0.999818	340.018	320.087	301.696	345.707	260.076	276.507	386.867	621.5	320.991	303.868
MOV10	Mov10	ENSMUSG00000002227	291.636	-0.123298	-1.08922	0.144621	0.999818	273.81	280.009	258.198	312.714	270.371	312.723	289.692	319.315	297.484	302.042
MTIF2	Mtif2	ENSMUSG00000020459	802.26	-0.111401	-1.08028	0.144659	0.999818	737.198	889.69	806.438	714.283	711.365	790.287	884.644	837.983	824.164	826.544
FOXRED1	Foxred1	ENSMUSG00000039048	893.511	0.102822	1.07387	0.144676	0.999818	861.578	946.997	966.023	921.872	928.561	853.034	915.687	789.163	954.625	797.567
BUB1	Bub1	ENSMUSG00000027379	206.019	-0.332384	-1.25909	0.144776	0.999818	220.19	141.821	207.826	224.308	117.961	178.745	267.978	334.836	206.244	160.284
HINFP	Hinfp	ENSMUSG00000032119	894.653	-0.117596	-1.08493	0.144835	0.999818	950.864	924.665	831.709	728.036	857.509	970.859	867.858	950.583	970.875	893.575
CMAS	Cmas	ENSMUSG00000030282	3066.81	0.10203	1.07328	0.144888	0.999818	2816.93	3218.47	3007.05	3660.17	3171.79	2930.87	3057.53	2865.84	2882.24	3057.18
HCRT	Hcrt	ENSMUSG00000045471	11.977	0.741189	1.67155	0.144894	0.999818	2.19503	16.3392	12.0534	18.9498	25.2292	10.1064	5.96785	11.9936	11.3482	5.58779
SLC22A3	Slc22a3	ENSMUSG00000023828	216.981	0.152898	1.1118	0.14496	0.999818	219.994	262.285	204.717	242.532	211.177	193.578	187.33	211.922	219.149	217.13
ARID4B	Arid4b	ENSMUSG00000039219	1728.47	-0.137854	-1.10027	0.145131	0.999818	1928.31	1820.69	1516.94	1352.4	1611.94	1751.01	1789.01	1956.95	1866.37	1691.04
MGAT3	Mgat3	ENSMUSG00000042428	4428.86	0.0474108	1.03341	0.145295	0.999818	4510.19	4498.54	4397.58	4505.58	4596.5	4407.38	4325.63	4281.04	4294.15	4472.04
SH2D5	Sh2d5	ENSMUSG00000045349	727.453	0.103277	1.07421	0.145692	0.999818	756.769	698.469	799.158	729.425	785.877	777.542	719.748	652.006	691.667	663.873
RAB6A	Rab6a	ENSMUSG00000030704	11622.8	0.0644804	1.04571	0.145692	0.999818	11871.1	12122.2	11907.2	10907.9	12605	11197	11366.7	11256.7	11435.4	11558.9
PANK1	Pank1	ENSMUSG00000033610	873.039	0.0971308	1.06964	0.14572	0.999818	886.689	988.781	926.243	833.472	877.923	873.815	831.203	902.383	786.613	823.268
SHROOM4	Shroom4	ENSMUSG00000068270	195.747	-0.195173	-1.14486	0.145738	0.999818	217.458	174.219	175.704	161.359	183.249	198.025	200.684	270.871	202.194	173.712
ACBD7	Acbd7	ENSMUSG00000026644	12.2425	0.654302	1.57385	0.14577	0.999818	20.6885	7.63441	9.65703	24.9956	11.6617	8.35626	5.30005	13.4264	8.19481	12.5106
IQCB1	Iqcb1	ENSMUSG00000022837	656.567	-0.13289	-1.09649	0.145873	0.999818	533.581	622.836	648.728	681.616	644.684	728.299	672.079	631.118	617.895	784.833
SLC11A2	Slc11a2	ENSMUSG00000023030	1232.75	-0.133543	-1.09698	0.146059	0.999818	1306.85	1131.25	1193.97	1081.84	1164.45	1382.52	1316.59	1285.88	1432.05	1032.14
ZC3H18	Zc3h18	ENSMUSG00000017478	1436.32	-0.0997893	-1.07162	0.146094	0.999818	1416.17	1360.51	1489.18	1288.98	1377.7	1557.09	1384.25	1441.36	1659.94	1388.02
ATP6V1B1	Atp6v1b1	ENSMUSG00000006269	6.49618	-0.903526	-1.87063	0.14614	0.999818	1.79708	9.84385	6.9982	3.98015	0.80826	5.71411	7.23493	14.9419	7.62472	6.01863
UBE2Q2	Ube2q2	ENSMUSG00000032307	1546.18	-0.0775647	-1.05524	0.146143	0.999818	1517.18	1578.49	1466.33	1426.85	1533.72	1553.37	1620.41	1481.03	1680.79	1603.64
HAUS6	Haus6	ENSMUSG00000038047	450.547	-0.138897	-1.10106	0.146302	0.999818	512.578	445.61	418.523	403.757	364.449	473.96	443.069	484.19	508.635	450.7
CNTN2	Cntn2	ENSMUSG00000053024	6009	-0.148443	-1.10837	0.146363	0.999818	6276.75	5588.57	5945.18	4291.97	6398.79	5944.44	5760.37	6802.28	6480.4	6601.32
KCNT1	Kcnt1	ENSMUSG00000058740	2528.44	0.101958	1.07323	0.146509	0.999818	2657.24	2384.51	2670.53	2559.8	2815.49	2530.67	2566.32	2180.97	2638.9	2279.93
GPANK1	Gpank1	ENSMUSG00000092417	198.159	-0.214875	-1.1606	0.146754	0.999818	179.3	166.801	151.671	250.413	169.131	210.514	222.345	233.579	170.718	227.12
GTF3C3	Gtf3c3	ENSMUSG00000041303	980.485	-0.115393	-1.08327	0.146786	0.999818	941.459	964.005	992.789	819.231	989.239	917.125	1138.66	1028.87	1052.15	961.323
MYCBPAP	Mycbpap	ENSMUSG00000039110	54.7196	0.331061	1.25794	0.14689	0.999818	53.4958	42.0387	59.6714	92.1863	59.5269	41.2243	59.4468	37.7412	54.1165	47.7479
XBP1	Xbp1	ENSMUSG00000020484	2214.64	0.0908709	1.06501	0.146896	0.999818	2203.49	2232.22	2084.28	2499.88	2401.4	2152.25	2162.61	2090.55	2026.37	2293.38
DXO	Dxo	ENSMUSG00000040482	417.147	0.162016	1.11885	0.146915	0.999818	459.869	419.118	363.373	542.783	418.389	442.815	370.219	415.771	364.118	375.011
SV2B	Sv2b	ENSMUSG00000053025	3217.36	-0.0949375	-1.06802	0.146933	0.999818	3250.95	3182.78	3291.79	2650.84	3183.39	3441.7	3323.49	3422.51	3194.08	3232.1
LCP1	Lcp1	ENSMUSG00000021998	272.254	-0.184577	-1.13648	0.146992	0.999818	212.787	282.3	291.028	278.736	208.844	257.815	297.279	326.038	313.178	254.531
CACNG1	Cacng1	ENSMUSG00000020722	15.7793	-0.499438	-1.41366	0.147048	0.999818	13.125	16.4999	8.13521	8.63526	18.8733	20.5934	13.7176	21.3818	16.7951	20.0359
CLEC18C	Clec18a	ENSMUSG00000033633	5.01921	0.859995	1.81503	0.147072	0.999818	5.40119	6.99948	6.38028	8.0216	5.741	5.25268	4.54817	0.772933	5.01835	2.05644
CPNE1	Cpne1	ENSMUSG00000074643	947.897	-0.128887	-1.09345	0.147131	0.999818	972.873	944.358	863.731	986.518	758.905	882.183	947.753	1001.04	1024.79	1096.82
SLC32A1	Slc32a1	ENSMUSG00000037771	2130.03	0.0992151	1.07119	0.147254	0.999818	1973.58	2122.26	2238.85	2489.41	2192.28	2208.86	1989.24	2101.94	2023.49	1960.4
E2F2	E2f2	ENSMUSG00000018983	103.605	-0.298708	-1.23004	0.147386	0.999818	89.3623	83.4335	99.632	134.311	57.2537	121.822	86.7695	117.074	115.97	130.422
OSGEP	Osgep	ENSMUSG00000006289	686.899	0.150465	1.10993	0.147457	0.999818	682.547	706.885	652.528	816.741	753.512	665.525	738.334	605.463	524.716	722.737
ITGB4	Itgb4	ENSMUSG00000020758	100.08	-0.20053	-1.14912	0.147499	0.999818	99.9509	89.9459	103.926	85.5444	87.8529	110.729	124.242	110.08	96.4336	92.0953
CDH6	Cdh6	ENSMUSG00000039385	2169.97	0.115478	1.08333	0.147526	0.999818	2236.25	2362.22	2392.44	1854.05	2439.36	2111.96	2119.41	2218.14	2037.85	1928.06
ADCK5	Adck5	ENSMUSG00000022550	355.989	0.209322	1.15614	0.147608	0.999818	305.817	322.993	343.817	529.282	408.586	379.259	305.881	337.227	315.77	311.262
PHYKPL	Phykpl	ENSMUSG00000020359	101.093	-0.219377	-1.16423	0.147655	0.999818	103.483	82.5005	97.9107	94.1492	87.8243	107.432	81.8444	104.189	122.674	128.923
CST5	Cst3	ENSMUSG00000027447	5022.1	0.134224	1.0975	0.147668	0.999818	4618.4	4845.39	4931.18	6673.47	5208.52	4760.1	4894.2	4557.83	4870.99	4860.9
YTHDF2	Ythdf2	ENSMUSG00000040025	1545.7	-0.0772423	-1.055	0.147748	0.999818	1559.52	1566.09	1515.92	1449.56	1432.29	1560.87	1623.76	1523.78	1528.23	1696.97
PRSS56	Prss56	ENSMUSG00000036480	8.96934	0.99491	1.99296	0.147834	0.999818	4.38801	2.70218	25.1012	4.91064	22.6836	5.5896	5.37757	12.3325	3.35265	3.25546
BTC	Btc	ENSMUSG00000082361	6.58813	0.822185	1.76808	0.147887	0.999818	8.71351	7.24452	12.9213	6.3185	6.77943	7.79535	0.953252	6.39637	6.85509	1.90403
CRAT	Crat	ENSMUSG00000026853	913.745	-0.125153	-1.09062	0.148051	0.999818	871.239	899.488	923.841	810.157	865.144	956.268	884.843	1076.53	802.163	1047.78
NDFIP1	Ndfip1	ENSMUSG00000024425	12255.7	0.0697661	1.04955	0.148113	0.999818	11981.7	12235.3	12267.1	13727.9	12546.3	11749	12310.5	11426.2	12173.4	12139.7
AIM2	Aim2	ENSMUSG00000037860	78.7677	0.357527	1.28123	0.148164	0.999818	101.447	64.325	85.2419	114.146	76.2861	60.5922	69.965	38.7775	103.432	73.4652
PDE8A	Pde8a	ENSMUSG00000025584	118.756	-0.190185	-1.14091	0.148322	0.999818	120.214	88.4598	109.47	125.799	111.09	112.261	134.784	126.429	126.13	132.927
MUC1	Muc1	ENSMUSG00000042784	93.8778	-0.307867	-1.23788	0.148378	0.999818	78.3861	85.3361	82.1991	86.1296	85.0429	142.818	138.748	69.3086	70.4217	100.388
CDK10	Cdk10	ENSMUSG00000033862	1219.9	0.128761	1.09335	0.148395	0.999818	1121.69	1098.18	1278.68	1513.91	1359.74	1180.32	1164.27	1151.47	1122.68	1208.07
CTBP2	Ctbp2	ENSMUSG00000030970	892.642	-0.0868932	-1.06208	0.148406	0.999818	915.607	814.18	878.178	837.402	883.543	945.013	872.273	910.105	984.313	885.804
JSRP1	Jsrp1	ENSMUSG00000020216	8.09398	0.79636	1.73671	0.148468	0.999818	4.44317	11.0247	11.053	13.513	11.1586	6.63279	2.61216	6.90877	12.4465	1.14717
CDC7	Cdc7	ENSMUSG00000029283	1104.95	0.114983	1.08296	0.148734	0.999818	1213.82	978.152	1246.6	1225.73	1082.39	1072.74	976.549	1047.65	1075.84	1130.01
EFHC1	Efhc1	ENSMUSG00000041809	61.3604	0.299718	1.2309	0.1488	0.999818	76.5737	70.0892	70.2386	68.7731	53.4246	61.4962	72.8754	47.2675	57.7116	35.1542
DBX2	Dbx2	ENSMUSG00000045608	194.839	0.328558	1.25576	0.148818	0.999818	123.594	229.864	236.562	288.784	204.595	255.132	136.707	125.277	166.021	181.854
ITGA10	Itga10	ENSMUSG00000090210	152.122	0.248421	1.18791	0.148926	0.999818	144.885	154.617	155.474	178.299	189.823	150.011	91.9363	143.497	185.578	127.102
C22orf23	1700088E04Rik	ENSMUSG00000033029	111.269	-0.202461	-1.15066	0.148954	0.999818	126.433	95.2487	88.1746	107.814	101.864	122.62	125.891	110.579	133.746	100.32
OOEP	Ooep	ENSMUSG00000032346	76.4802	0.2391	1.18026	0.149153	0.999818	87.6933	79.8612	98.8988	84.4162	63.3563	77.5043	57.0912	76.1873	67.9409	71.8526
C11orf16	BC051019	ENSMUSG00000031022	12.9878	-0.658531	-1.57847	0.149225	0.999818	4.63843	13.9569	4.35285	15.6651	11.1137	13.6159	19.3893	9.68171	25.4307	12.033
ALS2CL	Als2cl	ENSMUSG00000044037	289.38	-0.212745	-1.15889	0.149249	0.999818	321.504	254.677	227.122	291.139	243.167	312.674	275.969	228.998	365.302	373.246
GSTM1	Gstm1	ENSMUSG00000058135	1876.95	0.146007	1.1065	0.149266	0.999818	1803.87	1736.44	1985.4	2314.13	2018.29	1849.43	1684.41	1623.12	1605.66	2148.73
FLVCR2	Flvcr2	ENSMUSG00000034258	124.175	-0.178314	-1.13156	0.149369	0.999818	119.899	114.899	97.2477	126.644	123.892	124.114	148.525	132.332	123.056	131.138
TNFSF13B	Tnfsf13b	ENSMUSG00000031497	29.9346	0.452005	1.36794	0.149402	0.999818	48.3112	17.5303	37.8384	32.0041	37.6765	30.4326	32.3218	15.9718	19.5754	27.6838
CLEC16A	Clec16a	ENSMUSG00000068663	1933.35	0.108725	1.07827	0.1496	0.999818	2106.47	1771.44	2230.23	1802.86	2121.92	1775.88	1971.57	1903.9	1826.29	1822.96
NPAS2	Npas2	ENSMUSG00000026077	580.224	0.185216	1.13699	0.149637	0.999818	668.349	720.856	587.89	450.209	660.005	554.994	608.16	598.609	489.054	464.113
TMEM104	Tmem104	ENSMUSG00000045980	391.755	-0.114976	-1.08296	0.149768	0.999818	378.497	373.794	364.138	368.474	396.346	425.089	436.451	421.146	401.417	352.193
AGPS	Agps	ENSMUSG00000042410	2215.07	0.0879425	1.06285	0.149924	0.999818	2295.77	2235.29	2483.97	2031.99	2367.85	2170.18	2029.66	2209.63	2201.99	2124.35
PTBP1	Ptbp1	ENSMUSG00000006498	1605.33	-0.105255	-1.07568	0.150093	0.999818	1663.35	1446.86	1569.96	1685.37	1369.94	1726.47	1670.02	1724.3	1695.64	1501.43
NTN1	Ntn1	ENSMUSG00000020902	1251.28	0.107389	1.07728	0.150152	0.999818	1232.57	1277.54	1367.15	1427.56	1185.04	1316.95	1197.15	1189.1	1248.25	1071.46
PTCH1	Ptch1	ENSMUSG00000021466	1856.9	-0.101866	-1.07316	0.150315	0.999818	1987.92	1831.02	1770.31	1638.75	1729.8	2081.27	1858.02	2031.51	1903.79	1736.65
TTC5	Ttc5	ENSMUSG00000006288	1360.48	-0.0720537	-1.05121	0.150361	0.999818	1340.14	1269.19	1270.14	1398.57	1355.13	1391.79	1430.17	1356.49	1355.54	1437.61
ATP6AP1L	Atp6ap1l	ENSMUSG00000078958	57.6777	0.376122	1.29785	0.150643	0.999818	47.6624	62.5238	83.2414	67.1588	63.7547	26.4937	59.9664	60.5284	36.8311	68.6158
GLIPR2	Glipr2	ENSMUSG00000028480	373.606	0.117135	1.08458	0.150842	0.999818	385.658	342.235	405.384	403.121	408.087	328.581	371.935	358.304	353.68	379.072
CCNA1	Ccna1	ENSMUSG00000027793	50.3795	0.327614	1.25494	0.151079	0.999818	55.924	42.8431	53.7867	63.6087	63.6553	51.1875	30.0968	32.5977	53.9059	56.189
CENPI	Cenpi	ENSMUSG00000031262	117.864	-0.187128	-1.13849	0.151115	0.999818	117.441	113.411	92.0773	120.565	107.425	111.644	135.481	121.204	142.176	117.218
MRPS34	Mrps34	ENSMUSG00000038880	461.101	0.132221	1.09598	0.151128	0.999818	450.784	459.882	487.954	562.346	450.306	407.23	495.807	423.589	463.371	409.743
TMC5	Tmc5	ENSMUSG00000030650	12.9178	-0.495703	-1.41001	0.151156	0.999818	9.54505	9.9232	10.1323	12.078	11.6198	11.0975	14.0485	16.2384	16.3963	18.0991
KLHDC8A	Klhdc8a	ENSMUSG00000042115	599.06	0.11956	1.0864	0.151165	0.999818	579.54	597.052	623.753	727.988	591.391	620.343	607.734	543.207	540.191	559.397
TPCN1	Tpcn1	ENSMUSG00000032741	1149.2	-0.121372	-1.08777	0.151183	0.999818	1140.75	1191.84	1116.24	944.56	1111.78	1297.18	1252.91	1222.02	1200.12	1014.64
RPRD1B	Rprd1b	ENSMUSG00000027651	780.933	-0.100868	-1.07242	0.151371	0.999818	716.055	833.53	734.87	731.561	750.709	859.058	720.795	815.759	825.712	821.282
MFN1	Mfn1	ENSMUSG00000027668	2701.52	-0.15756	-1.1154	0.151619	0.999818	2614.04	2447.91	3090.43	2194.72	2424.6	2599.64	3456.02	2587.92	3060.58	2539.29
UBXN6	Ubxn6	ENSMUSG00000019578	1529.82	-0.111468	-1.08033	0.151681	0.999818	1399.61	1303.64	1444.4	1707.22	1498.5	1631.1	1685.41	1624.91	1537.03	1466.37
APBB3	Apbb3	ENSMUSG00000117679	733.285	-0.118843	-1.08586	0.151759	0.999818	630.137	682.234	675.712	820.303	706.943	744.542	797.618	689.891	770.326	815.141
SLC24A1	Slc24a1	ENSMUSG00000034452	11.8292	0.559078	1.47333	0.151947	0.999818	11.9235	10.1291	13.4358	15.0583	19.8212	6.67468	8.55036	13.6104	6.67208	12.4163
C5orf63	C330018D20Rik	ENSMUSG00000024592	236.831	0.144031	1.10499	0.151979	0.999818	208.085	255.104	243.092	270.727	264.676	210.088	248.103	215.861	231.566	221.007
HSPA5	Hspa5	ENSMUSG00000026864	7897.78	0.0871135	1.06224	0.152102	0.999818	7709.76	7805.42	7817.52	9152.64	8193.82	7453.8	7644.99	7522.52	7376.14	8301.21
CCDC184	Ccdc184	ENSMUSG00000029875	2377.79	0.125331	1.09076	0.152211	0.999818	2124.17	2298.89	2419.06	3030.39	2532.11	2323.23	2303.96	2212.09	2184.75	2349.26
TSTD3	Tstd3	ENSMUSG00000028251	323.612	0.153226	1.11205	0.152245	0.999818	316.71	302.143	328.865	425.018	330.546	286.177	317.529	298.705	294.847	335.584
NEK9	Nek9	ENSMUSG00000034290	1541.58	-0.0851887	-1.06083	0.152271	0.999818	1574.07	1449.31	1573.73	1410.15	1474.87	1633.97	1578.38	1683.33	1595.59	1442.46
TCF15	Tcf15	ENSMUSG00000068079	7.61418	0.683527	1.60606	0.152319	0.999818	6.50807	9.07066	9.63231	15.4016	6.08653	6.53426	4.10675	4.9917	6.7277	7.08218
ST6GALNAC6	St6galnac6	ENSMUSG00000026811	1633.14	0.0951641	1.06819	0.15232	0.999818	1651.01	1753.4	1575.49	1666.7	1786.7	1702.56	1556.34	1632.16	1618.32	1388.69
PAMR1	Pamr1	ENSMUSG00000027188	208.128	0.13842	1.1007	0.152358	0.999818	205.218	233.252	205.935	227.151	218.217	210.899	209.764	191.59	202.834	176.426
MBIP	Mbip	ENSMUSG00000021028	343.296	0.154602	1.11311	0.152405	0.999818	376.732	345.239	423.23	327.11	336.846	280.61	374.105	353.64	297.424	318.022
CELSR2	Celsr2	ENSMUSG00000068740	6939.01	-0.150111	-1.10966	0.152418	0.999818	7280.93	6717.17	7177.21	4825.64	6890.68	7144.99	6780.36	8153.51	7379.6	7039.99
COA3	Coa3	ENSMUSG00000017188	941.021	0.159858	1.11718	0.15249	0.999818	838.326	894.41	928.619	1308.42	995.282	920.798	886.685	827.877	873.088	936.711
ECRG4	Ecrg4	ENSMUSG00000026051	141.561	-0.223798	-1.1678	0.152533	0.999818	159.398	121.465	114.336	150.086	107.36	120.055	156.307	143.781	189.067	153.755
SKP2	Skp2	ENSMUSG00000054115	467.658	-0.11947	-1.08634	0.152596	0.999818	474.295	445.204	447.705	457.891	415.986	467.127	463.268	574.522	473.236	457.346
IQUB	Iqub	ENSMUSG00000046192	56.5524	-0.27075	-1.20644	0.152598	0.999818	49.9246	42.3502	54.1049	52.3631	57.1707	50.2041	51.0087	60.5008	77.6923	70.2042
DDX58	Ddx58	ENSMUSG00000040296	164.15	-0.193983	-1.14392	0.1526	0.999818	146.798	149.032	158.72	168.728	141.274	192.777	182.676	199.084	177.396	125.013
CIBAR2	Cibar2	ENSMUSG00000042269	14.3989	0.581667	1.49658	0.152617	0.999818	10.5105	24.977	9.89256	20.4714	20.7079	6.90967	11.0434	15.0701	16.8566	7.55016
MFSD3	Mfsd3	ENSMUSG00000019080	139.797	-0.222429	-1.1667	0.152619	0.999818	121.745	122.454	141.507	159.954	99.3486	176.913	140.319	135.704	127.779	172.251
RNF4	Rnf4	ENSMUSG00000029110	2883.8	-0.0625883	-1.04434	0.152739	0.999818	2810.46	2858.47	2820.81	2684.08	2932.95	2924.59	3089.3	2938.02	2967.64	2811.66
TCEAL1	Tceal1	ENSMUSG00000049536	483.594	0.120998	1.08749	0.152758	0.999818	461.19	487.546	483.14	569.221	518.082	483.616	471.449	403.943	463.76	493.995
VANGL2	Vangl2	ENSMUSG00000026556	2288.68	-0.0978401	-1.07017	0.152768	0.999818	2348.26	2388.54	2247.26	1880.65	2192.29	2410.1	2350.17	2271.22	2454.12	2344.15
COMTD1	Comtd1	ENSMUSG00000021773	255.502	0.205537	1.15312	0.152793	0.999818	240.891	209.919	264.955	354.403	297.935	228.499	206.386	279.16	235.262	237.606
DNAJC13	Dnajc13	ENSMUSG00000032560	2694.93	0.139895	1.10183	0.15286	0.999818	2569.4	2986.06	3077.36	2342.5	3150.85	2257.63	2774.04	2442.36	2470.87	2878.2
NKX6-3	Nkx6-3	ENSMUSG00000063672	6.16779	1.14235	2.20741	0.152874	0.999818	1.0847	3.61237	19.1488	11.7599	6.82441	3.77534	2.69501	3.12273	0	9.65472
DOT1L	Dot1l	ENSMUSG00000061589	3019.55	-0.108916	-1.07842	0.152895	0.999818	3239.75	2987.98	2912.4	2439.13	2948.76	2978.73	3024.02	3338.17	3293.83	3032.72
FCHSD1	Fchsd1	ENSMUSG00000038524	1107.2	-0.102015	-1.07327	0.15294	0.999818	1152.28	1000.83	1096.16	973.718	1117.63	1048.17	1115.67	1121.64	1217.3	1228.58
ATP23	Atp23	ENSMUSG00000025436	165.822	-0.166561	-1.12238	0.15295	0.999818	141.415	154.556	167.37	142.71	176.877	199.426	180.192	164.051	152.487	179.134
SEC16A	Sec16a	ENSMUSG00000026924	2629.7	-0.1037	-1.07453	0.152961	0.999818	2290.66	2333.08	2840.51	2567.53	2645.25	2513.99	2606.02	2839.96	2891.14	2768.88
HHAT	Hhat	ENSMUSG00000037375	46.6802	-0.318816	-1.24731	0.153016	0.999818	38.692	28.5337	38.9839	53.3334	47.5798	49.964	36.9718	59.083	56.723	56.9373
SNX3	Snx3	ENSMUSG00000019804	3405.15	0.113647	1.08196	0.153025	0.999818	3108.78	3381.94	3359.2	4174.67	3670.03	3236.11	3246.88	3255.91	3088.42	3529.53
PIGQ	Pigq	ENSMUSG00000025728	2630.95	0.072921	1.05184	0.153084	0.999818	2613.88	2689.24	2791.11	2577.82	2812.77	2514.11	2483.67	2627.42	2756.84	2442.7
PUM1	Pum1	ENSMUSG00000028580	4026.6	-0.0856833	-1.06119	0.153127	0.999818	4078.41	3935.1	3880.43	3435.63	4205.77	4059.31	4037.74	4045.81	4303.93	4283.9
ATP6V1G2	Atp6v1g2	ENSMUSG00000024403	3217.11	0.0949508	1.06803	0.153371	0.999818	2912.31	3176.69	3519.38	3609.41	3396.58	3265.93	3075.99	3091.48	2922.94	3200.35
DLX1	Dlx1	ENSMUSG00000041911	1957.33	-0.190432	-1.14111	0.153418	0.999818	1844.74	1679.54	2413.07	1349.6	1856.47	1696.33	2225.95	2258.2	2121.86	2127.52
CDR2L	Cdr2l	ENSMUSG00000050910	1087.84	-0.0774189	-1.05513	0.153858	0.999818	1023.08	1091.73	1021.31	1034.76	1121.58	1138.75	1085.37	1122.37	1066.92	1172.54
DMP1	Dmp1	ENSMUSG00000029307	19.6726	-1.40028	-2.63953	0.153916	0.999818	3.24997	0	11.2304	26.0723	13.4662	14.3135	16.8595	88.1339	11.0413	12.3593
SLC35D3	Slc35d3	ENSMUSG00000050473	116.641	0.203518	1.1515	0.154073	0.999818	141.049	114.831	98.0502	122.851	147.276	103.254	95.9673	107.563	115.633	119.934
ALOX15B	Alox8	ENSMUSG00000020891	75.8826	0.24264	1.18316	0.154386	0.999818	86.9135	107.213	76.1078	67.693	74.474	68.1895	83.068	65.4638	62.475	67.2286
ZBTB22	Zbtb22	ENSMUSG00000051390	818.061	-0.0861552	-1.06154	0.154419	0.999818	754.682	784.334	832.231	821.356	773.635	819.248	845.162	783.501	894.975	871.488
POLR2A	Polr2a	ENSMUSG00000005198	3332.65	-0.155615	-1.1139	0.154487	0.999818	3473.67	3359.89	3512.14	2316.46	3104.25	3636.74	3376.93	3955.3	3404.17	3186.96
CFAP36	Cfap36	ENSMUSG00000020462	1741.08	0.0824895	1.05884	0.154526	0.999818	1707.05	1774.14	1712.7	1981	1777.59	1607.55	1684.02	1672.64	1696.12	1797.96
TTF2	Ttf2	ENSMUSG00000033222	152.797	-0.192112	-1.14244	0.154541	0.999818	162.439	141.481	142.959	158.732	106.606	151.274	148.49	187.941	171.366	156.679
ANKLE1	Ankle1	ENSMUSG00000046295	81.3038	0.330474	1.25743	0.154571	0.999818	100.827	81.6826	78.9265	120.59	71.1608	94.2807	59.6016	88.8528	75.5245	41.591
MPZL2	Mpzl2	ENSMUSG00000032092	76.1565	0.30765	1.23769	0.154728	0.999818	101.289	104.945	70.2994	85.6059	59.5322	77.7026	91.6886	64.0346	49.7444	56.7227
AMHR2	Amhr2	ENSMUSG00000023047	9.79165	0.842065	1.79261	0.154898	0.999818	26.893	4.98569	12.8653	18.5192	2.32166	8.11418	7.98913	4.0836	7.11696	5.02784
PLA2G5	Pla2g5	ENSMUSG00000041193	20.2509	-0.765609	-1.70009	0.154913	0.999818	10.998	6.8653	24.7328	15.2528	15.5123	52.4654	44.2957	13.158	10.0041	9.22477
MRPL13	Mrpl13	ENSMUSG00000022370	599.818	0.175023	1.12898	0.154924	0.999818	500.915	563.891	602.833	826.267	686.697	554.188	598.61	527.758	534.414	602.604
ABLIM3	Ablim3	ENSMUSG00000032735	5988.19	0.0684599	1.0486	0.15501	0.999818	6132.24	5973.95	6534.35	5633.82	6377.5	5835.34	5701.72	5951.54	5819.36	5922.07
SHOX2	Shox2	ENSMUSG00000027833	436.937	0.145131	1.10583	0.155056	0.999818	461.66	438.907	375.394	536.049	482.608	432.36	398.793	376.878	406.414	460.307
PDS5B	Pds5b	ENSMUSG00000034021	4159.05	0.0629579	1.04461	0.155131	0.999818	4071.28	4442.66	4292.79	4109.12	4331.09	3827.4	4071.46	4187.83	4122.5	4134.31
TM2D1	Tm2d1	ENSMUSG00000028563	551.231	0.114921	1.08292	0.155218	0.999818	521.197	607.043	524.998	626.98	583.948	473.909	565.945	547.812	531.483	528.993
ATP1B2	Atp1b2	ENSMUSG00000041329	8271.95	0.0625967	1.04434	0.155248	0.999818	8115.31	8380.89	8736.32	8620.37	8403.78	8506.97	7927.64	8291.78	8169.28	7567.2
CPT1A	Cpt1a	ENSMUSG00000024900	1012.6	-0.122103	-1.08832	0.155393	0.999818	1008.34	988.058	850.7	1031.73	969.687	1080.86	1102.03	1088.26	1139.12	867.186
SLC25A2	Slc25a2	ENSMUSG00000050304	5.03597	-0.900734	-1.86702	0.155694	0.999818	1.0954	7.47259	2.10292	2.72083	3.89479	4.67508	5.54207	5.21022	12.4995	5.14629
NRDC	Nrd1	ENSMUSG00000053510	4805.29	-0.11765	-1.08497	0.155801	0.999818	4754.99	4519.67	5225.25	3936.13	4612.09	4966.98	4677.48	5590.5	4560.24	5209.57
PATZ1	Patz1	ENSMUSG00000020453	1451.18	-0.0975908	-1.06999	0.156423	0.999818	1326.59	1379.07	1377.97	1478.66	1447.36	1625.59	1499.34	1310.67	1463.6	1602.95
MMP25	Mmp25	ENSMUSG00000023903	72.0093	-0.22804	-1.17124	0.156712	0.999818	70.5872	72.3805	52.8307	66.0569	69.8349	85.3133	86.8905	67.8454	80.7725	67.5812
SHKBP1	Shkbp1	ENSMUSG00000089832	695.671	-0.122435	-1.08857	0.156737	0.999818	623.511	599.911	655.21	729.311	722.165	726.083	717.281	623.977	774.106	785.153
PHF13	Phf13	ENSMUSG00000047777	725.687	-0.0847811	-1.06053	0.156757	0.999818	708.764	726.876	668.997	738.038	679.688	786.28	759.125	721.611	711.018	756.479
ELF5	Elf5	ENSMUSG00000027186	6.14221	0.883449	1.84478	0.156764	0.999818	4.8019	5.41693	9.30245	5.36482	16.6003	4.16487	8.28049	4.59928	1.99093	0.900052
GBX2	Gbx2	ENSMUSG00000034486	166.224	0.228315	1.17147	0.156822	0.999818	143.377	141.916	201.457	222.943	186.294	181.967	125.065	152.59	171.125	135.503
C19orf25	2310011J03Rik	ENSMUSG00000020133	283.521	-0.17176	-1.12643	0.156823	0.999818	240.08	246.568	261.804	344.612	240.433	327.122	315.59	282.23	260.754	316.019
USP2	Usp2	ENSMUSG00000032010	418.783	0.219233	1.16411	0.156839	0.999818	345.772	402.933	430.487	582.963	491.939	458.186	350.834	310.487	346.238	467.989
MSANTD2	Msantd2	ENSMUSG00000042138	780.614	0.137476	1.09998	0.156861	0.999818	941.937	779.489	761.694	734.572	874.328	753.281	755.811	642.392	699.567	863.068
CDC25A	Cdc25a	ENSMUSG00000032477	402.921	-0.162679	-1.11936	0.156866	0.999818	428.617	432.536	321.232	363.878	354.999	484.132	393.193	446.218	452.202	352.201
PPP6C	Ppp6c	ENSMUSG00000026753	1793.13	-0.0780138	-1.05556	0.156914	0.999818	1696.76	1851.72	1733.97	1624.54	1816.66	1795.29	1922.25	1746.59	1919.43	1824.07
CLU	Clu	ENSMUSG00000022037	3612.43	0.139913	1.10184	0.157001	0.999818	3357.68	3796.87	3423.92	4794.39	3564.03	3620.57	3694.3	3333.4	3448.19	3090.93
MIR670HG	Mir670hg	ENSMUSG00000075020	177.94	0.307239	1.23734	0.157066	0.999818	140.737	176.445	157.609	331.888	179.133	163.456	116.381	162.664	170.16	180.927
PLEKHJ1	Plekhj1	ENSMUSG00000035278	603.494	0.156294	1.11442	0.157169	0.999818	546.028	635.838	587.157	802.144	608.486	622.746	513.323	573.399	521.355	624.463
TECPR1	Tecpr1	ENSMUSG00000066621	2461.02	-0.0658102	-1.04667	0.157367	0.999818	2553.2	2374.69	2397.75	2333.76	2366.73	2505.06	2445.46	2661.3	2415.29	2556.94
LMX1B	Lmx1b	ENSMUSG00000038765	120.251	0.312319	1.2417	0.157394	0.999818	99.9464	90.5655	180.391	127.922	166.733	104.705	78.6356	105.165	147.204	101.237
AKT2	Akt2	ENSMUSG00000004056	1894.48	-0.0638864	-1.04528	0.157462	0.999818	1808.8	1820.6	1942.4	1906.66	1785.08	1941.37	1996.96	1965.54	1908.19	1869.21
CCNJL	Ccnjl	ENSMUSG00000044707	127.401	-0.194511	-1.14434	0.157668	0.999818	122.129	131.057	118.687	129.337	93.0387	141.708	135.264	160.894	122.554	119.345
VARS2	Vars2	ENSMUSG00000038838	887.02	0.148346	1.1083	0.157795	0.999818	1039.29	880.819	906.893	850.002	983.25	746.074	690.152	985.299	928.995	859.432
ITPR1	Itpr1	ENSMUSG00000030102	2649.69	-0.168105	-1.12358	0.157832	0.999818	3204.18	2453.26	2572.25	1867.05	2382.61	2809.55	2612.96	3128.17	2878.74	2588.15
MSR1	Msr1	ENSMUSG00000025044	8.46729	0.985955	1.98062	0.157872	0.999818	3.28403	39.7412	4.07228	4.16034	8.07899	5.33968	5.85793	4.0797	5.07432	4.98447
IK	Ik	ENSMUSG00000024474	2832.69	0.0579385	1.04098	0.157876	0.999818	2837.15	2943.45	3015.44	2875.91	2775.2	2730.79	2720.13	2773.27	2765.74	2889.81
ISLR2	Islr2	ENSMUSG00000051243	11917.4	-0.0905912	-1.06481	0.157951	0.999818	11795.8	11665.6	11656.9	10158.8	12438.5	11613.5	11528.4	12505.4	12677.1	13134.4
CTXN2	Ctxn2	ENSMUSG00000074872	158.877	0.210144	1.1568	0.157952	0.999818	147.345	141.08	167.41	226.443	169.075	132.685	172.229	137.062	140.258	155.18
HMMR	Hmmr	ENSMUSG00000020330	158.742	-0.174672	-1.12871	0.157955	0.999818	144.99	155.871	169.489	142.719	132.572	159.83	155.742	191.291	191.177	143.738
FBXO21	Fbxo21	ENSMUSG00000032898	5309.15	-0.0565693	-1.03999	0.157988	0.999818	5190.8	5483.79	5063.36	4927.18	5359.29	5392.6	5413.83	5414.91	5383.83	5461.88
FANCI	Fanci	ENSMUSG00000039187	81.1059	-0.248992	-1.18838	0.15799	0.999818	89.9299	74.668	77.4544	80.115	48.7974	102.707	82.8875	84.4956	94.0083	75.9961
GPC2	Gpc2	ENSMUSG00000029510	2736.5	-0.0821372	-1.05859	0.157999	0.999818	2736.71	2717.78	2602.06	2420.7	2814.81	2603.58	2741.18	2896.35	2873.82	2957.97
PTPN12	Ptpn12	ENSMUSG00000028771	1474.08	-0.129462	-1.09389	0.158145	0.999818	1617.81	1551.11	1397.52	1239.22	1235.05	1373.89	1491.43	1551.16	1640.28	1643.35
PTCH2	Ptch2	ENSMUSG00000028681	236.754	-0.271185	-1.2068	0.158366	0.999818	271.463	175.094	267.288	187.822	171.982	367.568	191.624	269.068	220.632	244.995
NADSYN1	Nadsyn1	ENSMUSG00000031090	105.082	0.236098	1.1778	0.15851	0.999818	125.621	102.385	120.411	103.657	114.971	70.6083	84.6571	96.3419	102.371	129.792
ADAMTS16	Adamts16	ENSMUSG00000049538	250.991	0.133866	1.09723	0.158719	0.999818	287.47	270.945	278.525	229.394	247.076	239.343	220.517	247.006	254.298	235.336
INSM2	Insm2	ENSMUSG00000045440	26.9844	-0.421808	-1.33961	0.158777	0.999818	20.854	27.2942	20.165	25.2349	22.1455	36.2139	42.9304	28.5607	13.463	32.9827
CLCN1	Clcn1	ENSMUSG00000029862	107.78	-0.244929	-1.18503	0.158836	0.999818	88.3539	99.8092	117.004	78.5581	107.727	96.299	104.503	116.55	162.66	106.339
GALR1	Galr1	ENSMUSG00000024553	48.4925	0.30412	1.23467	0.158902	0.999818	60.7926	35.021	55.3841	61.1589	56.0315	45.1114	37.1865	42.1163	36.2003	55.922
DSCAM	Dscam	ENSMUSG00000050272	3187.96	0.112536	1.08113	0.158927	0.999818	2926.83	3197.71	3499.46	3308.51	3628.46	3242.1	2797.89	3137.25	2753.09	3388.32
TOP3A	Top3a	ENSMUSG00000002814	216.278	-0.2373	-1.17878	0.158927	0.999818	233.992	222.863	220.488	130.774	184.702	229.038	178.575	278.231	259.881	224.235
FANCL	Fancl	ENSMUSG00000004018	237.767	-0.184184	-1.13617	0.159086	0.999818	184.256	212.761	230.417	254.816	228.147	295.844	233.573	206.065	297.538	234.254
TM7SF3	Tm7sf3	ENSMUSG00000040234	1100.41	-0.0758473	-1.05398	0.159113	0.999818	1083.73	1096.43	987.619	1075.07	1113.63	1094.51	1167.7	1146.15	1150.49	1088.76
MT-RNR2	mt-Rnr2	ENSMUSG00000064339	42414.3	0.113536	1.08188	0.159163	0.999818	38499.6	38894.3	46256.6	48395.2	48367.1	41006.2	41503.1	38754.9	38382.9	44082.7
PPARA	Ppara	ENSMUSG00000022383	17.1123	-0.568033	-1.4825	0.159425	0.999818	17.1612	13.1961	10.2795	7.87045	17.0319	43.9847	15.3778	17.3051	17.705	11.2113
MAP10	Map10	ENSMUSG00000050930	189.515	0.177585	1.13099	0.159541	0.999818	190.382	215.956	201.095	191.965	205.562	157.802	183.463	139.445	222.016	187.465
DUSP16	Dusp16	ENSMUSG00000030203	248.846	-0.165989	-1.12193	0.159573	0.999818	247.573	227.212	240.412	272.082	185.839	264.089	280.337	268.943	282.786	219.188
PRELID3B	Prelid3b	ENSMUSG00000016257	1188.09	0.0771567	1.05494	0.159607	0.999818	1229.37	1185.69	1167.14	1303.95	1213.39	1161.26	1143.85	1133.16	1105.6	1237.54
IGF2-AS	Igf2os	ENSMUSG00000086266	32.6334	0.336975	1.26311	0.159694	0.999818	31.7527	37.1077	37.8064	38.0973	36.9702	18.9907	32.7247	22.8557	37.8588	32.1702
TRMT5	Trmt5	ENSMUSG00000034442	214.059	0.207488	1.15468	0.159868	0.999818	246.44	263.548	205.189	235.243	196.723	193.718	265.13	167.548	160.491	206.561
AGTRAP	Agtrap	ENSMUSG00000029007	187.228	-0.345261	-1.27038	0.15994	0.999818	177.474	160.108	132.084	212.306	139.162	369.757	164.716	200.022	193.86	122.792
CDNF	Cdnf	ENSMUSG00000039496	27.3752	-0.590216	-1.50547	0.159962	0.999818	18.3662	21.5288	19.4271	23.2227	21.6736	20.2181	31.0422	19.5265	14.1765	84.5706
SARDH	Sardh	ENSMUSG00000009614	270.148	0.234672	1.17664	0.160108	0.999818	244.457	306.28	286.178	369.768	249.25	176.075	220.32	239.716	302.002	307.43
PKP4	Pkp4	ENSMUSG00000026991	4572.01	0.0762611	1.05428	0.160263	0.999818	4544.39	4694.72	4780.28	4433.07	5011.81	4539.97	4597.55	4694.73	4098.6	4325.01
NONO	Nono	ENSMUSG00000031311	7825.12	-0.0436906	-1.03075	0.16042	0.999818	7715.35	7685.94	7739.99	7654.03	7735.5	7915.41	7605.69	8122.4	8054.04	8022.87
ZNF217	Zfp217	ENSMUSG00000052056	172.798	-0.160184	-1.11743	0.160425	0.999818	174.864	174.743	170.567	151.893	142.471	174.724	175.574	184.002	163.292	215.85
AVPR1A	Avpr1a	ENSMUSG00000020123	124.732	0.197694	1.14686	0.160446	0.999818	155.951	140.73	137.747	102.719	129.169	105.367	102.859	120.864	118.964	132.947
KITLG	Kitl	ENSMUSG00000019966	3693.95	-0.0891207	-1.06372	0.160497	0.999818	3935.88	3730.72	3638.41	3203.52	3392.31	3618.11	3703.05	3807.56	3976.68	3933.23
PHTF2	Phtf2	ENSMUSG00000039987	1373.59	-0.0877752	-1.06273	0.160524	0.999818	1474.11	1356.67	1328.86	1235.45	1265.21	1447.98	1322.16	1430.29	1482.1	1393.03
HS3ST5	Hs3st5	ENSMUSG00000044499	538.702	0.111308	1.08021	0.160543	0.999818	523.419	554.496	579.479	595.32	543.817	575.537	450.446	528.602	505.17	530.732
FAM222A	Fam222a	ENSMUSG00000041930	250.86	-0.131258	-1.09525	0.160607	0.999818	265.503	218.988	249.674	231.446	232.762	256.299	257.021	294.255	244.073	258.576
ENPP6	Enpp6	ENSMUSG00000038173	141.072	0.222112	1.16644	0.160668	0.999818	119.716	116.862	173.064	183.036	166.486	141.872	112.022	142.777	137.038	117.844
CASKIN2	Caskin2	ENSMUSG00000034471	623.039	-0.108374	-1.07801	0.160713	0.999818	576.648	627.198	597.14	609	587.768	702.751	639.282	614.95	712.858	562.79
CNTNAP3B	Cntnap3	ENSMUSG00000033063	633.487	0.153322	1.11213	0.160757	0.999818	681.446	689.707	758.495	504.943	702.159	553.454	616.33	558.516	588.369	681.453
NFATC2	Nfatc2	ENSMUSG00000027544	275.205	0.128603	1.09323	0.16098	0.999818	276.735	277.203	310.928	280.304	291.493	291.143	243.975	247.957	243.609	288.698
C2orf50	2410004P03Rik	ENSMUSG00000071398	141.674	-0.356637	-1.28044	0.161129	0.999818	128.881	116.233	77.7343	128.132	170.22	194.989	175.031	190.621	160.557	74.3458
DNAJA3	Dnaja3	ENSMUSG00000004069	1282.51	0.0834624	1.05956	0.161421	0.999818	1216.16	1381.24	1306.06	1363.06	1331.01	1308.38	1224.6	1239.13	1144.64	1310.8
C1QL4	C1ql4	ENSMUSG00000001076	84.3235	0.303749	1.23435	0.161535	0.999818	85.4116	85.6327	96.7197	134.849	62.9718	80.0462	61.8586	68.1949	65.1913	102.359
PCDHB15	Pcdhb22	ENSMUSG00000073591	655.072	0.140025	1.10192	0.161589	0.999818	742.865	702.39	645.95	564.51	779.423	553.057	615.142	590.58	665.972	690.837
GRIN3A	Grin3a	ENSMUSG00000039579	5386.27	0.125374	1.09079	0.16166	0.999818	6107.48	5968.74	5957.86	4321.41	5746.48	5309.63	5078.35	5041.35	5410.45	4920.93
C1orf162	I830077J02Rik	ENSMUSG00000074342	9.18769	-0.681958	-1.60432	0.161691	0.999818	6.01878	5.94479	9.69681	4.2049	7.78935	7.0247	7.15259	24.1894	12.3933	7.46229
ZNF449	Zfp449	ENSMUSG00000073176	228.611	-0.138877	-1.10105	0.161732	0.999818	255.743	212.843	209.358	202.775	208.291	215.906	253.644	233.173	246.919	247.456
NSMF	Nsmf	ENSMUSG00000006476	6190.16	-0.0674245	-1.04784	0.161746	0.999818	5900.35	6115.15	5994.45	5870.76	6347.5	6245.61	6921.79	6153.61	6218.4	6133.96
SMIM20	Smim20	ENSMUSG00000061461	261.663	0.145408	1.10604	0.161882	0.999818	241.225	281.474	236.965	319.068	294.623	234.224	258.614	260.65	244.942	244.844
FANCG	Fancg	ENSMUSG00000028453	476.326	-0.163111	-1.1197	0.161975	0.999818	452.34	409.13	434.181	492.707	455.418	475.031	404.018	453.146	569.248	618.039
KCNK10	Kcnk10	ENSMUSG00000033854	1412.5	-0.14483	-1.1056	0.161999	0.999818	1518.9	1499.58	1309.98	1023.68	1357.41	1594.92	1443.6	1388.72	1592.98	1395.26
CHRNB4	Chrnb4	ENSMUSG00000035200	62.2117	-0.272067	-1.20754	0.162005	0.999818	61.2941	49.6241	62.312	61.2049	47.7557	84.38	59.9862	80.4634	67.0786	48.0181
LRRCC1	Lrrcc1	ENSMUSG00000027550	1176.29	0.089773	1.0642	0.162222	0.999818	1234.11	1318.61	1212.99	1165.01	1131.96	1189.82	1084.39	1201.13	1169.94	1054.91
C7	C7	ENSMUSG00000079105	7.17606	-0.679483	-1.60157	0.162241	0.999818	5.43844	2.76976	7.34623	7.34576	4.82316	7.5849	13.0363	6.29842	7.90346	9.21416
PARVB	Parvb	ENSMUSG00000022438	1124.71	0.0812421	1.05793	0.162269	0.999818	1114.41	1115.6	1227.71	1183.66	1140.23	1072.58	1135.52	1116.38	1140.16	1000.89
IGIP	Igip	ENSMUSG00000110185	1059.21	0.0853034	1.06091	0.162326	0.999818	1054.65	1159.74	1118.48	1020.26	1101.1	986.491	1058.7	1015.48	971.19	1106
CCDC91	Ccdc91	ENSMUSG00000030301	750.829	0.100226	1.07194	0.16261	0.999818	756.687	757.249	811.16	828.069	730.686	727.876	709.118	649.647	733	804.796
CDKN2AIPNL	Cdkn2aipnl	ENSMUSG00000020392	1486.11	0.0839975	1.05995	0.16261	0.999818	1424.8	1505.9	1504.56	1651.49	1559.93	1460.72	1479.36	1412.7	1326.31	1535.31
GLRA2	Glra2	ENSMUSG00000018589	2652.1	0.0687028	1.04877	0.162699	0.999818	2802.29	2776.39	2559.83	2623.08	2814.96	2526.57	2677.33	2441.31	2631.52	2667.71
LGI3	Lgi3	ENSMUSG00000033595	411.308	0.145602	1.10619	0.162714	0.999818	373.029	372.74	447.109	507.001	460.809	440.362	374.446	386.441	369.761	381.385
KCNK9	Kcnk9	ENSMUSG00000036760	3489.92	0.104256	1.07494	0.162773	0.999818	3715.07	3614.17	3905.31	3256.25	3589.67	3681.71	2938.46	3594.83	3416.96	3186.72
EIF4EBP2	Eif4ebp2	ENSMUSG00000020091	3296.28	-0.0659938	-1.04681	0.16279	0.999818	3446.47	3173.93	3288.72	2966.18	3231.4	3363.86	3351.68	3331.57	3437.13	3371.82
SLC2A8	Slc2a8	ENSMUSG00000026791	310.934	-0.15578	-1.11402	0.162805	0.999818	308.777	313.411	280.613	301.603	265.778	334.277	383.769	302.424	260.851	357.836
PLEKHB2	Plekhb2	ENSMUSG00000026123	3479.32	0.0746759	1.05312	0.16281	0.999818	3232.12	3592.64	3748.28	3708.92	3564.43	3495.66	3449.71	3501.23	3245.9	3254.33
GJA4	Gja4	ENSMUSG00000050234	211.68	0.176266	1.12996	0.162891	0.999818	193.62	248.438	198.803	271.002	210.708	211.542	210.696	197.103	211.99	162.902
HS6ST1	Hs6st1	ENSMUSG00000045216	3215.05	0.048655	1.0343	0.162997	0.999818	3228.13	3278.94	3211.37	3267.52	3359.81	3249.51	3124.78	3143.56	3185.37	3101.49
MCM5	Mcm5	ENSMUSG00000005410	485.033	-0.2045	-1.15229	0.163122	0.999818	530.18	403.525	453.638	529	337.559	564.969	431.989	647.324	508.725	443.424
DPH6	Dph6	ENSMUSG00000057147	469.421	-0.117441	-1.08481	0.163156	0.999818	452.286	467.365	475.654	389.145	467.852	508.304	436.243	518.479	465.193	513.692
E4F1	E4f1	ENSMUSG00000024137	783.31	-0.102021	-1.07328	0.1634	0.999818	661.408	812.947	756.398	820.302	727.184	818.691	796.45	760.57	835.066	844.082
KCTD4	Kctd4	ENSMUSG00000046523	704.569	0.110373	1.07951	0.163605	0.999818	771.425	817.202	638.499	660.685	769.348	674.457	679.465	687.891	660.361	686.351
INO80D-AS2	Ino80dos	ENSMUSG00000084799	85.7648	-0.227194	-1.17056	0.163623	0.999818	76.7608	83.7077	74.1101	72.2274	88.4789	95.2917	97.2161	75.1065	76.3373	118.411
PIP4K2A	Pip4k2a	ENSMUSG00000026737	1160.8	0.0813602	1.05802	0.163854	0.999818	1259	1188.73	1171.16	1087.81	1263.19	1166.19	1140.71	1093.82	1086.2	1151.18
CDH26	Cdh26	ENSMUSG00000039155	12.1897	0.64504	1.56378	0.163901	0.999818	11.1765	16.3509	28.5866	13.13	6.30809	7.9299	13.2355	4.8563	13.5648	6.75881
KCNIP1	Kcnip1	ENSMUSG00000053519	1515.24	0.0954745	1.06842	0.163916	0.999818	1406.71	1488.47	1631.2	1740.83	1559	1520.39	1453.72	1353.59	1466.63	1531.89
NIPSNAP3B	Nipsnap3b	ENSMUSG00000015247	1046.53	0.0834958	1.05958	0.163945	0.999818	1044.02	1042.45	1138.4	1104.8	1056.18	975.57	1070.05	996.051	949.34	1088.48
ZNF729	Zfp729a	ENSMUSG00000021510	503.956	0.147972	1.10801	0.163958	0.999818	539.981	484.775	535.458	648.752	444.984	428.133	520.109	513.875	482.521	440.967
SLC12A3	Slc12a3	ENSMUSG00000031766	10.4211	-0.708864	-1.63452	0.164025	0.999818	3.0516	14.0363	11.0946	7.38473	3.30765	9.25776	15.6466	11.6185	21.793	7.02075
OPHN1	Ophn1	ENSMUSG00000031214	1941.62	0.102968	1.07398	0.164065	0.999818	2119.41	1902.15	2279.35	1739.2	2016.96	1841.93	1988.96	1832.94	1867.87	1827.48
ATG7	Atg7	ENSMUSG00000030314	495.266	-0.101274	-1.07272	0.164179	0.999818	503.255	461.047	481.185	463.378	480.069	521.428	449.668	536.066	534.948	521.614
LMO3	Lmo3	ENSMUSG00000030226	5377.9	0.0988721	1.07094	0.164406	0.999818	5501.31	6011.99	5655.52	4731.49	5911.43	4904.69	5507.11	4947.4	5340.54	5267.54
STYX	Styx	ENSMUSG00000053205	1144.07	-0.100303	-1.072	0.164556	0.999818	1175.72	1147.99	1199.14	939.351	1061.67	1174.11	1213.35	1191.53	1189.07	1148.74
TMEM215	Tmem215	ENSMUSG00000046593	62.4995	0.247628	1.18725	0.164633	0.999818	47.7517	77.0595	68.3485	78.412	67.9349	54.3177	59.773	61.0124	55.7623	54.6228
PSMD5	Psmd5	ENSMUSG00000026869	1522.84	0.0807778	1.05759	0.164706	0.999818	1670.82	1564.5	1533.11	1532.41	1527.71	1436.95	1632.04	1380.9	1471.88	1478.11
NCAPG	Ncapg	ENSMUSG00000015880	186.481	-0.228168	-1.17135	0.164807	0.999818	198.281	170.193	169.368	201.82	118.456	197.968	203.854	252.185	198.477	154.208
CCDC28B	Ccdc28b	ENSMUSG00000028795	807.3	0.149089	1.10887	0.164838	0.999818	690.095	852.893	768.886	1063.55	868.421	831.138	753.206	702.059	780.884	761.86
IFT57	Ift57	ENSMUSG00000032965	874.293	-0.103113	-1.07409	0.164896	0.999818	832.245	828.554	839.972	871.149	841.736	777.27	993.127	923.238	861.49	974.149
SLC25A25	Slc25a25	ENSMUSG00000026819	1420.66	0.0964725	1.06916	0.1649	0.999818	1360.5	1358.39	1431.49	1518.31	1672.49	1314.55	1337.17	1424.52	1440.7	1348.44
TEX9	Tex9	ENSMUSG00000090626	767.54	-0.164098	-1.12046	0.164931	0.999818	776.571	735.524	811.47	579.231	716.391	902.508	696.166	960.544	807.485	689.512
RAD54L	Rad54l	ENSMUSG00000028702	114.253	-0.19772	-1.14688	0.164956	0.999818	123.776	103.921	92.5476	122.399	89.6158	135.555	115.091	128.683	127.491	103.447
GUCD1	Gucd1	ENSMUSG00000033416	543.545	-0.110848	-1.07986	0.164956	0.999818	591.411	482.964	493.478	526.746	521.457	573.108	611.641	527.885	519.234	587.525
ANK1	Ank1	ENSMUSG00000031543	1425.64	-0.160089	-1.11736	0.165027	0.999818	1450.21	1345.98	1503.42	1032.43	1400.71	1592.68	1442.49	1755.54	1508.14	1224.83
TAF10	Taf10	ENSMUSG00000043866	1088.13	0.172298	1.12685	0.165224	0.999818	988.403	1054.68	1163.64	1516.61	1043.36	1044.82	1205.93	1054.72	882.733	926.399
RSRC1	Rsrc1	ENSMUSG00000034544	1124.45	-0.0786222	-1.05601	0.16532	0.999818	1142.8	1076.12	1128.03	1078.82	1044.24	1050.91	1188.6	1189.97	1173.43	1171.56
TUBD1	Tubd1	ENSMUSG00000020513	140.332	-0.151611	-1.11081	0.165378	0.999818	125.093	127.523	126.773	145.345	139.681	144.839	154.646	142.411	150.523	146.49
SORCS3	Sorcs3	ENSMUSG00000063434	994.131	0.119477	1.08634	0.165501	0.999818	1019.02	1046.6	1131.16	862.976	1116.75	1039.76	872.015	909.434	1007.87	935.734
KDELR3	Kdelr3	ENSMUSG00000010830	42.7402	-0.387078	-1.30774	0.165534	0.999818	29.3452	31.4189	34.2926	59.4732	30.7024	48.0391	61.5639	61.8568	28.1178	42.5927
RABEP1	Rabep1	ENSMUSG00000020817	5350.7	0.0592993	1.04196	0.165535	0.999818	5555.64	5733.58	5270.31	5132.26	5610.38	5234.46	5119	5238.19	5356.21	5256.94
IRF6	Irf6	ENSMUSG00000026638	29.1278	0.378555	1.30004	0.165593	0.999818	23.1531	29.1848	40.8445	37.3961	34.1595	25.7039	37.4007	16.9449	25.0258	21.4647
DOK2	Dok2	ENSMUSG00000022102	35.432	-0.413036	-1.33149	0.165686	0.999818	31.8477	28.4176	36.3859	27.3314	26.0762	26.0648	38.1962	58.4627	23.112	58.425
CIDEB	Cideb	ENSMUSG00000022219	12.0859	-0.498571	-1.41281	0.165767	0.999818	11.8801	12.2274	8.13109	8.40489	9.56511	16.7077	16.0676	11.1718	12.2256	14.4773
LRP3	Lrp3	ENSMUSG00000001802	3271.92	0.0641079	1.04544	0.165963	0.999818	3315.97	3273.45	3204.41	3593.72	3335.39	3207.85	3116.31	3177.38	3127.94	3366.73
INAFM2	Inafm2	ENSMUSG00000074918	498.481	-0.0985109	-1.07067	0.166024	0.999818	494.451	498.427	437.527	506.369	470.851	523.707	524.54	506.398	476.372	546.171
SNX16	Snx16	ENSMUSG00000027534	1752.18	0.0770194	1.05484	0.166162	0.999818	1779.11	1797.9	1821.11	1720.39	1877.92	1609.03	1700.97	1660.23	1672.93	1882.22
SKA2	Ska2	ENSMUSG00000020492	885.839	-0.0950488	-1.0681	0.166204	0.999818	795.442	925.606	841.307	865.708	851.479	884.986	884.913	907.725	1032.77	868.454
HTRA2	Htra2	ENSMUSG00000068329	839.637	0.0961191	1.06889	0.16634	0.999818	815.055	832.959	804.836	959.407	924.463	787.034	803.21	779.147	840.087	850.172
PEX11A	Pex11a	ENSMUSG00000030545	260.773	-0.129487	-1.0939	0.166418	0.999818	263.685	216.806	252.042	255.776	257.284	253.044	250.276	282.918	289.618	286.283
PIEZO2	Piezo2	ENSMUSG00000041482	272.887	0.129884	1.09421	0.166531	0.999818	309.586	313.885	277.799	243.526	280.677	262.796	276.446	257.379	265.796	240.984
ELFN2	Elfn2	ENSMUSG00000043460	3178.56	0.106717	1.07678	0.166537	0.999818	3330.5	3419.59	3470.27	2697.81	3562.48	2976.39	2921	3252.01	3025.83	3129.72
POLI	Poli	ENSMUSG00000038425	386.918	-0.148962	-1.10877	0.166598	0.999818	345.417	414.664	342.608	388.963	341.415	414.116	385.624	348.706	388.459	499.205
GIMAP8	Gimap8	ENSMUSG00000064262	50.7713	-0.268122	-1.20424	0.166627	0.999818	46.9727	44.4295	37.4598	53.679	47.0774	53.6492	47.8962	69.9642	60.7351	45.8498
TFDP2	Tfdp2	ENSMUSG00000032411	651.598	-0.188505	-1.13958	0.166639	0.999818	704.901	637.925	707.149	422.576	574.847	676.618	673.259	808.176	717.804	592.722
TUNAR	Tunar	ENSMUSG00000097929	1115.77	0.0878576	1.06279	0.166796	0.999818	1076.94	1105.52	1186.04	1183.11	1195.3	1099	998.15	1124.66	1167.95	1021.01
CBLN4	Cbln4	ENSMUSG00000067578	910.555	0.128751	1.09335	0.16696	0.999818	837.475	892.921	911.084	1168.7	944.745	880.746	839.71	809.036	869.039	952.091
PM20D2	Pm20d2	ENSMUSG00000054659	44.8382	-0.35507	-1.27905	0.166996	0.999818	38.8777	55.87	29.7632	23.8517	47.9694	46.9911	45.0142	53.5651	66.9273	39.5522
ALKBH7	Alkbh7	ENSMUSG00000002661	232.793	0.153302	1.11211	0.167086	0.999818	215.939	231.984	230.389	295.965	251.581	227.715	242.004	194.28	224.364	213.703
PRRT1	Prrt1	ENSMUSG00000015476	1846	0.105724	1.07603	0.167278	0.999818	1654.45	1856.4	2075.1	1947.18	2035.59	1898.58	1850.52	1760.84	1574.89	1806.44
DCLRE1B	Dclre1b	ENSMUSG00000027845	262.538	-0.169171	-1.12441	0.167404	0.999818	302.265	243.755	206.083	235.572	247.405	254.916	247.564	337.435	284.468	265.915
IL17RA	Il17ra	ENSMUSG00000002897	162.204	-0.266724	-1.20307	0.167524	0.999818	177.338	123.588	105.784	160.037	170.182	116.147	161.944	217.402	207.313	182.308
NOCT	Noct	ENSMUSG00000023087	2378.02	0.0835736	1.05964	0.167538	0.999818	2429.25	2491.66	2311.44	2503.62	2498.89	2276.47	2394.36	2154.53	2154.05	2565.91
KCNJ15	Kcnj15	ENSMUSG00000062609	8.89183	0.703173	1.62808	0.167571	0.999818	10.5588	13.9941	18.3459	5.32145	7.3792	6.46095	10.173	4.51076	2.42065	9.7534
MORN5	Morn5	ENSMUSG00000026894	27.9468	0.417895	1.33598	0.167615	0.999818	19.4591	26.7073	35.988	49.9379	27.7733	29.0671	28.2071	15.4321	22.5664	24.3293
RRAGA	Rraga	ENSMUSG00000070934	2162.14	0.0785683	1.05597	0.167624	0.999818	2111.1	2196.04	2109.62	2480.15	2206.8	2170.33	2074.9	2025.89	2086.53	2160.06
ACTL6A	Actl6a	ENSMUSG00000027671	442.497	-0.16619	-1.12209	0.167655	0.999818	373.026	394.206	370.741	548.23	398.946	509.261	480.861	500.955	447.546	401.2
AHDC1	Ahdc1	ENSMUSG00000037692	2013.48	-0.116788	-1.08432	0.167656	0.999818	2102.44	1975.2	2000.85	1552.74	2030.11	2120.51	1983.29	2268.74	2129.56	1971.38
SUSD4	Susd4	ENSMUSG00000038576	2443.34	0.0671455	1.04764	0.16766	0.999818	2311.94	2538.46	2536.01	2475.57	2638.31	2473.74	2397.84	2396.97	2384.25	2280.34
GUSB	Gusb	ENSMUSG00000025534	444.367	-0.140771	-1.10249	0.167823	0.999818	354.44	395.746	430.482	490.025	443.762	502.846	490.222	397.076	457.939	481.137
TMEM62	Tmem62	ENSMUSG00000054484	581.867	0.0987781	1.07087	0.167955	0.999818	608.659	652.977	551.946	597.377	596.605	554.413	588.164	538.421	606.295	523.809
PRRX1	Prrx1	ENSMUSG00000026586	330.741	-0.176698	-1.13029	0.16804	0.999818	314.718	336.328	257.786	329.601	312.359	316.26	365.529	384.312	422.59	267.922
ZFP1	Zfp1	ENSMUSG00000055835	517.759	0.0985467	1.07069	0.168076	0.999818	525.869	514.842	511.858	579.214	545.043	494.821	506.559	453.483	508.465	537.434
APOA1	Apoa1	ENSMUSG00000032083	10.0493	0.566141	1.48056	0.168606	0.999818	9.7751	12.8	10.1557	14.4735	12.5876	9.36654	5.44982	10.3783	11.2215	4.28468
RCL1	Rcl1	ENSMUSG00000024785	441.056	0.101832	1.07314	0.168764	0.999818	466.082	443.893	450.149	473.333	449.18	414.361	393.172	474.174	406.702	439.514
FSTL3	Fstl3	ENSMUSG00000020325	42.92	0.322482	1.25048	0.168767	0.999818	55.8438	37.9602	51.7477	57.6234	35.9584	47.4995	35.2616	31.798	28.1287	47.3784
TAP2	Tap2	ENSMUSG00000024339	62.3587	0.279252	1.21357	0.168949	0.999818	64.888	58.752	54.1367	76.1081	89.6549	57.6141	68.7001	38.2751	61.9484	53.5094
VEZF1	Vezf1	ENSMUSG00000018377	1772.55	-0.082054	-1.05852	0.168983	0.999818	1816.34	1764.27	1707.79	1542.97	1779.16	1886.68	1716.83	1833.52	1910.43	1767.48
TOX2	Tox2	ENSMUSG00000074607	1071.04	0.113113	1.08156	0.169026	0.999818	926.611	1069.51	1151.96	1215	1202.22	1084.15	974.314	969.158	1049.92	1067.54
PIGH	Pigh	ENSMUSG00000021120	292.586	-0.124131	-1.08985	0.169127	0.999818	326.536	265.829	276.631	268.909	263.372	288.107	309.563	288.291	313.743	324.878
MRPS26	Mrps26	ENSMUSG00000037740	834.2	0.115255	1.08317	0.16913	0.999818	774.459	836.153	810.925	1025.67	889.737	821.164	778.164	758.912	781.811	865.001
MRPS24	Mrps24	ENSMUSG00000020477	504.578	0.146431	1.10683	0.169184	0.999818	468.195	511.64	497.554	666.504	506.753	513.505	500.147	465.018	415.834	500.625
TSPO	Tspo	ENSMUSG00000041736	29.8954	-0.390505	-1.31085	0.169284	0.999818	30.138	18.088	19.4787	39.1241	22.2951	29.8091	38.2603	23.172	37.0976	41.4915
TARS1	Tars	ENSMUSG00000022241	1371.6	-0.136547	-1.09927	0.169347	0.999818	1456.03	1062.62	1312.24	1420.74	1284.11	1418.3	1461.65	1200.57	1514.76	1585.01
EVC2	Evc2	ENSMUSG00000050248	173.909	-0.198473	-1.14748	0.169447	0.999818	192.726	190.448	131.87	153.93	142.003	221.367	180.165	159.712	201.452	165.423
ZNF853	Zfp853	ENSMUSG00000093910	252.069	0.137562	1.10004	0.169543	0.999818	233.782	268.391	255.81	261.824	299.765	263.309	211.78	255.655	231.354	239.021
CNKSR1	Cnksr1	ENSMUSG00000028841	6.49665	1.00941	2.01309	0.169617	0.999818	9.58618	18.0459	3.10173	8.66596	4.48299	3.5973	5.66786	0.78922	10.2231	0.806262
ZFP62	Zfp62	ENSMUSG00000046311	1247.97	-0.124275	-1.08996	0.169631	0.999818	1396.59	1262.77	1218.15	975.186	1120.57	1211.77	1290.14	1327.19	1309.8	1367.53
DHRS7B	Dhrs7b	ENSMUSG00000042569	337.6	0.133799	1.09718	0.169659	0.999818	330.804	329.734	321.594	431.231	353.479	343.427	324.127	308.959	321.126	311.524
PABIR1	Fam122a	ENSMUSG00000074922	236.011	-0.126676	-1.09178	0.169701	0.999818	234.597	222.921	245.312	227.84	197.698	228.745	255.276	243.898	253.289	250.539
PGP	Pgp	ENSMUSG00000043445	1328.41	0.106932	1.07694	0.169744	0.999818	1328.05	1302.29	1345.15	1604.63	1308.76	1312.07	1419.25	1258.42	1210.07	1195.36
HMGCS2	Hmgcs2	ENSMUSG00000027875	667.199	-0.132188	-1.09595	0.169754	0.999818	620.176	608.494	584.669	771.773	597.84	746.116	728.499	593.216	719.352	701.858
DBT	Dbt	ENSMUSG00000000340	557.331	0.126368	1.09154	0.169779	0.999818	563.81	577.931	711.194	557.671	501.142	506.158	559.407	547.826	525.37	522.802
RHOJ	Rhoj	ENSMUSG00000046768	227.575	-0.150853	-1.11023	0.169914	0.999818	202.237	203.339	193.9	269.473	208.556	240.264	243.748	233.651	256.89	223.694
ZMPSTE24	Zmpste24	ENSMUSG00000043207	751.218	-0.0919817	-1.06583	0.169946	0.999818	763.814	720.424	665.771	720.782	763.853	765.873	768.977	748.44	857.413	736.834
TMEM184B	Tmem184b	ENSMUSG00000009035	1294.02	-0.0714691	-1.05079	0.169982	0.999818	1245.68	1291.18	1353.8	1182.25	1239.59	1354.23	1301.34	1327.03	1289.46	1355.68
CTDSP2	Ctdsp2	ENSMUSG00000078429	2355.34	-0.066259	-1.047	0.169996	0.999818	2362.98	2274.68	2223.72	2310.88	2333.67	2333.3	2490.91	2454.09	2529.26	2239.91
HYAL3	Hyal3	ENSMUSG00000036091	23.8357	-0.374821	-1.29668	0.170014	0.999818	22.1386	23.4663	15.8353	24.202	17.6905	26.2079	18.196	30.6313	27.7259	32.2628
CCDC136	Ccdc136	ENSMUSG00000029769	1276.03	0.11795	1.08519	0.17006	0.999818	1277.33	1200.88	1250.21	1648.49	1266.06	1219.53	1182.71	1247.53	1227.2	1240.39
COL8A1	Col8a1	ENSMUSG00000068196	317.416	-0.160282	-1.11751	0.170085	0.999818	352.916	312.871	291.337	285.994	256.228	285.736	372.958	385.737	331.333	299.049
SCNN1B	Scnn1b	ENSMUSG00000030873	9.54335	0.60378	1.51969	0.170116	0.999818	7.591	10.9316	14.3442	14.2784	10.6222	12.3091	8.58472	8.24225	3.33549	5.19456
HPGD	Hpgd	ENSMUSG00000031613	62.2505	-0.265869	-1.20236	0.170125	0.999818	62.5152	65.5674	49.2691	67.2041	38.1155	63.0058	82.5022	63.746	60.3636	70.2157
WAPL	Wapl	ENSMUSG00000041408	1412.44	-0.104736	-1.0753	0.170157	0.999818	1456.41	1509.76	1287.28	1176.22	1375.53	1450.41	1378.79	1518.62	1561.09	1410.31
TPSB2	Tpsb2	ENSMUSG00000033825	8.63494	-0.785009	-1.7231	0.170166	0.999818	10.0734	2.80503	11.5006	4.81757	2.83713	13.7857	12.1558	7.00211	3.29113	18.0809
CFAP221	Cfap221	ENSMUSG00000036962	16.2218	0.588726	1.50392	0.170182	0.999818	31.0134	14.3089	27.2821	16.8611	10.111	8.01554	23.4296	9.07807	12.3733	9.7445
MASTL	Mastl	ENSMUSG00000026779	146.915	-0.163978	-1.12037	0.170183	0.999818	139.895	148.269	150.389	141.847	112.548	146.642	166.136	163.332	161.48	138.615
ITIH2	Itih2	ENSMUSG00000037254	169.956	0.227078	1.17046	0.170383	0.999818	201.814	155.343	190.492	219.802	149.484	129.926	194.552	117.983	159.775	180.391
HRCT1	Hrct1	ENSMUSG00000071001	7.35743	-0.865662	-1.82218	0.17039	0.999818	2.19413	11.0183	4.06935	7.59964	0.973253	4.70578	13.2346	4.1036	11.1292	14.5464
PENK	Penk	ENSMUSG00000045573	1044.1	0.147803	1.10788	0.170567	0.999818	841.428	1017.68	1104.44	1242.74	1280.46	1026.53	957.783	1065.07	995.004	909.814
PDE11A	Pde11a	ENSMUSG00000075270	57.048	0.284388	1.21789	0.170574	0.999818	81.9135	59.0842	66.8135	43.9107	61.448	59.6581	49.5384	56.6273	55.0729	36.4132
MCM8	Mcm8	ENSMUSG00000027353	131.635	0.172838	1.12727	0.170625	0.999818	153.012	136.745	118.696	147.985	141.709	130.417	115.606	132.762	103.049	136.374
NLRC3	Nlrc3	ENSMUSG00000049871	72.8532	-0.238947	-1.18013	0.170643	0.999818	84.8389	64.9552	67.7639	61.5556	55.6378	83.3321	74.0366	92.254	84.1505	60.0077
PROCR	Procr	ENSMUSG00000027611	30.6902	-0.404388	-1.32353	0.170674	0.999818	35.4666	23.1149	11.5219	37.9762	24.7725	40.6408	30.8565	40.2427	29.4305	32.8794
ZFAND2A	Zfand2a	ENSMUSG00000053581	1531.42	0.0952506	1.06825	0.170686	0.999818	1520.08	1601.45	1516.21	1438.39	1836.55	1441.53	1526.43	1442.38	1479.46	1511.67
WNT5A	Wnt5a	ENSMUSG00000021994	566.905	-0.121411	-1.0878	0.17083	0.999818	622.45	502.014	575.708	554.188	463.738	594.659	609.702	628.902	565.076	552.609
CAMK2D	Camk2d	ENSMUSG00000053819	4660.42	0.0734976	1.05226	0.170879	0.999818	5025.28	4735.27	5067.87	4418.57	4649.23	4325.57	4431.4	4558.47	4839.68	4552.85
FAM184A	Fam184a	ENSMUSG00000019856	690.431	0.146428	1.10683	0.170894	0.999818	836.169	785.927	745.306	600.991	658.334	614.559	638.487	629.998	786.547	607.998
PHF21B	Phf21b	ENSMUSG00000016624	397.295	-0.22727	-1.17062	0.1709	0.999818	311.512	450.003	393.067	353.754	321.781	434.803	389.079	618.991	380.419	319.544
ZNF106	Zfp106	ENSMUSG00000027288	4662.3	-0.180959	-1.13364	0.170955	0.999818	5012.4	4437.5	4957.85	3096.44	4347.18	4673.9	4742.47	5621.13	5715.46	4018.73
TNFRSF8	Tnfrsf8	ENSMUSG00000028602	68.4103	0.213432	1.15944	0.170965	0.999818	77.754	76.2691	67.7142	78.8481	66.338	54.7848	61.1013	70.2667	68.0304	62.9966
GTPBP6	Gtpbp6	ENSMUSG00000033434	670.543	0.107017	1.077	0.171107	0.999818	663.769	647.647	664.247	807.45	693.954	622.501	685.779	659.341	599.705	661.037
CENPJ	Cenpj	ENSMUSG00000064128	270.863	-0.173722	-1.12796	0.171122	0.999818	312.767	278.915	223.229	244.63	214.89	298.162	262.197	247.571	290.23	336.04
LIMK1	Limk1	ENSMUSG00000029674	2413.22	0.0788676	1.05619	0.171191	0.999818	2413.93	2424.91	2614.46	2300.74	2642.6	2511.16	2242.57	2408.84	2317.11	2255.83
ZNF226	Zfp61	ENSMUSG00000050605	553.018	-0.127375	-1.0923	0.171246	0.999818	489.785	515.499	550.861	482.508	605.117	626.505	565.821	492.376	632.002	569.704
B9D2	B9d2	ENSMUSG00000063439	257.594	0.162544	1.11926	0.171267	0.999818	253.785	268.091	216.429	330.198	291.277	222.399	243.388	258.043	229.105	263.225
GTF2B	Gtf2b	ENSMUSG00000028271	580.729	-0.0982988	-1.07051	0.171327	0.999818	521.639	562.797	573.701	616.773	529.883	585.338	648.585	574.137	577.924	616.512
NOP56	Nop56	ENSMUSG00000027405	3733.31	0.0698897	1.04964	0.171545	0.999818	3919.39	3650.66	3978.99	3968.87	3603.19	3821.24	3569.67	3537.29	3482.46	3801.33
KCNIP2	Kcnip2	ENSMUSG00000025221	1265.55	0.120145	1.08684	0.171652	0.999818	1128.51	1359.18	1397.81	1209.96	1495.53	1150.65	1279.24	1231.27	1091.92	1311.4
DOCK3	Dock3	ENSMUSG00000039716	6171	-0.0642551	-1.04554	0.171707	0.999818	5986.41	6175.97	5914.65	5721.57	6365.42	6123.99	6652.72	6401.75	5981.77	6385.77
YWHAH	Ywhah	ENSMUSG00000018965	15433.8	0.0714832	1.0508	0.17174	0.999818	14486	15842.4	15189.2	17215.6	16344.6	14826.1	14984.7	15088.8	14740.4	15620.2
RABGGTA	Rabggta	ENSMUSG00000040472	1005.29	0.0906461	1.06485	0.171848	0.999818	917.604	994.787	1080.4	1081.02	1108.11	960.524	922.528	971.204	1009.66	1007.1
AURKB	Aurkb	ENSMUSG00000020897	193.161	-0.202875	-1.15099	0.172022	0.999818	187.588	129.42	200.74	212.922	168.299	224.537	214.92	220.596	210.589	161.999
CASZ1	Casz1	ENSMUSG00000028977	157.955	0.177783	1.13114	0.17222	0.999818	171.713	167.83	189.982	138.228	170.534	135.503	140.019	131.327	183.482	150.932
LINGO3	Lingo3	ENSMUSG00000051067	678.289	0.11714	1.08458	0.172346	0.999818	663.262	712.007	738.786	717.816	695.303	728.491	549.895	605.605	655.618	716.103
KATNIP	Katnip	ENSMUSG00000032743	741.537	-0.132368	-1.09609	0.172525	0.999818	771.127	748.315	750.81	574.953	691.438	777.272	894.559	774.897	742.096	689.903
ZNF354B	Zfp354b	ENSMUSG00000020335	95.4891	-0.208826	-1.15575	0.172597	0.999818	108.773	69.7193	95.3813	88.221	81.9793	110.917	97.9965	85.9589	106.757	109.189
HOXA2	Hoxa2	ENSMUSG00000014704	36.931	0.575529	1.49022	0.172722	0.999818	39.2082	24.7389	46.6723	42.5989	67.5944	36.9667	6.23274	26.1049	24.9203	54.2723
NKD1	Nkd1	ENSMUSG00000031661	704.653	-0.169924	-1.125	0.172931	0.999818	625.439	581.116	683.616	831.275	594.793	934.428	697.858	773.928	669.579	654.499
UTP4	Utp4	ENSMUSG00000041438	625.779	-0.093944	-1.06728	0.173011	0.999818	612.747	642.298	555.7	567.803	647.598	639.479	613.98	635.01	665.067	678.104
TMEM87A	Tmem87a	ENSMUSG00000033808	880.21	-0.0796676	-1.05677	0.173045	0.999818	934.723	830.09	837.436	851.202	828.269	893.079	961.709	889.266	878.771	897.557
R3HDM2	R3hdm2	ENSMUSG00000025404	4666	0.0670147	1.04755	0.173186	0.999818	4533.07	4829.47	5129.57	4767.66	4612.83	4695.78	4423.83	4593.63	4332.55	4741.63
NQO1	Nqo1	ENSMUSG00000003849	109.055	0.223664	1.1677	0.173192	0.999818	86.9048	114.478	138.804	130.992	116.27	102.526	107.522	76.0546	95.9638	121.037
ZNF608	Zfp608	ENSMUSG00000052713	1508	-0.128938	-1.09349	0.173193	0.999818	1506.96	1482.89	1594.66	1100.88	1518.26	1584	1519.69	1692.11	1594.59	1485.97
PPP1R8	Ppp1r8	ENSMUSG00000028882	1145.76	-0.0705894	-1.05015	0.173276	0.999818	1072.24	1139.07	1066.89	1192.73	1116.58	1195.37	1182.57	1190.07	1130.52	1171.58
PIH1D2	Pih1d2	ENSMUSG00000000167	36.4321	-0.427427	-1.34483	0.17328	0.999818	37.7418	31.5453	16.8108	51.9257	19.849	56.7206	47.6314	31.2609	36.6525	34.183
AATK	Aatk	ENSMUSG00000025375	4779.07	0.05545	1.03918	0.173417	0.999818	4558.63	4907.94	4814.36	4967.76	5102.73	4609.01	4649.83	4763.86	4667.5	4749.08
BSCL2	Bscl2	ENSMUSG00000071657	1438.64	0.087678	1.06266	0.173516	0.999818	1377.91	1416.7	1429.68	1689.12	1498.62	1425.8	1443.07	1372.4	1363.76	1369.36
NRK	Nrk	ENSMUSG00000052854	80.7742	-0.445022	-1.36134	0.173744	0.999818	106.023	59.2954	82.4594	76.3307	18.3248	108.187	86.1119	113.496	88.8645	68.6488
KCNJ9	Kcnj9	ENSMUSG00000038026	543.745	0.116947	1.08444	0.174055	0.999818	567.182	541.5	613.386	543.584	565.129	546.243	597.913	532.196	472.022	458.296
TLR1	Tlr1	ENSMUSG00000044827	11.5156	-0.605851	-1.52188	0.17432	0.999818	9.94133	9.3895	10.6518	10.8508	4.82443	9.60155	24.1448	12.6085	17.0571	6.08653
LRRC18	Lrrc18	ENSMUSG00000041673	22.9929	-0.502086	-1.41626	0.174414	0.999818	10.0441	15.3044	26.477	21.3613	21.1456	31.9707	26.8325	27.9922	38.7996	10.0016
SNX31	Snx31	ENSMUSG00000013611	22.7083	-0.447266	-1.36345	0.174593	0.999818	23.0947	20.5381	11.1729	18.1226	21.7292	32.91	24.5666	15.8929	17.6741	41.3822
CA5B	Car5b	ENSMUSG00000031373	86.3843	-0.222293	-1.16659	0.174609	0.999818	76.0081	88.424	88.3955	72.5325	73.4483	101.735	94.9169	64.2655	107.008	97.1087
LGALSL	Lgalsl	ENSMUSG00000042363	2675.96	0.0590668	1.04179	0.174767	0.999818	2700.11	2884.59	2681.14	2602.42	2783.95	2539.18	2624.04	2595.26	2687.95	2660.95
BAIAP2L2	Baiap2l2	ENSMUSG00000018126	99.9626	0.418252	1.33631	0.174921	0.999818	78.16	67.7524	66.405	157.37	206.488	108.198	90.9875	60.927	76.204	87.1343
KHDRBS2	Khdrbs2	ENSMUSG00000026058	458.105	0.139874	1.10181	0.175007	0.999818	476.622	490.358	449.876	463.223	521.89	422.094	426.574	357.974	435.144	537.295
OCA2	Oca2	ENSMUSG00000030450	25.6942	-0.398713	-1.31833	0.175131	0.999818	22.838	37.5678	19.8019	15.8058	14.6585	30.4586	28.9835	32.212	28.1969	26.4191
SLCO2B1	Slco2b1	ENSMUSG00000030737	337	-0.111506	-1.08036	0.175168	0.999818	334.728	313.651	298.836	327.447	345.425	346.73	389.076	327.035	351.227	335.843
CBLB	Cblb	ENSMUSG00000022637	1128.74	-0.141666	-1.10318	0.175322	0.999818	1178.74	1166.28	1109.45	780.388	1132.9	1123.85	1203.02	1237.88	1199.86	1154.97
PCSK2	Pcsk2	ENSMUSG00000027419	3765.93	0.0756845	1.05386	0.175355	0.999818	3768.26	4081.16	3930.91	3448.89	4094	3599.62	3787.4	3682.15	3691.3	3575.59
MT-RNR1	mt-Rnr1	ENSMUSG00000064337	31530.5	0.121385	1.08778	0.175405	0.999818	27694.7	29578.2	33303.3	38332.1	35372.8	31538.1	32213.2	28460.6	27795.6	31016.6
FGF3	Fgf3	ENSMUSG00000031074	42.4517	0.637461	1.55559	0.175486	0.999818	23.4006	101.296	26.8366	95.1208	14.244	44.8933	29.3883	30.8192	24.6669	33.8518
PLK1	Plk1	ENSMUSG00000030867	232.063	-0.146385	-1.10679	0.175555	0.999818	211.292	228.34	207.457	263.596	190.965	269.797	251.953	231.332	238.326	227.573
CCDC177	Ccdc177	ENSMUSG00000062961	673.935	0.0936776	1.06709	0.17557	0.999818	696.856	739.382	675.718	625.182	741.918	670.209	645.48	677.524	659.981	607.104
NCAPH	Ncaph	ENSMUSG00000034906	287.312	-0.172487	-1.127	0.175832	0.999818	292.13	270.027	238.323	334.518	215.765	316.056	351.696	274.889	297.317	282.401
MT-CO1	mt-Co1	ENSMUSG00000064351	386274	0.0909441	1.06507	0.175949	0.999818	381826	381696	448916	359354	420435	363703	364242	366475	370342	405753
ZNF598	Zfp598	ENSMUSG00000041130	1424.01	-0.0722648	-1.05137	0.175984	0.999818	1438.13	1459.12	1349.14	1399.37	1296.35	1536.53	1437.39	1391.15	1473.5	1459.35
NPAS4	Npas4	ENSMUSG00000045903	456.581	0.107591	1.07743	0.176097	0.999818	481.534	474.859	449.681	422.537	539.17	423.403	433.755	459.784	441.877	439.209
CACNA1G	Cacna1g	ENSMUSG00000020866	5709	0.0917849	1.06569	0.176547	0.999818	5448.4	5667.35	6595.67	5622.68	6116.57	5488.43	5421.5	5032.23	5929.37	5767.76
TCEAL6	Tceal6	ENSMUSG00000031409	758.989	0.103551	1.07441	0.176602	0.999818	661.949	801.943	809.161	875.647	781.142	742.857	713.865	725.311	715.855	762.158
CD4	Cd4	ENSMUSG00000023274	18.0852	0.785411	1.72358	0.176743	0.999818	17.3192	21.116	59.1476	7.38798	12.598	16.6437	23.598	13.7195	2.94199	6.3795
PIK3R4	Pik3r4	ENSMUSG00000032571	959.403	0.11376	1.08204	0.176772	0.999818	1014.79	953.504	1129.11	1057.03	834.865	980.262	947.41	922.619	859.136	895.294
ISG20L2	Isg20l2	ENSMUSG00000048039	594.394	-0.105182	-1.07563	0.17679	0.999818	618.419	640.901	531.561	556.209	517.13	631.907	611.024	620.986	576.726	639.078
VNN1	Vnn1	ENSMUSG00000037440	16.2816	-0.496318	-1.41061	0.176802	0.999818	16.6446	16.664	15.3772	9.35991	8.92223	17.6133	16.3339	31.5315	19.3634	11.0061
MOCS1	Mocs1	ENSMUSG00000064120	160.049	-0.262753	-1.19977	0.177011	0.999818	118.36	143.666	180.762	152.184	129.175	168.762	117.118	173.479	263.293	153.689
CHGB	Chgb	ENSMUSG00000027350	4248.44	0.0920117	1.06586	0.177046	0.999818	3835.96	4308.98	4348.98	5053.62	4371.33	4164.96	4211.34	4088.2	4029.24	4071.81
MMP28	Mmp28	ENSMUSG00000020682	122.21	-0.200162	-1.14883	0.177084	0.999818	133.654	125.589	116.225	104.337	89.8977	143.979	141.041	141.484	121.969	103.927
FCRL2	Fcrls	ENSMUSG00000015852	187.347	-0.228832	-1.17189	0.177099	0.999818	181.698	152.997	138.567	220.842	168.148	158.689	258.646	183.059	238.713	172.107
ATG9A	Atg9a	ENSMUSG00000033124	2216.59	0.0791812	1.05642	0.177488	0.999818	2184.98	2389.97	2358.47	2148.14	2304.33	2304.22	1993.81	2245.56	2190.77	2045.65
SDCBP	Sdcbp	ENSMUSG00000028249	2167.65	-0.0924713	-1.0662	0.177614	0.999818	2014.72	2287.69	2007.89	2221.27	1956.67	2038.34	2273.9	2119.92	2374.39	2381.66
WNT4	Wnt4	ENSMUSG00000036856	496.636	0.141659	1.10317	0.177632	0.999818	455.631	512.443	470.992	662.534	502.906	467.798	497.255	482.03	434.156	480.616
ASB11	Asb11	ENSMUSG00000031382	7.30485	-0.653605	-1.57309	0.177638	0.999818	3.21645	4.00792	10.3357	5.87508	4.87632	8.58458	6.6836	7.99565	11.1252	10.3481
AKAP14	Akap14	ENSMUSG00000036551	8.83693	-0.726822	-1.65499	0.177657	0.999818	6.59588	10.2752	5.2421	5.51269	5.66005	10.2841	18.2305	7.3478	17.1219	2.0991
LINC00461	C130071C03Rik	ENSMUSG00000050334	3880.92	-0.115772	-1.08355	0.177667	0.999818	4274.81	3722.53	3890.01	3079.88	3659.83	3853.43	3663.69	4140.69	4358.9	4165.42
TBC1D2B	Tbc1d2b	ENSMUSG00000037410	775.152	-0.0872105	-1.06231	0.17769	0.999818	826.992	745.882	759.826	681.513	745.865	820.364	788.402	798.1	825.06	759.519
SNHG5	Snhg5	ENSMUSG00000097195	563.989	-0.0921507	-1.06596	0.177706	0.999818	532.04	559.647	542.846	565.938	527.964	554.274	580.592	641.164	538.488	596.937
[truncated: 12,830 more rows]

## Sheet: HT versus WT P10 Whole brain
Supplementary dataset 1. RNA-Seq results for whole-brain samples from naïve WT and Arid1b+/– mice at P10.
HT versus WT P10 Whole brain
Gene Information			Deseq2 Results					HT					Wild Type
HGNC symbol	Mouse symbol	Ensemble ID	baseMean	log2FC	FC	p-value	adjusted p-value	W01-HT1	W01-HT2	W01-HT3	W01-HT4	W01-HT5	W01-WT1	W01-WT2	W01-WT3	W01-WT4	W01-WT5
ARID1B	Arid1b	ENSMUSG00000069729	2997.11	-0.543474	-1.45748	1.51918e-55	2.45105e-51	2367.52	2546.76	2452.92	2443.9	2383.21	3589.94	3562.39	3590.27	3584.89	3449.3
HBB	Hbb-bs	ENSMUSG00000052305	3875.62	-0.759473	-1.69287	5.87752e-13	1.89656e-09	3251.46	2793.63	2686.19	2208.26	3453.66	5294.76	5216.47	4682	4265.72	4904.07
TMEM181	Tmem181a	ENSMUSG00000038141	6243.41	0.176472	1.13012	2.28687e-10	6.14938e-07	6758.48	6632.18	6523.41	6759.5	6451.86	5843.43	5968.96	5770.85	5883.14	5842.28
HBA2	Hba-a1	ENSMUSG00000069919	2263.24	-0.621193	-1.53815	1.54888e-08	3.56994e-05	2115.96	1901.41	1831.55	1313.98	1755.67	3190.23	2800.74	2525.85	2452.42	2744.63
NCAM2	Ncam2	ENSMUSG00000022762	4158.67	0.250033	1.18923	2.13586e-08	3.82888e-05	4843.99	4263.99	4240.53	4631.16	4612.35	3705.35	3794.86	3806.85	3822.71	3864.93
IFI16	Ifi203	ENSMUSG00000039997	406.264	0.391619	1.31186	3.13145e-08	5.05228e-05	482.162	435.768	450.001	491.958	445.251	352.308	330.942	358.919	373.024	342.312
NID2	Nid2	ENSMUSG00000021806	813.244	-0.53234	-1.44627	1.7467e-07	0.000234844	517.236	716.821	699.586	652.602	734.042	952.306	957.58	799.816	1064.35	1038.1
IRS4	Irs4	ENSMUSG00000054667	648.508	0.347702	1.27253	3.03754e-07	0.000355227	781.682	697.49	738.786	677.021	737.67	517.194	565.97	629.525	564.623	575.122
PAN3	Pan3	ENSMUSG00000029647	1450.85	0.278569	1.21299	3.08242e-07	0.000355227	1608.41	1659.4	1535.18	1477.66	1672.1	1368.86	1354.72	1314.73	1203.81	1313.65
SLC17A8	Slc17a8	ENSMUSG00000019935	378.91	0.375178	1.297	4.10956e-07	0.000414398	458.35	434.666	399.526	457.144	390.473	330.198	328.921	331.077	331.574	327.169
IKBKB	Ikbkb	ENSMUSG00000031537	2041.99	-0.228957	-1.17199	5.12494e-07	0.000486387	1834.16	1842.85	1909.25	1852.24	1960.21	2293.29	2294.41	2039.13	2189.69	2204.69
EMILIN1	Emilin1	ENSMUSG00000029163	216.266	-0.75211	-1.68425	5.49535e-07	0.000492567	124.149	217.227	166.909	166.002	132.896	336.157	240.183	250.565	265.726	262.842
ITGA8	Itga8	ENSMUSG00000026768	238.769	0.506444	1.42054	6.27562e-07	0.000532899	281.198	329.564	284	263.617	245.205	205.097	193.186	178.512	218.563	188.745
DYNLT1	Dynlt1b	ENSMUSG00000096255	3237.54	0.428	1.34537	1.02948e-06	0.000790937	2986.37	4033.99	3740.57	4161.77	3647.76	2836.18	2717.01	2887.89	2970.42	2393.45
PPRC1	Pprc1	ENSMUSG00000055491	1106.78	-0.242169	-1.18277	1.55764e-06	0.00109265	948.114	985.248	1090.56	1020.55	1023.5	1243.64	1185.87	1177.45	1217.47	1175.36
CDC42EP2	Cdc42ep2	ENSMUSG00000045664	541.184	-0.331854	-1.25863	3.20787e-06	0.00207023	426.591	535.066	469.962	466.293	496.308	565.387	627.904	599.082	596.698	628.547
LMAN2L	Lman2l	ENSMUSG00000001143	1535.57	-0.183544	-1.13567	3.41309e-06	0.00211795	1422.93	1412.18	1489.94	1457.69	1406.26	1652.42	1617.12	1592.47	1643.73	1660.98
CBLN2	Cbln2	ENSMUSG00000024647	1126.16	0.22766	1.17093	4.21332e-06	0.00251769	1265.01	1196.79	1142.66	1220.83	1250.33	1089.98	1041.07	1009.21	1050.77	994.985
PLA2G4E	Pla2g4e	ENSMUSG00000050211	806.851	0.417379	1.3355	5.41564e-06	0.00312057	992.482	932.901	813.957	1021.09	854.144	638.009	750.556	631.409	804.001	629.953
PLEKHO2	Plekho2	ENSMUSG00000050721	383.865	-0.393711	-1.31377	6.61768e-06	0.00368171	270.149	332.513	335.225	359.98	358.371	431.009	423.978	480.543	437.741	409.146
CCDC107	Ccdc107	ENSMUSG00000028461	535.668	-0.307563	-1.23762	8.86822e-06	0.00476933	494.323	459.089	501.034	501.246	437.534	548.918	642.682	608.329	581.063	582.464
COL4A1	Col4a1	ENSMUSG00000031502	6617.96	-0.277051	-1.21172	1.02104e-05	0.00531401	5241.56	6248.54	6040.05	6570.59	5817.12	7203.51	7097.51	7249.19	7896.62	6814.91
SNED1	Sned1	ENSMUSG00000047793	1234.59	-0.447378	-1.36356	1.08112e-05	0.00545088	844.011	1144.52	1161.67	1059.45	1009.2	1253.68	1317.39	1530	1326.88	1699.09
FHL1	Fhl1	ENSMUSG00000023092	5371.45	0.160259	1.11749	1.43556e-05	0.00694107	5565.8	5647.5	5703.2	5795.06	5634.68	4891.31	5070.37	5074.41	5426.05	4906.16
OLIG1	Olig1	ENSMUSG00000046160	6292.74	-0.210766	-1.1573	1.46273e-05	0.00694107	5353.72	5991.57	5994.29	5939.67	5883.56	6446.64	6862.84	6644.25	6494.95	7315.87
PHKA2	Phka2	ENSMUSG00000031295	1086.09	0.247401	1.18707	1.50657e-05	0.00694484	1197.44	1264.45	1145.46	1080.3	1207.9	942.796	993.721	1062.98	977.914	987.926
MFRP	Mfrp	ENSMUSG00000034739	106.092	-0.636684	-1.55475	1.8874e-05	0.0084587	81.8908	86.2274	83.5022	80.4361	82.8731	99.6626	129.612	147.953	113.586	155.177
MYCBPAP	Mycbpap	ENSMUSG00000039110	51.8168	-1.01027	-2.01429	2.03981e-05	0.00889468	47.9273	23.2298	36.2664	28.9395	34.8437	44.7956	76.9555	66.6816	80.9108	77.6182
DNLZ	Dnlz	ENSMUSG00000075467	1112.27	-0.225754	-1.16939	2.25563e-05	0.00933139	934.444	1060.52	1047.39	1058.76	1022.15	1186.73	1286.51	1163.63	1195.19	1167.38
FAM228B	Fam228b	ENSMUSG00000050545	170.324	0.617946	1.53469	2.49593e-05	0.0100673	218.347	240.228	209.614	205.485	157.382	136.095	111.631	129.31	121.12	174.029
AGT	Agt	ENSMUSG00000031980	1860.55	0.2793	1.21361	2.67365e-05	0.0105211	2043.11	2109	1938.26	1810.85	2299.29	1574.5	1642.6	1694.52	1698.81	1794.56
FAM162A	Fam162a	ENSMUSG00000003955	557.722	-0.271819	-1.20733	2.96757e-05	0.0111346	499.703	494.755	529.161	515.637	486.727	582.49	565.336	666.417	625.157	611.838
OXTR	Oxtr	ENSMUSG00000049112	600.265	0.259011	1.19666	3.09947e-05	0.0111428	717.546	635.827	664.221	602.515	652.712	557.758	526.767	548.922	544.913	551.472
PLA2G3	Pla2g3	ENSMUSG00000034579	505.282	0.436513	1.35333	3.30353e-05	0.0114658	681.146	568.823	541.46	546.101	569.804	507.67	381.262	421.352	477.136	358.067
SEMA3C	Sema3c	ENSMUSG00000028780	1234.91	0.190818	1.14141	3.3401e-05	0.0114658	1315.4	1308.63	1305.67	1360.92	1292.01	1161.3	1101.11	1164.54	1223.78	1115.76
IL11RA	Il11ra1	ENSMUSG00000073889	669.515	-0.358117	-1.28175	3.47356e-05	0.0116755	545.125	540.173	671.902	574.951	599.762	658.802	785.923	691.8	785.683	841.028
CCR5	Ccr5	ENSMUSG00000079227	167.802	0.932159	1.90813	3.61295e-05	0.0118962	238.765	156.808	248.699	298.539	157.528	182.516	94.3188	105.37	83.3799	112.09
BEND5	Bend5	ENSMUSG00000028545	287.448	0.359794	1.28324	3.86668e-05	0.0123043	330.046	337.854	291.984	345.932	310.184	249.04	236.782	238.434	285.384	248.844
PER1	Per1	ENSMUSG00000020893	2448.72	0.205789	1.15332	3.88941e-05	0.0123043	2597.43	2549.23	2749.35	2669.55	2547.85	2318.31	2235.24	2215.38	2120.41	2484.49
SOD3	Sod3	ENSMUSG00000072941	355.801	-0.466311	-1.38157	4.12673e-05	0.012804	252.658	321.922	359.881	277.014	280.988	429.671	429.054	404.245	336.079	466.495
POLL	Poll	ENSMUSG00000025218	228.288	-0.343831	-1.26912	4.29732e-05	0.0130817	188.825	202.773	200.217	208.661	204.549	252.087	254.017	260.286	262.656	248.813
PTPRD	Ptprd	ENSMUSG00000028399	11651.2	0.148344	1.1083	4.42061e-05	0.0132078	12836.1	11861.3	11678.8	12378.5	12495	10676.5	11019.1	10961.9	11400.2	11204.4
GLE1	Gle1	ENSMUSG00000019715	1886.98	0.187532	1.13881	4.5674e-05	0.0133976	2094.46	1971.08	1969.65	2097.38	1916.98	1670.21	1833.48	1732.95	1756.1	1827.51
IRAK1	Irak1	ENSMUSG00000031392	1631.19	0.17811	1.1314	4.76815e-05	0.0134964	1700.64	1750.68	1655.74	1739.46	1811.99	1465.03	1489.13	1567.82	1574.26	1557.09
PCDH10	Pcdh10	ENSMUSG00000049100	8458.27	0.143687	1.10472	5.20376e-05	0.0144754	9388.61	8446.31	8649.69	8869.72	9045.74	7954.26	7983.11	8036.96	8246.54	7961.78
ZMYM4	Zmym4	ENSMUSG00000042446	2577.73	0.175659	1.12948	5.96233e-05	0.0163044	2802.42	2821.89	2617.75	2636.95	2792.63	2294.16	2362.02	2414.29	2506.15	2529.07
CARMIL3	Carmil3	ENSMUSG00000022211	5811.67	0.19913	1.14801	6.50629e-05	0.0172086	6332.21	6186.25	6268.31	6367.59	5908.25	5476.84	5467.39	5251.63	5914.34	4943.88
GALR1	Galr1	ENSMUSG00000024553	115.339	-0.544629	-1.45865	6.91724e-05	0.0177796	95.8372	96.8465	102.308	71.0843	103.13	114.794	147.106	146.394	137.559	138.328
FAM205C	Fam205c	ENSMUSG00000050141	84.8656	0.616443	1.53309	6.97522e-05	0.0177796	104.568	125.385	80.5507	99.4499	103.784	63.8331	72.2328	63.0873	61.9387	73.8272
UCP2	Ucp2	ENSMUSG00000033685	1317.84	-0.274776	-1.20981	7.05279e-05	0.0177796	1093.51	1169.69	1284.17	1215.41	1197.84	1526.47	1441.21	1411.09	1257.38	1581.59
GPC5	Gpc5	ENSMUSG00000022112	1193.18	0.17144	1.12618	7.26293e-05	0.0180277	1244.44	1298.85	1301.04	1235.13	1239.79	1095.89	1105.29	1139.32	1144.5	1127.61
AOX1	Aox1	ENSMUSG00000063558	110.17	0.544009	1.45802	7.5696e-05	0.0185042	149.925	139.098	119.788	107.17	137.993	94.2094	100.577	80.0906	81.521	91.3275
LDLRAP1	Ldlrap1	ENSMUSG00000037295	422.143	-0.51256	-1.42658	7.87801e-05	0.0189707	269.743	411.987	318.961	345.225	390.99	592.415	543.462	499.369	395.123	454.154
KIF11	Kif11	ENSMUSG00000012443	415.902	-0.445171	-1.36148	8.00405e-05	0.0189908	386.301	306.525	359.387	400.866	308.133	462.947	469.214	515.56	562.575	387.506
HTR7	Htr7	ENSMUSG00000024798	620.041	0.238394	1.17968	8.38091e-05	0.0193311	676.063	680.556	643.319	668.371	687.835	577.406	618.297	565.345	559.182	524.035
PCDH17	Pcdh17	ENSMUSG00000035566	5867.39	0.141315	1.10291	8.38711e-05	0.0193311	6456.14	6071.43	5853.15	6281.28	6112.94	5388.27	5584.99	5567.84	5702.78	5655.03
RECQL5	Recql5	ENSMUSG00000020752	712.379	-0.368248	-1.29078	8.72605e-05	0.019829	573.733	599.109	711.112	640.365	582.204	843.47	919.185	840.877	666.951	746.779
CDK2AP1	Cdk2ap1	ENSMUSG00000029394	2563.97	-0.144056	-1.10501	8.86308e-05	0.0198607	2469.35	2521.53	2461.9	2380.14	2347.59	2783.11	2671.26	2677.09	2621.06	2706.67
RTCA	Rtca	ENSMUSG00000000339	1670.26	0.165547	1.12159	9.88295e-05	0.0215475	1778.9	1724.91	1680.57	1843.27	1803.46	1526.15	1553.99	1621.17	1601.01	1569.15
PHOSPHO1	Phospho1	ENSMUSG00000050860	296.395	-0.514819	-1.42881	0.000106786	0.0226696	211.517	238.304	252.473	208.416	307.808	376.801	366.693	291.684	296.747	413.509
STXBP5	Stxbp5	ENSMUSG00000019790	4131.13	0.138343	1.10064	0.000111577	0.0232875	4416.73	4307.53	4222.08	4243.99	4454.95	3758.23	3889.29	4012.8	3914.12	4091.56
HAP1	Hap1	ENSMUSG00000006930	10446.8	0.145706	1.10627	0.000112628	0.0232875	11174.1	10994.3	10903.5	10965.7	10833.2	10332.7	9926.26	9940.91	10238.7	9158.61
CDH10	Cdh10	ENSMUSG00000022321	1666.03	0.182787	1.13507	0.000114027	0.0232875	1906.85	1704.24	1715.33	1800.72	1731.59	1544.89	1599.71	1620.52	1489.08	1547.41
ADGRL2	Adgrl2	ENSMUSG00000028184	5417.51	0.223888	1.16788	0.000117987	0.023795	5845.09	5795.71	5644.61	5870.41	6029.25	4928.17	4977.98	5008.14	5648.63	4427.12
SERPINH1	Serpinh1	ENSMUSG00000070436	2076.34	-0.423356	-1.34104	0.000125053	0.0249086	1296.75	1769.59	2163.67	1912.75	1723.09	2715.93	2150.95	2335.36	2371.16	2324.15
MSX1	Msx1	ENSMUSG00000048450	140.249	-0.553083	-1.46722	0.000129001	0.0253818	90.3098	133.257	123.577	119.704	99.8474	180.554	161.854	190.212	128.486	174.685
PLCH1	Plch1	ENSMUSG00000036834	801.176	0.216722	1.16209	0.00013675	0.0265822	873.242	880.69	802.735	858.608	890.936	703.32	799.809	745.276	740.244	716.904
PRPSAP1	Prpsap1	ENSMUSG00000015869	1558.65	-0.19752	-1.14673	0.000139409	0.0267764	1343.36	1421.64	1517.7	1469.7	1505.12	1683.21	1712.16	1538.86	1656.18	1738.54
EHD2	Ehd2	ENSMUSG00000074364	454.991	-0.249582	-1.18886	0.000142744	0.0270945	374.201	425.929	431.521	410.947	433.231	493.693	501.175	507.911	477.708	493.59
DSE	Dse	ENSMUSG00000039497	239.017	-0.371377	-1.29359	0.000149047	0.0271877	202.879	208.226	222.211	219.019	186.863	263.435	259.451	247.497	259.095	321.495
ENG	Eng	ENSMUSG00000026814	1453.71	-0.293925	-1.22597	0.000150666	0.0271877	1051.13	1324.72	1420.13	1431.36	1298.02	1609.85	1605.32	1577.86	1513.71	1705.03
MAST4	Mast4	ENSMUSG00000034751	2215.24	0.198859	1.14779	0.000150761	0.0271877	2619.24	2393.29	2327.4	2310.99	2192.72	2095.46	2029.97	1962.77	2142.35	2078.24
ARMCX5	Armcx5	ENSMUSG00000072969	746.67	0.495064	1.40938	0.000151232	0.0271877	1220.05	830.339	637.584	861.112	819.422	613.756	605.767	620.642	640.738	617.288
IMPA2	Impa2	ENSMUSG00000024525	331.247	0.748143	1.67963	0.000154074	0.0273167	215.522	449.608	585.696	463.133	365.23	241.85	216.085	295.387	239.502	240.457
MTDH	Mtdh	ENSMUSG00000022255	4015.19	0.222469	1.16673	0.000165311	0.0289905	4869.12	4281	3855.28	4313.55	4303.64	3574.64	3627.21	3835.17	3867.53	3624.82
NOVA1	Nova1	ENSMUSG00000021047	3883.7	0.194385	1.14424	0.000169715	0.0293959	4549.78	4044.63	4074.86	3885.12	4172.27	3345.03	3670.3	3645.28	3782.29	3667.47
MTFR1	Mtfr1	ENSMUSG00000027601	280.264	-0.382457	-1.30356	0.000172714	0.0293959	230.474	231.022	278.725	207.176	268.686	323.572	311.72	341.39	277.672	332.205
ZNF445	Zfp445	ENSMUSG00000047036	7511.55	0.116772	1.08431	0.000173088	0.0293959	7587.8	7722.91	7808.09	7776.95	8181.61	7271.42	7228.7	7121.66	7376.39	7039.94
BRINP3	Brinp3	ENSMUSG00000035131	1482.26	0.255025	1.19336	0.000175109	0.0294293	1783.31	1603.94	1557.99	1589.81	1530.35	1294.95	1315.03	1379.43	1538.15	1229.66
KIF2C	Kif2c	ENSMUSG00000028678	128.951	-0.619844	-1.53671	0.000179348	0.0298309	77.5093	111.544	110.21	121.726	85.8581	130.963	136.672	172.541	201.376	141.116
STIP1	Stip1	ENSMUSG00000024966	4711.97	-0.142646	-1.10393	0.000184976	0.0301496	4423.14	4644.52	4692.89	4363.75	4271.08	4926.52	5099.98	4858.42	4827.62	5011.75
PRKCSH	Prkcsh	ENSMUSG00000003402	2420.47	-0.170592	-1.12552	0.000190319	0.0301496	2115.89	2247.83	2400.92	2362.92	2256.07	2595.97	2586.08	2417.5	2591.68	2629.8
HEBP2	Hebp2	ENSMUSG00000019853	115.282	-0.512343	-1.42637	0.000193794	0.0301496	110.214	85.2824	90.0982	90.4381	99.9219	108.645	151.248	126.997	152.817	137.162
NET1	Net1	ENSMUSG00000021215	557.402	0.222873	1.16706	0.000193921	0.0301496	608.919	572.798	594.052	634.376	591.804	505.031	528.049	536.553	510.253	492.191
SORCS3	Sorcs3	ENSMUSG00000063434	1434.99	0.17813	1.13142	0.000194345	0.0301496	1545.01	1467.73	1469.21	1526.28	1609.72	1384.24	1393.44	1351.51	1259.89	1342.89
CAPNS1	Capns1	ENSMUSG00000001794	4303.71	-0.154034	-1.11268	0.000200372	0.0307701	3735.76	4306.87	4119.91	4196.83	4005.13	4539.72	4538.91	4560.71	4531.28	4502.02
ZNF329	Zfp329	ENSMUSG00000057894	1308.79	0.24981	1.18905	0.000202159	0.0307701	1380.33	1419.5	1453.55	1437.29	1416	1087.21	1270.85	1346.58	1068.19	1208.45
SERPIND1	Serpind1	ENSMUSG00000022766	62.1021	-0.651202	-1.57048	0.000210931	0.0316198	45.2159	47.6658	61.2003	37.5985	49.7138	84.6431	83.7074	68.5287	74.7999	67.9477
AK4	Ak4	ENSMUSG00000028527	1157.03	-0.335206	-1.26156	0.000212187	0.0316198	910.629	1068.99	1065.63	954.04	1114.68	1249.73	1070.29	1386.83	1254.33	1495.15
IPO9	Ipo9	ENSMUSG00000041879	6855.97	0.188814	1.13983	0.000213621	0.0316198	7017.24	7120.25	7592.92	7230.47	7556.26	6027.03	6222.17	6815.15	6919.69	6058.49
PABPC4	Pabpc4	ENSMUSG00000011257	1567.76	-0.214918	-1.16064	0.000223937	0.0328455	1579.79	1364.12	1447.3	1519.83	1346.57	1754.82	1743.17	1620.75	1578.99	1722.22
RGL3	Rgl3	ENSMUSG00000040146	288.404	-0.470657	-1.38574	0.000236972	0.0344443	215.123	266.609	227.926	232.422	265.289	271.423	374.24	288.621	320.865	421.525
GPR17	Gpr17	ENSMUSG00000052229	9028.76	-0.467071	-1.3823	0.000244392	0.0352056	5050.4	7930.23	9536.75	7560.97	7818.44	9579.48	10670.4	10913.9	9312.76	11914.2
KIRREL3	Kirrel3	ENSMUSG00000032036	3176.7	0.159341	1.11678	0.000252506	0.0360525	3468.26	3468.69	3331.83	3333.22	3160.23	3045.75	3022.63	3011.81	3124.79	2799.74
ATF6B	Atf6b	ENSMUSG00000015461	2694.62	-0.164937	-1.12112	0.000255375	0.0361422	2317.24	2534.42	2728.6	2569.99	2546.92	2875.66	2776.42	2853.1	2878.15	2865.66
HSDL2	Hsdl2	ENSMUSG00000028383	1334.01	-0.175872	-1.12965	0.000271643	0.0377818	1249.12	1275.64	1303.27	1168.04	1267.6	1387.91	1383.73	1396.32	1399.8	1508.69
SRRM2	Srrm2	ENSMUSG00000039218	33530.6	0.101574	1.07294	0.000275268	0.0379588	35052.3	34644.1	34213.6	34004.4	35637.8	31404.2	33207.8	32817.4	31645.7	32678.6
PLEKHA8	Plekha8	ENSMUSG00000005225	673.704	-0.278064	-1.21257	0.000281006	0.0379887	530.133	603.214	655.637	580.104	674.779	749.884	731.641	757.478	667.949	786.221
CXXC4	Cxxc4	ENSMUSG00000044365	1845.06	0.170916	1.12577	0.000285163	0.0379887	2119.22	1968.21	1840.4	1886.4	1958.71	1722.34	1729.11	1760.1	1785.19	1680.89
SERINC2	Serinc2	ENSMUSG00000023232	245.422	-0.388601	-1.30912	0.000288607	0.0379887	170.253	208.279	221.142	214.98	246.033	316.68	263.329	256.975	291.936	264.615
PTH2R	Pth2r	ENSMUSG00000025946	112.922	0.433671	1.35067	0.000289061	0.0379887	140.762	128.112	128.655	131.758	119.951	91.2786	97.7447	103.032	98.7336	89.1922
ABI3BP	Abi3bp	ENSMUSG00000035258	709.212	0.260868	1.1982	0.000291098	0.0379887	875.573	714.204	746.601	726.583	804.337	671.496	612.067	653.698	603.539	684.019
MRPS21	Mrps21	ENSMUSG00000054312	663.724	-0.215015	-1.16072	0.000291707	0.0379887	624.863	643.235	603.292	565.772	635.281	724.217	675.115	716.154	701.659	747.651
NAT14	Nat14	ENSMUSG00000035285	1176.04	-0.209354	-1.15617	0.000312411	0.0398345	997.601	1139.02	1142.63	1100.95	1070.28	1294.56	1299.9	1232.77	1153.64	1329.01
GLUD1	Glud1	ENSMUSG00000021794	10650.5	0.110901	1.0799	0.00031356	0.0398345	11020.1	10826.6	10999.4	10882.2	11570.3	10088	9946.77	10339.7	10496.2	10336
CDKN2C	Cdkn2c	ENSMUSG00000028551	192.187	-0.429367	-1.34664	0.000326627	0.0411055	136.372	188.769	159.49	180.983	152.951	267.113	207.793	205.562	216.213	206.622
IQGAP3	Iqgap3	ENSMUSG00000028068	174.864	-0.409796	-1.3285	0.000328661	0.0411055	124.03	160.477	158.672	162.828	143.254	231.563	200.587	190.907	201.767	174.553
MRPS25	Mrps25	ENSMUSG00000014551	1537.23	-0.181452	-1.13402	0.000346842	0.0430457	1588.2	1345.72	1418.86	1444.91	1410	1599.14	1585.16	1662.58	1642.49	1675.23
CNTN2	Cntn2	ENSMUSG00000053024	8019.44	-0.197111	-1.1464	0.000354414	0.0430877	6573.94	7469.78	7572.1	8143.88	7596.59	8166.06	8599.09	8997.49	8627.17	8448.27
COMMD9	Commd9	ENSMUSG00000027163	689.388	-0.306585	-1.23678	0.000355991	0.0430877	724.054	547.566	619.355	565.281	632.641	816.682	703.55	756.739	696.685	831.325
GLT1D1	Glt1d1	ENSMUSG00000049971	798.811	0.261334	1.19859	0.000358353	0.0430877	890.921	811.217	800.696	1009.45	846.333	729.927	720.646	674.11	779.533	725.277
GPT	Gpt	ENSMUSG00000022546	255.545	-0.371572	-1.29376	0.0003648	0.0430877	175.132	209.965	256.629	238.62	232.005	290.031	279.918	272.029	284.718	316.408
KIF22	Kif22	ENSMUSG00000030677	263.464	-0.307252	-1.23735	0.000365234	0.0430877	234.86	247.538	228.021	245.559	220.423	287.196	323.655	301.624	272.887	272.878
CPNE4	Cpne4	ENSMUSG00000032564	2494.91	0.201238	1.14968	0.000365874	0.0430877	3032.91	2607.77	2503.53	2610.36	2590.92	2393.4	2376.96	2357.77	2232.92	2242.52
CCDC130	Ccdc130	ENSMUSG00000004994	301.391	-0.381204	-1.30243	0.000372999	0.0436084	262.529	273.963	285.686	261.805	223.696	350.145	336.393	370.716	377.502	271.473
PDYN	Pdyn	ENSMUSG00000027400	886.882	0.193716	1.14371	0.000375779	0.0436174	1012.92	947.186	916.089	926.234	931.438	887.001	835.669	787.314	826.471	798.501
RLBP1	Rlbp1	ENSMUSG00000039194	554.324	-0.280108	-1.21429	0.000381042	0.0437971	467.2	508.29	580.535	502.15	445.429	599.009	634.218	558.316	635.443	612.644
RAC2	Rac2	ENSMUSG00000033220	93.2408	0.740055	1.67024	0.000384923	0.0437971	146.585	80.7767	101.414	172.255	88.0832	76.6745	58.4852	68.2606	70.3562	69.5171
COL25A1	Col25a1	ENSMUSG00000058897	2056.86	0.246412	1.18625	0.00042726	0.047871	2648.13	2181.41	2084.43	2058.67	2191.01	1805.06	1941.5	1841.26	1832.49	1984.59
MRC2	Mrc2	ENSMUSG00000020695	504.683	-0.354628	-1.27866	0.000431518	0.0480146	371.201	535.201	492.829	417.452	396.677	626.552	548.475	545.619	577.948	534.874
DLG2	Dlg2	ENSMUSG00000052572	19032.4	0.10513	1.07559	0.000435166	0.0480889	20704.2	19315.2	19052.5	19707.3	19851.6	18027.8	18381.7	18442.5	18256.8	18584.4
ZKSCAN2	Zkscan2	ENSMUSG00000030757	1704.72	0.290152	1.22277	0.000452672	0.0490022	2267.83	1697.07	1655.39	1796.03	1963.72	1567.11	1498.89	1505.8	1641.76	1453.64
PDE10A	Pde10a	ENSMUSG00000023868	5685.28	0.168764	1.12409	0.000453687	0.0490022	6460.18	5953.72	6039.54	5492.73	6143.23	5259.45	5374.09	5447.48	5092.2	5590.14
F3	F3	ENSMUSG00000028128	753.474	0.259682	1.19721	0.000453826	0.0490022	827.456	766.64	925.88	836.133	749.287	678.621	619.614	690.498	692.54	748.075
ARHGEF18	Arhgef18	ENSMUSG00000004568	1793.03	-0.233	-1.17528	0.00045558	0.0490022	1424.57	1690.5	1724.46	1687.49	1710.97	1793.68	1955.09	1833.33	1985.04	2125.15
PMAIP1	Pmaip1	ENSMUSG00000024521	41.0003	0.756087	1.6889	0.000458769	0.0490184	44.2893	54.6113	61.6348	52.1975	45.1089	37.4723	25.9065	34.8782	22.1394	31.7646
ETFB	Etfb	ENSMUSG00000004610	640.466	-0.265705	-1.20222	0.00046416	0.0490549	477.975	599.836	591.229	617.141	620.009	701.658	713.564	728.1	651.86	703.29
RNASEH2C	Rnaseh2c	ENSMUSG00000024925	570.989	-0.272911	-1.20824	0.000465192	0.0490549	427.191	518.613	565.261	525.767	545.03	626.755	637.815	587.09	669.686	606.681
LCORL	Lcorl	ENSMUSG00000015882	1692.79	0.169685	1.12481	0.000474224	0.049415	1887.3	1679.38	1804.54	1781.96	1806.96	1532.95	1515.4	1660.82	1666.73	1591.83
LRRK1	Lrrk1	ENSMUSG00000015133	212.227	-0.714029	-1.64038	0.000474732	0.049415	106.882	124.984	186.372	183.252	202.822	354.946	176.15	244.04	301.913	240.913
CDC42EP1	Cdc42ep1	ENSMUSG00000049521	542.853	-0.379627	-1.30101	0.00049603	0.0512798	364.098	536.224	475.508	463.302	516.743	580.56	665.844	600.654	523.378	702.217
COL4A2	Col4a2	ENSMUSG00000031503	5636.78	-0.129874	-1.0942	0.000503581	0.0512798	5192.56	5487.29	5372.56	5635.8	5224.06	6058.45	5658.99	5945.75	6039.95	5752.42
BAIAP3	Baiap3	ENSMUSG00000047507	2470.64	0.158349	1.11601	0.000504317	0.0512798	2682.8	2606.83	2656.52	2583.18	2503.67	2320.37	2465.36	2162.15	2426.96	2298.53
MYCT1	Myct1	ENSMUSG00000046916	39.8423	-0.765336	-1.69977	0.000507002	0.0512798	27.4893	28.8968	24.4139	36.2095	30.4942	38.344	53.869	56.0839	60.2465	42.3761
TP53INP2	Trp53inp2	ENSMUSG00000038375	10644	-0.175628	-1.12946	0.000508539	0.0512798	9594.31	10186.2	10602.3	9967.48	9632.15	10919.5	11864.3	11375.5	10305.9	11992.5
PARP10	Parp10	ENSMUSG00000063268	102.859	-0.453718	-1.36957	0.000523614	0.052472	104.781	74.7305	80.3123	90.6295	86.4859	112.837	123.974	112.672	119.476	122.687
PNMA3	Pnma3	ENSMUSG00000046287	1489.67	0.214437	1.16025	0.000551157	0.0548911	1733.78	1548.77	1534.42	1694.48	1491.31	1401.25	1452.31	1291.77	1463.01	1285.54
CNTN6	Cntn6	ENSMUSG00000030092	1288	0.20656	1.15393	0.000554996	0.0549344	1528.67	1372.56	1295.43	1403.13	1300.87	1153.76	1243.11	1127.99	1265.78	1188.68
IGFBP3	Igfbp3	ENSMUSG00000020427	721.195	0.354747	1.27876	0.000560184	0.0551098	1008.61	753.783	702.988	695.805	887.47	669.747	585.286	604.959	648.803	654.503
LRRC8C	Lrrc8c	ENSMUSG00000054720	1064.21	-0.176085	-1.12981	0.000567515	0.0554926	962.479	938.423	1056.07	1023.27	1015.37	1149.21	1174.77	1082.28	1129.36	1110.92
GNL2	Gnl2	ENSMUSG00000028869	1855.25	0.17077	1.12566	0.000580509	0.0564212	2142.97	1944.69	1825.24	1938.81	1975.43	1822.62	1701.31	1707.32	1728.23	1765.88
CEP104	Cep104	ENSMUSG00000039523	1540.09	-0.158008	-1.11575	0.000590164	0.0570074	1456.26	1412.65	1458.25	1470.89	1480.04	1598.98	1732.58	1640.86	1515.89	1634.45
IGFBP2	Igfbp2	ENSMUSG00000039323	2412.6	-0.34443	-1.26965	0.000593606	0.0570074	1649.65	2279.74	2409.18	2480.87	1806.85	2743.98	2628.05	2725.61	2730.43	2671.66
HTR2C	Htr2c	ENSMUSG00000041380	3100.61	0.192457	1.14271	0.000607976	0.0577161	3525.49	3300.23	3106.38	3082.68	3521.83	2743.17	2920.08	3038.71	2733.31	3034.22
BUB1	Bub1	ENSMUSG00000027379	120.893	-0.464553	-1.37989	0.00060975	0.0577161	105.121	106.038	99.2737	103.345	92.9389	146.356	166.111	130.65	150.898	108.199
KLHL7	Klhl7	ENSMUSG00000028986	3745.16	0.142323	1.10368	0.000611718	0.0577161	4209.83	3816.72	3785.54	3896.1	3942.01	3524.17	3450.78	3637.44	3713.55	3475.44
CRYAB	Cryab	ENSMUSG00000032060	854.142	-0.320139	-1.24845	0.000618063	0.0579758	674.854	847.953	779.593	698.669	796.145	911.889	991.328	964.067	781.784	1095.13
PPCDC	Ppcdc	ENSMUSG00000063849	305.049	-0.302227	-1.23305	0.000628265	0.0585921	292.736	285.395	241.039	273.75	274.051	332.749	363.656	331.737	295.372	360.007
ZNF436	Zfp46	ENSMUSG00000051351	2952.32	0.12393	1.0897	0.000650857	0.0603502	3198.04	2995.24	3033.49	3026.24	3145.45	2774.61	2798.87	2766.05	2942.49	2842.68
HERC1	Herc1	ENSMUSG00000038664	11308	0.117427	1.0848	0.000676033	0.0611856	12167	11557.4	11486	11836.6	11794.1	10347.5	10882	10581.4	11232.8	11195.4
GPR149	Gpr149	ENSMUSG00000043441	202.616	0.350309	1.27483	0.000678453	0.0611856	255.77	227.519	206.885	240.367	205.585	170.606	186.615	184.774	191.493	156.546
ZNF280C	Zfp280c	ENSMUSG00000036916	1003.69	0.306212	1.23646	0.000690216	0.0611856	1376.4	965.1	978.854	1110.54	1120.51	844.323	925.05	899.247	925.782	891.076
MRPL34	Mrpl34	ENSMUSG00000034880	602.167	-0.213903	-1.15982	0.000691826	0.0611856	523.406	603.72	537.534	557.102	564.165	636.243	677.695	673.048	605.009	643.751
ANXA2	Anxa2	ENSMUSG00000032231	540.563	-0.278373	-1.21283	0.000695417	0.0611856	446.564	543.381	534.646	467.642	449.444	666.1	559.671	572.361	564.437	601.386
NADK	Nadk	ENSMUSG00000029063	2149.22	-0.159239	-1.1167	0.000703174	0.0611856	1845.93	2102.48	1991.71	2082.9	2126.68	2237.23	2348.11	2219.73	2290.19	2247.27
LHX8	Lhx8	ENSMUSG00000096225	87.4804	0.690905	1.6143	0.000703399	0.0611856	83.988	98.3435	130.879	110.177	115.356	79.2892	56.1745	92.8478	43.6909	64.0589
SYCP2	Sycp2	ENSMUSG00000060445	59.7255	0.861106	1.81643	0.000703566	0.0611856	107.504	94.0557	88.143	47.8213	49.6928	49.2846	40.92	33.8277	49.1691	36.8366
IFIT1B	Ifit1	ENSMUSG00000034459	27.624	1.19078	2.28276	0.000705501	0.0611856	46.1816	65.6051	22.367	22.1116	35.9318	21.8527	11.6477	15.7574	14.967	19.8178
GRIA2	Gria2	ENSMUSG00000033981	19480	0.18599	1.1376	0.000709167	0.0611856	23425.7	19488.2	19502.7	19846.5	21408.5	17607.9	18130.9	18064.9	18388.3	18936.7
ZNF804A	Zfp804a	ENSMUSG00000070866	1041.5	0.294478	1.22644	0.000725806	0.0622217	1416.46	1077.94	1148.97	1017.64	1076.94	872.65	961.243	932.138	1006.16	904.873
ANXA5	Anxa5	ENSMUSG00000027712	937.473	-0.26765	-1.20385	0.00072889	0.0622217	763.433	831.6	938.29	840.421	878.573	1078.86	950.988	994.454	924.788	1173.33
KCND2	Kcnd2	ENSMUSG00000060882	4609.94	0.106142	1.07635	0.000737688	0.0626413	4835.29	4691.72	4663.78	4702.78	5004.85	4444.43	4452.17	4415.13	4484.11	4405.09
TST	Tst	ENSMUSG00000044986	848.734	-0.338885	-1.26478	0.000751389	0.0634707	563.603	772.03	836.886	873.393	698.434	982.974	879.285	969.72	965.107	945.912
PPT2	Ppt2	ENSMUSG00000015474	835.342	-0.249357	-1.18868	0.000765196	0.0640395	658.124	764.316	862.305	743.396	785.302	873.41	930.77	895.692	852.998	987.109
NEK6	Nek6	ENSMUSG00000026749	1291.45	-0.310597	-1.24022	0.000768371	0.0640395	1029.54	1270.77	1350.26	1087.68	1026.08	1408.29	1224.26	1456.27	1570.87	1490.51
CLASP1	Clasp1	ENSMUSG00000064302	6060.03	0.127412	1.09233	0.00077003	0.0640395	6394.64	6241.89	6359.56	6398.73	6242.21	5644.8	5719	5773.08	6251.6	5574.83
LPIN2	Lpin2	ENSMUSG00000024052	3485.32	0.117689	1.085	0.000775424	0.0641574	3578.51	3691.71	3739.6	3481.93	3644.8	3404.55	3216.95	3346.68	3406.97	3341.53
LIN28B	Lin28b	ENSMUSG00000063804	293.841	0.294521	1.22648	0.000780419	0.0642412	359.932	324.811	275.205	335.556	323.244	261.418	275.956	261.898	271.696	248.692
TNFRSF21	Tnfrsf21	ENSMUSG00000023915	3630.57	-0.140067	-1.10196	0.000799873	0.0650531	3169.1	3554.72	3566.05	3580.47	3396.52	3772.13	3866.4	3842.38	3716.04	3841.92
ADO	Ado	ENSMUSG00000057134	2448.52	-0.151958	-1.11108	0.000806335	0.0650531	2149.01	2333.99	2343.42	2347.4	2421.84	2476.66	2572.96	2663.51	2487.17	2689.22
NWD2	Nwd2	ENSMUSG00000090061	2506.74	0.224133	1.16808	0.000868932	0.068852	3014.37	2653.72	2452	2523.31	2863.62	2517.47	2303.64	2217.74	2378.05	2143.5
SLIT2	Slit2	ENSMUSG00000031558	1849.44	0.188059	1.13923	0.000886104	0.068852	2243.76	1900.65	1839.49	1915.96	1953.86	1698.7	1742.71	1673.49	1765.74	1760.06
BMPR1B	Bmpr1b	ENSMUSG00000052430	677.929	0.228487	1.17161	0.000888891	0.068852	800.84	662.96	692.8	725.153	776.8	599.946	590.745	619.918	660.657	649.475
ALAS2	Alas2	ENSMUSG00000025270	163.768	-0.606429	-1.52249	0.000892055	0.068852	168.544	136.013	113.823	78.4132	152.689	240.898	174.195	212.951	198.147	162.007
SNX15	Snx15	ENSMUSG00000024787	890.442	-0.2109	-1.15741	0.00089406	0.068852	780.961	873.556	799.676	821.555	849.745	921.261	1071.59	892.665	970.081	923.337
HSF1	Hsf1	ENSMUSG00000022556	1163.9	-0.174396	-1.12849	0.000899835	0.068852	1033.36	1097.16	1170.65	1072.76	1091.37	1235.7	1226.82	1328.79	1189.82	1192.54
UBR3	Ubr3	ENSMUSG00000044308	8982.82	0.181457	1.13403	0.000899951	0.068852	10155.2	9874.84	8694.23	8969.56	10043.1	7896.57	8801.95	8198.84	8660.71	8533.1
IQGAP2	Iqgap2	ENSMUSG00000021676	645.824	0.347944	1.27275	0.000904006	0.068852	935.478	640.46	730.093	629.885	681.818	604.766	601.045	534.963	572.852	526.879
WFIKKN2	Wfikkn2	ENSMUSG00000044177	105.823	0.623597	1.54071	0.000908471	0.068852	141.759	136.841	91.6553	124.239	146.517	119.946	72.4888	69.6862	68.2262	86.8717
SOCS2	Socs2	ENSMUSG00000020027	1291.27	0.279681	1.21393	0.000909651	0.068852	1525.26	1358.62	1256.53	1628.25	1312.78	1216.57	1082.81	1134.28	1321.83	1075.79
VPS29	Vps29	ENSMUSG00000029462	3290.7	-0.118709	-1.08576	0.000911793	0.068852	3131.89	3184.27	3179.27	3201.01	3079.31	3411.44	3356.66	3610.67	3451.5	3301.01
USP53	Usp53	ENSMUSG00000039701	744.31	0.232992	1.17527	0.000913247	0.068852	878.053	844.439	732.971	753.816	814.3	713.545	673.077	624.39	672.912	735.596
SLC9A8	Slc9a8	ENSMUSG00000039463	1391.94	0.182101	1.13454	0.000919772	0.0690214	1386.87	1415.29	1568.36	1469.09	1555.1	1363.78	1243.78	1351.6	1337.42	1228.07
FAM78A	Fam78a	ENSMUSG00000050592	105.729	-0.606777	-1.52285	0.000925388	0.0691214	70.9468	86.1776	80.8712	87.1114	92.3741	141.67	179.333	89.068	106.935	122.806
GABRA2	Gabra2	ENSMUSG00000000560	4999.16	0.149529	1.10921	0.000942032	0.0695737	5526.26	5295.1	5108.87	4825.54	5534.79	4885.13	4737.47	4790.18	4688.8	4599.41
ATP5F1E	Atp5e	ENSMUSG00000016252	1915.1	-0.169131	-1.12438	0.000948693	0.0695737	1771.6	1811.55	1938.41	1822.58	1669.76	1929	2043.31	2164.72	1994.19	2005.84
ZNF691	Zfp691	ENSMUSG00000045268	122.837	-0.545111	-1.45913	0.000954798	0.0697046	90.1071	92.7484	111.432	94.4196	107.865	165.482	131.147	198.073	110.504	126.595
SREK1	Srek1	ENSMUSG00000032621	2761.99	0.245033	1.18512	0.000973565	0.0707545	3545.87	2772.48	2716.29	2780.28	3167.9	2528.52	2483.36	2549.12	2402.96	2673.1
ZC3HAV1L	Zc3hav1l	ENSMUSG00000047749	281.628	-0.266178	-1.20262	0.000987662	0.0713322	257.17	242.056	257.897	275.403	245.978	284.723	300.454	324.058	319.087	309.457
PPP1R9A	Ppp1r9a	ENSMUSG00000032827	7908.86	0.201474	1.14987	0.000990356	0.0713322	9809.46	8065.26	8031.49	7803.84	8593.03	7287.08	7423.82	7091.18	7340.65	7642.77
FBXL8	Fbxl8	ENSMUSG00000033313	27.8024	-0.958416	-1.94318	0.00100177	0.0714661	6.8954	18.3001	26.1831	16.5561	25.2106	48.4124	32.707	33.5318	35.8639	34.3637
WDHD1	Wdhd1	ENSMUSG00000037572	337.875	0.314625	1.24369	0.00100774	0.0714661	429.233	382.447	321.508	389.616	351.512	297.443	314.709	316.522	316.155	259.606
MRPS17	Mrps17	ENSMUSG00000034211	1376.75	-0.16211	-1.11892	0.00100993	0.0714661	1222.76	1273.07	1359.61	1346.61	1294.93	1434.81	1405.95	1455.74	1555.19	1418.81
ETNPPL	Etnppl	ENSMUSG00000019232	33.3722	1.40247	2.64353	0.00101945	0.0718248	76.8236	40.4115	49.4773	19.7348	55.8463	11.2691	20.4475	12.2367	8.52839	38.9473
S100A11	S100a11	ENSMUSG00000027907	214.428	-0.325128	-1.25278	0.00102936	0.0718435	190.712	214.115	190.903	183.621	172.35	254.494	256.842	216.411	247.243	217.591
MRPL36	Mrpl36	ENSMUSG00000021607	482.804	-0.219298	-1.16417	0.0010354	0.0718435	392.391	449.884	463.732	465.233	458.21	536.661	514.95	507.803	508.791	530.386
FOXP1	Foxp1	ENSMUSG00000030067	3624.31	0.195652	1.14524	0.00103714	0.0718435	3889.71	3872.04	3603.31	4050.5	3931.98	3336.64	3482.1	3214.62	3792.23	3069.95
FOXF2	Foxf2	ENSMUSG00000038402	262.843	-0.294736	-1.22666	0.00103753	0.0718435	211.336	210.963	246.359	250.018	259.902	307.502	292.955	276.475	276.632	296.289
ARGLU1	Arglu1	ENSMUSG00000040459	5822.82	0.202692	1.15084	0.0010477	0.0722379	7273.69	5931.86	5708.14	6044.7	6198.47	5460.33	5214.82	5451.07	5540.11	5404.96
FKBP4	Fkbp4	ENSMUSG00000030357	4686.87	-0.141864	-1.10333	0.00106187	0.0729033	4094.27	4698.29	4461.76	4574.62	4450.41	4837.72	5010.67	4965.03	5054.79	4721.1
THSD7A	Thsd7a	ENSMUSG00000032625	3034.07	0.173479	1.12777	0.00106837	0.0729635	3605.92	3008.32	3035.24	3145.95	3289.25	2821.19	2928.92	2817.01	2819.6	2869.32
ZIC4	Zic4	ENSMUSG00000036972	1127.9	-0.201943	-1.15025	0.00107587	0.0729635	1019.07	1022.22	1101.99	1138.42	963.87	1202.67	1159.36	1213.1	1315.16	1143.13
PLK2	Plk2	ENSMUSG00000021701	4330.36	0.142361	1.10371	0.00107905	0.0729635	4669.44	4507.94	4356.45	4714.22	4472.43	4166.01	4109.57	3952.82	4423.17	3931.56
NLRC5	Nlrc5	ENSMUSG00000074151	25.8474	1.40297	2.64445	0.00108307	0.0729635	69.3795	18.3768	27.2442	60.027	16.1136	13.2677	13.0252	9.85878	20.6069	10.5747
LHX9	Lhx9	ENSMUSG00000019230	501.504	0.308353	1.23829	0.00110147	0.0734345	638.987	528.345	514.412	575.288	517.838	427.131	448.813	440.117	533.575	390.532
ARNT2	Arnt2	ENSMUSG00000015709	9063.68	0.107694	1.0775	0.00119492	0.0790117	9489.26	9238.9	9270.13	9180.77	9832.02	8590.95	8853.71	8778.08	8998.2	8404.76
NEXN	Nexn	ENSMUSG00000039103	315.531	0.32341	1.25128	0.00120557	0.0793904	392.316	393.92	311.165	331.353	322.977	308.261	246.066	301.942	269.813	277.497
VTN	Vtn	ENSMUSG00000017344	2046.81	-0.358323	-1.28194	0.00122636	0.080431	1268.24	2073.5	1978.67	1898.21	1748.68	2551.39	2317.06	2164.63	2094.27	2373.46
GRIN3A	Grin3a	ENSMUSG00000039579	4891.79	0.187962	1.13915	0.00123355	0.0805752	5502.79	5136.83	4835.65	5495.76	5080.4	4501.9	4591.71	4559.53	5059.22	4154.13
PHOSPHO2	Phospho2	ENSMUSG00000027088	607.379	-0.213861	-1.15979	0.00126878	0.0825425	526.582	558.639	613.366	532.036	581.513	601.924	660.417	671.071	639.636	688.606
RNF152	Rnf152	ENSMUSG00000047496	2566.69	0.123112	1.08908	0.0012774	0.0827696	2695.59	2542.8	2614.42	2726.62	2801.69	2397.24	2467.84	2488.42	2480.58	2451.66
NEGR1	Negr1	ENSMUSG00000040037	9856.08	0.140296	1.10213	0.00129455	0.0835448	11267.8	10065.1	10020.9	10281.9	10041.2	9474.27	9339.26	9315.72	9810.86	8943.84
STXBP6	Stxbp6	ENSMUSG00000046314	2234.58	0.154729	1.11321	0.00130094	0.0836227	2577.66	2230.84	2352.88	2247.46	2364.13	2149.93	2113.59	2170.23	2033.64	2105.48
MED13L	Med13l	ENSMUSG00000018076	3394.7	0.104719	1.07529	0.00132123	0.0845381	3628.84	3580.87	3404.68	3457.2	3520.05	3223.63	3348.43	3280.34	3257.71	3245.21
DOCK7	Dock7	ENSMUSG00000028556	2482.66	0.188134	1.13929	0.00132566	0.0845381	2899.03	2653.21	2443.15	2482.86	2743.57	2519.46	2271.13	2273.23	2207.88	2333.07
CREB3L2	Creb3l2	ENSMUSG00000038648	623.737	-0.234263	-1.17631	0.00133411	0.084742	522.168	570.113	611.925	552.807	607.112	692.989	676.155	661.622	600.122	742.36
PCDH11X	Pcdh11x	ENSMUSG00000034755	2255	0.260776	1.19812	0.00136078	0.085761	2602.6	2410.12	2175.48	2625.21	2477.54	1903.27	2045.19	2208.41	2346.12	1756.1
DRD1	Drd1	ENSMUSG00000021478	636.367	0.29083	1.22334	0.00138797	0.0869935	822.188	643.282	752.415	599.187	684.592	552.597	572.832	622.861	517.096	596.621
NTRK3	Ntrk3	ENSMUSG00000059146	8321.28	0.108966	1.07846	0.00139112	0.0869935	8693.97	8633.48	8175.64	8883.18	8791.07	7783.61	8144.23	8015.79	7845.98	8245.88
C1orf174	A430005L14Rik	ENSMUSG00000047613	308.684	-0.297786	-1.22926	0.00140528	0.0875396	234.43	298.693	300.32	289.838	259.289	332.584	351.183	345.17	302.944	372.388
RGCC	Rgcc	ENSMUSG00000022018	461.32	-0.339946	-1.26571	0.00142409	0.0880315	314.305	398.231	495.19	456.079	369.499	501.641	547.601	512.83	501.606	516.217
PIAS4	Pias4	ENSMUSG00000004934	752.108	-0.209909	-1.15661	0.00144102	0.0883026	609.692	779.53	696.119	708.97	689.166	817.579	796.975	779.774	792.072	851.205
PPP1R13L	Ppp1r13l	ENSMUSG00000040734	129.922	-0.385033	-1.30589	0.00144473	0.0883026	102.436	115.717	110.352	103.152	130.319	145.127	145.19	132.904	169.321	144.702
NR1H2	Nr1h2	ENSMUSG00000060601	1280.03	-0.212871	-1.15899	0.00144489	0.0883026	1103.42	1097.8	1274.82	1270.99	1178.69	1306.69	1264.52	1401.55	1509.4	1392.43
GPRASP2	Gprasp2	ENSMUSG00000072966	5924.47	0.132223	1.09598	0.00145875	0.0888129	6713.43	6055.37	5966.98	6226.91	6018.19	5469.09	5729.99	5815.23	5716.27	5533.27
POLR1E	Polr1e	ENSMUSG00000028318	273.767	-0.296086	-1.22781	0.00146779	0.0890272	259.359	251.428	264.784	212.714	243.245	319.107	303.267	283.973	327.103	272.69
MTAP	Mtap	ENSMUSG00000062937	490.18	-0.24083	-1.18167	0.00150274	0.0897576	382.902	446.263	487.246	495.982	432.798	518.731	526.905	537.332	528.943	544.697
KCTD18	Kctd18	ENSMUSG00000054770	625.535	0.237433	1.17889	0.00151677	0.0897576	732.276	654.065	579.213	709.708	710.669	576.484	595.173	533.96	599.419	564.378
LLGL2	Llgl2	ENSMUSG00000020782	40.7196	-1.2031	-2.30235	0.00153254	0.0897576	25.8531	35.9673	31.9562	12.1989	17.1367	74.4112	20.3663	73.5996	71.3281	44.3787
PHLPP1	Phlpp1	ENSMUSG00000044340	3101.33	0.116058	1.08377	0.00153587	0.0897576	3325.59	3263.02	3103.57	3180.06	3259.66	2938.33	3034.4	3038.82	2843.74	3026.15
STAG1	Stag1	ENSMUSG00000037286	1935.06	0.267121	1.2034	0.00154036	0.0897576	2628.32	1922.83	1859.36	2068.9	2090.36	1738.77	1704.87	1787.89	1845.65	1703.68
FMOD	Fmod	ENSMUSG00000041559	560.634	-0.499297	-1.41352	0.00154191	0.0897576	376.042	574.932	581.811	441.229	347.989	851.036	623.93	571.623	545.099	692.647
PBX1	Pbx1	ENSMUSG00000052534	6672.3	0.222789	1.16699	0.00154412	0.0897576	8433.2	6905.23	6307.31	7042.64	7247.44	6278.86	5988.87	6083.63	6595.48	5840.31
MDGA2	Mdga2	ENSMUSG00000034912	2387.93	0.189991	1.14076	0.00154947	0.0897576	2718	2324.64	2430.56	2531.4	2720.97	2424.03	2228.69	2168.05	2261.37	2071.56
HEXA	Hexa	ENSMUSG00000025232	1144.59	-0.22431	-1.16822	0.00155182	0.0897576	917.321	1098.84	1179.23	1071.66	1008.64	1343.18	1186.02	1187.46	1186.86	1266.69
PCDH15	Pcdh15	ENSMUSG00000052613	1594.99	0.220042	1.16477	0.00155215	0.0897576	1826.39	1686.63	1657.55	1626.48	1782.43	1514.56	1326.85	1547.79	1650.73	1330.52
CD82	Cd82	ENSMUSG00000027215	233.307	-0.359968	-1.2834	0.00157948	0.0906882	154.755	221.588	205.571	235.562	202.59	292.995	272.545	250.864	263.148	233.451
ULK1	Ulk1	ENSMUSG00000029512	3877.48	-0.121127	-1.08758	0.00158826	0.0908688	3628.54	3602.23	3792.14	3653	3895.88	3840.2	4111.95	4058.79	4162.45	4029.66
MFAP4	Mfap4	ENSMUSG00000042436	723.614	-0.477511	-1.39234	0.00159922	0.0910797	420.498	653.718	641.571	783.215	524.218	825.953	828.727	914.47	1007.81	635.967
EPHA7	Epha7	ENSMUSG00000028289	2193.99	0.176524	1.13016	0.00161346	0.0910797	2487.34	2170.63	2203.44	2398.38	2380.94	2089.61	2200.45	2104.24	2009.01	1895.9
RBM10	Rbm10	ENSMUSG00000031060	1793	-0.215422	-1.16104	0.00161476	0.0910797	1413.9	1677.65	1844.69	1658.96	1697.5	1893.44	2014.33	1966.63	1772.98	1989.9
RFWD3	Rfwd3	ENSMUSG00000033596	1124.69	-0.162764	-1.11943	0.00161525	0.0910797	1013.7	1018.29	1163.28	1055.12	1054.95	1207.47	1173.73	1174.38	1159.23	1226.78
GABRG3	Gabrg3	ENSMUSG00000055026	1955.4	0.183665	1.13577	0.00162017	0.0910797	2341.83	2072.04	2016.48	2019.01	1950.28	1940.46	1803.41	1762.68	1751.35	1896.43
ADAMTSL2	Adamtsl2	ENSMUSG00000036040	433.101	-0.27637	-1.21114	0.00163027	0.0913292	377.316	455.031	350.138	395.084	380.518	440.824	490.124	511.271	502.821	427.884
CDK13	Cdk13	ENSMUSG00000041297	2089.03	0.155949	1.11415	0.00164003	0.091558	2311.07	2301.17	2073.11	2198.14	2125.48	1866.56	1955.7	1949.76	2112.83	1996.45
UBE2C	Ube2c	ENSMUSG00000001403	200.444	-0.481303	-1.396	0.00165558	0.0921072	129.714	174.241	188.442	204.845	138.511	228.353	217.417	237.005	297.827	188.086
VSIG2	Vsig2	ENSMUSG00000001943	235.558	0.330997	1.25788	0.00173442	0.0961619	319.432	268.912	254.263	249.874	220.619	200.225	224.07	210.666	203.855	203.664
PDK4	Pdk4	ENSMUSG00000019577	196.328	0.347383	1.27225	0.00175034	0.0962157	251.302	255.846	196.965	204.746	192.055	160.452	170.089	175.095	179.368	177.359
SNURF	Snurf	ENSMUSG00000102627	333.976	0.406691	1.32564	0.00175284	0.0962157	475.072	399.373	404.729	263.458	361.031	274.025	292.624	302.185	280.843	286.42
RAD51	Rad51	ENSMUSG00000027323	119.223	-0.486744	-1.40128	0.00175328	0.0962157	86.9781	101.308	103.205	117.932	85.6482	145.127	118.43	140.32	181.423	111.856
GPR88	Gpr88	ENSMUSG00000068696	2949.53	0.21321	1.15926	0.00176633	0.0963308	3720.07	3046.59	3031.09	2853.98	3186.47	2865.87	2781.99	2665.19	2581.21	2762.83
CIRBP	Cirbp	ENSMUSG00000045193	2724.44	0.239901	1.18091	0.00176732	0.0963308	2946.27	2940.23	2812.13	3048.99	3004.87	2478.88	2601.74	2580.08	2820.75	2010.46
ACAA1	Acaa1a	ENSMUSG00000036138	2360.08	-0.207545	-1.15472	0.00178624	0.0969167	1823.25	2188.78	2322.56	2391.83	2221.16	2607.65	2582.94	2478.91	2501.58	2482.1
NACAD	Nacad	ENSMUSG00000041073	3341.49	-0.192665	-1.14287	0.00180009	0.0969167	3054.9	3036.4	3264.45	3134.81	3100.04	3076.2	3698.64	3432.84	3864.81	3751.82
ANK2	Ank2	ENSMUSG00000032826	36373.5	0.108006	1.07774	0.00180216	0.0969167	40008.7	37103	35924.4	37034.7	38603.9	34889.3	34959.5	34529.6	34925.2	35756.8
TMEM184B	Tmem184b	ENSMUSG00000009035	2223.25	-0.204194	-1.15204	0.00180362	0.0969167	1727.99	2148.69	2150.88	2158.02	2136.89	2538.49	2394.49	2384.58	2247.48	2344.96
ID3	Id3	ENSMUSG00000007872	1201.69	-0.241715	-1.1824	0.00181097	0.0969167	885.968	1170.33	1135.81	1147.41	1161.28	1388.03	1306.02	1357.7	1249.29	1215.02
DDR2	Ddr2	ENSMUSG00000026674	590.87	-0.234607	-1.17659	0.0018168	0.0969167	586.224	539.994	584.367	540.237	466.019	674.343	664.018	645.283	601.559	606.656
TJAP1	Tjap1	ENSMUSG00000012296	794.392	-0.200941	-1.14945	0.00182719	0.0969736	671.942	788.588	750.981	739.817	738.951	820.157	847.678	877.482	780.386	927.937
RANBP3L	Ranbp3l	ENSMUSG00000048424	183.687	0.630904	1.54854	0.00183792	0.0972232	315.001	216.442	182.352	152.082	250.516	164.663	90.4241	159.693	147.225	158.469
GLRX5	Glrx5	ENSMUSG00000021102	1338.01	-0.156238	-1.11438	0.00185981	0.0980592	1248.76	1393.42	1214.57	1224.73	1245.73	1387.37	1409.85	1414.55	1382.97	1458.12
GPC2	Gpc2	ENSMUSG00000029510	629.155	-0.29979	-1.23097	0.00189588	0.0996354	512.554	527.421	597.282	602.823	578.318	602.742	688.601	794.866	788.872	598.074
STRA6	Stra6	ENSMUSG00000032327	292.709	-0.312521	-1.24188	0.00192102	0.100536	236.014	259.484	291.74	298.535	219.153	336.859	346.75	293.372	325.006	320.177
ZNF579	Zfp579	ENSMUSG00000051550	1198.84	-0.265205	-1.20181	0.00192548	0.100536	1003.4	1205.31	1135.84	1082.16	1013.59	1219.83	1248.13	1318.66	1180.29	1581.18
SMC5	Smc5	ENSMUSG00000024943	1441.95	0.216392	1.16182	0.00193675	0.100792	1772.23	1450.52	1469.49	1567.82	1489.5	1199.26	1314.1	1398.46	1434.66	1323.51
HNRNPLL	Hnrnpll	ENSMUSG00000024095	2403.98	0.140875	1.10257	0.00194288	0.100792	2723.34	2435.87	2473.56	2500.77	2474.55	2197.59	2261.43	2224.93	2396.49	2351.27
PLAC9	Plac9b	ENSMUSG00000072674	111.865	-0.666537	-1.58726	0.00195921	0.101255	43.2514	130.013	96.0075	82.5032	79.4657	150.04	131.254	132.437	120.19	153.486
SRSF5	Srsf5	ENSMUSG00000021134	9662.35	0.147791	1.10787	0.00196434	0.101255	11265.8	10057	9444.66	9757.04	10261.4	9250.16	9038.7	9008.27	9209.65	9330.82
ESF1	Esf1	ENSMUSG00000045624	829.807	0.277536	1.21212	0.00198941	0.10222	1117.63	821.117	797.962	875.571	934.551	687.349	757.696	778.455	772.816	754.925
SCG2	Scg2	ENSMUSG00000050711	7708.11	0.177397	1.13084	0.00200413	0.102377	9439.5	8118.54	7718.89	7782.79	7849.7	7160.9	7224.37	7253.69	7015.03	7517.72
PIGQ	Pigq	ENSMUSG00000025728	4731.1	-0.105564	-1.07592	0.00200514	0.102377	4536.24	4631.42	4659.74	4515.57	4446.23	4678.63	5008.5	4976.22	4809.91	5048.58
TOR1AIP2	Tor1aip2	ENSMUSG00000050565	2118.04	-0.127785	-1.09261	0.00202347	0.102876	1938.56	1990.88	2110.45	2058.64	2021.34	2116.63	2260.34	2250.48	2154.64	2278.43
ID4	Id4	ENSMUSG00000021379	2377.91	0.222144	1.16647	0.00202768	0.102876	3081.82	2365.61	2366.87	2535.85	2454.02	2214.22	2088.02	2199.71	2224.46	2248.57
SNHG11	Snhg11	ENSMUSG00000044349	57021.6	0.165893	1.12186	0.00203848	0.102926	67794.6	57329.2	57334.6	57107.7	61918.2	52757.6	53783.6	52168.3	53172	56850.4
RPS6KA5	Rps6ka5	ENSMUSG00000021180	1084.19	0.188403	1.1395	0.00204524	0.102926	1288.21	1083.53	1084.33	1140.12	1179.62	961.323	1045.18	983.237	1067.28	1009.09
LY6E	Ly6e	ENSMUSG00000022587	3980.78	-0.189029	-1.14	0.00205511	0.102926	3249.12	4062.88	3892.44	3838.12	3556.84	4332.62	4211.76	4226.87	3991.98	4445.14
GLUL	Glul	ENSMUSG00000026473	25407.6	0.18309	1.13531	0.00206028	0.102926	28845.9	27066.8	26250.9	24709.2	28217	23944	22517.9	22722.5	23022.8	26779.4
SST	Sst	ENSMUSG00000004366	4066.35	0.124371	1.09003	0.00206056	0.102926	4520.03	4252.69	4096.22	4186.67	4155.65	3989.87	4061.87	3833.73	3807.94	3758.78
TSPAN17	Tspan17	ENSMUSG00000025875	816.989	-0.281783	-1.2157	0.00208243	0.103051	595.457	778.577	793.481	786.949	728.04	835.858	966.562	1017.75	813.454	853.758
CAMK1D	Camk1d	ENSMUSG00000039145	4647.31	0.124257	1.08995	0.00208379	0.103051	5182.48	4711.5	4629	4878.13	4837.72	4367.57	4630.45	4370.09	4516.69	4349.48
CDR2L	Cdr2l	ENSMUSG00000050910	1092.48	-0.208595	-1.15556	0.0021233	0.103945	853.995	1015.07	1116.89	1026.57	1050.82	1181.67	1179.94	1161.2	1113.05	1225.61
AP5Z1	Ap5z1	ENSMUSG00000039623	755.849	-0.269162	-1.20511	0.00212605	0.103945	532.139	729.753	758.041	666.489	737.674	810.35	828.91	818.208	798.106	878.823
RPA1	Rpa1	ENSMUSG00000000751	1503.05	-0.149936	-1.10952	0.00214716	0.10466	1345.05	1353.83	1403.28	1538.65	1484.12	1572.98	1607.75	1600.55	1562.45	1561.87
CSNK2B	Csnk2b	ENSMUSG00000024387	2549.14	-0.120205	-1.08689	0.00215625	0.104786	2337.91	2543.17	2421.4	2433.86	2475.86	2642.71	2556.76	2768.62	2614.87	2696.28
COMT	Comt	ENSMUSG00000000326	1921.66	-0.190806	-1.1414	0.00218662	0.105943	1517.02	1880.38	1914.84	1823.71	1833.31	2127.62	2020.21	2048.15	1973.37	2078.02
BRD1	Brd1	ENSMUSG00000022387	2211.95	0.11399	1.08222	0.00219782	0.106025	2268.95	2278.41	2357.88	2355.78	2234.33	2130.18	2070.89	2076.39	2148.47	2198.22
NUBP1	Nubp1	ENSMUSG00000022503	588.526	-0.292532	-1.22479	0.00220146	0.106025	405.953	577.741	536.763	601.822	521.321	631.428	642.175	605.095	670.936	692.021
RANGRF	Rangrf	ENSMUSG00000032892	187.304	-0.376649	-1.29832	0.00223251	0.1072	141.029	157.091	175.038	205.368	135.258	198.587	202.975	232.178	212.235	213.28
MAP2K2	Map2k2	ENSMUSG00000035027	2562.09	-0.154831	-1.11329	0.00223949	0.107216	2256.23	2387.3	2581.59	2563.77	2331.33	2778.5	2596.96	2818.24	2718.71	2588.23
VPS13D	Vps13d	ENSMUSG00000020220	5431.6	0.161603	1.11853	0.00224617	0.107218	5418.43	5670.99	5959.58	5516.13	6111.27	5068.8	5152.85	4769.56	5031	5617.39
RGS5	Rgs5	ENSMUSG00000026678	5899.25	-0.113819	-1.08209	0.0022616	0.107636	5715.57	5590.37	5736.06	5710.05	5580.95	6069.09	5849.89	6313.23	5933.28	6494.01
RPS10	Rps10	ENSMUSG00000052146	3145.73	-0.150437	-1.10991	0.00226892	0.107667	2826.6	3024.77	3070.63	3114.89	2870.69	3396.51	3148.4	3392.14	3512.09	3100.54
TENM1	Tenm1	ENSMUSG00000016150	4552.93	0.20843	1.15543	0.00229103	0.108397	5566.1	4765.65	4300.19	4749.44	5026.25	3868.87	4251.63	4416.13	4475.39	4109.6
PRR32	Prr32	ENSMUSG00000037086	31.4264	-0.77859	-1.71545	0.00229859	0.108437	24.924	24.7114	26.2523	27.686	12.1076	33.1696	38.7867	41.8181	35.0133	49.7947
GNL3	Gnl3	ENSMUSG00000042354	894.987	0.269469	1.20536	0.00234161	0.109968	1160.68	1008.08	921.084	957.799	844.574	855.331	789.27	757.582	906.416	749.055
ENOX2	Enox2	ENSMUSG00000031109	477.08	-0.233457	-1.17565	0.00234692	0.109968	462.42	444.095	393.04	441.135	452.71	535.352	462.874	492.141	517.403	569.629
FAM118B	Fam118b	ENSMUSG00000050471	468.412	-0.205568	-1.15314	0.00235149	0.109968	447.596	444.892	466.855	413.946	402.216	504.328	494.936	488.705	487.057	533.585
HSPG2	Hspg2	ENSMUSG00000028763	2093.15	-0.415313	-1.33359	0.00236835	0.110188	1176.73	1713.16	2294.38	2018.38	1764.34	2587.81	2400.79	2152.56	2135.55	2687.81
SOX13	Sox13	ENSMUSG00000070643	400.309	-0.326287	-1.25378	0.00237009	0.110188	284.234	350.975	390.532	343.265	405.114	516.632	402.182	480.236	411.517	418.399
DPP10	Dpp10	ENSMUSG00000036815	4247.41	0.128542	1.09319	0.00237667	0.110188	4620.07	4415.45	4391.52	4236.28	4519.3	4181.91	3913.97	3843.17	4079.15	4273.24
NHLRC3	Nhlrc3	ENSMUSG00000042997	580.995	0.209848	1.15657	0.00240366	0.111119	656.415	598.302	591.507	610.126	661.743	517.259	486.703	565.671	581.861	540.362
C9orf16	1110008P14Rik	ENSMUSG00000039195	1615.32	-0.239655	-1.18071	0.00242355	0.111719	1235.47	1577.4	1625.92	1602.88	1362.65	1758.7	1817.07	1729.71	1602.49	1840.94
PITPNM1	Pitpnm1	ENSMUSG00000024851	9615.38	0.109184	1.07862	0.00243145	0.111764	9383.15	10214.6	10210.2	10026.7	10051.2	9080.03	9225.9	9236.47	9020.17	9705.5
COL8A2	Col8a2	ENSMUSG00000056174	149.14	-0.532682	-1.44662	0.00246938	0.113185	107.807	131.647	126.338	125.37	117.731	262.452	164.943	180.479	134.606	140.026
EIF4EBP2	Eif4ebp2	ENSMUSG00000020091	3108.92	-0.162623	-1.11932	0.00248927	0.113773	2582	3011.19	3032.53	3089.37	2950.49	3268.37	3402.1	3175.19	3407.57	3170.37
GABRG1	Gabrg1	ENSMUSG00000001260	1227.23	0.157732	1.11553	0.00249672	0.113791	1371.22	1338.36	1290.97	1223.78	1247.09	1136.8	1121.64	1232.76	1116.99	1192.73
TRA2A	Tra2a	ENSMUSG00000029817	2711.72	-0.198164	-1.14724	0.00251262	0.114193	2379.81	2374.26	2714.44	2457.42	2701.89	2788.01	2954.91	2907.79	2610.48	3228.21
C12orf10	Myg1	ENSMUSG00000001285	679.326	-0.190314	-1.14101	0.00252658	0.114505	585.277	671.124	648.307	670.028	596.164	722.43	750.901	712.891	679.575	756.559
TP53I13	Trp53i13	ENSMUSG00000044328	123.217	-0.418469	-1.33651	0.00253855	0.114726	82.9135	101.674	105.777	133.82	100.419	155.45	122.126	133.39	144.274	152.325
OCRL	Ocrl	ENSMUSG00000001173	2737.69	0.133883	1.09724	0.00254678	0.114776	3074.59	2878.55	2735.17	2703.23	2933.02	2561.04	2627.1	2551.58	2663.57	2649.05
GUF1	Guf1	ENSMUSG00000029208	2291.84	0.173247	1.12759	0.00255652	0.114894	2769.5	2258.68	2346.69	2298.33	2474.56	2149.51	2152.02	2136.15	2136.11	2196.87
TLCD1	Tlcd1	ENSMUSG00000019437	853.452	0.207122	1.15438	0.00258188	0.115682	833.846	880.622	946.08	940.049	970.414	823.942	724.439	842.423	729.714	842.998
RPS11	Rps11	ENSMUSG00000003429	3073.28	-0.13587	-1.09875	0.0025884	0.115682	2732.85	2887.38	3079.32	3059.28	2882.35	3196.55	3214.63	3322.18	3305.05	3053.19
KIF18B	Kif18b	ENSMUSG00000051378	144.84	-0.542758	-1.45675	0.00263144	0.11706	97.1803	133.652	128.119	151.358	78.6969	185.918	142.751	197.48	194.534	138.708
USP7	Usp7	ENSMUSG00000022710	5599.31	0.172702	1.12717	0.0026346	0.11706	6868.96	5522.52	5712.19	5822.07	5746.73	5315.79	5228.8	5158.94	5281.04	5336.08
APLNR	Aplnr	ENSMUSG00000044338	672.494	-0.268827	-1.20483	0.00264379	0.11706	488.701	613.401	670.702	685.235	589.887	723.38	736.599	708.622	813.18	695.238
ISLR	Islr	ENSMUSG00000037206	548.964	-0.272932	-1.20826	0.00266161	0.11706	439.748	497.099	575.684	485.549	485.734	708.242	541.423	584.395	597.371	574.394
GSTT1	Gstt1	ENSMUSG00000001663	139.912	-0.471313	-1.38637	0.00266511	0.11706	91.0667	129.912	142.66	128.339	93.4413	206.598	149.122	145.47	153.077	159.433
NXT1	Nxt1	ENSMUSG00000036992	173.262	-0.310315	-1.23998	0.00267147	0.11706	138.286	176.225	154.74	154.338	148.863	189.781	194.108	207.054	175.638	193.588
ANXA6	Anxa6	ENSMUSG00000018340	3271.67	-0.220051	-1.16477	0.00267728	0.11706	2453.72	3112.75	3247.67	3285.69	3009.57	3473.6	3474.75	3466.08	3428.92	3763.97
SCRT2	Scrt2	ENSMUSG00000060257	1602.79	-0.22866	-1.17175	0.00272012	0.118292	1186.29	1530.78	1575.24	1625.52	1457.04	1631.1	1786.64	1724.59	1747.12	1763.61
RALB	Ralb	ENSMUSG00000004451	1036.39	-0.174243	-1.12837	0.00275789	0.119292	876.207	1043.48	978.706	1026.86	941.579	1089.45	1081.82	1131.69	1143.35	1050.77
PPP1R12B	Ppp1r12b	ENSMUSG00000073557	6726.45	0.109475	1.07884	0.00278077	0.11996	7472.88	6870.16	6839.66	6895.85	6833.69	6437.94	6732.05	6373.84	6367.41	6441
CBFA2T2	Cbfa2t2	ENSMUSG00000038533	1890.04	0.146905	1.10719	0.00279429	0.120091	2110.6	1864.78	1953.73	2027.46	1976.14	1752.31	1872.36	1787.66	1869.37	1686.01
MRGPRF	Mrgprf	ENSMUSG00000031070	102.882	-0.479698	-1.39445	0.00280354	0.120091	57.5453	94.0083	100.671	85.062	90.6096	126.451	117.259	111.044	101.168	145.004
GRID2	Grid2	ENSMUSG00000071424	2350.73	0.152098	1.11118	0.00280615	0.120091	2648.98	2451.91	2343.06	2381.82	2547.86	2127.5	2238.03	2174.37	2182.2	2411.6
VPS4B	Vps4b	ENSMUSG00000009907	1371.14	0.250429	1.18956	0.00282346	0.120318	1794.74	1243.86	1423.31	1498.57	1491.8	1255.42	1317.64	1198.08	1289.47	1198.54
CHTF8	Chtf8	ENSMUSG00000046691	2045.82	-0.183958	-1.136	0.00282636	0.120318	1652.66	1910.25	1990.13	2098.34	1921.92	2155.54	2311.97	2109.4	2161.02	2146.93
ANPEP	Anpep	ENSMUSG00000039062	218.324	-0.318808	-1.2473	0.00285918	0.121209	180.193	208.612	177.968	216.74	187.033	263.062	204.313	229.488	270.532	245.302
GGH	Ggh	ENSMUSG00000073987	360.225	-0.219566	-1.16438	0.00286231	0.121209	350.925	332.541	303.855	339.234	338.171	390.885	364.757	383.336	414.914	383.636
COL3A1	Col3a1	ENSMUSG00000026043	1815.7	-0.37591	-1.29766	0.00287608	0.121473	1536.78	1665.48	1682.13	1684.42	1333.16	2859.49	1633.75	1908.8	1945.1	1907.84
ROBO1	Robo1	ENSMUSG00000022883	3364.01	0.160125	1.11738	0.00294364	0.123038	3836.79	3647.61	3265.79	3675.84	3329.53	3076.01	3298.93	3160.93	3303.03	3045.63
MUC3A	Muc3a	ENSMUSG00000094840	287.042	0.283556	1.21719	0.00295744	0.123075	333.187	278.487	323.791	302.837	337.914	231.862	287.194	262.294	231.578	281.28
PSMD5	Psmd5	ENSMUSG00000026869	1566.11	-0.21817	-1.16326	0.00295978	0.123075	1481.43	1355.55	1592.45	1422.58	1386.32	1889.61	1708.05	1668.91	1717.24	1438.93
FOXO1	Foxo1	ENSMUSG00000044167	1193.27	0.157624	1.11545	0.0030169	0.125128	1328.93	1266.39	1234.92	1266.7	1195.92	1175.67	1060.15	1064.62	1180.17	1159.19
S100B	S100b	ENSMUSG00000033208	1978.9	-0.312972	-1.24226	0.00303902	0.125722	1373.05	1855.69	1934.37	1773.64	1887.39	1940.52	2219.87	2293.95	1885.94	2624.56
UVSSA	Uvssa	ENSMUSG00000037355	706.806	0.177572	1.13098	0.00306855	0.126619	809.497	714.274	692.603	778.976	757.688	674.038	669.087	668.386	670.592	632.923
SMARCD2	Smarcd2	ENSMUSG00000078619	768.105	-0.174368	-1.12847	0.00307666	0.12663	782.649	680.081	737.37	707.525	704.131	817.684	771.913	800.774	805.322	873.601
PRR13	Prr13	ENSMUSG00000023048	733.467	-0.183195	-1.1354	0.00309409	0.126701	608.637	689.916	691.127	716.825	726.076	820.023	756.347	756.97	761.659	807.087
EPC2	Epc2	ENSMUSG00000069495	1634.64	0.181368	1.13396	0.00310965	0.126845	1922.01	1802.73	1619.18	1677.37	1665.46	1487.23	1538.4	1510.85	1676.5	1446.67
ENO1	Eno1	ENSMUSG00000063524	19663.2	-0.173835	-1.12805	0.00311333	0.126845	15850	19358.2	19662.3	18925.6	18598.2	20640.2	21056.6	20445.2	20023	22072.9
HACD3	Hacd3	ENSMUSG00000033629	6173.92	-0.103557	-1.07442	0.00312751	0.126946	5792.78	5806.29	6146.69	5990.46	6024.46	6182.82	6387.68	6534.8	6210.14	6663.1
RDH5	Rdh5	ENSMUSG00000025350	142.831	-0.406303	-1.32528	0.00313155	0.126946	96.4146	107.958	132.236	125.086	150.294	145.497	174.939	190.915	152.278	152.696
LRP11	Lrp11	ENSMUSG00000019796	4646.22	-0.0990957	-1.0711	0.00313952	0.12695	4406.68	4537.4	4623.74	4583.41	4281.3	4689.18	4861.94	4783.68	4903.96	4790.89
ANKHD1-EIF4EBP3	Ankhd1	ENSMUSG00000024483	2489.02	0.174084	1.12825	0.00315698	0.127184	2859.91	2689.84	2356.49	2730.86	2560.21	2293.77	2482.15	2174.09	2367.05	2375.84
ECI1	Eci1	ENSMUSG00000024132	352.145	-0.266968	-1.20328	0.00320419	0.128598	266.27	358.068	345.437	312.003	315.399	403.757	377.76	415.024	351.227	376.509
DCN	Dcn	ENSMUSG00000019929	695.554	-0.306001	-1.23628	0.0032285	0.129252	578.195	684.695	652.354	610.192	584.674	970.407	682.796	719.052	808.987	664.182
WDR83OS	Wdr83os	ENSMUSG00000059355	852.134	-0.161066	-1.11811	0.0032431	0.129515	800.37	796.82	800.643	847.781	776.963	865.625	896.441	957.781	930.008	848.913
AURKAIP1	Aurkaip1	ENSMUSG00000065990	1070.75	-0.163319	-1.11986	0.00325669	0.129737	904.507	1043.15	1041.84	1058.63	999.035	1172.62	1114.58	1154.79	1073.34	1145.04
DUSP15	Dusp15	ENSMUSG00000042662	1090.5	-0.230592	-1.17332	0.00329577	0.130527	891.637	1050.81	1069.63	1071.05	932.819	1042.76	1266.52	1218.04	1087.95	1273.74
CHD3	Chd3	ENSMUSG00000018474	26623	0.0728394	1.05178	0.00329664	0.130527	27904.8	27239.3	27036.2	27631.2	26668.2	26033.5	26522.1	25667	26116.8	25411.6
TALDO1	Taldo1	ENSMUSG00000025503	3056.67	-0.222334	-1.16662	0.0033008	0.130527	2250.33	3073.71	2979.55	3014.11	2786.44	3217.28	3288.73	3332.16	3219.46	3404.89
FAM184A	Fam184a	ENSMUSG00000019856	977.817	0.239196	1.18033	0.00332335	0.130746	1240.66	1030.15	998.297	959.702	1065.89	899.504	886.742	900.957	793.247	1003.02
PEG10	Peg10	ENSMUSG00000092035	2910.12	0.170428	1.12539	0.00335188	0.131206	3166.17	2765.22	3181.59	2973.59	3322.87	2521.8	2789.08	2724.16	2892.5	2764.2
CLEC1A	Clec1a	ENSMUSG00000033082	82.8801	0.417025	1.33517	0.00335862	0.131206	102.224	81.7563	92.7749	91.675	105.476	70.4423	70.8496	77.8979	71.3563	64.3485
BTBD17	Btbd17	ENSMUSG00000000202	862.714	-0.228205	-1.17138	0.00337548	0.131546	639.53	881.356	806.263	864.269	777.911	924.246	919.449	946.955	930.408	936.751
FRMD8	Frmd8	ENSMUSG00000024816	839.252	-0.259603	-1.19715	0.00339072	0.131822	621.551	854.974	782.474	760.761	795.916	884.942	973.311	948.718	790.393	979.479
OTOF	Otof	ENSMUSG00000062372	982.524	0.198303	1.14735	0.00340435	0.131854	1167.84	1087.45	959.619	1053.06	984.571	824.577	942.487	964.579	916.909	924.15
ZNF778	Zfp26	ENSMUSG00000063108	1483.2	0.199082	1.14797	0.00341195	0.131854	1769.2	1503.03	1449.9	1534.69	1668.41	1351.5	1505.72	1315.05	1441.17	1293.36
SLC25A35	Slc25a35	ENSMUSG00000018740	263.133	-0.300767	-1.2318	0.00343008	0.131854	212.022	227.279	234.836	248.958	255.103	339.531	306.479	263.331	249.419	294.371
LCAT	Lcat	ENSMUSG00000035237	560.625	-0.351861	-1.27621	0.00343907	0.131854	354.528	562.086	554.772	473.889	515.619	610.788	673.436	626.755	525.963	708.416
BCL11B	Bcl11b	ENSMUSG00000048251	3501.19	0.143485	1.10457	0.00344401	0.131854	3860.27	3512.05	3555.99	3678.43	3771.35	3409.53	3259.22	3384.01	3535.47	3045.56
ZBTB37	Zbtb37	ENSMUSG00000043467	1554.06	-0.206729	-1.15407	0.00344461	0.131854	1418.78	1308.87	1531.32	1341.57	1613.4	1635.19	1624.36	1586.17	1868.13	1612.82
PPIE	Ppie	ENSMUSG00000028651	297.657	-0.2353	-1.17715	0.00344875	0.131854	247.065	278.659	266.917	295.448	278.101	340.314	330.827	327.786	307.889	303.569
OAZ1	Oaz1	ENSMUSG00000035242	4325.65	-0.133345	-1.09683	0.00346668	0.131931	3951.73	4493.6	4116.66	3938.94	4126.37	4517.91	4410.55	4778.89	4455.36	4466.53
TRIM59	Trim59	ENSMUSG00000034317	345.191	-0.29082	-1.22334	0.00346713	0.131931	317.853	288.123	297.514	279.312	369.286	351.476	342.274	389.254	379.311	437.512
PROS1	Pros1	ENSMUSG00000022912	363.04	0.23511	1.177	0.00349035	0.132337	392.975	384.853	431.866	338.696	415.641	339.688	319.294	331.834	345.674	329.878
TRH	Trh	ENSMUSG00000005892	334.993	0.26542	1.20199	0.00349421	0.132337	389.098	369.294	394.686	364.073	312.033	335.536	274.694	308.873	282.223	319.417
ZCCHC12	Zcchc12	ENSMUSG00000036699	4451.4	0.184925	1.13676	0.00351381	0.132768	5333.12	4772.11	4429.93	4734.84	4413.52	4194.85	4081.19	4314.58	4468.4	3771.45
SRRM3	Srrm3	ENSMUSG00000039860	2254.64	-0.204973	-1.15266	0.00354037	0.133459	1722.9	2109.96	2169.17	2201.81	2267.14	2302.63	2537.43	2402.49	2355.11	2477.71
CTSH	Ctsh	ENSMUSG00000032359	398.537	-0.404802	-1.32391	0.00356452	0.133919	312.139	307.784	480.795	319.699	295.476	484.117	479.006	366.065	427.246	513.044
RALGPS2	Ralgps2	ENSMUSG00000026594	2504.67	0.275134	1.21011	0.00357716	0.133919	3474.03	2585.85	2464.14	2587.24	2605.07	2314.37	1989.62	2454.71	2146.73	2424.93
MYL6	Myl6	ENSMUSG00000090841	7512.61	-0.141929	-1.10338	0.0035942	0.133919	6376.48	7424.03	7538.62	7054.27	7320.66	7547.31	7882.17	8017.52	7979.98	7985.08
MAN2C1	Man2c1	ENSMUSG00000032295	2199.49	-0.136479	-1.09922	0.00359846	0.133919	2095.11	2026.11	2087.16	2158.86	2107.65	2333.22	2264.29	2377.56	2109.62	2435.29
ADPRH	Adprh	ENSMUSG00000002844	2799.98	-0.153553	-1.11231	0.00360999	0.133919	2345.21	2778.56	2788.67	2685	2654.03	2941.33	3057.19	2927.03	3012.44	2810.34
PLA2G7	Pla2g7	ENSMUSG00000023913	3029.69	-0.208243	-1.15528	0.00361068	0.133919	2716.69	2874.85	2950.2	2986.59	2527.51	3385.73	2733.87	3286.22	3465.91	3369.3
ASXL2	Asxl2	ENSMUSG00000037486	1502.61	0.185136	1.13692	0.00362231	0.134042	1793.65	1582.21	1507.93	1502.3	1608.8	1421.85	1438.49	1395.97	1501.71	1273.17
WBP1	Wbp1	ENSMUSG00000030035	1229.4	-0.227075	-1.17046	0.00365177	0.134823	913.607	1234.39	1237.63	1196.39	1078.55	1333.65	1307.71	1370.68	1339.5	1281.85
ZGRF1	Zgrf1	ENSMUSG00000051278	310.367	0.286689	1.21984	0.00366766	0.135101	341.48	343.305	325.915	370.076	322.654	254.706	298.832	247.305	339.242	260.156
ACADSB	Acadsb	ENSMUSG00000030861	1772.48	0.194405	1.14425	0.00371071	0.136367	2092.65	1863.1	1777.87	1660.88	2067.98	1601.03	1711.17	1705.63	1625.11	1619.37
DDX50	Ddx50	ENSMUSG00000020076	2081.92	0.168675	1.12403	0.0037211	0.136367	2542.03	2065.24	2151.72	2126	2134.82	1962.74	1953.85	1930.31	1998.75	1953.77
UNC5D	Unc5d	ENSMUSG00000063626	2460.74	0.15275	1.11169	0.0037379	0.136367	2804.28	2501.02	2375.92	2683.17	2591.29	2369.09	2316.22	2224.04	2459.13	2283.21
FAM83D	Fam83d	ENSMUSG00000027654	118.168	-0.397253	-1.317	0.00373941	0.136367	74.0942	107.253	111.616	107.635	107.902	114.803	128.328	138.791	149.303	141.951
HHATL	Hhatl	ENSMUSG00000032523	132.511	-0.43099	-1.34816	0.00374431	0.136367	93.1968	115.616	142.729	102.667	108.71	176.55	137.641	162.668	119.551	165.78
CDIPT	Cdipt	ENSMUSG00000030682	3979.69	-0.149139	-1.10891	0.00376711	0.136889	3363.11	3943.19	4050.72	3806.1	3703.28	4214	4212.46	4193.74	4017.89	4292.43
ELOF1	Elof1	ENSMUSG00000013822	925.365	-0.211337	-1.15776	0.00382967	0.138849	709.504	921.191	888.079	885.625	880.773	1070.27	971.375	1006.64	984.601	935.59
PIEZO2	Piezo2	ENSMUSG00000041482	295.109	0.228475	1.1716	0.00385999	0.139635	309.678	333.522	328.725	315.447	303.884	292.838	260.256	252.408	271.479	282.849
MYH9	Myh9	ENSMUSG00000022443	3490.19	-0.138734	-1.10094	0.00388215	0.140122	3383.47	3274.54	3432.39	3256.93	3265.7	3812.02	3562.28	3482.97	3456.37	3975.19
TMEM176B	Tmem176b	ENSMUSG00000029810	1033.7	-0.236618	-1.17823	0.00391111	0.140852	807.532	1067.95	985.304	992.578	890.865	1249.27	1139.72	1122.45	1015.17	1066.14
KY	Ky	ENSMUSG00000035606	306.738	-0.316235	-1.24508	0.00392231	0.140941	219.123	296.228	295.324	306.238	247.465	309.844	323.118	365.954	316.324	387.76
TMEM196	Tmem196	ENSMUSG00000048004	772.982	0.203238	1.15128	0.00395054	0.14164	897.172	831.619	767.889	793.829	847.617	736.398	753.203	659.416	656.645	786.029
ACVR2A	Acvr2a	ENSMUSG00000052155	2889.27	0.14886	1.10869	0.00398279	0.142164	3393.01	3019.28	2858.76	2945.86	2975.42	2784.65	2681.05	2706.81	2864.56	2663.33
DCUN1D3	Dcun1d3	ENSMUSG00000048787	629.104	-0.210814	-1.15734	0.00399847	0.142409	605.553	540.709	640.891	586.826	542.386	605.533	671.365	692.643	667.29	737.845
PCDHA5	Pcdha5	ENSMUSG00000103092	1036.36	0.263446	1.20034	0.00402558	0.142713	1330.62	1164.61	1008.53	1233.27	918.026	940.026	925.623	903.325	980.354	959.203
SOX1	Sox1	ENSMUSG00000096014	606.575	0.213627	1.1596	0.00402621	0.142713	759.188	614.874	622.253	639.637	623.713	528.303	542.66	589.682	596.254	549.19
EIF2A	Eif2a	ENSMUSG00000027810	1224.97	0.138747	1.10095	0.00403354	0.142713	1278.09	1335.85	1189.12	1325.79	1291.46	1151.47	1128.08	1166.53	1206.77	1176.54
TIAL1	Tial1	ENSMUSG00000030846	3683.76	0.150939	1.11029	0.00405289	0.143084	4150.97	3704.22	3641.55	3711.43	4174.41	3331.2	3439	3455.4	3648.34	3581.1
FLII	Flii	ENSMUSG00000002812	2163.15	-0.194281	-1.14415	0.0040623	0.143103	1740.36	1911.17	2066	2179.86	2188.54	2329.86	2438.05	2340.5	2297.5	2139.68
CCDC88C	Ccdc88c	ENSMUSG00000021182	2400.32	0.202511	1.1507	0.00407872	0.143124	2936.26	2236.11	2523.85	2697.98	2453.41	2230.84	2268.83	2282.7	2326.69	2046.48
STXBP2	Stxbp2	ENSMUSG00000004626	1210.46	0.229907	1.17276	0.00408065	0.143124	1541.51	1337.72	1163.3	1284.54	1210.89	1104.02	1098.26	1173.45	1192.26	998.656
CLIC1	Clic1	ENSMUSG00000007041	552.392	-0.198637	-1.14761	0.00409325	0.143255	456.408	531.589	549.743	529.164	502.687	631.633	569.053	589.734	610.019	553.888
INSIG1	Insig1	ENSMUSG00000045294	3080.31	0.161159	1.11818	0.00410647	0.143406	3413.24	3172.77	2950.24	3430.71	3295.37	2820.45	2929.83	2921.46	3154.01	2714.97
POFUT2	Pofut2	ENSMUSG00000020260	1066.4	-0.194062	-1.14398	0.0041236	0.143694	842.082	1029.8	1091.37	993.787	1012.89	1135.27	1206.95	1123.15	1085.3	1143.41
DESI1	Desi1	ENSMUSG00000022472	3615.69	-0.182291	-1.13468	0.00414441	0.143856	3007.15	3580.5	3598.92	3478.88	3269.71	3602.09	4024.16	3873.7	3568.83	4152.94
AMIGO2	Amigo2	ENSMUSG00000048218	462.234	0.188303	1.13942	0.0041461	0.143856	514.805	487.308	486.536	475.993	498.064	472.837	421.788	419.23	432.219	413.563
MEIS2	Meis2	ENSMUSG00000027210	4355.81	0.166048	1.12198	0.00416887	0.144114	5119.8	4777.14	4496.47	4384.99	4254.62	4357	3862.16	4206.74	4145.45	3953.7
ESYT1	Esyt1	ENSMUSG00000025366	793.968	-0.156491	-1.11457	0.00419755	0.144114	697.64	752.078	760.89	760.834	780.028	822.922	824.072	855.235	799.466	886.513
ARHGEF37	Arhgef37	ENSMUSG00000045094	178.908	0.460453	1.37597	0.00420095	0.144114	249.457	181.39	230.78	134.702	242.26	147.444	151.565	141.02	136.377	174.091
RPRD1B	Rprd1b	ENSMUSG00000027651	943.47	-0.17341	-1.12772	0.00420392	0.144114	841.738	833.343	960.084	920.051	877.894	1052.74	1053.01	991.809	931.51	972.516
SEMA3A	Sema3a	ENSMUSG00000028883	1043.08	0.164796	1.12101	0.00420725	0.144114	1215.87	1118.33	1022.44	1085.12	1072.04	996.757	922.546	1002.34	984.347	1010.94
BMP2	Bmp2	ENSMUSG00000027358	184.287	0.278473	1.21291	0.00421605	0.144114	188.272	200.924	197.753	217.772	204.737	169.675	162.63	185.122	158.11	157.878
GNPAT	Gnpat	ENSMUSG00000031985	2163.78	-0.148834	-1.10867	0.00425244	0.145051	1878	1973.88	2184.54	2103.75	2118.48	2196.44	2412.44	2264.84	2192.79	2312.66
KNSTRN	Knstrn	ENSMUSG00000027331	220.894	-0.515695	-1.42968	0.00427475	0.145504	173.864	231.359	159.27	230.645	116.084	259.811	281.81	293.694	269.79	192.614
PHRF1	Phrf1	ENSMUSG00000038611	2198.24	-0.216888	-1.16222	0.00430911	0.146365	1746.18	1968.6	2124.24	2019.69	2305.92	2161.62	2607.48	2343	2254.09	2451.53
CLIC6	Clic6	ENSMUSG00000022949	224.865	-0.312868	-1.24217	0.00433775	0.147028	202.969	189.807	205.557	190.832	213.308	272.396	219.769	269.663	205.241	279.11
QDPR	Qdpr	ENSMUSG00000015806	1820.46	-0.264475	-1.2012	0.00436072	0.147497	1231.83	1808.65	1843.78	1732.06	1651.02	2018.74	2062.46	1984.11	1862.47	2009.43
UROD	Urod	ENSMUSG00000028684	797.542	-0.152756	-1.11169	0.00438576	0.147724	700.089	777.167	762.092	775.219	758.713	832.952	801.621	844.25	839.029	884.283
INO80	Ino80	ENSMUSG00000034154	1311.84	0.148456	1.10838	0.00440155	0.147946	1528.19	1352.49	1348.2	1362.97	1306.85	1237.09	1216.6	1242.82	1296.79	1226.37
NAV3	Nav3	ENSMUSG00000020181	7533.06	0.13374	1.09713	0.00442133	0.147946	8612.93	7466.65	8109.26	7884.94	7339.04	7141.09	7186.19	7384.94	7071.4	7134.14
TMEM132D	Tmem132d	ENSMUSG00000034310	1074.78	0.134053	1.09737	0.00442622	0.147946	1145.39	1123.39	1104.21	1104.12	1147.07	1000.82	1009.38	983.714	1042.45	1087.25
URI1	Uri1	ENSMUSG00000030421	1591.48	0.139987	1.1019	0.00443132	0.147946	1839.58	1627.21	1642.28	1643.55	1592.46	1499.54	1497.73	1536.18	1562.26	1473.97
COA3	Coa3	ENSMUSG00000017188	1319.39	-0.180671	-1.13341	0.0044507	0.148057	1053.82	1311.66	1295.64	1298.22	1221.81	1448.04	1409.74	1441.16	1358.28	1355.51
VKORC1	Vkorc1	ENSMUSG00000096145	338.791	-0.29465	-1.22659	0.00448345	0.148839	236.277	314.811	357.59	325.993	285.328	381.281	338.78	379.503	390.186	378.16
COL24A1	Col24a1	ENSMUSG00000028197	683.436	0.418833	1.33685	0.00450946	0.149395	787.293	851.687	869.118	853.91	547.416	570.561	662.089	515.667	735.998	440.621
SELENON	Selenon	ENSMUSG00000050989	1116.24	-0.252403	-1.19119	0.00455007	0.150148	781.676	1009.25	1130.42	1116.45	1052.68	1247.07	1216.52	1157.55	1164.46	1286.29
GRAMD1A	Gramd1a	ENSMUSG00000001248	5153.2	-0.0966186	-1.06926	0.00456152	0.150148	5004.4	4840.76	5077.87	5106.46	4874.89	5311.77	5376.65	5339.1	5512.79	5087.35
CDH6	Cdh6	ENSMUSG00000039385	2017.99	0.164134	1.12049	0.00457364	0.150148	2323.35	2024.92	1971.82	2233.99	2110.54	1913.31	1924.8	1938.06	1993.88	1745.28
GRIN2B	Grin2b	ENSMUSG00000030209	23193.8	0.212121	1.15839	0.00457663	0.150148	30121.5	23399	22204.7	23788.5	24967.4	21476.9	21335.9	21070.5	23083.4	20490.3
CHTF18	Chtf18	ENSMUSG00000019214	124.226	-0.37188	-1.29404	0.0045788	0.150148	126.377	117.4	109.705	104.23	87.158	159.29	126.09	143.03	143.478	125.5
SHMT2	Shmt2	ENSMUSG00000025403	1093.97	-0.165868	-1.12184	0.00459032	0.150148	930.46	1096.79	1111.99	1021.22	992.12	1128.51	1172.62	1209.46	1161.95	1114.63
ALCAM	Alcam	ENSMUSG00000022636	5410.27	0.15602	1.11421	0.00460442	0.150148	6337.04	5456.73	5564.13	5229.31	5927.46	4893.22	5068.31	5130.62	5387.63	5108.25
GRIK1	Grik1	ENSMUSG00000022935	1242.46	0.227203	1.17056	0.00460663	0.150148	1581.41	1273.53	1182.73	1362.48	1302.08	1079.92	1127.68	1101.67	1286.94	1126.21
TDRP	Tdrp	ENSMUSG00000050052	419.35	-0.270464	-1.2062	0.00463698	0.150705	358.493	386.216	374.589	379.228	401.298	501.657	435.66	490.797	362.664	502.895
LMBRD2	Lmbrd2	ENSMUSG00000039704	3392.36	0.10242	1.07357	0.00467733	0.150705	3561.14	3432.95	3387.99	3454.23	3728.16	3245.11	3251.92	3285.81	3300.25	3276.02
ITPKC	Itpkc	ENSMUSG00000003752	267.908	-0.339587	-1.26539	0.00468072	0.150705	208.12	267.964	233.67	252.733	217.773	370.833	303.395	312.368	248.929	263.293
ANGPT1	Angpt1	ENSMUSG00000022309	569.54	0.212457	1.15866	0.00468385	0.150705	712.858	587.805	544.827	611.868	600.54	536.879	505.223	540.147	527.95	527.299
DKC1	Dkc1	ENSMUSG00000031403	605.813	0.197796	1.14694	0.00469481	0.150705	670.697	640.28	666.094	591.011	667.306	542.38	559.168	527.829	639.684	553.683
BICD1	Bicd1	ENSMUSG00000003452	2328.09	0.152449	1.11145	0.00471927	0.150705	2501.07	2378.75	2404.63	2449.39	2520.38	2019.87	2223.38	2267.54	2086.13	2429.77
PHF24	Phf24	ENSMUSG00000036062	12115.1	0.0898886	1.06429	0.00472214	0.150705	12527.8	12300.8	12607.7	12024.3	13002.5	11559.4	11905.8	11430.3	11709.7	12083.2
ASPM	Aspm	ENSMUSG00000033952	285.505	-0.281956	-1.21584	0.00472439	0.150705	255.848	247.169	252.839	285.969	246.831	309.617	329.162	322.633	352.823	252.153
PLEKHJ1	Plekhj1	ENSMUSG00000035278	681.959	-0.217897	-1.16304	0.0047256	0.150705	554.542	702.389	682.47	575.995	636.114	768.094	709.276	677.456	760.159	753.097
TMEM267	Tmem267	ENSMUSG00000074634	329.825	0.855188	1.80899	0.00473563	0.150705	507.337	459.354	307.162	506.352	343.595	100.764	228.604	328.215	277.066	239.804
SCN2A	Scn2a	ENSMUSG00000075318	13613.8	0.134532	1.09774	0.0047358	0.150705	15773.1	13615.3	13426.6	13722.1	14705.9	13176.9	13107.7	12867.6	12872.4	12870.7
ATP11B	Atp11b	ENSMUSG00000037400	6140.57	0.119838	1.08661	0.00475143	0.150761	6296.82	6523.08	6447.21	6232.79	6475.31	5473.03	5922	5823.57	6357.67	5854.25
ZFAND1	Zfand1	ENSMUSG00000039795	537.779	0.188684	1.13972	0.00475626	0.150761	541.093	608.079	616.145	543.816	555.616	487.356	536.176	487.384	486.238	515.888
PHC2	Phc2	ENSMUSG00000028796	3232.58	-0.164354	-1.12066	0.00478535	0.151133	2678.78	3283.81	3236.39	3074.41	2963.92	3344.48	3532.42	3566.67	3390.39	3254.57
PDIA6	Pdia6	ENSMUSG00000020571	3108	-0.120169	-1.08686	0.00479011	0.151133	2747.86	3127.49	3109.73	2970.72	2933.9	3188.68	3277.68	3242.39	3183.86	3297.72
ATRX	Atrx	ENSMUSG00000031229	10465.5	0.236554	1.17818	0.00480271	0.151133	14279.3	10593.2	9920.86	10774.8	11039.8	9406.91	9760.73	9324.68	10058.7	9496.01
ARF4	Arf4	ENSMUSG00000021877	4170.36	-0.0901756	-1.0645	0.00480545	0.151133	4097.53	4069.32	3950.64	4137.21	3946.11	4271.39	4255.68	4468.5	4267.82	4239.43
COL6A3	Col6a3	ENSMUSG00000048126	651.546	-0.392133	-1.31233	0.00482718	0.151521	578.169	547.58	622.086	596.763	471.557	968.236	638.476	736.929	827.28	528.382
POLR2I	Polr2i	ENSMUSG00000019738	446.864	-0.272882	-1.20822	0.00484092	0.151657	332.376	443.107	399.188	433.703	413.773	476.957	471.082	484.82	576.25	437.389
AMY2B	Amy1	ENSMUSG00000074264	704.589	0.168207	1.12366	0.00485266	0.15173	719.576	813.119	749.939	725.978	719.748	698.475	641.936	673.627	676.276	627.215
ATAD2	Atad2	ENSMUSG00000022360	313.649	-0.343352	-1.2687	0.00488493	0.152444	264.399	232.159	328.956	267.824	287.926	358.548	409.405	344.089	372.812	270.366
GSTP1	Gstp1	ENSMUSG00000060803	2452.46	-0.116498	-1.0841	0.0049272	0.15341	2228.84	2414.57	2417.85	2439.59	2264.33	2536.35	2548.3	2561.12	2644.9	2468.79
FBXO33	Fbxo33	ENSMUSG00000035329	608.769	-0.266942	-1.20325	0.0049349	0.15341	516.259	508.871	588.483	511.869	634.697	640.846	624.372	594.399	669.142	798.749
APLN	Apln	ENSMUSG00000037010	861.224	-0.353111	-1.27731	0.00496971	0.154195	518.768	803.72	915.031	852.623	689.738	927.632	955.04	963.027	888.941	1097.73
CNTNAP3	Cntnap3	ENSMUSG00000033063	687.644	0.229217	1.1722	0.00501709	0.155366	808.32	721.931	713.445	716.913	748.757	640.638	741.872	637.531	609.097	537.939
ISG20L2	Isg20l2	ENSMUSG00000048039	559.712	-0.180647	-1.13339	0.00503583	0.155646	516.611	481.55	534.719	560.627	529.805	568.848	620.658	621.782	566.347	596.169
UNC119B	Unc119b	ENSMUSG00000046562	1292.98	-0.172002	-1.12662	0.00504543	0.155646	1067.13	1184.25	1345.54	1254.49	1225.24	1381.39	1420.56	1391.19	1314.21	1345.83
LANCL2	Lancl2	ENSMUSG00000062190	3660.6	0.127053	1.09206	0.00506606	0.155984	4032.55	3964.94	3588.82	3844.15	3680.44	3503	3457.22	3480.33	3700.52	3354.04
SPCS2	Spcs2	ENSMUSG00000035227	2125.98	-0.141608	-1.10313	0.00509494	0.156422	1884.83	2166.45	2080.97	1973.56	2000.7	2261.34	2238.12	2356.48	2086.03	2211.29
KCNQ5	Kcnq5	ENSMUSG00000028033	2842.93	0.15838	1.11603	0.00510212	0.156422	3410.93	2924.8	2831.82	2943.24	2885.31	2690.8	2674.5	2773.17	2759.72	2534.99
PPM1E	Ppm1e	ENSMUSG00000046442	10137.1	0.0965371	1.0692	0.00510937	0.156422	11146.1	10510.5	10323.8	10216.3	10186.9	9642.36	9981.19	9812.42	9574.48	9976.83
PTPN23	Ptpn23	ENSMUSG00000036057	3224.36	-0.131667	-1.09556	0.0051245	0.156589	2870.46	2937.03	3288.22	3093.72	3193.01	3291.77	3536.69	3288.89	3334.92	3408.87
CSRNP3	Csrnp3	ENSMUSG00000044647	4431.17	0.167651	1.12323	0.00514434	0.156627	5306.56	4467.68	4331.72	4677.8	4659.07	4000.91	4246.49	4166.28	4487.6	3967.62
DNAH12	Dnah12	ENSMUSG00000021879	89.7811	0.534122	1.44806	0.00515419	0.156627	134.586	103.117	121.303	86.3828	85.6981	77.9922	51.7386	88.8246	86.274	61.8951
OXT	Oxt	ENSMUSG00000027301	54.5451	-0.561444	-1.47575	0.0051549	0.156627	27.6326	41.9587	55.4289	50.0228	43.6663	57.3281	61.7731	77.7259	56.9207	72.9943
PLPPR5	Plppr5	ENSMUSG00000033342	2595.13	0.106484	1.0766	0.00516641	0.156682	2708.45	2784.3	2600.23	2767.77	2594.27	2578.8	2494.27	2459.37	2526.3	2437.58
MRPS6	Mrps6	ENSMUSG00000039680	788.633	-0.160922	-1.118	0.00518513	0.156955	679.039	755.053	733.275	791.997	762.411	797.008	839.104	877.983	834.949	815.507
MTX3	Mtx3	ENSMUSG00000021704	2376.19	0.135989	1.09885	0.00521267	0.157493	2709.24	2385.28	2305.19	2495.36	2547.22	2228.97	2210.15	2311.7	2283.42	2285.37
TRADD	Tradd	ENSMUSG00000031887	131.76	-0.364345	-1.2873	0.00522744	0.157644	116.47	116.294	112.062	117.821	112.89	138.305	146.326	190.932	127.414	139.084
LAMA5	Lama5	ENSMUSG00000015647	743.334	0.325259	1.25289	0.00525827	0.158103	1149.88	747.127	806.964	727.407	717.393	707.511	613.216	623.884	643.206	696.753
SNRPC	Snrpc	ENSMUSG00000024217	1036.7	-0.223951	-1.16793	0.00526225	0.158103	764.087	1041.68	1029.7	994.983	949.27	1102.99	1194.65	1130.87	1081.81	1076.92
KDM5C	Kdm5c	ENSMUSG00000025332	2861.18	-0.14562	-1.10621	0.00528073	0.158363	2664.04	2545.96	2829.97	2690.1	2852.39	2807.54	3202.69	3088.62	3086.88	2843.62
ZNF512B	Zfp512b	ENSMUSG00000000823	5259.67	0.161425	1.11839	0.00534477	0.159716	5973.39	5266.98	5398.82	5810.47	5322.65	5007.45	5246.81	4745.01	5316.92	4508.21
SLC38A5	Slc38a5	ENSMUSG00000031170	443.226	-0.268062	-1.20419	0.00534565	0.159716	313.02	410.958	440.048	463.18	381.296	469.49	470.827	479.279	518.936	485.227
PHTF2	Phtf2	ENSMUSG00000039987	1200.65	-0.143405	-1.10451	0.00537567	0.160316	1089.52	1173.58	1135.04	1155.41	1150.6	1239.4	1374.64	1186.95	1239.67	1261.7
SLC25A18	Slc25a18	ENSMUSG00000004902	1871.02	0.14556	1.10616	0.00538589	0.160325	1884.77	2111.09	2053.84	1816.47	1959.07	1877.93	1769.78	1778.47	1752.2	1706.62
OFD1	Ofd1	ENSMUSG00000040586	351.528	0.310602	1.24023	0.00540738	0.16052	500.084	364.766	323.878	411.438	346.603	311.369	324.947	311.612	318.193	302.387
EBPL	Ebpl	ENSMUSG00000021928	401.723	0.259352	1.19694	0.00542768	0.16052	490.029	378.852	451.878	440.523	427.811	395.328	414.292	331.863	356.352	330.297
GGNBP2	Ggnbp2	ENSMUSG00000020530	2778.92	0.158467	1.1161	0.00543227	0.16052	3248.95	2806.99	2802.88	3086.45	2712.08	2544.8	2547.12	2632.93	2629.5	2777.48
GALNT10	Galnt10	ENSMUSG00000020520	936.66	-0.217426	-1.16266	0.00545185	0.160805	712.267	860.729	941.692	964.662	847.388	979.79	1032.73	1047.41	1037.91	942.017
TIMM44	Timm44	ENSMUSG00000002949	1877.98	0.171827	1.12648	0.00547649	0.16094	2232.4	2028.53	1870.02	1833.34	1986.79	1758.29	1884.36	1651.38	1720.52	1814.18
C1QL3	C1ql3	ENSMUSG00000049630	1320.33	0.192373	1.14264	0.00548635	0.16094	1488.68	1365.2	1332.6	1338.72	1516.49	1199.58	1292.1	1176.17	1109.96	1383.78
RASA4B	Rasa4	ENSMUSG00000004952	581.684	-0.265449	-1.20201	0.00553338	0.161031	451.874	528.391	652.267	494.329	513.305	587.586	654.649	617.106	611.091	706.244
HTR1A	Htr1a	ENSMUSG00000021721	585.56	0.167524	1.12313	0.00554121	0.161031	675.19	600.953	612.915	581.28	628.942	551.068	560.028	548.839	535.309	561.079
PBRM1	Pbrm1	ENSMUSG00000042323	3010.35	0.152311	1.11135	0.00554468	0.161031	3215.05	3248.14	2925.24	3110.91	3345.74	2625.09	2902.37	2899.79	3089.4	2741.75
ZNF560	Zfp560	ENSMUSG00000045519	265.505	0.297578	1.22908	0.0055592	0.161031	258.381	317.423	282.81	289.048	314.889	220.964	262.019	273.57	239.944	196
CNTNAP2	Cntnap2	ENSMUSG00000039419	5724.82	0.168154	1.12362	0.00556342	0.161031	5657.36	6271.81	6400.48	5864.36	6094.34	5396.07	5800.25	5294.39	5738.54	4730.62
IGF2	Igf2	ENSMUSG00000048583	6572.19	-0.471766	-1.38681	0.00556617	0.161031	3696.18	6727.98	6581.86	6099.41	4429.42	8859.26	7194.56	7560.57	7325.15	7247.55
TNIK	Tnik	ENSMUSG00000027692	9958.01	0.151006	1.11034	0.00557008	0.161031	11876.3	10073.4	9940.35	9973.81	10531.7	9305.47	9311.78	9343.9	10008.1	9215.29
ZW10	Zw10	ENSMUSG00000032264	654.097	-0.183076	-1.1353	0.00557756	0.161031	667.142	569.936	621.014	622.077	584.673	687.878	630.275	726.28	728.966	702.726
TADA2B	Tada2b	ENSMUSG00000029196	1274.53	0.141627	1.10315	0.00557931	0.161031	1397.2	1383.53	1275.74	1394.3	1237.05	1210.51	1187.48	1220.62	1255.19	1183.72
IL1R1	Il1r1	ENSMUSG00000026072	140.012	0.339082	1.26495	0.00567797	0.162472	179.255	138.974	160.843	149.486	153.857	130.801	100.341	126.762	138.589	121.212
CAMTA1	Camta1	ENSMUSG00000014592	11138	0.142705	1.10397	0.00567892	0.162472	13235.8	11168.7	11375.2	11062.9	11604.8	10554.4	10690.7	10284.5	10917.3	10485.9
GPX4	Gpx4	ENSMUSG00000075706	5304.57	-0.156672	-1.11471	0.00567957	0.162472	4379.54	5425.34	5391.62	4959.64	4923.1	5635.34	5569.75	5686.92	5490.29	5584.15
BHLHE40	Bhlhe40	ENSMUSG00000030103	1447.36	0.20314	1.1512	0.00572626	0.163262	1641.92	1573.85	1411.11	1433.45	1687.06	1242.42	1350.85	1315.92	1277.47	1539.53
LSS	Lss	ENSMUSG00000033105	2922.39	0.176039	1.12978	0.00572742	0.163262	3533.05	2724.58	3045.4	3020.88	3185.4	2625.14	2749.06	2842.07	2816.46	2681.88
PDE1A	Pde1a	ENSMUSG00000059173	3684.66	0.191523	1.14197	0.00577713	0.164021	4555.48	3919.93	3518.67	3569.46	4082.23	3354.01	3471.98	3327.35	3398.65	3648.85
LINGO2	Lingo2	ENSMUSG00000045083	1118.77	0.220546	1.16517	0.00578339	0.164021	1290.71	1289.24	1233.49	1017.13	1190.71	992.893	1099.18	912.534	1124.85	1036.99
NXN	Nxn	ENSMUSG00000020844	493.732	-0.179807	-1.13273	0.00578454	0.164021	483.328	480.289	446.707	469.379	436.537	556.83	487.424	523.806	522.798	530.224
MRPS7	Mrps7	ENSMUSG00000046756	1171.17	-0.155135	-1.11353	0.00582821	0.164774	1053.7	1225.35	1080.58	1119.85	1060.07	1280.42	1295.23	1196.37	1206.41	1193.69
TRAIP	Traip	ENSMUSG00000032586	514.962	0.22141	1.16587	0.00583154	0.164774	581.625	544.452	615.281	504.015	528.288	456.164	522.245	477.578	499.183	420.786
RBKS	Rbks	ENSMUSG00000029136	29.1173	-0.701745	-1.62647	0.00584325	0.164816	22.6715	24.3719	25.5475	16.4418	22.3498	39.9991	38.8669	23.1791	33.8999	43.8458
PLCB3	Plcb3	ENSMUSG00000024960	970.549	-0.137795	-1.10022	0.00589475	0.165727	915.988	875.569	911.76	922.01	995.81	1025.57	1030.36	1027.82	1003.14	997.463
KHDRBS2	Khdrbs2	ENSMUSG00000026058	360.387	0.198986	1.14789	0.00589606	0.165727	409.747	379.808	365.857	376.391	394.828	322.694	338.77	345.857	353.969	315.953
CDC20	Cdc20	ENSMUSG00000006398	232.841	-0.416389	-1.33458	0.0059117	0.165832	145.665	214.227	215.559	223.338	197.031	293.356	280.74	261.085	312.981	184.43
NETO2	Neto2	ENSMUSG00000036902	4815.4	0.163354	1.11989	0.00598612	0.166931	5491.78	4871.06	4645.38	5375.21	5055.9	4673.18	4655.33	4559.93	4751.55	4074.64
LOX	Lox	ENSMUSG00000024529	190.777	-0.468154	-1.38334	0.00599001	0.166931	137.094	167.102	194.259	165.03	136.887	326.602	188.737	189.631	210.935	191.49
VGLL4	Vgll4	ENSMUSG00000030315	850.989	-0.196002	-1.14552	0.00599066	0.166931	653.685	808.203	857.395	793.931	849.261	920.224	921.455	914.851	915.243	875.645
NT5M	Nt5m	ENSMUSG00000032615	1071.92	-0.137908	-1.10031	0.00600455	0.16703	951.437	1019.65	1076.17	1006.34	1047.02	1098.99	1104.42	1174.25	1093.04	1147.9
HOOK1	Hook1	ENSMUSG00000028572	2676.07	0.175344	1.12923	0.00602258	0.167111	3236.18	2565.66	2690.45	2762.43	2938.71	2571.9	2469.39	2534.91	2363.52	2627.58
IQCC	Iqcc	ENSMUSG00000040795	419.635	-0.275289	-1.21024	0.00603181	0.167111	428.192	328.218	384.677	329.234	431.233	493.25	419.461	419.947	467.46	494.675
NATD1	Natd1	ENSMUSG00000018931	953.369	-0.17882	-1.13196	0.00603854	0.167111	790.628	941.619	944.845	906.494	885.058	946.693	1102.6	996.317	1042.14	977.304
MEG8	Rian	ENSMUSG00000097451	40084.1	0.111278	1.08018	0.00606272	0.167493	44373.2	41591.4	39474.2	40830.9	41878	37771.4	38068.6	38388.6	40947.7	37517.3
FOLH1	Folh1	ENSMUSG00000001773	156.633	0.420375	1.33828	0.00609485	0.167937	184.639	177.662	129.735	202.719	202.884	123.03	113.397	145.392	118.637	168.236
EVPL	Evpl	ENSMUSG00000034282	229.806	0.293155	1.22532	0.00610761	0.167937	301.828	218.019	245.26	263.644	239.123	223.079	199.376	179.112	209.314	219.301
VPS50	Vps50	ENSMUSG00000001376	2145.48	0.14249	1.10381	0.00611811	0.167937	2529.84	2171.04	2223.66	2220.18	2113.36	2044.21	2035.61	2006.59	2082.02	2028.31
ATP6V0A2	Atp6v0a2	ENSMUSG00000038023	2469.8	-0.194609	-1.14441	0.00612044	0.167937	2062.46	2229.61	2540.05	2290.05	2392.92	2549	2727.68	2723.05	2306.02	2877.16
EMCN	Emcn	ENSMUSG00000054690	144.92	-0.320546	-1.2488	0.00613235	0.167978	130.217	113.591	131.407	118.776	151.247	162.135	175.481	156.688	142.607	167.049
SUOX	Suox	ENSMUSG00000049858	349.651	-0.237734	-1.17914	0.00617239	0.16855	263.569	347.574	329.047	342.453	319.662	369.315	381.447	351.865	382.385	409.188
PARVA	Parva	ENSMUSG00000030770	2443.26	-0.128906	-1.09346	0.0061741	0.16855	2323.61	2356.48	2451.2	2269.38	2269.77	2677.66	2398.58	2474.26	2505.76	2705.89
FBXO46	Fbxo46	ENSMUSG00000050428	488.584	-0.177084	-1.1306	0.00618558	0.168578	430.155	458.931	459.432	480.404	461.904	550.875	536.316	507.811	486.419	513.592
NEUROD1	Neurod1	ENSMUSG00000034701	4301.35	-0.168703	-1.12405	0.00619743	0.168616	3450.51	3986.3	4255.99	4325.32	4229.1	4408.19	4558.4	4692.61	4391.47	4715.59
GRP	Grp	ENSMUSG00000024517	405.684	0.289127	1.2219	0.00622633	0.168871	522.903	469.234	376.876	444.891	418.738	371.036	365.902	335.273	432.104	319.885
HADHB	Hadhb	ENSMUSG00000059447	1645.58	-0.189617	-1.14046	0.00622775	0.168871	1415.77	1549.75	1655.98	1518.08	1546.65	1769.47	1758.58	1732.72	1527.19	1981.56
ITSN2	Itsn2	ENSMUSG00000020640	2098.61	0.12459	1.0902	0.00626091	0.169486	2273.47	2123.41	2200.21	2124.65	2223.26	1905.36	2012.59	2112.94	1916.47	2093.72
LMO3	Lmo3	ENSMUSG00000030226	4151.98	0.199095	1.14798	0.00627737	0.169564	5346.94	4143.05	4190.13	4453.24	4057.24	3937.16	3876.39	3857.26	4015.92	3642.43
RCBTB2	Rcbtb2	ENSMUSG00000022106	1108.22	-0.175584	-1.12942	0.00629399	0.169564	971.985	989.242	1017.94	1168.8	1057.24	1157.5	1187.03	1129.36	1284.31	1118.79
CPEB4	Cpeb4	ENSMUSG00000020300	4719.55	0.137779	1.10021	0.00634105	0.170312	5369.41	4605.05	4625.93	4993.78	5130.31	4431.84	4458.96	4470.63	4726.22	4383.36
DRAXIN	Draxin	ENSMUSG00000029005	795.615	-0.332478	-1.25917	0.00635344	0.170312	538.134	727.054	710.431	868.892	675.325	831.51	903.834	975.384	1015.15	710.431
HSPA9	Hspa9	ENSMUSG00000024359	7060.24	0.108698	1.07825	0.00636107	0.170312	7836.64	7478.7	6985.47	7025.34	7306.28	6619.36	6766.42	6735.32	6854.4	6994.42
SHC1	Shc1	ENSMUSG00000042626	489.001	-0.241783	-1.18245	0.00638776	0.170312	371.112	467.714	454.83	488.169	456.525	605.007	531.819	484.436	536.038	494.362
LRP1B	Lrp1b	ENSMUSG00000049252	2235.26	0.246568	1.18638	0.00638893	0.170312	3005.09	2233.2	2224.58	2214.3	2453.79	2084.76	2208.38	1774.67	2023.65	2130.23
PLD2	Pld2	ENSMUSG00000020828	1080.46	0.173293	1.12763	0.00639969	0.170312	1224.57	1136.31	1129.18	1161.37	1076.95	1036.27	966.348	1116.5	1045.17	911.995
MAP3K7	Map3k7	ENSMUSG00000028284	3017.23	0.0958597	1.0687	0.0064042	0.170312	3126.46	3051.63	3132.65	3120.93	3155.38	2965.77	3002.14	2881.42	2967.08	2768.87
CALML4	Calml4	ENSMUSG00000032246	43.5778	-0.660351	-1.58047	0.00642956	0.170584	20.5065	30.36	38.6916	47.045	32.5288	62.6143	43.2981	48.1456	66.9761	45.6124
ABHD14A	Abhd14a	ENSMUSG00000042210	874.095	-0.182838	-1.13511	0.00644014	0.170584	801.815	831.34	774.726	862.951	822.454	910.102	969.288	934.585	1020.95	812.739
ANKRD11	Ankrd11	ENSMUSG00000035569	8745.21	0.105756	1.07606	0.00645231	0.170584	9766.98	8996.55	8807.84	8856.89	8904.26	8172.82	8575.44	8210.75	8489.7	8670.81
STARD3	Stard3	ENSMUSG00000018167	635.348	-0.193655	-1.14366	0.00646006	0.170584	527.138	637.428	650.404	551.414	595.675	654.485	651.326	710.845	671.321	703.441
GPBP1L1	Gpbp1l1	ENSMUSG00000034042	867.596	-0.267281	-1.20354	0.00653067	0.171579	907.089	669.643	818.269	746.321	796.796	943.632	884.517	939.498	824.868	1145.33
GRIK2	Grik2	ENSMUSG00000056073	3884.72	0.188595	1.13965	0.00653088	0.171579	4976.15	3999.77	3780.13	3895.1	4041.65	3521.73	3636.37	3676.92	3681.81	3637.59
ARL4A	Arl4a	ENSMUSG00000047446	1724.1	0.199694	1.14846	0.00653752	0.171579	2188.33	1822.89	1613.13	1760.74	1831.29	1569.3	1669.87	1579.98	1650.68	1554.8
ATP6AP1L	Atp6ap1l	ENSMUSG00000078958	232.872	0.351453	1.27584	0.00654929	0.171579	308.182	267.511	217.77	225.328	286.9	223.012	196.773	223.367	159.82	220.059
C4B	C4b	ENSMUSG00000073418	437.245	0.252414	1.1912	0.00655092	0.171579	461.132	463.843	451.773	444.682	554.937	463.141	356.258	377.698	420.546	378.441
SERPINB1	Serpinb1a	ENSMUSG00000044734	25.7638	-1.00736	-2.01023	0.00656348	0.171629	15.8065	14.6026	26.7409	20.0545	8.71801	16.4904	48.5312	38.9763	22.5775	45.1402
MRPL17	Mrpl17	ENSMUSG00000030879	1066.79	-0.248598	-1.18805	0.00660767	0.172497	735.372	1052.72	1088.56	1035.62	963.583	1192.3	1138.8	1137.96	1174.8	1148.18
SAFB	Safb	ENSMUSG00000071054	5168.92	0.121566	1.08792	0.00661804	0.172497	5711.11	5045.64	5167.33	5653.38	5358.96	5178.52	4804.34	4875.09	4964.68	4930.15
NTRK2	Ntrk2	ENSMUSG00000055254	20443.3	0.0991476	1.07114	0.00663922	0.17277	22151	20712.1	20892.1	20198.9	21775	19378.9	19169.6	20077.1	19537	20540.9
[truncated: 13,079 more rows]

## Sheet: HT versus WT P10 mPFC
Supplementary dataset 1. RNA-Seq results for mPFC samples from naïve WT and Arid1b+/– mice at P10.
[truncated: 13,577 more rows]
