# Supplementary material for: Early postnatal serotonin modulation prevents adult-stage deficits in Arid1b-deficient mice through synaptic transcriptional reprogramming
Source: Nat Commun. 2022 Aug 27;13:5051. doi: 10.1038/s41467-022-32748-5 (PMC9420115; doi:10.1038/s41467-022-32748-5)
Supplement: Supplementary file 4 — Supplementary dataset 2 [file 41467_2022_32748_MOESM4_ESM.xlsx]

## Sheet: P3WB C2ALL (+)
Supplementary dataset 2. GSEA results for whole-brain transcripts from naïve WT and Arid1b+/– mice at P3.
NAME	SIZE	ES	NES	NOM p-val	FDR q-val	FWER p-val	RANK AT MAX	LEADING EDGE
MIKKELSEN_MEF_HCP_WITH_H3K27ME3	493	0.200648	5.07646	0	0	0	4491	tags=50%, list=30%, signal=69%
STARK_PREFRONTAL_CORTEX_22Q11_DELETION_DN	485	0.19801	5.02702	0	0	0	7186	tags=68%, list=48%, signal=127%
REACTOME_THE_CITRIC_ACID_TCA_CYCLE_AND_RESPIRATORY_ELECTRON_TRANSPORT	163	0.309455	4.67527	0	0	0	7013	tags=78%, list=47%, signal=146%
KEGG_OXIDATIVE_PHOSPHORYLATION	117	0.367419	4.63492	0	0	0	7013	tags=84%, list=47%, signal=158%
KEGG_PARKINSONS_DISEASE	115	0.364522	4.50709	0	0	0	7013	tags=83%, list=47%, signal=157%
REACTOME_RESPIRATORY_ELECTRON_TRANSPORT_ATP_SYNTHESIS_BY_CHEMIOSMOTIC_COUPLING_AND_HEAT_PRODUCTION_BY_UNCOUPLING_PROTEINS	115	0.355759	4.44497	0	0	0	7013	tags=83%, list=47%, signal=156%
REACTOME_SRP_DEPENDENT_COTRANSLATIONAL_PROTEIN_TARGETING_TO_MEMBRANE	104	0.350418	4.17562	0	0	0	6815	tags=81%, list=46%, signal=148%
KEGG_RIBOSOME	79	0.390449	4.04326	0	0	0	6815	tags=85%, list=46%, signal=156%
REACTOME_NONSENSE_MEDIATED_DECAY_NMD_INDEPENDENT_OF_THE_EXON_JUNCTION_COMPLEX_EJC	86	0.367983	4.03881	0	0	0	6815	tags=83%, list=46%, signal=152%
REACTOME_RESPIRATORY_ELECTRON_TRANSPORT	95	0.350209	3.95743	0	0	0	7013	tags=82%, list=47%, signal=155%
MIKKELSEN_NPC_HCP_WITH_H3K27ME3	283	0.198872	3.8975	0	0	0	4546	tags=50%, list=31%, signal=71%
REACTOME_TRANSLATION	264	0.2072	3.87067	0	0	0	6248	tags=63%, list=42%, signal=106%
LEIN_MIDBRAIN_MARKERS	78	0.376713	3.84591	0	0	0	3757	tags=63%, list=25%, signal=84%
PECE_MAMMARY_STEM_CELL_UP	121	0.286542	3.75367	0	0	0	6813	tags=74%, list=46%, signal=136%
MOOTHA_VOXPHOS	81	0.356018	3.7318	0	0	0	7013	tags=83%, list=47%, signal=156%
WONG_MITOCHONDRIA_GENE_MODULE	206	0.223311	3.72325	0	0	0	7098	tags=70%, list=48%, signal=132%
LEIN_NEURON_MARKERS	64	0.389177	3.71748	0	0	0	8385	tags=95%, list=57%, signal=218%
REACTOME_REGULATION_OF_EXPRESSION_OF_SLITS_AND_ROBOS	161	0.247659	3.69173	0	0	0	6865	tags=71%, list=46%, signal=130%
REACTOME_NEURONAL_SYSTEM	368	0.163881	3.60721	0	0	0	6775	tags=62%, list=46%, signal=111%
REACTOME_SELENOAMINO_ACID_METABOLISM	98	0.310342	3.59634	0	0	0	7985	tags=85%, list=54%, signal=182%
KEGG_ALZHEIMERS_DISEASE	150	0.250801	3.57378	0	0	0	7586	tags=76%, list=51%, signal=154%
HSIAO_HOUSEKEEPING_GENES	356	0.15926	3.53661	0	0	0	6815	tags=62%, list=46%, signal=111%
MIKKELSEN_MCV6_HCP_WITH_H3K27ME3	375	0.16063	3.47859	0	0	0	4557	tags=46%, list=31%, signal=65%
MOOTHA_PGC	387	0.150374	3.39719	0	0	0	6754	tags=60%, list=46%, signal=108%
MOOTHA_HUMAN_MITODB_6_2002	397	0.149846	3.39348	0	0	0	6725	tags=60%, list=45%, signal=107%
REACTOME_PEPTIDE_LIGAND_BINDING_RECEPTORS	114	0.274198	3.38359	0	0	0	3378	tags=50%, list=23%, signal=64%
REACTOME_NONSENSE_MEDIATED_DECAY_NMD	106	0.278104	3.36918	0	0	0	6815	tags=74%, list=46%, signal=135%
REACTOME_METABOLISM_OF_AMINO_ACIDS_AND_DERIVATIVES	317	0.165521	3.36332	0	0	0	6016	tags=57%, list=41%, signal=94%
REACTOME_NEUROTRANSMITTER_RELEASE_CYCLE	49	0.38528	3.26538	0	0	0	6106	tags=80%, list=41%, signal=135%
REACTOME_TRANSMISSION_ACROSS_CHEMICAL_SYNAPSES	239	0.187141	3.26484	0	0	0	6202	tags=60%, list=42%, signal=102%
REACTOME_SIGNALING_BY_ROBO_RECEPTORS	205	0.198171	3.24432	0	0	0	6865	tags=66%, list=46%, signal=121%
LEE_TARGETS_OF_PTCH1_AND_SUFU_DN	83	0.295588	3.2269	0	0	0	8145	tags=84%, list=55%, signal=186%
REACTOME_COMPLEX_I_BIOGENESIS	54	0.368956	3.21521	0	0	0	8002	tags=91%, list=54%, signal=196%
KIM_ALL_DISORDERS_DURATION_CORR_DN	142	0.231128	3.20938	0	0	0	7568	tags=74%, list=51%, signal=150%
MEISSNER_NPC_HCP_WITH_H3K4ME2_AND_H3K27ME3	304	0.159934	3.18785	0	0	0	7723	tags=68%, list=52%, signal=139%
LEIN_PONS_MARKERS	86	0.291786	3.15834	0	0	0	5697	tags=67%, list=38%, signal=109%
REACTOME_INFLUENZA_INFECTION	139	0.225759	3.11	0	3.85122e-05	0.002	10336	tags=92%, list=70%, signal=301%
REACTOME_EUKARYOTIC_TRANSLATION_INITIATION	107	0.253236	3.09673	0	3.74988e-05	0.002	6248	tags=67%, list=42%, signal=115%
REACTOME_GPCR_LIGAND_BINDING	287	0.15488	3.06245	0	3.65373e-05	0.002	5341	tags=51%, list=36%, signal=79%
ABE_INNER_EAR	40	0.412833	3.04752	0	3.56238e-05	0.002	5385	tags=78%, list=36%, signal=121%
KEGG_HUNTINGTONS_DISEASE	164	0.199855	2.98193	0	8.65975e-05	0.005	7013	tags=67%, list=47%, signal=126%
MOOTHA_MITOCHONDRIA	412	0.125886	2.9533	0	0.000118211	0.007	6785	tags=58%, list=46%, signal=104%
LU_AGING_BRAIN_DN	146	0.211604	2.93416	0	0.000149071	0.009	7149	tags=69%, list=48%, signal=132%
REACTOME_CLASS_A_1_RHODOPSIN_LIKE_RECEPTORS	199	0.175169	2.88852	0	0.000324296	0.02	3397	tags=40%, list=23%, signal=51%
REACTOME_INFECTIOUS_DISEASE	349	0.134874	2.88656	0	0.00031709	0.02	7010	tags=60%, list=47%, signal=112%
STEIN_ESRRA_TARGETS_UP	352	0.134291	2.88543	0	0.000310197	0.02	4668	tags=45%, list=31%, signal=64%
REACTOME_GABA_SYNTHESIS_RELEASE_REUPTAKE_AND_DEGRADATION	19	0.54695	2.86876	0	0.000364625	0.024	5946	tags=95%, list=40%, signal=158%
CHNG_MULTIPLE_MYELOMA_HYPERPLOID_UP	50	0.341892	2.8592	0	0.000446846	0.03	6808	tags=80%, list=46%, signal=147%
YAO_TEMPORAL_RESPONSE_TO_PROGESTERONE_CLUSTER_13	156	0.195902	2.85023	0	0.000467224	0.032	6724	tags=65%, list=45%, signal=117%
MEISSNER_NPC_HCP_WITH_H3K4ME2	452	0.116004	2.82739	0	0.00054451	0.038	7319	tags=61%, list=49%, signal=116%
MCCLUNG_DELTA_FOSB_TARGETS_2WK	44	0.359596	2.81415	0	0.000618768	0.044	5466	tags=73%, list=37%, signal=115%
REACTOME_MITOCHONDRIAL_TRANSLATION	96	0.237195	2.7662	0	0.000800303	0.058	6698	tags=69%, list=45%, signal=125%
MIKKELSEN_IPS_WITH_HCP_H3K27ME3	77	0.268474	2.74134	0	0.000906739	0.065	5474	tags=64%, list=37%, signal=100%
KEGG_NEUROACTIVE_LIGAND_RECEPTOR_INTERACTION	208	0.164172	2.72345	0	0.000969832	0.071	3444	tags=39%, list=23%, signal=51%
LEIN_MEDULLA_MARKERS	78	0.258997	2.68698	0	0.00118703	0.085	5303	tags=62%, list=36%, signal=95%
REACTOME_RRNA_PROCESSING	192	0.167435	2.6793	0	0.00120416	0.088	6815	tags=63%, list=46%, signal=114%
MEISSNER_NPC_HCP_WITH_H3_UNMETHYLATED	459	0.108704	2.67113	0	0.00123345	0.091	5931	tags=51%, list=40%, signal=82%
BLALOCK_ALZHEIMERS_DISEASE_INCIPIENT_DN	155	0.183279	2.67093	0	0.00122454	0.092	8597	tags=76%, list=58%, signal=179%
NATSUME_RESPONSE_TO_INTERFERON_BETA_DN	44	0.340651	2.66885	0	0.00120379	0.092	6083	tags=75%, list=41%, signal=127%
KEGG_CARDIAC_MUSCLE_CONTRACTION	66	0.278788	2.6622	0	0.00126785	0.099	6442	tags=71%, list=43%, signal=125%
CREIGHTON_AKT1_SIGNALING_VIA_MTOR_DN	22	0.466446	2.6582	0	0.00130573	0.104	5898	tags=86%, list=40%, signal=143%
MODY_HIPPOCAMPUS_POSTNATAL	55	0.294148	2.6225	0	0.00168861	0.136	5628	tags=67%, list=38%, signal=108%
REACTOME_PINK_PARKIN_MEDIATED_MITOPHAGY	21	0.474097	2.58904	0	0.00207223	0.167	4276	tags=76%, list=29%, signal=107%
REACTOME_RRNA_PROCESSING_IN_THE_NUCLEUS_AND_CYTOSOL	181	0.166611	2.58767	0	0.00203985	0.167	6815	tags=62%, list=46%, signal=114%
LEIN_OLIGODENDROCYTE_MARKERS	69	0.262278	2.57128	0	0.00233863	0.192	3649	tags=51%, list=25%, signal=67%
REACTOME_G_ALPHA_Q_SIGNALLING_EVENTS	169	0.169565	2.56571	0	0.0023472	0.196	3216	tags=38%, list=22%, signal=49%
REACTOME_ION_CHANNEL_TRANSPORT	154	0.176613	2.52877	0	0.00299583	0.243	8094	tags=72%, list=55%, signal=157%
REACTOME_MITOCHONDRIAL_PROTEIN_IMPORT	61	0.274966	2.48311	0	0.00411197	0.314	5175	tags=62%, list=35%, signal=95%
MCCLUNG_CREB1_TARGETS_UP	93	0.2166	2.46942	0	0.00452982	0.346	6373	tags=65%, list=43%, signal=112%
BRIDEAU_IMPRINTED_GENES	53	0.284981	2.42613	0	0.00610298	0.454	5300	tags=64%, list=36%, signal=99%
REACTOME_CRISTAE_FORMATION	29	0.380771	2.41724	0	0.00646037	0.48	7657	tags=90%, list=52%, signal=185%
YAO_TEMPORAL_RESPONSE_TO_PROGESTERONE_CLUSTER_17	176	0.158733	2.41642	0	0.00643115	0.482	7361	tags=65%, list=50%, signal=128%
KEGG_CALCIUM_SIGNALING_PATHWAY	163	0.165926	2.39598	0	0.00719727	0.523	8208	tags=72%, list=55%, signal=159%
BIOCARTA_NOS1_PATHWAY	20	0.441713	2.3951	0	0.00714839	0.525	8285	tags=100%, list=56%, signal=226%
REACTOME_NEUROTRANSMITTER_RECEPTORS_AND_POSTSYNAPTIC_SIGNAL_TRANSMISSION	176	0.152133	2.37828	0	0.00785756	0.573	10743	tags=88%, list=72%, signal=314%
JOHANSSON_BRAIN_CANCER_EARLY_VS_LATE_DN	41	0.308884	2.37647	0	0.00783941	0.578	4834	tags=63%, list=33%, signal=94%
MEISSNER_BRAIN_HCP_WITH_H3K27ME3	171	0.158255	2.36354	0.00419287	0.00845465	0.611	4009	tags=43%, list=27%, signal=58%
TAKAO_RESPONSE_TO_UVB_RADIATION_UP	77	0.225439	2.32596	0	0.0108305	0.714	7264	tags=71%, list=49%, signal=139%
AFFAR_YY1_TARGETS_UP	169	0.153025	2.31206	0.00194175	0.0118253	0.741	9073	tags=76%, list=61%, signal=194%
REACTOME_CHOLESTEROL_BIOSYNTHESIS	24	0.390876	2.30136	0	0.0124929	0.76	7186	tags=88%, list=48%, signal=170%
MIKKELSEN_MEF_HCP_WITH_H3_UNMETHYLATED	163	0.156395	2.29991	0	0.0125511	0.762	5710	tags=54%, list=39%, signal=87%
REACTOME_PROTEIN_LOCALIZATION	151	0.163598	2.27307	0	0.0149934	0.828	4373	tags=46%, list=29%, signal=64%
ENK_UV_RESPONSE_KERATINOCYTE_UP	463	0.0902626	2.25462	0	0.0169619	0.869	6772	tags=54%, list=46%, signal=97%
BURTON_ADIPOGENESIS_6	168	0.147292	2.22928	0.00206612	0.0197464	0.906	8077	tags=69%, list=54%, signal=150%
REACTOME_RAB_GERANYLGERANYLATION	57	0.247888	2.2157	0	0.0215388	0.923	8823	tags=84%, list=60%, signal=207%
REACTOME_CITRIC_ACID_CYCLE_TCA_CYCLE	22	0.391129	2.20241	0	0.0232968	0.936	7013	tags=86%, list=47%, signal=164%
DANG_REGULATED_BY_MYC_UP	63	0.234821	2.19556	0.00199203	0.0240922	0.941	7593	tags=75%, list=51%, signal=152%
LU_EZH2_TARGETS_UP	243	0.119642	2.18198	0.00417537	0.0261596	0.957	6857	tags=58%, list=46%, signal=106%
MEISSNER_NPC_HCP_WITH_H3K27ME3	51	0.259058	2.18187	0.00197239	0.0258818	0.957	5474	tags=63%, list=37%, signal=99%
TIEN_INTESTINE_PROBIOTICS_6HR_UP	47	0.270945	2.18119	0.00411523	0.0256818	0.957	6089	tags=68%, list=41%, signal=115%
REACTOME_NEGATIVE_REGULATION_OF_NOTCH4_SIGNALING	54	0.246134	2.17349	0	0.0265719	0.967	5698	tags=63%, list=38%, signal=102%
REACTOME_INSULIN_RECEPTOR_RECYCLING	23	0.375961	2.16574	0	0.0272778	0.971	5392	tags=74%, list=36%, signal=116%
REACTOME_REGULATION_OF_RUNX2_EXPRESSION_AND_ACTIVITY	71	0.217494	2.1628	0	0.0274952	0.973	5769	tags=61%, list=39%, signal=99%
REACTOME_VIF_MEDIATED_DEGRADATION_OF_APOBEC3G	52	0.251104	2.15145	0.00384615	0.029431	0.981	5698	tags=63%, list=38%, signal=103%
KEGG_GLYCOLYSIS_GLUCONEOGENESIS	50	0.258262	2.14967	0.00191205	0.029558	0.981	4782	tags=58%, list=32%, signal=85%
BARIS_THYROID_CANCER_UP	23	0.380217	2.14522	0	0.0300555	0.983	5329	tags=74%, list=36%, signal=115%
REACTOME_NEGATIVE_REGULATION_OF_NMDA_RECEPTOR_MEDIATED_NEURONAL_TRANSMISSION	21	0.394056	2.14489	0.00570342	0.0297899	0.983	8285	tags=95%, list=56%, signal=216%
MIKKELSEN_MEF_ICP_WITH_H3K27ME3	135	0.158531	2.13665	0.00399202	0.0311724	0.987	4479	tags=46%, list=30%, signal=65%
KAYO_CALORIE_RESTRICTION_MUSCLE_DN	74	0.211508	2.12997	0	0.0321992	0.989	6095	tags=62%, list=41%, signal=105%
BURTON_ADIPOGENESIS_5	109	0.177023	2.12696	0.00379507	0.0325451	0.99	6643	tags=62%, list=45%, signal=112%
REACTOME_TRANSFERRIN_ENDOCYTOSIS_AND_RECYCLING	29	0.326541	2.12254	0	0.0330039	0.991	5392	tags=69%, list=36%, signal=108%
REACTOME_DOPAMINE_NEUROTRANSMITTER_RELEASE_CYCLE	23	0.373558	2.10758	0	0.0360733	0.995	8006	tags=91%, list=54%, signal=198%
DAZARD_RESPONSE_TO_UV_NHEK_UP	175	0.137823	2.08701	0.00376648	0.0407471	0.998	5774	tags=53%, list=39%, signal=85%
REACTOME_PHASE_0_RAPID_DEPOLARISATION	43	0.270495	2.08201	0.00407332	0.0417329	0.998	6344	tags=70%, list=43%, signal=122%
ZWANG_EGF_PERSISTENTLY_UP	30	0.31664	2.08173	0.00206612	0.0413835	0.998	5198	tags=67%, list=35%, signal=102%
KANG_GLIS3_TARGETS	26	0.344122	2.07874	0.00394477	0.0418111	0.999	2319	tags=50%, list=16%, signal=59%
HILLION_HMGA1B_TARGETS	74	0.20372	2.0699	0.00204499	0.0439623	0.999	7412	tags=70%, list=50%, signal=140%
LE_EGR2_TARGETS_DN	100	0.176019	2.06208	0.00603622	0.0456923	0.999	9416	tags=81%, list=64%, signal=220%
ACEVEDO_LIVER_CANCER_DN	445	0.0844449	2.03886	0.00189036	0.0518479	1	8080	tags=63%, list=54%, signal=134%
REACTOME_IRON_UPTAKE_AND_TRANSPORT	54	0.229451	2.03885	0.0020284	0.0513766	1	3748	tags=48%, list=25%, signal=64%
REACTOME_G_ALPHA_S_SIGNALLING_EVENTS	125	0.155157	2.02192	0.0060241	0.0564701	1	3174	tags=37%, list=21%, signal=46%
MIKKELSEN_IPS_ICP_WITH_H3K27ME3	40	0.26522	2.0163	0.00392157	0.0577696	1	6085	tags=68%, list=41%, signal=114%
ZHONG_SECRETOME_OF_LUNG_CANCER_AND_MACROPHAGE	67	0.213588	2.01527	0.00555556	0.0576578	1	5698	tags=60%, list=38%, signal=97%
KEGG_CITRATE_CYCLE_TCA_CYCLE	28	0.313218	2.00854	0.00400802	0.059534	1	7013	tags=79%, list=47%, signal=149%
REACTOME_NOREPINEPHRINE_NEUROTRANSMITTER_RELEASE_CYCLE	17	0.39992	2.00499	0	0.0601771	1	4542	tags=71%, list=31%, signal=102%
KIM_RESPONSE_TO_TSA_AND_DECITABINE_UP	91	0.176508	1.99654	0.0019305	0.0629256	1	6196	tags=59%, list=42%, signal=101%
REACTOME_ABC_TRANSPORTER_DISORDERS	75	0.192348	1.9964	0.004	0.0624497	1	6848	tags=65%, list=46%, signal=121%
REACTOME_AUF1_HNRNP_D0_BINDS_AND_DESTABILIZES_MRNA	53	0.239104	1.99266	0.00589391	0.0632313	1	5698	tags=62%, list=38%, signal=101%
MEISSNER_NPC_HCP_WITH_H3K4ME3_AND_H3K27ME3	136	0.147632	1.99249	0.00614754	0.0627673	1	3172	tags=36%, list=21%, signal=45%
REACTOME_DEGRADATION_OF_GLI1_BY_THE_PROTEASOME	58	0.219916	1.97921	0.00552486	0.0674576	1	5698	tags=60%, list=38%, signal=98%
JIANG_AGING_CEREBRAL_CORTEX_DN	46	0.248847	1.97208	0.00191939	0.0700076	1	7924	tags=78%, list=53%, signal=168%
HOFFMANN_SMALL_PRE_BII_TO_IMMATURE_B_LYMPHOCYTE_UP	48	0.237574	1.97065	0.00613497	0.0701517	1	9152	tags=85%, list=62%, signal=222%
REACTOME_BUDDING_AND_MATURATION_OF_HIV_VIRION	26	0.321409	1.97044	0.00594059	0.069704	1	7217	tags=81%, list=49%, signal=157%
REACTOME_ACTIVATION_OF_NMDA_RECEPTORS_AND_POSTSYNAPTIC_EVENTS	81	0.192625	1.97042	0.00399202	0.0691478	1	8324	tags=75%, list=56%, signal=171%
REACTOME_ACETYLCHOLINE_NEUROTRANSMITTER_RELEASE_CYCLE	17	0.392516	1.96423	0.0118577	0.0712673	1	7268	tags=88%, list=49%, signal=173%
REACTOME_PROTEIN_PROTEIN_INTERACTIONS_AT_SYNAPSES	85	0.181396	1.96192	0.00760456	0.0717134	1	8837	tags=78%, list=60%, signal=191%
KEGG_DRUG_METABOLISM_OTHER_ENZYMES	27	0.31614	1.95504	0.0077821	0.0741676	1	3008	tags=52%, list=20%, signal=65%
BILANGES_SERUM_AND_RAPAMYCIN_SENSITIVE_GENES	48	0.236441	1.95139	0.00403226	0.0749981	1	8551	tags=81%, list=58%, signal=191%
ZHONG_SECRETOME_OF_LUNG_CANCER_AND_FIBROBLAST	115	0.155948	1.94564	0.00385356	0.0768156	1	5698	tags=54%, list=38%, signal=87%
REACTOME_RAS_ACTIVATION_UPON_CA2PLUS_INFLUX_THROUGH_NMDA_RECEPTOR	20	0.354491	1.94541	0.012931	0.0763079	1	3646	tags=60%, list=25%, signal=79%
PELLICCIOTTA_HDAC_IN_ANTIGEN_PRESENTATION_DN	45	0.238554	1.94099	0.00403226	0.0776385	1	5698	tags=62%, list=38%, signal=101%
REACTOME_FBXL7_DOWN_REGULATES_AURKA_DURING_MITOTIC_ENTRY_AND_IN_EARLY_MITOSIS	54	0.227548	1.93782	0.0117188	0.0785155	1	5698	tags=61%, list=38%, signal=99%
SCHMIDT_POR_TARGETS_IN_LIMB_BUD_UP	25	0.327064	1.93568	0.0019305	0.0788015	1	8205	tags=88%, list=55%, signal=197%
REACTOME_UNBLOCKING_OF_NMDA_RECEPTORS_GLUTAMATE_BINDING_AND_ACTIVATION	21	0.346369	1.92505	0.00581395	0.0829232	1	8285	tags=90%, list=56%, signal=205%
KEGG_ALANINE_ASPARTATE_AND_GLUTAMATE_METABOLISM	27	0.31156	1.92386	0.00590551	0.082904	1	4174	tags=59%, list=28%, signal=82%
FIGUEROA_AML_METHYLATION_CLUSTER_6_DN	22	0.336525	1.92074	0.0100402	0.0838855	1	3104	tags=55%, list=21%, signal=69%
REACTOME_NAPLUS_CL_DEPENDENT_NEUROTRANSMITTER_TRANSPORTERS	16	0.397763	1.91721	0.0135659	0.085058	1	4301	tags=69%, list=29%, signal=97%
REACTOME_HOST_INTERACTIONS_OF_HIV_FACTORS	121	0.148226	1.91609	0	0.0849959	1	7009	tags=62%, list=47%, signal=117%
REACTOME_GLUCONEOGENESIS	28	0.296155	1.9151	0.00833333	0.0848557	1	4618	tags=61%, list=31%, signal=88%
SESTO_RESPONSE_TO_UV_C6	35	0.272909	1.90642	0.01417	0.0885299	1	6976	tags=74%, list=47%, signal=140%
REACTOME_CARDIAC_CONDUCTION	121	0.147306	1.90138	0.00808081	0.0905453	1	6900	tags=61%, list=47%, signal=113%
MOOTHA_TCA	15	0.40717	1.89974	0.0118577	0.0907154	1	7806	tags=93%, list=53%, signal=197%
BIOCARTA_NDKDYNAMIN_PATHWAY	16	0.39616	1.89869	0.0148305	0.0906021	1	6178	tags=81%, list=42%, signal=139%
FLECHNER_BIOPSY_KIDNEY_TRANSPLANT_REJECTED_VS_OK_DN	483	0.0748373	1.89708	0.00990099	0.0907635	1	6753	tags=53%, list=46%, signal=94%
CHESLER_BRAIN_HIGHEST_EXPRESSION	35	0.261835	1.89624	0.00998004	0.0905428	1	10105	tags=94%, list=68%, signal=295%
LEE_LIVER_CANCER_MYC_TGFA_DN	44	0.241839	1.89281	0.00808081	0.0916284	1	4848	tags=57%, list=33%, signal=84%
REACTOME_SCF_SKP2_MEDIATED_DEGRADATION_OF_P27_P21	59	0.207225	1.88581	0.00976562	0.0946471	1	5734	tags=59%, list=39%, signal=96%
SPIELMAN_LYMPHOBLAST_EUROPEAN_VS_ASIAN_UP	439	0.077498	1.87977	0.0117188	0.0973201	1	7192	tags=56%, list=49%, signal=106%
REACTOME_DEGRADATION_OF_DVL	56	0.217434	1.87888	0.0137525	0.0971576	1	6848	tags=68%, list=46%, signal=126%
KEGG_TYPE_I_DIABETES_MELLITUS	18	0.369215	1.87082	0.0123711	0.101056	1	3592	tags=61%, list=24%, signal=81%
REACTOME_CROSS_PRESENTATION_OF_SOLUBLE_EXOGENOUS_ANTIGENS_ENDOSOMES	45	0.238554	1.86814	0.00811359	0.101822	1	5698	tags=62%, list=38%, signal=101%
MIKKELSEN_IPS_ICP_WITH_H3K4ME3_AND_H327ME3	96	0.165182	1.86331	0.00833333	0.103784	1	2199	tags=31%, list=15%, signal=36%
REACTOME_PCP_CE_PATHWAY	90	0.165092	1.86098	0.010661	0.10448	1	6956	tags=63%, list=47%, signal=119%
REACTOME_CLATHRIN_MEDIATED_ENDOCYTOSIS	130	0.140422	1.86026	0.0100402	0.10424	1	6945	tags=61%, list=47%, signal=113%
REACTOME_DEFECTIVE_CFTR_CAUSES_CYSTIC_FIBROSIS	60	0.20554	1.85754	0.00635593	0.105121	1	6848	tags=67%, list=46%, signal=123%
REACTOME_MACROAUTOPHAGY	85	0.168688	1.85574	0.0230608	0.105376	1	5187	tags=52%, list=35%, signal=79%
MIKKELSEN_MEF_ICP_WITH_H3K4ME3_AND_H3K27ME3	36	0.266486	1.85465	0.0120724	0.105403	1	7589	tags=78%, list=51%, signal=159%
STEIN_ESRRA_TARGETS	485	0.0750286	1.85234	0.01002	0.106092	1	4670	tags=39%, list=31%, signal=55%
REACTOME_DETOXIFICATION_OF_REACTIVE_OXYGEN_SPECIES	32	0.270663	1.85011	0.0112867	0.106679	1	6651	tags=72%, list=45%, signal=130%
COLIN_PILOCYTIC_ASTROCYTOMA_VS_GLIOBLASTOMA_UP	32	0.275238	1.84787	0.01417	0.107276	1	6120	tags=69%, list=41%, signal=117%
NADLER_OBESITY_DN	40	0.241377	1.84602	0.0119048	0.107632	1	3843	tags=50%, list=26%, signal=67%
YAO_TEMPORAL_RESPONSE_TO_PROGESTERONE_CLUSTER_10	66	0.195011	1.84009	0.0102459	0.110531	1	6780	tags=65%, list=46%, signal=120%
GRAESSMANN_APOPTOSIS_BY_SERUM_DEPRIVATION_DN	211	0.10813	1.82901	0.0117647	0.116743	1	6710	tags=56%, list=45%, signal=101%
REACTOME_METABOLISM_OF_POLYAMINES	56	0.20567	1.8283	0.0121212	0.116416	1	5698	tags=59%, list=38%, signal=95%
REACTOME_G_ALPHA_I_SIGNALLING_EVENTS	267	0.0983545	1.81948	0.0176817	0.121531	1	3398	tags=33%, list=23%, signal=42%
VECCHI_GASTRIC_CANCER_ADVANCED_VS_EARLY_DN	95	0.161383	1.81935	0.0198413	0.120893	1	3396	tags=39%, list=23%, signal=50%
CEBALLOS_TARGETS_OF_TP53_AND_MYC_UP	21	0.330294	1.81227	0.00747664	0.124922	1	9229	tags=95%, list=62%, signal=252%
REACTOME_VOLTAGE_GATED_POTASSIUM_CHANNELS	40	0.236223	1.80958	0.0181087	0.125983	1	8367	tags=80%, list=56%, signal=183%
REACTOME_POTASSIUM_CHANNELS	87	0.169038	1.80932	0.016632	0.125407	1	5517	tags=54%, list=37%, signal=86%
REACTOME_SEROTONIN_NEUROTRANSMITTER_RELEASE_CYCLE	18	0.360683	1.8081	0.0171103	0.125479	1	4542	tags=67%, list=31%, signal=96%
REACTOME_FORMATION_OF_ATP_BY_CHEMIOSMOTIC_COUPLING	16	0.3671	1.80739	0.0211538	0.125176	1	7535	tags=88%, list=51%, signal=178%
TURASHVILI_BREAST_LOBULAR_CARCINOMA_VS_DUCTAL_NORMAL_DN	72	0.180601	1.80655	0.00625	0.125034	1	3306	tags=40%, list=22%, signal=52%
LI_AMPLIFIED_IN_LUNG_CANCER	154	0.125991	1.80056	0.012605	0.128415	1	6815	tags=58%, list=46%, signal=107%
CAIRO_HEPATOBLASTOMA_UP	196	0.109979	1.79968	0.0102459	0.128293	1	10039	tags=79%, list=68%, signal=240%
REACTOME_ROS_AND_RNS_PRODUCTION_IN_PHAGOCYTES	32	0.271584	1.79541	0.0205761	0.130388	1	7564	tags=78%, list=51%, signal=159%
REACTOME_PYRUVATE_METABOLISM_AND_CITRIC_ACID_TCA_CYCLE	52	0.207995	1.78959	0.0140562	0.13404	1	6620	tags=65%, list=45%, signal=118%
REACTOME_MITOPHAGY	28	0.283484	1.78858	0.0187891	0.133919	1	4276	tags=57%, list=29%, signal=80%
HOUSTIS_ROS	29	0.276007	1.78737	0.0162933	0.134017	1	6651	tags=72%, list=45%, signal=131%
MAGRANGEAS_MULTIPLE_MYELOMA_IGG_VS_IGA_UP	16	0.367665	1.78661	0.0139442	0.133749	1	6600	tags=81%, list=45%, signal=146%
HILLION_HMGA1_TARGETS	76	0.171813	1.78554	0.0102881	0.133718	1	5463	tags=54%, list=37%, signal=85%
KEGG_LONG_TERM_POTENTIATION	65	0.193808	1.78514	0.015748	0.133262	1	8999	tags=80%, list=61%, signal=203%
REACTOME_REGULATION_OF_APOPTOSIS	52	0.212507	1.78309	0.0258449	0.133975	1	5698	tags=60%, list=38%, signal=96%
REACTOME_DARPP_32_EVENTS	22	0.320693	1.7829	0.0203252	0.133368	1	6034	tags=73%, list=41%, signal=122%
LUI_THYROID_CANCER_CLUSTER_3	25	0.294423	1.78139	0.0175097	0.133797	1	6909	tags=76%, list=47%, signal=142%
VERHAAK_GLIOBLASTOMA_NEURAL	118	0.139701	1.77448	0.0180361	0.138343	1	6865	tags=60%, list=46%, signal=111%
REACTOME_CDK_MEDIATED_PHOSPHORYLATION_AND_REMOVAL_OF_CDC6	71	0.17834	1.76945	0.0236052	0.141089	1	4885	tags=51%, list=33%, signal=75%
MARCHINI_TRABECTEDIN_RESISTANCE_UP	16	0.362542	1.76863	0.0221328	0.140966	1	3896	tags=63%, list=26%, signal=85%
DIRMEIER_LMP1_RESPONSE_LATE_DN	26	0.291076	1.76544	0.0198413	0.14251	1	5385	tags=65%, list=36%, signal=102%
REACTOME_HEDGEHOG_LIGAND_BIOGENESIS	64	0.186875	1.76474	0.023301	0.142188	1	4885	tags=52%, list=33%, signal=77%
LI_DCP2_BOUND_MRNA	82	0.166773	1.76151	0.0216535	0.143884	1	8750	tags=76%, list=59%, signal=183%
REACTOME_GLUTAMATE_BINDING_ACTIVATION_OF_AMPA_RECEPTORS_AND_SYNAPTIC_PLASTICITY	31	0.269666	1.75945	0.0285171	0.144604	1	8444	tags=84%, list=57%, signal=194%
JIANG_AGING_HYPOTHALAMUS_DN	33	0.264486	1.75599	0.0196464	0.146677	1	6869	tags=73%, list=46%, signal=135%
CHEN_LUNG_CANCER_SURVIVAL	25	0.300299	1.75516	0.0257937	0.14657	1	6229	tags=72%, list=42%, signal=124%
BILANGES_SERUM_RESPONSE_TRANSLATION	22	0.319011	1.75506	0.0148936	0.145874	1	5385	tags=68%, list=36%, signal=107%
REACTOME_DEGRADATION_OF_BETA_CATENIN_BY_THE_DESTRUCTION_COMPLEX	82	0.165302	1.75086	0.021611	0.148421	1	5698	tags=55%, list=38%, signal=89%
REACTOME_NUCLEOBASE_CATABOLISM	32	0.263996	1.75033	0.018595	0.148036	1	5823	tags=66%, list=39%, signal=108%
REACTOME_ENDOSOMAL_SORTING_COMPLEX_REQUIRED_FOR_TRANSPORT_ESCRT	29	0.272306	1.74793	0.0120968	0.149193	1	7217	tags=76%, list=49%, signal=148%
ZHAN_MULTIPLE_MYELOMA_MS_UP	43	0.225499	1.74662	0.0285132	0.149526	1	5630	tags=60%, list=38%, signal=97%
FAELT_B_CLL_WITH_VH_REARRANGEMENTS_DN	44	0.217273	1.74432	0.0205761	0.150455	1	6222	tags=64%, list=42%, signal=109%
VANDESLUIS_COMMD1_TARGETS_GROUP_3_DN	30	0.260814	1.74178	0.016	0.15172	1	6024	tags=67%, list=41%, signal=112%
MOREAUX_MULTIPLE_MYELOMA_BY_TACI_UP	272	0.091399	1.73988	0.0316206	0.152358	1	7717	tags=61%, list=52%, signal=125%
REACTOME_ANTIMICROBIAL_PEPTIDES	15	0.362609	1.73939	0.0183673	0.151922	1	3524	tags=60%, list=24%, signal=79%
REACTOME_GLUTAMATE_NEUROTRANSMITTER_RELEASE_CYCLE	23	0.302744	1.7375	0.0198413	0.152545	1	4542	tags=61%, list=31%, signal=88%
LUI_THYROID_CANCER_PAX8_PPARG_DN	41	0.226424	1.73654	0.027833	0.152402	1	7138	tags=71%, list=48%, signal=136%
REACTOME_AUTOPHAGY	103	0.145673	1.73402	0.0163265	0.153595	1	5915	tags=54%, list=40%, signal=90%
MIKKELSEN_NPC_HCP_WITH_H3K4ME3_AND_H3K27ME3	196	0.109208	1.73367	0.0213178	0.153077	1	3545	tags=35%, list=24%, signal=45%
REACTOME_TNFR2_NON_CANONICAL_NF_KB_PATHWAY	82	0.160882	1.73192	0.0240481	0.153738	1	6848	tags=62%, list=46%, signal=115%
NIKOLSKY_BREAST_CANCER_16P13_AMPLICON	92	0.153905	1.72807	0.0203666	0.156057	1	3694	tags=40%, list=25%, signal=53%
MOOTHA_GLUCONEOGENESIS	28	0.276254	1.72496	0.0340265	0.157707	1	4383	tags=57%, list=30%, signal=81%
REACTOME_REGULATION_OF_RUNX3_EXPRESSION_AND_ACTIVITY	53	0.19913	1.72072	0.0210728	0.160299	1	6848	tags=66%, list=46%, signal=122%
ZHANG_RESPONSE_TO_CANTHARIDIN_DN	60	0.186096	1.71952	0.0217391	0.160615	1	6888	tags=65%, list=46%, signal=121%
REACTOME_GLYCOGEN_METABOLISM	25	0.275844	1.71454	0.0139165	0.163838	1	7184	tags=76%, list=48%, signal=147%
BOUDOUKHA_BOUND_BY_IGF2BP2	92	0.1517	1.70847	0.0292276	0.168116	1	5338	tags=51%, list=36%, signal=79%
REACTOME_MUSCLE_CONTRACTION	178	0.108875	1.70814	0.0342052	0.167582	1	6900	tags=57%, list=47%, signal=106%
REACTOME_CREB1_PHOSPHORYLATION_THROUGH_NMDA_RECEPTOR_MEDIATED_ACTIVATION_OF_RAS_SIGNALING	27	0.273029	1.70767	0.0263158	0.167175	1	3646	tags=52%, list=25%, signal=69%
CHIANG_LIVER_CANCER_SUBCLASS_INTERFERON_DN	46	0.213341	1.70608	0.0311203	0.167733	1	9738	tags=87%, list=66%, signal=253%
LUI_TARGETS_OF_PAX8_PPARG_FUSION	31	0.260962	1.706	0.0240964	0.167026	1	7138	tags=74%, list=48%, signal=143%
FRASOR_RESPONSE_TO_SERM_OR_FULVESTRANT_UP	21	0.306586	1.70488	0.0316206	0.167142	1	8168	tags=86%, list=55%, signal=191%
MIKKELSEN_MCV6_ICP_WITH_H3K4ME3_AND_H3K27ME3	29	0.265653	1.69987	0.0269151	0.170649	1	4248	tags=55%, list=29%, signal=77%
BIOCARTA_PGC1A_PATHWAY	15	0.35529	1.69369	0.030426	0.175225	1	7586	tags=87%, list=51%, signal=177%
HORTON_SREBF_TARGETS	24	0.2803	1.68325	0.0265306	0.183715	1	8205	tags=83%, list=55%, signal=186%
REACTOME_ACTIVATION_OF_THE_MRNA_UPON_BINDING_OF_THE_CAP_BINDING_COMPLEX_AND_EIFS_AND_SUBSEQUENT_BINDING_TO_43S	53	0.193701	1.68022	0.0345528	0.185613	1	6089	tags=60%, list=41%, signal=102%
SASSON_RESPONSE_TO_FORSKOLIN_UP	79	0.162536	1.67982	0.0251938	0.185186	1	9050	tags=77%, list=61%, signal=197%
GOTZMANN_EPITHELIAL_TO_MESENCHYMAL_TRANSITION_DN	178	0.106192	1.67894	0.022449	0.185239	1	6856	tags=57%, list=46%, signal=104%
KEGG_PROTEIN_EXPORT	23	0.293774	1.67315	0.0292969	0.189699	1	5964	tags=70%, list=40%, signal=116%
REACTOME_STIMULI_SENSING_CHANNELS	86	0.152627	1.6731	0.0192308	0.188914	1	8093	tags=70%, list=55%, signal=153%
SEMENZA_HIF1_TARGETS	33	0.240845	1.67292	0.0263158	0.188211	1	7668	tags=76%, list=52%, signal=157%
REACTOME_MAPK6_MAPK4_SIGNALING	85	0.15067	1.67178	0.0330739	0.188366	1	6848	tags=61%, list=46%, signal=113%
REACTOME_INTEGRATION_OF_ENERGY_METABOLISM	100	0.141986	1.67102	0.0217822	0.188284	1	10955	tags=88%, list=74%, signal=335%
MIKKELSEN_ES_ICP_WITH_H3K4ME3_AND_H3K27ME3	107	0.138463	1.67064	0.0344086	0.187765	1	4889	tags=47%, list=33%, signal=69%
REACTOME_ASYMMETRIC_LOCALIZATION_OF_PCP_PROTEINS	63	0.177313	1.66863	0.0342052	0.188913	1	4912	tags=51%, list=33%, signal=76%
SHEPARD_BMYB_MORPHOLINO_UP	180	0.107269	1.66859	0.034632	0.188121	1	5182	tags=46%, list=35%, signal=69%
REACTOME_LYSOSOME_VESICLE_BIOGENESIS	34	0.237835	1.66836	0.0252101	0.187523	1	4330	tags=53%, list=29%, signal=75%
LEE_CALORIE_RESTRICTION_MUSCLE_UP	32	0.243063	1.66796	0.0371094	0.18711	1	6596	tags=69%, list=44%, signal=124%
ZHAN_MULTIPLE_MYELOMA_CD1_AND_CD2_DN	51	0.196946	1.6654	0.0333333	0.188656	1	6101	tags=61%, list=41%, signal=103%
LEIN_LOCALIZED_TO_PROXIMAL_DENDRITES	34	0.23906	1.66033	0.0408998	0.192399	1	5184	tags=59%, list=35%, signal=90%
MIKKELSEN_ES_HCP_WITH_H3K27ME3	32	0.246582	1.65931	0.026	0.192549	1	5154	tags=59%, list=35%, signal=91%
HAHTOLA_CTCL_CUTANEOUS	20	0.312333	1.6592	0.029724	0.191828	1	8718	tags=90%, list=59%, signal=218%
ACEVEDO_NORMAL_TISSUE_ADJACENT_TO_LIVER_TUMOR_DN	310	0.0845056	1.65405	0.0356436	0.19589	1	8194	tags=64%, list=55%, signal=139%
REACTOME_HEDGEHOG_OFF_STATE	106	0.134833	1.65135	0.038	0.197797	1	5707	tags=52%, list=38%, signal=84%
REACTOME_REGULATION_OF_INSULIN_SECRETION	72	0.164119	1.64688	0.0251938	0.201444	1	8903	tags=76%, list=60%, signal=190%
HUNSBERGER_EXERCISE_REGULATED_GENES	28	0.262907	1.64285	0.0258964	0.204666	1	10405	tags=96%, list=70%, signal=323%
REACTOME_DEGRADATION_OF_AXIN	54	0.190375	1.64165	0.0392157	0.205055	1	5698	tags=57%, list=38%, signal=93%
REACTOME_AMINE_LIGAND_BINDING_RECEPTORS	31	0.246326	1.63508	0.0439122	0.210862	1	4485	tags=55%, list=30%, signal=78%
SHEN_SMARCA2_TARGETS_DN	193	0.103095	1.633	0.043659	0.212174	1	5020	tags=44%, list=34%, signal=66%
MARTINEZ_RESPONSE_TO_TRABECTEDIN_UP	62	0.177581	1.63205	0.0319361	0.212208	1	8138	tags=73%, list=55%, signal=160%
KEGG_GLYCOSAMINOGLYCAN_BIOSYNTHESIS_HEPARAN_SULFATE	26	0.270951	1.63103	0.0273684	0.212289	1	8534	tags=85%, list=58%, signal=199%
REACTOME_TP53_REGULATES_METABOLIC_GENES	81	0.15488	1.63014	0.0395833	0.212405	1	6135	tags=57%, list=41%, signal=96%
BIOCARTA_NFAT_PATHWAY	43	0.204448	1.62994	0.0393701	0.211765	1	6286	tags=63%, list=42%, signal=109%
KUNINGER_IGF1_VS_PDGFB_TARGETS_DN	42	0.213001	1.62879	0.03663	0.212094	1	2851	tags=40%, list=19%, signal=50%
PURBEY_TARGETS_OF_CTBP1_AND_SATB1_UP	68	0.170095	1.62786	0.027451	0.212234	1	6864	tags=63%, list=46%, signal=117%
PLASARI_NFIC_TARGETS_BASAL_UP	25	0.272338	1.62671	0.0398406	0.212591	1	9015	tags=88%, list=61%, signal=224%
RAHMAN_TP53_TARGETS_PHOSPHORYLATED	20	0.301736	1.62633	0.0387755	0.212127	1	6651	tags=75%, list=45%, signal=136%
REACTOME_NEUREXINS_AND_NEUROLIGINS	54	0.185448	1.61572	0.0416667	0.221971	1	6869	tags=65%, list=46%, signal=120%
KEGG_PYRUVATE_METABOLISM	36	0.226617	1.61311	0.0368217	0.223949	1	7355	tags=72%, list=50%, signal=143%
BIOCARTA_BARRESTIN_SRC_PATHWAY	16	0.3355	1.61302	0.046729	0.223161	1	8003	tags=88%, list=54%, signal=190%
REACTOME_INTERACTION_BETWEEN_L1_AND_ANKYRINS	29	0.255157	1.61243	0.0414201	0.222867	1	7982	tags=79%, list=54%, signal=171%
LIEN_BREAST_CARCINOMA_METAPLASTIC_VS_DUCTAL_DN	79	0.152336	1.61203	0.0455487	0.222454	1	4884	tags=48%, list=33%, signal=71%
REACTOME_TRANSLOCATION_OF_SLC2A4_GLUT4_TO_THE_PLASMA_MEMBRANE	63	0.177222	1.61198	0.0535373	0.221639	1	7502	tags=68%, list=51%, signal=138%
LIM_MAMMARY_LUMINAL_MATURE_UP	96	0.138022	1.60662	0.0510204	0.226523	1	8931	tags=74%, list=60%, signal=185%
ALCALA_APOPTOSIS	78	0.155286	1.60525	0.0455446	0.227014	1	10444	tags=86%, list=70%, signal=289%
LOPES_METHYLATED_IN_COLON_CANCER_DN	26	0.262256	1.60364	0.0567515	0.227845	1	6952	tags=73%, list=47%, signal=137%
REACTOME_GABA_RECEPTOR_ACTIVATION	49	0.195961	1.60222	0.0398406	0.228564	1	10719	tags=92%, list=72%, signal=330%
KEGG_PROTEASOME	42	0.211445	1.60169	0.0464646	0.228247	1	5698	tags=60%, list=38%, signal=96%
REACTOME_FGFR2_MUTANT_RECEPTOR_ACTIVATION	28	0.247162	1.59975	0.060219	0.229531	1	9579	tags=89%, list=65%, signal=252%
REACTOME_DECTIN_1_MEDIATED_NONCANONICAL_NF_KB_SIGNALING	59	0.179633	1.59881	0.034	0.229702	1	4885	tags=51%, list=33%, signal=76%
BOYAULT_LIVER_CANCER_SUBCLASS_G6_UP	61	0.174333	1.5967	0.0477099	0.231292	1	2529	tags=34%, list=17%, signal=41%
HU_GENOTOXIC_DAMAGE_24HR	30	0.247729	1.59581	0.0455487	0.231401	1	4735	tags=57%, list=32%, signal=83%
WU_HBX_TARGETS_2_UP	20	0.295245	1.59571	0.0475248	0.230666	1	8971	tags=90%, list=61%, signal=228%
RAGHAVACHARI_PLATELET_SPECIFIC_GENES	61	0.171382	1.59504	0.0426829	0.230577	1	9621	tags=82%, list=65%, signal=233%
MIKKELSEN_ES_ICP_WITH_H3K27ME3	28	0.257771	1.59493	0.0434783	0.229848	1	3068	tags=46%, list=21%, signal=58%
XU_HGF_SIGNALING_NOT_VIA_AKT1_48HR_UP	32	0.240423	1.59054	0.0413386	0.23377	1	8025	tags=78%, list=54%, signal=170%
LEE_DOUBLE_POLAR_THYMOCYTE	21	0.289362	1.59007	0.0466531	0.233406	1	9835	tags=95%, list=66%, signal=283%
REACTOME_PURINE_CATABOLISM	17	0.31264	1.59006	0.0325671	0.23256	1	9323	tags=94%, list=63%, signal=253%
KEGG_ARGININE_AND_PROLINE_METABOLISM	45	0.203987	1.58882	0.040153	0.233044	1	5550	tags=58%, list=37%, signal=92%
KAYO_AGING_MUSCLE_DN	104	0.134585	1.58593	0.0481696	0.235376	1	7569	tags=64%, list=51%, signal=131%
PID_HIF1A_PATHWAY	17	0.319857	1.58544	0.0498008	0.235048	1	8344	tags=88%, list=56%, signal=202%
POMEROY_MEDULLOBLASTOMA_PROGNOSIS_DN	41	0.208933	1.58175	0.0503876	0.238226	1	7035	tags=68%, list=47%, signal=130%
ANDERSEN_CHOLANGIOCARCINOMA_CLASS1	46	0.198553	1.58087	0.0436681	0.23838	1	5122	tags=54%, list=35%, signal=83%
REACTOME_LONG_TERM_POTENTIATION	23	0.276181	1.57628	0.0658683	0.242718	1	3646	tags=52%, list=25%, signal=69%
DAZARD_UV_RESPONSE_CLUSTER_G1	53	0.187036	1.57544	0.0510204	0.242826	1	5628	tags=57%, list=38%, signal=91%
UEDA_CENTRAL_CLOCK	82	0.14966	1.57516	0.0484211	0.242277	1	4663	tags=46%, list=31%, signal=67%
KIM_ALL_DISORDERS_OLIGODENDROCYTE_NUMBER_CORR_DN	23	0.276075	1.57352	0.0509554	0.243227	1	6226	tags=70%, list=42%, signal=120%
REACTOME_RUNX1_REGULATES_TRANSCRIPTION_OF_GENES_INVOLVED_IN_DIFFERENTIATION_OF_HSCS	68	0.1621	1.57325	0.0522244	0.242732	1	6982	tags=63%, list=47%, signal=119%
HATADA_METHYLATED_IN_LUNG_CANCER_UP	305	0.0766449	1.56963	0.0542169	0.246022	1	4622	tags=39%, list=31%, signal=55%
KEGG_PROXIMAL_TUBULE_BICARBONATE_RECLAMATION	19	0.302656	1.56857	0.0437376	0.24643	1	6442	tags=74%, list=43%, signal=130%
STARK_HYPPOCAMPUS_22Q11_DELETION_DN	19	0.299794	1.56807	0.055666	0.246088	1	8045	tags=84%, list=54%, signal=184%
YAO_TEMPORAL_RESPONSE_TO_PROGESTERONE_CLUSTER_8	45	0.19885	1.56549	0.0595238	0.248216	1	4967	tags=53%, list=34%, signal=80%
STEIN_ESTROGEN_RESPONSE_NOT_VIA_ESRRA	17	0.310507	1.56526	0.0528455	0.247629	1	4994	tags=65%, list=34%, signal=97%
REACTOME_HSF1_DEPENDENT_TRANSACTIVATION	34	0.227054	1.56256	0.0525253	0.24988	1	8414	tags=79%, list=57%, signal=183%
WANG_ADIPOGENIC_GENES_REPRESSED_BY_SIRT1	22	0.28106	1.56251	0.0470348	0.24909	1	4599	tags=59%, list=31%, signal=86%
KEGG_FRUCTOSE_AND_MANNOSE_METABOLISM	32	0.234901	1.55969	0.0530452	0.251448	1	8570	tags=81%, list=58%, signal=192%
REACTOME_APC_C:CDH1_MEDIATED_DEGRADATION_OF_CDC20_AND_OTHER_APC_C:CDH1_TARGETED_PROTEINS_IN_LATE_MITOSIS_EARLY_G1	70	0.156899	1.55919	0.0591716	0.251177	1	4885	tags=49%, list=33%, signal=72%
REACTOME_TGF_BETA_RECEPTOR_SIGNALING_IN_EMT_EPITHELIAL_TO_MESENCHYMAL_TRANSITION	15	0.339005	1.5489	0.0646388	0.262611	1	9804	tags=100%, list=66%, signal=295%
KAAB_HEART_ATRIUM_VS_VENTRICLE_DN	238	0.0871103	1.54811	0.0687623	0.262631	1	9692	tags=74%, list=65%, signal=210%
PLASARI_TGFB1_SIGNALING_VIA_NFIC_10HR_UP	49	0.18668	1.54768	0.046748	0.262266	1	3897	tags=45%, list=26%, signal=61%
KEGG_BETA_ALANINE_METABOLISM	20	0.277766	1.5472	0.0636183	0.261988	1	4782	tags=60%, list=32%, signal=88%
BIOCARTA_VIP_PATHWAY	25	0.258607	1.5438	0.0631365	0.264986	1	5660	tags=64%, list=38%, signal=103%
PID_ALPHA_SYNUCLEIN_PATHWAY	28	0.244594	1.54274	0.0631365	0.265435	1	4322	tags=54%, list=29%, signal=75%
ANDERSEN_LIVER_CANCER_KRT19_UP	33	0.226071	1.53783	0.0487329	0.270689	1	6988	tags=70%, list=47%, signal=132%
PELLICCIOTTA_HDAC_IN_ANTIGEN_PRESENTATION_UP	58	0.16988	1.53386	0.0567951	0.274643	1	9760	tags=83%, list=66%, signal=241%
KEGG_ARACHIDONIC_ACID_METABOLISM	35	0.217213	1.53345	0.0598456	0.274232	1	4411	tags=51%, list=30%, signal=73%
WANG_RESPONSE_TO_FORSKOLIN_UP	19	0.29624	1.53191	0.0753138	0.27545	1	6537	tags=74%, list=44%, signal=132%
REACTOME_BETA_CATENIN_INDEPENDENT_WNT_SIGNALING	137	0.10963	1.53091	0.0695825	0.275797	1	4990	tags=45%, list=34%, signal=66%
REACTOME_METABOLISM_OF_NUCLEOTIDES	91	0.137177	1.52807	0.0727273	0.278341	1	7916	tags=67%, list=53%, signal=143%
ZHANG_ANTIVIRAL_RESPONSE_TO_RIBAVIRIN_DN	39	0.20659	1.52772	0.0709939	0.277851	1	6448	tags=64%, list=43%, signal=113%
ROSS_AML_OF_FAB_M7_TYPE	64	0.165238	1.52771	0.068	0.276946	1	6826	tags=63%, list=46%, signal=115%
GUTIERREZ_MULTIPLE_MYELOMA_UP	30	0.23482	1.52486	0.0623701	0.279621	1	7397	tags=73%, list=50%, signal=146%
VANASSE_BCL2_TARGETS_UP	23	0.266197	1.52308	0.0582329	0.280918	1	5083	tags=61%, list=34%, signal=92%
GAUSSMANN_MLL_AF4_FUSION_TARGETS_G_UP	199	0.0948786	1.51855	0.0590476	0.285693	1	7179	tags=58%, list=48%, signal=111%
REACTOME_GLYCOLYSIS	64	0.162857	1.51794	0.0653465	0.28558	1	10336	tags=86%, list=70%, signal=283%
REACTOME_PKA_ACTIVATION_IN_GLUCAGON_SIGNALLING	16	0.315522	1.5145	0.0770878	0.288814	1	5519	tags=69%, list=37%, signal=109%
KEGG_REGULATION_OF_AUTOPHAGY	19	0.282015	1.51266	0.0665362	0.290222	1	5187	tags=63%, list=35%, signal=97%
BIOCARTA_TGFB_PATHWAY	19	0.286397	1.51107	0.0589391	0.291476	1	9804	tags=95%, list=66%, signal=279%
REACTOME_ASSEMBLY_AND_CELL_SURFACE_PRESENTATION_OF_NMDA_RECEPTORS	35	0.213495	1.50751	0.0675944	0.2953	1	8702	tags=80%, list=59%, signal=193%
REACTOME_ABC_FAMILY_PROTEINS_MEDIATED_TRANSPORT	97	0.12725	1.5008	0.0780591	0.302949	1	5767	tags=52%, list=39%, signal=84%
GUO_TARGETS_OF_IRS1_AND_IRS2	85	0.13728	1.49876	0.0698603	0.304678	1	10185	tags=82%, list=69%, signal=262%
BIOCARTA_STATHMIN_PATHWAY	15	0.318101	1.49836	0.0781563	0.304244	1	6160	tags=73%, list=42%, signal=125%
HUANG_GATA2_TARGETS_DN	68	0.153857	1.49787	0.0815109	0.304	1	2307	tags=31%, list=16%, signal=36%
VECCHI_GASTRIC_CANCER_EARLY_DN	284	0.0774725	1.49713	0.0752475	0.304086	1	3884	tags=34%, list=26%, signal=45%
MOHANKUMAR_HOXA1_TARGETS_DN	123	0.115828	1.49705	0.0633397	0.303268	1	1671	tags=23%, list=11%, signal=25%
REACTOME_CARGO_RECOGNITION_FOR_CLATHRIN_MEDIATED_ENDOCYTOSIS	92	0.133526	1.49693	0.0845361	0.30248	1	6895	tags=60%, list=47%, signal=111%
DARWICHE_SKIN_TUMOR_PROMOTER_UP	115	0.119822	1.49331	0.0628803	0.3064	1	5327	tags=48%, list=36%, signal=74%
KEGG_GLUTATHIONE_METABOLISM	41	0.197822	1.4906	0.0816733	0.30899	1	4668	tags=51%, list=31%, signal=75%
KEGG_AMINO_SUGAR_AND_NUCLEOTIDE_SUGAR_METABOLISM	43	0.190577	1.49056	0.0730223	0.30809	1	8215	tags=74%, list=55%, signal=166%
WENG_POR_TARGETS_LIVER_DN	18	0.292364	1.48877	0.0599572	0.309618	1	2259	tags=44%, list=15%, signal=52%
REACTOME_THE_ROLE_OF_NEF_IN_HIV_1_REPLICATION_AND_DISEASE_PATHOGENESIS	25	0.247599	1.48776	0.0729367	0.310021	1	7009	tags=72%, list=47%, signal=136%
KEGG_O_GLYCAN_BIOSYNTHESIS	24	0.25831	1.48539	0.0775348	0.312241	1	4824	tags=58%, list=33%, signal=86%
BIOCARTA_MCALPAIN_PATHWAY	16	0.309377	1.48381	0.0674374	0.313568	1	5610	tags=69%, list=38%, signal=110%
REACTOME_CELLULAR_RESPONSE_TO_HYPOXIA	72	0.14988	1.48245	0.0614754	0.314503	1	6848	tags=61%, list=46%, signal=113%
REACTOME_REGULATION_OF_INSULIN_LIKE_GROWTH_FACTOR_IGF_TRANSPORT_AND_UPTAKE_BY_INSULIN_LIKE_GROWTH_FACTOR_BINDING_PROTEINS_IGFBPS	88	0.13492	1.48201	0.0731225	0.314205	1	2054	tags=27%, list=14%, signal=31%
DARWICHE_SQUAMOUS_CELL_CARCINOMA_UP	117	0.116604	1.48025	0.0672098	0.315749	1	7661	tags=63%, list=52%, signal=130%
DELACROIX_RAR_TARGETS_UP	43	0.191093	1.47867	0.0646465	0.316975	1	7173	tags=67%, list=48%, signal=130%
MCBRYAN_PUBERTAL_BREAST_3_4WK_DN	34	0.212345	1.47628	0.0670498	0.319283	1	4271	tags=50%, list=29%, signal=70%
HANN_RESISTANCE_TO_BCL2_INHIBITOR_UP	27	0.23654	1.4725	0.0815534	0.323562	1	9128	tags=85%, list=62%, signal=221%
REACTOME_ION_HOMEOSTASIS	48	0.176445	1.47244	0.0875486	0.322678	1	8511	tags=75%, list=57%, signal=176%
REACTOME_SEMA4D_IN_SEMAPHORIN_SIGNALING	24	0.248294	1.47037	0.0708661	0.324493	1	8061	tags=79%, list=54%, signal=173%
REACTOME_HSP90_CHAPERONE_CYCLE_FOR_STEROID_HORMONE_RECEPTORS_SHR	48	0.180496	1.46757	0.0788382	0.327555	1	8760	tags=77%, list=59%, signal=188%
AGUIRRE_PANCREATIC_CANCER_COPY_NUMBER_UP	267	0.0778645	1.46663	0.0869565	0.327906	1	7028	tags=55%, list=47%, signal=103%
ACEVEDO_NORMAL_TISSUE_ADJACENT_TO_LIVER_TUMOR_UP	141	0.105241	1.46605	0.0753968	0.327757	1	11492	tags=88%, list=78%, signal=387%
NABA_ECM_AFFILIATED	102	0.123056	1.46509	0.0717213	0.328176	1	4728	tags=44%, list=32%, signal=64%
GNATENKO_PLATELET_SIGNATURE	32	0.214542	1.46146	0.0862745	0.332387	1	5628	tags=59%, list=38%, signal=95%
REACTOME_ANTIGEN_PROCESSING_CROSS_PRESENTATION	87	0.130983	1.46015	0.077821	0.333288	1	4885	tags=46%, list=33%, signal=68%
PID_NFAT_3PATHWAY	51	0.172653	1.45686	0.0711297	0.336998	1	9367	tags=80%, list=63%, signal=218%
HOFMANN_MYELODYSPLASTIC_SYNDROM_RISK_UP	19	0.26941	1.45385	0.0797546	0.340481	1	3813	tags=53%, list=26%, signal=71%
REACTOME_GLUCAGON_SIGNALING_IN_METABOLIC_REGULATION	30	0.228143	1.453	0.101512	0.340783	1	5519	tags=60%, list=37%, signal=95%
CONCANNON_APOPTOSIS_BY_EPOXOMICIN_UP	215	0.0853346	1.45096	0.0833333	0.342879	1	2338	tags=24%, list=16%, signal=28%
EBAUER_TARGETS_OF_PAX3_FOXO1_FUSION_DN	45	0.183605	1.44987	0.0813008	0.343486	1	8487	tags=76%, list=57%, signal=176%
REACTOME_PROTEIN_METHYLATION	16	0.298303	1.44978	0.0896947	0.342635	1	5774	tags=69%, list=39%, signal=112%
REACTOME_HEDGEHOG_ON_STATE	84	0.135497	1.44938	0.0855513	0.342205	1	4885	tags=46%, list=33%, signal=69%
BROWNE_HCMV_INFECTION_24HR_UP	131	0.104406	1.44871	0.0854369	0.342229	1	3784	tags=36%, list=26%, signal=48%
SATO_SILENCED_BY_METHYLATION_IN_PANCREATIC_CANCER_2	36	0.206029	1.4477	0.072	0.342715	1	6424	tags=64%, list=43%, signal=112%
REACTOME_ION_TRANSPORT_BY_P_TYPE_ATPASES	48	0.180911	1.44358	0.096	0.347971	1	8445	tags=75%, list=57%, signal=174%
ZWANG_EGF_PERSISTENTLY_DN	52	0.165254	1.44179	0.0699029	0.349715	1	6111	tags=58%, list=41%, signal=98%
KEGG_TASTE_TRANSDUCTION	23	0.253265	1.44161	0.101215	0.349	1	2696	tags=43%, list=18%, signal=53%
NIKOLSKY_BREAST_CANCER_8Q23_Q24_AMPLICON	128	0.108887	1.43582	0.0909091	0.356653	1	7549	tags=62%, list=51%, signal=125%
BOQUEST_STEM_CELL_DN	186	0.0911621	1.43277	0.0961538	0.360361	1	2889	tags=28%, list=19%, signal=35%
HOLLERN_SQUAMOUS_BREAST_TUMOR	93	0.129328	1.43245	0.0938124	0.359796	1	6224	tags=55%, list=42%, signal=94%
ABE_VEGFA_TARGETS_30MIN	23	0.248901	1.4269	0.092803	0.367365	1	2116	tags=39%, list=14%, signal=46%
REACTOME_INOSITOL_PHOSPHATE_METABOLISM	45	0.179307	1.42392	0.0901804	0.370941	1	8880	tags=78%, list=60%, signal=193%
MOOTHA_GLYCOLYSIS	20	0.270789	1.42316	0.11134	0.371032	1	4144	tags=55%, list=28%, signal=76%
MORI_SMALL_PRE_BII_LYMPHOCYTE_UP	67	0.151747	1.42107	0.0985916	0.373241	1	6832	tags=61%, list=46%, signal=113%
KEGG_AMYOTROPHIC_LATERAL_SCLEROSIS_ALS	51	0.167967	1.4209	0.106719	0.372434	1	7692	tags=69%, list=52%, signal=142%
REACTOME_RECEPTOR_TYPE_TYROSINE_PROTEIN_PHOSPHATASES	20	0.267169	1.42063	0.107212	0.371846	1	10128	tags=95%, list=68%, signal=299%
SATO_SILENCED_BY_METHYLATION_IN_PANCREATIC_CANCER_1	309	0.0688058	1.42056	0.0933063	0.370947	1	6773	tags=52%, list=46%, signal=95%
ENGELMANN_CANCER_PROGENITORS_UP	44	0.17569	1.41927	0.0951417	0.371821	1	4478	tags=48%, list=30%, signal=68%
KEGG_GLYCOSPHINGOLIPID_BIOSYNTHESIS_GANGLIO_SERIES	15	0.302451	1.41915	0.114019	0.37096	1	4415	tags=60%, list=30%, signal=85%
REACTOME_STABILIZATION_OF_P53	55	0.161954	1.41722	0.107505	0.373066	1	4885	tags=49%, list=33%, signal=73%
KEGG_NICOTINATE_AND_NICOTINAMIDE_METABOLISM	22	0.253881	1.41698	0.0992063	0.372394	1	7697	tags=77%, list=52%, signal=160%
TSENG_ADIPOGENIC_POTENTIAL_UP	25	0.238751	1.41526	0.0991379	0.374078	1	7733	tags=76%, list=52%, signal=159%
ROPERO_HDAC2_TARGETS	85	0.12797	1.4148	0.0851485	0.373823	1	8578	tags=71%, list=58%, signal=167%
REACTOME_MITOCHONDRIAL_FATTY_ACID_BETA_OXIDATION	34	0.209362	1.41353	0.117172	0.374735	1	10856	tags=94%, list=73%, signal=351%
REACTOME_MICROAUTOPHAGY	24	0.241386	1.41291	0.0921844	0.374655	1	6310	tags=67%, list=43%, signal=116%
PEDERSEN_METASTASIS_BY_ERBB2_ISOFORM_6	24	0.240947	1.41167	0.105477	0.37549	1	5081	tags=58%, list=34%, signal=89%
JI_RESPONSE_TO_FSH_UP	61	0.151586	1.40764	0.0934394	0.380873	1	8455	tags=72%, list=57%, signal=167%
SHETH_LIVER_CANCER_VS_TXNIP_LOSS_PAM4	217	0.0807633	1.40679	0.0909091	0.381166	1	1757	tags=20%, list=12%, signal=22%
REACTOME_SYNAPTIC_ADHESION_LIKE_MOLECULES	21	0.250996	1.40406	0.105882	0.384388	1	8285	tags=81%, list=56%, signal=183%
REACTOME_NEF_MEDIATES_DOWN_MODULATION_OF_CELL_SURFACE_RECEPTORS_BY_RECRUITING_THEM_TO_CLATHRIN_ADAPTERS	18	0.278363	1.40366	0.101338	0.384005	1	8232	tags=83%, list=56%, signal=187%
SASSON_RESPONSE_TO_GONADOTROPHINS_UP	78	0.136274	1.40229	0.10119	0.385131	1	9774	tags=79%, list=66%, signal=232%
LANDEMAINE_LUNG_METASTASIS	18	0.274649	1.39697	0.117769	0.392831	1	3345	tags=50%, list=23%, signal=64%
REACTOME_DOWNREGULATION_OF_TGF_BETA_RECEPTOR_SIGNALING	26	0.223669	1.39412	0.106509	0.396248	1	9804	tags=88%, list=66%, signal=261%
LIANG_HEMATOPOIESIS_STEM_CELL_NUMBER_LARGE_VS_TINY_UP	36	0.195222	1.39183	0.105263	0.399	1	1230	tags=28%, list=8%, signal=30%
VALK_AML_WITH_FLT3_ITD	36	0.200485	1.39039	0.119192	0.400364	1	6506	tags=64%, list=44%, signal=114%
DAWSON_METHYLATED_IN_LYMPHOMA_TCL1	54	0.159656	1.39004	0.100806	0.399833	1	9721	tags=81%, list=66%, signal=236%
HOELZEL_NF1_TARGETS_UP	125	0.106119	1.38768	0.112224	0.402734	1	5081	tags=45%, list=34%, signal=68%
BIOCARTA_CHREBP_PATHWAY	16	0.293712	1.38249	0.10998	0.410441	1	5842	tags=69%, list=39%, signal=113%
REACTOME_GLUCOSE_METABOLISM	81	0.130653	1.38126	0.105973	0.411586	1	10336	tags=83%, list=70%, signal=272%
REACTOME_SIGNALING_BY_HEDGEHOG	143	0.0999591	1.38017	0.10142	0.412298	1	4752	tags=42%, list=32%, signal=61%
HOLLEMAN_ASPARAGINASE_RESISTANCE_B_ALL_UP	26	0.230988	1.37854	0.112595	0.413939	1	7985	tags=77%, list=54%, signal=166%
AIYAR_COBRA1_TARGETS_UP	33	0.204636	1.3782	0.116541	0.413415	1	10450	tags=91%, list=70%, signal=307%
CUI_GLUCOSE_DEPRIVATION	55	0.15648	1.37813	0.103448	0.412476	1	9818	tags=82%, list=66%, signal=241%
REACTOME_PEROXISOMAL_PROTEIN_IMPORT	56	0.16041	1.37625	0.126482	0.414625	1	9014	tags=77%, list=61%, signal=195%
KEGG_GLYCEROLIPID_METABOLISM	42	0.179789	1.37431	0.122736	0.416739	1	8990	tags=79%, list=61%, signal=199%
REACTOME_NEGATIVE_REGULATION_OF_MAPK_PATHWAY	40	0.18366	1.37127	0.15261	0.42082	1	6179	tags=60%, list=42%, signal=103%
BANDRES_RESPONSE_TO_CARMUSTIN_MGMT_24HR_DN	28	0.218915	1.3702	0.130597	0.421541	1	3643	tags=46%, list=25%, signal=61%
GAUSSMANN_MLL_AF4_FUSION_TARGETS_A_DN	78	0.130735	1.36927	0.119923	0.422067	1	5674	tags=51%, list=38%, signal=83%
RODWELL_AGING_KIDNEY_DN	125	0.105317	1.36924	0.125	0.42104	1	11379	tags=87%, list=77%, signal=372%
JAZAG_TGFB1_SIGNALING_VIA_SMAD4_DN	60	0.149634	1.36854	0.131179	0.421235	1	6438	tags=58%, list=43%, signal=103%
REACTOME_EFFECTS_OF_PIP2_HYDROLYSIS	27	0.220856	1.36841	0.118367	0.42039	1	3869	tags=48%, list=26%, signal=65%
GAUSSMANN_MLL_AF4_FUSION_TARGETS_C_DN	17	0.276227	1.36821	0.112051	0.419647	1	8118	tags=82%, list=55%, signal=182%
REACTOME_REGULATION_OF_RAS_BY_GAPS	66	0.142406	1.36755	0.107822	0.419739	1	5984	tags=55%, list=40%, signal=91%
LI_PROSTATE_CANCER_EPIGENETIC	30	0.210016	1.3671	0.130693	0.419507	1	7764	tags=73%, list=52%, signal=154%
BURTON_ADIPOGENESIS_PEAK_AT_8HR	32	0.204572	1.36702	0.118908	0.418591	1	2069	tags=34%, list=14%, signal=40%
BARRIER_COLON_CANCER_RECURRENCE_UP	37	0.190666	1.36605	0.145669	0.419186	1	5594	tags=57%, list=38%, signal=91%
ZAMORA_NOS2_TARGETS_DN	68	0.142605	1.36468	0.123482	0.420424	1	9450	tags=78%, list=64%, signal=214%
LINDGREN_BLADDER_CANCER_CLUSTER_2A_DN	125	0.102753	1.36391	0.119433	0.420699	1	4063	tags=38%, list=27%, signal=51%
GERY_CEBP_TARGETS	106	0.111833	1.36249	0.122105	0.42209	1	4507	tags=42%, list=30%, signal=59%
DEN_INTERACT_WITH_LCA5	25	0.230179	1.36195	0.123482	0.421941	1	9639	tags=88%, list=65%, signal=251%
DARWICHE_PAPILLOMA_RISK_LOW_UP	122	0.107037	1.36186	0.129482	0.421081	1	7661	tags=62%, list=52%, signal=128%
LIANG_HEMATOPOIESIS_STEM_CELL_NUMBER_SMALL_VS_HUGE_DN	30	0.207989	1.36144	0.144841	0.4208	1	2852	tags=40%, list=19%, signal=49%
BIOCARTA_MEF2D_PATHWAY	18	0.266365	1.36127	0.116	0.420079	1	7586	tags=78%, list=51%, signal=159%
YAO_TEMPORAL_RESPONSE_TO_PROGESTERONE_CLUSTER_5	23	0.236403	1.36021	0.134538	0.420793	1	2301	tags=39%, list=16%, signal=46%
DARWICHE_PAPILLOMA_RISK_HIGH_UP	113	0.11238	1.35833	0.131783	0.422959	1	7661	tags=63%, list=52%, signal=129%
KANNAN_TP53_TARGETS_UP	52	0.160584	1.3583	0.122047	0.421981	1	6180	tags=58%, list=42%, signal=99%
REACTOME_MITOCHONDRIAL_CALCIUM_ION_TRANSPORT	22	0.239002	1.35702	0.125245	0.423139	1	9939	tags=91%, list=67%, signal=275%
REACTOME_PKA_MEDIATED_PHOSPHORYLATION_OF_CREB	17	0.275055	1.35571	0.136273	0.424415	1	5519	tags=65%, list=37%, signal=103%
OKUMURA_INFLAMMATORY_RESPONSE_LPS	149	0.0947682	1.35408	0.136634	0.426145	1	10847	tags=83%, list=73%, signal=304%
REACTOME_ATTENUATION_PHASE	24	0.224446	1.35385	0.120332	0.425513	1	8414	tags=79%, list=57%, signal=183%
REACTOME_G_ALPHA_Z_SIGNALLING_EVENTS	45	0.167981	1.3507	0.119608	0.429873	1	3117	tags=38%, list=21%, signal=48%
MALONEY_RESPONSE_TO_17AAG_DN	70	0.141746	1.35017	0.111111	0.429694	1	8921	tags=74%, list=60%, signal=186%
HOLLEMAN_VINCRISTINE_RESISTANCE_ALL_DN	20	0.251709	1.34909	0.130097	0.430527	1	8133	tags=80%, list=55%, signal=177%
FOSTER_KDM1A_TARGETS_UP	165	0.0891915	1.34798	0.118217	0.431507	1	6329	tags=52%, list=43%, signal=89%
YOKOE_CANCER_TESTIS_ANTIGENS	27	0.219046	1.34655	0.142276	0.432975	1	4994	tags=56%, list=34%, signal=84%
TAKEDA_TARGETS_OF_NUP98_HOXA9_FUSION_8D_UP	119	0.105756	1.34591	0.130612	0.433009	1	7414	tags=61%, list=50%, signal=120%
ZHU_CMV_24_HR_UP	73	0.133229	1.34568	0.143145	0.432418	1	11844	tags=93%, list=80%, signal=461%
ZHAN_MULTIPLE_MYELOMA_MF_UP	41	0.176941	1.34378	0.134921	0.434763	1	7508	tags=68%, list=51%, signal=138%
GHO_ATF5_TARGETS_DN	15	0.291756	1.34295	0.141393	0.435177	1	3585	tags=53%, list=24%, signal=70%
NOUSHMEHR_GBM_SILENCED_BY_METHYLATION	47	0.163688	1.34175	0.138614	0.436255	1	2627	tags=34%, list=18%, signal=41%
REACTOME_TRAFFICKING_OF_GLUR2_CONTAINING_AMPA_RECEPTORS	17	0.268529	1.34123	0.141129	0.436082	1	8232	tags=82%, list=56%, signal=185%
REACTOME_ACTIVATION_OF_BAD_AND_TRANSLOCATION_TO_MITOCHONDRIA	15	0.2841	1.34027	0.134653	0.436733	1	7652	tags=80%, list=52%, signal=165%
BIOCARTA_RACC_PATHWAY	15	0.279306	1.33921	0.140417	0.437573	1	7723	tags=80%, list=52%, signal=167%
REACTOME_G_PROTEIN_GATED_POTASSIUM_CHANNELS	22	0.232511	1.33853	0.142012	0.437738	1	10709	tags=95%, list=72%, signal=343%
REACTOME_SWITCHING_OF_ORIGINS_TO_A_POST_REPLICATIVE_STATE	89	0.120606	1.33711	0.155819	0.439207	1	4885	tags=45%, list=33%, signal=67%
KEGG_GALACTOSE_METABOLISM	23	0.228802	1.33598	0.126273	0.440155	1	8215	tags=78%, list=55%, signal=175%
WANG_THOC1_TARGETS_DN	15	0.288893	1.33351	0.130435	0.443382	1	2639	tags=47%, list=18%, signal=57%
REACTOME_TRANS_GOLGI_NETWORK_VESICLE_BUDDING	70	0.134928	1.33261	0.130189	0.443936	1	4362	tags=43%, list=29%, signal=60%
REACTOME_ACTIVATION_OF_APC_C_AND_APC_C:CDC20_MEDIATED_DEGRADATION_OF_MITOTIC_PROTEINS	74	0.130555	1.33242	0.14257	0.443255	1	4885	tags=46%, list=33%, signal=68%
REACTOME_SYNTHESIS_OF_PIPS_AT_THE_EARLY_ENDOSOME_MEMBRANE	16	0.273996	1.33122	0.145631	0.444403	1	6134	tags=69%, list=41%, signal=117%
HELLER_SILENCED_BY_METHYLATION_DN	90	0.116766	1.32898	0.134078	0.44737	1	11457	tags=89%, list=77%, signal=389%
BOYAULT_LIVER_CANCER_SUBCLASS_G1_DN	36	0.183029	1.32628	0.14902	0.45105	1	2234	tags=33%, list=15%, signal=39%
REACTOME_SIGNALING_BY_WNT	251	0.0717695	1.32421	0.147638	0.45373	1	8581	tags=65%, list=58%, signal=152%
JEPSEN_SMRT_TARGETS	33	0.195787	1.32258	0.140244	0.455636	1	2494	tags=36%, list=17%, signal=44%
REACTOME_PREFOLDIN_MEDIATED_TRANSFER_OF_SUBSTRATE_TO_CCT_TRIC	24	0.231506	1.32243	0.150097	0.454879	1	7074	tags=71%, list=48%, signal=135%
VERHAAK_GLIOBLASTOMA_PRONEURAL	160	0.0910584	1.32152	0.144444	0.45548	1	10617	tags=81%, list=72%, signal=281%
NAM_FXYD5_TARGETS_DN	16	0.274139	1.32007	0.138	0.456938	1	10765	tags=100%, list=73%, signal=365%
MCBRYAN_PUBERTAL_TGFB1_TARGETS_DN	51	0.156731	1.32003	0.14425	0.455987	1	2916	tags=35%, list=20%, signal=44%
REACTOME_NUCLEOTIDE_SALVAGE	21	0.231138	1.31837	0.14553	0.457909	1	2931	tags=43%, list=20%, signal=53%
REACTOME_GAP_JUNCTION_TRAFFICKING_AND_REGULATION	35	0.18948	1.31606	0.147541	0.461028	1	6092	tags=60%, list=41%, signal=102%
KIM_HYPOXIA	18	0.259567	1.31516	0.14876	0.461603	1	4392	tags=56%, list=30%, signal=79%
HOLLERN_PAPILLARY_BREAST_TUMOR	15	0.284343	1.31386	0.163386	0.462901	1	1718	tags=40%, list=12%, signal=45%
HELLER_HDAC_TARGETS_SILENCED_BY_METHYLATION_DN	243	0.0724232	1.31345	0.148	0.462654	1	9559	tags=72%, list=64%, signal=198%
KEGG_DRUG_METABOLISM_CYTOCHROME_P450	33	0.19331	1.31175	0.165703	0.464618	1	4777	tags=52%, list=32%, signal=76%
KRIEG_KDM3A_TARGETS_NOT_HYPOXIA	175	0.0858481	1.31033	0.154876	0.466228	1	3655	tags=33%, list=25%, signal=43%
HOEBEKE_LYMPHOID_STEM_CELL_DN	81	0.127001	1.3089	0.146771	0.467744	1	6180	tags=54%, list=42%, signal=93%
LEE_LIVER_CANCER_MYC_DN	41	0.171471	1.30878	0.14664	0.466928	1	4696	tags=49%, list=32%, signal=71%
REACTOME_COOPERATION_OF_PREFOLDIN_AND_TRIC_CCT_IN_ACTIN_AND_TUBULIN_FOLDING	26	0.215483	1.30812	0.131332	0.467064	1	7074	tags=69%, list=48%, signal=132%
VALK_AML_CLUSTER_13	29	0.203613	1.30292	0.176715	0.475426	1	5166	tags=55%, list=35%, signal=85%
KEGG_PYRIMIDINE_METABOLISM	91	0.1171	1.30227	0.137525	0.4756	1	7886	tags=65%, list=53%, signal=138%
KIM_MYCN_AMPLIFICATION_TARGETS_UP	84	0.120811	1.3022	0.179381	0.474714	1	4572	tags=43%, list=31%, signal=62%
CHANG_IMMORTALIZED_BY_HPV31_DN	40	0.174855	1.30044	0.156	0.477092	1	10757	tags=90%, list=73%, signal=327%
OHGUCHI_LIVER_HNF4A_TARGETS_DN	89	0.117246	1.2997	0.168033	0.477372	1	1936	tags=25%, list=13%, signal=28%
PID_IL3_PATHWAY	22	0.234378	1.29874	0.158859	0.478056	1	5964	tags=64%, list=40%, signal=106%
KEGG_PEROXISOME	72	0.128683	1.29742	0.167315	0.479502	1	9014	tags=74%, list=61%, signal=187%
ELVIDGE_HIF1A_AND_HIF2A_TARGETS_UP	41	0.173191	1.29704	0.190099	0.479158	1	6117	tags=59%, list=41%, signal=99%
REACTOME_OTHER_INTERLEUKIN_SIGNALING	260	0.0693892	1.29641	0.169847	0.479264	1	5717	tags=45%, list=39%, signal=73%
WANG_RESPONSE_TO_ANDROGEN_UP	24	0.226051	1.29557	0.168724	0.479693	1	6537	tags=67%, list=44%, signal=119%
REACTOME_METABOLISM_OF_COFACTORS	18	0.252836	1.29227	0.164356	0.484675	1	6139	tags=67%, list=41%, signal=114%
CERIBELLI_GENES_INACTIVE_AND_BOUND_BY_NFY	21	0.235326	1.29187	0.165067	0.484388	1	8517	tags=81%, list=57%, signal=190%
REACTOME_CELLULAR_RESPONSES_TO_EXTERNAL_STIMULI	422	0.0543178	1.28872	0.166667	0.489221	1	10705	tags=77%, list=72%, signal=271%
HOSHIDA_LIVER_CANCER_SURVIVAL_DN	95	0.112643	1.28815	0.152577	0.489221	1	6611	tags=56%, list=45%, signal=100%
SIMBULAN_PARP1_TARGETS_UP	29	0.201707	1.28688	0.151822	0.490552	1	2638	tags=38%, list=18%, signal=46%
REACTOME_GLUCAGON_LIKE_PEPTIDE_1_GLP1_REGULATES_INSULIN_SECRETION	39	0.175851	1.28652	0.187856	0.490204	1	3101	tags=38%, list=21%, signal=49%
TORCHIA_TARGETS_OF_EWSR1_FLI1_FUSION_TOP20_UP	18	0.256978	1.28435	0.173469	0.493201	1	2783	tags=44%, list=19%, signal=55%
OKAWA_NEUROBLASTOMA_1P36_31_DELETION	20	0.24024	1.28406	0.180198	0.492678	1	3855	tags=50%, list=26%, signal=67%
REACTOME_UB_SPECIFIC_PROCESSING_PROTEASES	159	0.0878277	1.284	0.166316	0.491739	1	5238	tags=44%, list=35%, signal=67%
ANDERSEN_LIVER_CANCER_KRT19_DN	55	0.148193	1.28219	0.188034	0.493974	1	4010	tags=42%, list=27%, signal=57%
REACTOME_THE_ROLE_OF_GTSE1_IN_G2_M_PROGRESSION_AFTER_G2_CHECKPOINT	70	0.1299	1.28013	0.189036	0.496804	1	5707	tags=51%, list=38%, signal=83%
GUTIERREZ_CHRONIC_LYMPHOCYTIC_LEUKEMIA_DN	47	0.157352	1.27986	0.181287	0.49627	1	6506	tags=60%, list=44%, signal=106%
REACTOME_SIGNALING_BY_FGFR2_IIIA_TM	18	0.255628	1.27931	0.167702	0.49634	1	7745	tags=78%, list=52%, signal=163%
HOFFMANN_LARGE_TO_SMALL_PRE_BII_LYMPHOCYTE_DN	53	0.148855	1.27861	0.167347	0.496551	1	1996	tags=28%, list=13%, signal=33%
STARK_HYPPOCAMPUS_22Q11_DELETION_UP	50	0.155076	1.27802	0.154902	0.496662	1	11051	tags=90%, list=75%, signal=352%
RICKMAN_HEAD_AND_NECK_CANCER_A	83	0.122086	1.27664	0.16568	0.498208	1	3022	tags=33%, list=20%, signal=41%
SHI_SPARC_TARGETS_UP	20	0.234817	1.27587	0.155512	0.49856	1	3194	tags=45%, list=22%, signal=57%
BURTON_ADIPOGENESIS_10	30	0.196742	1.27582	0.182203	0.497629	1	6972	tags=67%, list=47%, signal=126%
ROYLANCE_BREAST_CANCER_16Q_COPY_NUMBER_DN	23	0.224881	1.27535	0.192308	0.4975	1	5050	tags=57%, list=34%, signal=86%
BILANGES_RAPAMYCIN_SENSITIVE_VIA_TSC1_AND_TSC2	62	0.139627	1.27498	0.164948	0.497142	1	9894	tags=81%, list=67%, signal=241%
KEGG_VIBRIO_CHOLERAE_INFECTION	50	0.152149	1.27322	0.189409	0.499389	1	7536	tags=66%, list=51%, signal=134%
RIZ_ERYTHROID_DIFFERENTIATION_APOBEC2	18	0.253196	1.27304	0.167002	0.498697	1	7781	tags=78%, list=52%, signal=163%
REACTOME_ORC1_REMOVAL_FROM_CHROMATIN	70	0.128192	1.27192	0.189516	0.499711	1	4885	tags=46%, list=33%, signal=68%
TAYLOR_METHYLATED_IN_ACUTE_LYMPHOBLASTIC_LEUKEMIA	74	0.12666	1.2716	0.166667	0.499276	1	3540	tags=36%, list=24%, signal=48%
MAHADEVAN_IMATINIB_RESISTANCE_UP	16	0.265969	1.27085	0.177778	0.499663	1	10886	tags=100%, list=73%, signal=376%
KEGG_ALDOSTERONE_REGULATED_SODIUM_REABSORPTION	35	0.179988	1.26867	0.172619	0.502841	1	4538	tags=49%, list=31%, signal=70%
ZHANG_ANTIVIRAL_RESPONSE_TO_RIBAVIRIN_UP	18	0.24946	1.26854	0.188641	0.502073	1	8660	tags=83%, list=58%, signal=200%
KENNY_CTNNB1_TARGETS_DN	47	0.156219	1.26821	0.18835	0.501689	1	10939	tags=89%, list=74%, signal=340%
KEGG_BUTANOATE_METABOLISM	27	0.204586	1.2678	0.199584	0.501397	1	5208	tags=56%, list=35%, signal=85%
BRUINS_UVC_RESPONSE_VIA_TP53_GROUP_D	226	0.071485	1.26684	0.181818	0.502278	1	9386	tags=70%, list=63%, signal=189%
REACTOME_DOWNSTREAM_TCR_SIGNALING	84	0.116266	1.26637	0.167954	0.502173	1	5698	tags=50%, list=38%, signal=81%
WU_ALZHEIMER_DISEASE_DN	16	0.260846	1.2658	0.182495	0.502197	1	8182	tags=81%, list=55%, signal=181%
SA_TRKA_RECEPTOR	17	0.252764	1.26386	0.186408	0.504827	1	4977	tags=59%, list=34%, signal=88%
HAHTOLA_SEZARY_SYNDROM_UP	78	0.118029	1.26146	0.178947	0.508272	1	2440	tags=28%, list=16%, signal=34%
SHAFFER_IRF4_TARGETS_IN_ACTIVATED_B_LYMPHOCYTE	71	0.127921	1.25798	0.195652	0.513857	1	8970	tags=73%, list=61%, signal=185%
THEODOROU_MAMMARY_TUMORIGENESIS	24	0.218096	1.25741	0.2	0.513952	1	8508	tags=79%, list=57%, signal=185%
REACTOME_ASSEMBLY_OF_THE_HIV_VIRION	16	0.263437	1.25713	0.195219	0.513476	1	7217	tags=75%, list=49%, signal=146%
ROZANOV_MMP14_TARGETS_DN	29	0.198342	1.25673	0.183333	0.51322	1	5244	tags=55%, list=35%, signal=85%
REACTOME_INLB_MEDIATED_ENTRY_OF_LISTERIA_MONOCYTOGENES_INTO_HOST_CELL	15	0.270272	1.25399	0.200422	0.517489	1	10822	tags=100%, list=73%, signal=370%
REACTOME_SIGNALING_BY_FGFR2_IN_DISEASE	38	0.170063	1.25368	0.181818	0.517052	1	9579	tags=82%, list=65%, signal=230%
HSIAO_LIVER_SPECIFIC_GENES	141	0.0897587	1.25159	0.199623	0.519913	1	7934	tags=62%, list=54%, signal=133%
REACTOME_REGULATION_OF_FZD_BY_UBIQUITINATION	20	0.23556	1.24978	0.194499	0.52232	1	3183	tags=45%, list=21%, signal=57%
LIN_TUMOR_ESCAPE_FROM_IMMUNE_ATTACK	16	0.259664	1.24918	0.188235	0.522447	1	4493	tags=56%, list=30%, signal=81%
BIOCARTA_CCR3_PATHWAY	15	0.260401	1.24827	0.203319	0.523185	1	8003	tags=80%, list=54%, signal=174%
REACTOME_INTERLEUKIN_1_SIGNALING	96	0.108647	1.24609	0.192308	0.526336	1	4885	tags=44%, list=33%, signal=65%
REACTOME_AQUAPORIN_MEDIATED_TRANSPORT	41	0.164722	1.24517	0.197026	0.526997	1	5519	tags=54%, list=37%, signal=85%
BIOCARTA_MAL_PATHWAY	18	0.238655	1.2447	0.217973	0.526865	1	6349	tags=67%, list=43%, signal=116%
MALONEY_RESPONSE_TO_17AAG_UP	35	0.179934	1.24463	0.200811	0.525977	1	7504	tags=69%, list=51%, signal=139%
WIKMAN_ASBESTOS_LUNG_CANCER_DN	24	0.214295	1.24332	0.217923	0.527443	1	1769	tags=33%, list=12%, signal=38%
REACTOME_NRIF_SIGNALS_CELL_DEATH_FROM_THE_NUCLEUS	16	0.257191	1.24308	0.205128	0.526849	1	3603	tags=50%, list=24%, signal=66%
BOYLAN_MULTIPLE_MYELOMA_PCA1_UP	77	0.12428	1.24103	0.208835	0.529886	1	8756	tags=71%, list=59%, signal=174%
HINATA_NFKB_TARGETS_KERATINOCYTE_DN	19	0.233432	1.24102	0.193018	0.528888	1	7467	tags=74%, list=50%, signal=148%
CHEMELLO_SOLEUS_VS_EDL_MYOFIBERS_UP	15	0.271109	1.24094	0.184584	0.528015	1	1914	tags=40%, list=13%, signal=46%
XU_GH1_EXOGENOUS_TARGETS_DN	79	0.117033	1.24055	0.192641	0.527736	1	8032	tags=66%, list=54%, signal=143%
NIKOLSKY_BREAST_CANCER_6P24_P22_AMPLICON	21	0.225937	1.23587	0.203219	0.535743	1	5126	tags=57%, list=35%, signal=87%
REACTOME_UCH_PROTEINASES	84	0.116266	1.23315	0.19057	0.540133	1	5698	tags=50%, list=38%, signal=81%
REACTOME_TIGHT_JUNCTION_INTERACTIONS	19	0.235682	1.23293	0.217304	0.539551	1	8214	tags=79%, list=55%, signal=177%
PID_A6B1_A6B4_INTEGRIN_PATHWAY	44	0.152311	1.23184	0.207343	0.540678	1	1791	tags=27%, list=12%, signal=31%
KOYAMA_SEMA3B_TARGETS_DN	324	0.0592319	1.23029	0.209544	0.54278	1	2755	tags=24%, list=19%, signal=29%
KEGG_VASCULAR_SMOOTH_MUSCLE_CONTRACTION	96	0.108422	1.2294	0.192607	0.543551	1	9367	tags=74%, list=63%, signal=200%
REACTOME_DISORDERS_OF_TRANSMEMBRANE_TRANSPORTERS	157	0.0828742	1.22803	0.214844	0.545197	1	6999	tags=55%, list=47%, signal=104%
MCMURRAY_TP53_HRAS_COOPERATION_RESPONSE_UP	23	0.213491	1.22661	0.213861	0.54694	1	4574	tags=52%, list=31%, signal=75%
BOYLAN_MULTIPLE_MYELOMA_D_CLUSTER_UP	25	0.207264	1.22642	0.215867	0.546269	1	7606	tags=72%, list=51%, signal=148%
NUTT_GBM_VS_AO_GLIOMA_DN	44	0.157231	1.22599	0.207585	0.546104	1	11153	tags=91%, list=75%, signal=366%
POMEROY_MEDULLOBLASTOMA_PROGNOSIS_UP	40	0.165444	1.22556	0.219561	0.545909	1	6819	tags=63%, list=46%, signal=115%
WILLERT_WNT_SIGNALING	22	0.221341	1.22483	0.21165	0.546358	1	6157	tags=64%, list=42%, signal=109%
CHIANG_LIVER_CANCER_SUBCLASS_PROLIFERATION_DN	106	0.101952	1.22421	0.207819	0.546488	1	6191	tags=52%, list=42%, signal=88%
REACTOME_CLASS_B_2_SECRETIN_FAMILY_RECEPTORS	76	0.120751	1.22391	0.205479	0.546136	1	5826	tags=51%, list=39%, signal=84%
WHITE_NEUROBLASTOMA_WITH_1P36.3_DELETION	18	0.240208	1.22289	0.228745	0.54722	1	3855	tags=50%, list=26%, signal=67%
VALK_AML_CLUSTER_5	22	0.211214	1.21948	0.194286	0.552878	1	5633	tags=59%, list=38%, signal=95%
WELCH_GATA1_TARGETS	21	0.222492	1.21808	0.204499	0.554614	1	4471	tags=52%, list=30%, signal=75%
REACTOME_INSULIN_PROCESSING	24	0.205766	1.21508	0.220202	0.559615	1	7455	tags=71%, list=50%, signal=142%
CERVERA_SDHB_TARGETS_1_UP	101	0.104733	1.21485	0.198783	0.559018	1	6090	tags=51%, list=41%, signal=87%
REACTOME_RESPONSE_TO_ELEVATED_PLATELET_CYTOSOLIC_CA2PLUS	109	0.100897	1.21274	0.213389	0.562181	1	5179	tags=45%, list=35%, signal=69%
BIOCARTA_AT1R_PATHWAY	27	0.195291	1.21274	0.230616	0.561145	1	7542	tags=70%, list=51%, signal=143%
ALONSO_METASTASIS_UP	178	0.0775556	1.2122	0.206544	0.561175	1	4860	tags=40%, list=33%, signal=59%
HOWLIN_CITED1_TARGETS_1_DN	36	0.172504	1.21133	0.241935	0.561848	1	11450	tags=94%, list=77%, signal=414%
HANN_RESISTANCE_TO_BCL2_INHIBITOR_DN	38	0.162671	1.20911	0.219608	0.565121	1	1495	tags=26%, list=10%, signal=29%
BIOCARTA_IGF1R_PATHWAY	22	0.218915	1.20664	0.227823	0.568967	1	5519	tags=59%, list=37%, signal=94%
NIKOLSKY_BREAST_CANCER_11Q12_Q14_AMPLICON	130	0.0913771	1.20592	0.252101	0.569376	1	8236	tags=65%, list=56%, signal=144%
LOPES_METHYLATED_IN_COLON_CANCER_UP	21	0.214725	1.20549	0.190751	0.569168	1	4586	tags=52%, list=31%, signal=76%
REACTOME_MAPK_FAMILY_SIGNALING_CASCADES	265	0.0651904	1.20504	0.210832	0.569041	1	6211	tags=48%, list=42%, signal=82%
DING_LUNG_CANCER_MUTATED_SIGNIFICANTLY	25	0.201319	1.20415	0.239919	0.569833	1	7694	tags=72%, list=52%, signal=149%
REACTOME_RHO_GTPASES_ACTIVATE_ROCKS	19	0.225416	1.20326	0.21519	0.57056	1	8366	tags=79%, list=56%, signal=181%
POMEROY_MEDULLOBLASTOMA_DESMOPLASIC_VS_CLASSIC_UP	52	0.142058	1.20283	0.184647	0.570332	1	12156	tags=96%, list=82%, signal=532%
HELLER_HDAC_TARGETS_UP	260	0.0637634	1.20173	0.229814	0.571565	1	10874	tags=80%, list=73%, signal=293%
ASGHARZADEH_NEUROBLASTOMA_POOR_SURVIVAL_DN	36	0.168594	1.20131	0.224949	0.571402	1	6154	tags=58%, list=42%, signal=99%
BERNARD_PPAPDC1B_TARGETS_UP	34	0.171281	1.20061	0.221996	0.571783	1	9239	tags=79%, list=62%, signal=210%
KEGG_HISTIDINE_METABOLISM	25	0.197724	1.19822	0.220039	0.575518	1	4782	tags=52%, list=32%, signal=77%
REACTOME_G1_S_DNA_DAMAGE_CHECKPOINTS	66	0.125548	1.19816	0.209877	0.574627	1	4885	tags=45%, list=33%, signal=67%
TARTE_PLASMA_CELL_VS_PLASMABLAST_UP	281	0.06324	1.1979	0.222437	0.574108	1	3986	tags=33%, list=27%, signal=44%
BACOLOD_RESISTANCE_TO_ALKYLATING_AGENTS_UP	20	0.223957	1.19754	0.226378	0.573732	1	6320	tags=65%, list=43%, signal=113%
SABATES_COLORECTAL_ADENOMA_DN	206	0.0733853	1.1968	0.23506	0.574225	1	1661	tags=18%, list=11%, signal=20%
KEGG_STEROID_BIOSYNTHESIS	15	0.248829	1.19661	0.220077	0.57362	1	7186	tags=73%, list=48%, signal=142%
BRUINS_UVC_RESPONSE_VIA_TP53_GROUP_B	466	0.0480199	1.19603	0.227006	0.573737	1	5418	tags=41%, list=37%, signal=63%
BOYLAN_MULTIPLE_MYELOMA_PCA3_UP	70	0.123353	1.19351	0.240481	0.577815	1	4321	tags=41%, list=29%, signal=58%
REACTOME_POST_TRANSLATIONAL_MODIFICATION:_SYNTHESIS_OF_GPI_ANCHORED_PROTEINS	67	0.122982	1.19057	0.242424	0.582809	1	3716	tags=37%, list=25%, signal=50%
REACTOME_BETA_CATENIN_PHOSPHORYLATION_CASCADE	16	0.244438	1.19037	0.256513	0.582196	1	8425	tags=81%, list=57%, signal=188%
WANG_SMARCE1_TARGETS_DN	327	0.0572757	1.18948	0.230616	0.582887	1	2433	tags=22%, list=16%, signal=26%
REACTOME_SIGNALING_BY_NOTCH4	82	0.110077	1.18909	0.261569	0.582678	1	4885	tags=44%, list=33%, signal=65%
HOLLEMAN_VINCRISTINE_RESISTANCE_B_ALL_DN	16	0.247029	1.18841	0.239264	0.583005	1	7460	tags=75%, list=50%, signal=151%
SHAFFER_IRF4_TARGETS_IN_MYELOMA_VS_MATURE_B_LYMPHOCYTE	88	0.110211	1.18746	0.241379	0.58384	1	7304	tags=60%, list=49%, signal=118%
APRELIKOVA_BRCA1_TARGETS	41	0.159973	1.18592	0.25098	0.585911	1	4866	tags=49%, list=33%, signal=72%
BEGUM_TARGETS_OF_PAX3_FOXO1_FUSION_UP	54	0.139949	1.18583	0.237323	0.585076	1	2050	tags=28%, list=14%, signal=32%
ROVERSI_GLIOMA_COPY_NUMBER_DN	44	0.151812	1.18472	0.247036	0.586357	1	4494	tags=45%, list=30%, signal=65%
LIN_NPAS4_TARGETS_DN	63	0.127594	1.18175	0.247934	0.591547	1	2116	tags=27%, list=14%, signal=31%
BREDEMEYER_RAG_SIGNALING_NOT_VIA_ATM_UP	54	0.137136	1.18141	0.252485	0.591239	1	1817	tags=26%, list=12%, signal=29%
REACTOME_MAP2K_AND_MAPK_ACTIVATION	37	0.164114	1.17959	0.257028	0.593983	1	9593	tags=81%, list=65%, signal=229%
MUNSHI_MULTIPLE_MYELOMA_UP	72	0.117912	1.17893	0.265226	0.594282	1	4025	tags=39%, list=27%, signal=53%
BANDRES_RESPONSE_TO_CARMUSTIN_MGMT_48HR_DN	127	0.0895111	1.17893	0.256566	0.59326	1	1952	tags=22%, list=13%, signal=25%
WAGNER_APO2_SENSITIVITY	18	0.230393	1.17848	0.279116	0.593136	1	4824	tags=56%, list=33%, signal=82%
MOREAUX_B_LYMPHOCYTE_MATURATION_BY_TACI_UP	66	0.124249	1.17484	0.233129	0.599587	1	6252	tags=55%, list=42%, signal=94%
REACTOME_GOLGI_ASSOCIATED_VESICLE_BIOGENESIS	54	0.134293	1.17467	0.279022	0.598897	1	4330	tags=43%, list=29%, signal=60%
HELLER_HDAC_TARGETS_DN	262	0.0623439	1.17448	0.253112	0.598278	1	9390	tags=69%, list=63%, signal=186%
BASSO_HAIRY_CELL_LEUKEMIA_UP	73	0.115238	1.17323	0.268627	0.599711	1	2767	tags=30%, list=19%, signal=37%
SHIPP_DLBCL_VS_FOLLICULAR_LYMPHOMA_DN	29	0.184178	1.17211	0.262452	0.600913	1	10566	tags=90%, list=71%, signal=311%
VALK_AML_CLUSTER_11	36	0.162982	1.17182	0.272921	0.600477	1	3766	tags=42%, list=25%, signal=56%
BHATI_G2M_ARREST_BY_2METHOXYESTRADIOL_DN	99	0.101354	1.17119	0.262097	0.600746	1	6144	tags=52%, list=41%, signal=87%
PAPASPYRIDONOS_UNSTABLE_ATEROSCLEROTIC_PLAQUE_DN	40	0.156459	1.16921	0.262042	0.603931	1	11029	tags=90%, list=74%, signal=350%
MARIADASON_RESPONSE_TO_CURCUMIN_SULINDAC_5	21	0.216076	1.16516	0.280075	0.611333	1	6684	tags=67%, list=45%, signal=121%
REACTOME_INTERACTIONS_OF_VPR_WITH_HOST_CELLULAR_PROTEINS	32	0.178163	1.16488	0.245798	0.610833	1	10336	tags=88%, list=70%, signal=288%
WANG_LSD1_TARGETS_DN	34	0.167165	1.16454	0.281609	0.610483	1	2759	tags=35%, list=19%, signal=43%
VALK_AML_CLUSTER_12	24	0.198504	1.16332	0.257874	0.61204	1	1385	tags=29%, list=9%, signal=32%
MURATA_VIRULENCE_OF_H_PILORI	16	0.241931	1.16117	0.24948	0.615392	1	3829	tags=50%, list=26%, signal=67%
ASTON_MAJOR_DEPRESSIVE_DISORDER_UP	44	0.14688	1.16055	0.261477	0.615647	1	3893	tags=41%, list=26%, signal=55%
REACTOME_TCR_SIGNALING	103	0.0983113	1.15897	0.243952	0.617846	1	4885	tags=43%, list=33%, signal=63%
IZADPANAH_STEM_CELL_ADIPOSE_VS_BONE_UP	109	0.094097	1.15846	0.278557	0.617905	1	4735	tags=41%, list=32%, signal=60%
REACTOME_WNT5A_DEPENDENT_INTERNALIZATION_OF_FZD4	15	0.24494	1.1577	0.294118	0.618421	1	8232	tags=80%, list=56%, signal=180%
REACTOME_E3_UBIQUITIN_LIGASES_UBIQUITINATE_TARGET_PROTEINS	43	0.151201	1.15586	0.27833	0.62116	1	12245	tags=98%, list=83%, signal=559%
MASSARWEH_TAMOXIFEN_RESISTANCE_DN	219	0.0667488	1.15481	0.266533	0.622344	1	8908	tags=67%, list=60%, signal=165%
RICKMAN_HEAD_AND_NECK_CANCER_B	28	0.185093	1.15399	0.261856	0.623028	1	2555	tags=36%, list=17%, signal=43%
RICKMAN_TUMOR_DIFFERENTIATED_WELL_VS_MODERATELY_UP	98	0.101129	1.15372	0.279297	0.622547	1	13033	tags=98%, list=88%, signal=805%
KEGG_PRIMARY_IMMUNODEFICIENCY	25	0.196154	1.15226	0.253036	0.624546	1	1247	tags=28%, list=8%, signal=31%
KEGG_GLYCOSYLPHOSPHATIDYLINOSITOL_GPI_ANCHOR_BIOSYNTHESIS	25	0.191052	1.15191	0.276507	0.624238	1	8439	tags=76%, list=57%, signal=176%
DURCHDEWALD_SKIN_CARCINOGENESIS_UP	66	0.119531	1.15146	0.267578	0.62416	1	11039	tags=86%, list=74%, signal=337%
SAGIV_CD24_TARGETS_DN	38	0.15667	1.15061	0.273973	0.624956	1	4705	tags=47%, list=32%, signal=69%
REACTOME_GAP_JUNCTION_ASSEMBLY	23	0.198036	1.15026	0.292929	0.624678	1	6092	tags=61%, list=41%, signal=103%
REACTOME_POST_CHAPERONIN_TUBULIN_FOLDING_PATHWAY	17	0.232514	1.14948	0.298701	0.625326	1	6149	tags=65%, list=41%, signal=110%
REACTOME_PYRUVATE_METABOLISM	28	0.178909	1.14933	0.272727	0.624628	1	11648	tags=96%, list=79%, signal=449%
JECHLINGER_EPITHELIAL_TO_MESENCHYMAL_TRANSITION_DN	57	0.126061	1.14891	0.245833	0.624477	1	2559	tags=30%, list=17%, signal=36%
TOOKER_GEMCITABINE_RESISTANCE_DN	115	0.0917314	1.1481	0.257732	0.625095	1	6127	tags=50%, list=41%, signal=85%
REACTOME_GABA_B_RECEPTOR_ACTIVATION	35	0.163045	1.14765	0.254438	0.624973	1	10719	tags=89%, list=72%, signal=319%
LI_LUNG_CANCER	36	0.163309	1.1452	0.282979	0.629015	1	6644	tags=61%, list=45%, signal=110%
YAUCH_HEDGEHOG_SIGNALING_PARACRINE_UP	117	0.0943448	1.14484	0.291667	0.62875	1	8622	tags=68%, list=58%, signal=160%
VALK_AML_CLUSTER_4	24	0.194602	1.14165	0.267191	0.634476	1	5767	tags=58%, list=39%, signal=95%
REACTOME_L1CAM_INTERACTIONS	109	0.0915698	1.1401	0.264151	0.636758	1	10757	tags=82%, list=73%, signal=295%
RORIE_TARGETS_OF_EWSR1_FLI1_FUSION_DN	28	0.180396	1.13951	0.278689	0.636993	1	2095	tags=32%, list=14%, signal=37%
KORKOLA_CORRELATED_WITH_POU5F1	19	0.222139	1.13946	0.278926	0.636078	1	2172	tags=37%, list=15%, signal=43%
WEINMANN_ADAPTATION_TO_HYPOXIA_UP	24	0.196105	1.13898	0.284	0.636043	1	10069	tags=88%, list=68%, signal=272%
MULLIGAN_NTF3_SIGNALING_VIA_INSR_AND_IGF1R_UP	20	0.213886	1.13696	0.284861	0.639325	1	1280	tags=30%, list=9%, signal=33%
MASRI_RESISTANCE_TO_TAMOXIFEN_AND_AROMATASE_INHIBITORS_DN	17	0.223076	1.13533	0.314815	0.641709	1	8033	tags=76%, list=54%, signal=167%
KYNG_ENVIRONMENTAL_STRESS_RESPONSE_UP	51	0.134926	1.13288	0.282565	0.645838	1	4401	tags=43%, list=30%, signal=61%
HU_ANGIOGENESIS_UP	21	0.199932	1.13224	0.300797	0.646137	1	6923	tags=67%, list=47%, signal=125%
CHO_NR4A1_TARGETS	24	0.196832	1.13184	0.294872	0.645928	1	8205	tags=75%, list=55%, signal=168%
BOGNI_TREATMENT_RELATED_MYELOID_LEUKEMIA_UP	23	0.197445	1.13165	0.288421	0.64527	1	10613	tags=91%, list=72%, signal=321%
RODWELL_AGING_KIDNEY_NO_BLOOD_DN	130	0.0858853	1.13147	0.294821	0.644609	1	11510	tags=86%, list=78%, signal=382%
JAATINEN_HEMATOPOIETIC_STEM_CELL_DN	151	0.0782287	1.13042	0.304519	0.645786	1	1502	tags=18%, list=10%, signal=20%
REACTOME_PLATELET_CALCIUM_HOMEOSTASIS	28	0.179484	1.13034	0.293886	0.64492	1	8992	tags=79%, list=61%, signal=199%
SCHAEFFER_PROSTATE_DEVELOPMENT_48HR_UP	374	0.0508184	1.12891	0.292731	0.646905	1	9175	tags=67%, list=62%, signal=171%
VALK_AML_CLUSTER_15	27	0.179794	1.12811	0.306358	0.647569	1	6124	tags=59%, list=41%, signal=101%
REACTOME_SEMA4D_INDUCED_CELL_MIGRATION_AND_GROWTH_CONE_COLLAPSE	20	0.206504	1.12685	0.304609	0.649211	1	8061	tags=75%, list=54%, signal=164%
REACTOME_SHC_MEDIATED_CASCADE:FGFR2	19	0.211141	1.12665	0.303158	0.648557	1	10138	tags=89%, list=68%, signal=283%
LENAOUR_DENDRITIC_CELL_MATURATION_UP	95	0.0978781	1.12508	0.277083	0.650924	1	5580	tags=47%, list=38%, signal=75%
WIERENGA_PML_INTERACTOME	40	0.148955	1.12314	0.302521	0.654074	1	10028	tags=83%, list=68%, signal=254%
MULLIGHAN_NPM1_MUTATED_SIGNATURE_1_DN	109	0.0908679	1.12186	0.28125	0.655789	1	8319	tags=65%, list=56%, signal=147%
HELLER_HDAC_TARGETS_SILENCED_BY_METHYLATION_UP	364	0.0503601	1.12078	0.30572	0.657007	1	4973	tags=38%, list=34%, signal=56%
ZHAN_MULTIPLE_MYELOMA_CD2_DN	44	0.142883	1.11888	0.323413	0.659975	1	4626	tags=45%, list=31%, signal=66%
REACTOME_DOWNSTREAM_SIGNALING_EVENTS_OF_B_CELL_RECEPTOR_BCR	79	0.108851	1.11795	0.304781	0.660852	1	8528	tags=68%, list=58%, signal=160%
TONKS_TARGETS_OF_RUNX1_RUNX1T1_FUSION_GRANULOCYTE_UP	52	0.129411	1.11788	0.314928	0.65996	1	7781	tags=65%, list=52%, signal=137%
MOREIRA_RESPONSE_TO_TSA_DN	15	0.240727	1.11539	0.304348	0.664395	1	7306	tags=73%, list=49%, signal=144%
HALMOS_CEBPA_TARGETS_UP	41	0.143395	1.1153	0.305447	0.663542	1	1495	tags=24%, list=10%, signal=27%
REACTOME_INSERTION_OF_TAIL_ANCHORED_PROTEINS_INTO_THE_ENDOPLASMIC_RETICULUM_MEMBRANE	20	0.205255	1.11353	0.317215	0.666385	1	4373	tags=50%, list=29%, signal=71%
REACTOME_WNT_LIGAND_BIOGENESIS_AND_TRAFFICKING	22	0.2004	1.11275	0.301587	0.667003	1	6467	tags=64%, list=44%, signal=113%
NIKOLSKY_BREAST_CANCER_5P15_AMPLICON	21	0.200338	1.11258	0.291751	0.666306	1	2681	tags=38%, list=18%, signal=46%
REACTOME_TRANSCRIPTIONAL_REGULATION_BY_RUNX2	115	0.089776	1.11166	0.309426	0.667248	1	5769	tags=48%, list=39%, signal=78%
PID_P75_NTR_PATHWAY	63	0.119691	1.11134	0.3125	0.666902	1	5998	tags=52%, list=40%, signal=88%
KEGG_PURINE_METABOLISM	141	0.0783662	1.11104	0.292157	0.666515	1	7891	tags=61%, list=53%, signal=129%
GRAHAM_NORMAL_QUIESCENT_VS_NORMAL_DIVIDING_UP	45	0.13829	1.11068	0.321285	0.666267	1	2238	tags=29%, list=15%, signal=34%
FUJII_YBX1_TARGETS_UP	33	0.163677	1.11024	0.322581	0.666164	1	2969	tags=36%, list=20%, signal=45%
REACTOME_THE_PHOTOTRANSDUCTION_CASCADE	24	0.190109	1.10822	0.34632	0.669514	1	9540	tags=83%, list=64%, signal=233%
ENGELMANN_CANCER_PROGENITORS_DN	49	0.132958	1.10805	0.3	0.66883	1	1060	tags=20%, list=7%, signal=22%
LE_NEURONAL_DIFFERENTIATION_UP	18	0.216302	1.10792	0.319277	0.668082	1	9151	tags=83%, list=62%, signal=217%
BARRIER_CANCER_RELAPSE_NORMAL_SAMPLE_DN	29	0.176161	1.107	0.318359	0.669056	1	3016	tags=38%, list=20%, signal=48%
CEBALLOS_TARGETS_OF_TP53_AND_MYC_DN	29	0.173826	1.10671	0.320329	0.668645	1	6118	tags=59%, list=41%, signal=100%
MAHAJAN_RESPONSE_TO_IL1A_UP	55	0.125179	1.1064	0.288934	0.668309	1	2463	tags=29%, list=17%, signal=35%
MCMURRAY_TP53_HRAS_COOPERATION_RESPONSE_DN	61	0.121264	1.10637	0.300203	0.667351	1	10361	tags=82%, list=70%, signal=271%
SATO_SILENCED_BY_DEACETYLATION_IN_PANCREATIC_CANCER	29	0.172726	1.10456	0.315353	0.670297	1	7668	tags=69%, list=52%, signal=143%
YAO_TEMPORAL_RESPONSE_TO_PROGESTERONE_CLUSTER_14	132	0.0834324	1.10433	0.314852	0.669748	1	4052	tags=36%, list=27%, signal=49%
TIMOFEEVA_GROWTH_STRESS_VIA_STAT1_DN	16	0.228883	1.10292	0.291417	0.671825	1	2169	tags=38%, list=15%, signal=44%
TAKADA_GASTRIC_CANCER_COPY_NUMBER_DN	26	0.178914	1.10245	0.334686	0.671869	1	7045	tags=65%, list=48%, signal=124%
TSENG_IRS1_TARGETS_UP	95	0.0969742	1.10191	0.33	0.67195	1	4813	tags=42%, list=32%, signal=62%
CHIANG_LIVER_CANCER_SUBCLASS_POLYSOMY7_UP	55	0.129107	1.10069	0.3286	0.673489	1	6718	tags=58%, list=45%, signal=106%
REACTOME_ELEVATION_OF_CYTOSOLIC_CA2PLUS_LEVELS	16	0.228612	1.09875	0.325626	0.676621	1	2173	tags=38%, list=15%, signal=44%
KIM_PTEN_TARGETS_UP	17	0.219795	1.09834	0.344064	0.676455	1	3721	tags=47%, list=25%, signal=63%
REACTOME_RAB_GEFS_EXCHANGE_GTP_FOR_GDP_ON_RABS	86	0.101836	1.09748	0.335417	0.6773	1	3325	tags=33%, list=22%, signal=42%
MATZUK_EMBRYONIC_GERM_CELL	15	0.234717	1.09714	0.319911	0.677024	1	2453	tags=40%, list=17%, signal=48%
REACTOME_HIV_INFECTION	213	0.0643552	1.09513	0.311203	0.680349	1	9221	tags=69%, list=62%, signal=179%
ABE_VEGFA_TARGETS_2HR	23	0.190358	1.09465	0.328872	0.680377	1	2338	tags=35%, list=16%, signal=41%
KEGG_CYSTEINE_AND_METHIONINE_METABOLISM	27	0.177947	1.09379	0.347826	0.681253	1	4504	tags=48%, list=30%, signal=69%
REACTOME_CYCLIN_A:CDK2_ASSOCIATED_EVENTS_AT_S_PHASE_ENTRY	82	0.104515	1.09245	0.307847	0.683133	1	4967	tags=44%, list=34%, signal=66%
KOHOUTEK_CCNT1_TARGETS	38	0.149083	1.09146	0.348515	0.684199	1	6768	tags=61%, list=46%, signal=111%
HEDENFALK_BREAST_CANCER_BRACX_UP	18	0.212138	1.09129	0.306202	0.683597	1	5918	tags=61%, list=40%, signal=102%
HEIDENBLAD_AMPLICON_12P11_12_UP	33	0.160604	1.09126	0.321429	0.682648	1	3913	tags=42%, list=26%, signal=58%
ZHONG_RESPONSE_TO_AZACITIDINE_AND_TSA_UP	142	0.0782053	1.09113	0.332083	0.681942	1	5846	tags=47%, list=39%, signal=77%
GOZGIT_ESR1_TARGETS_UP	122	0.084469	1.08994	0.33264	0.683397	1	3861	tags=34%, list=26%, signal=46%
LIN_NPAS4_TARGETS_UP	158	0.0737798	1.08992	0.348571	0.682416	1	7925	tags=61%, list=53%, signal=129%
WAMUNYOKOLI_OVARIAN_CANCER_LMP_UP	244	0.0601072	1.08906	0.333333	0.683307	1	7690	tags=58%, list=52%, signal=118%
HERNANDEZ_MITOTIC_ARREST_BY_DOCETAXEL_1_UP	27	0.17806	1.08803	0.333992	0.68454	1	2855	tags=37%, list=19%, signal=46%
SCHLOSSER_MYC_AND_SERUM_RESPONSE_SYNERGY	29	0.166926	1.08699	0.356415	0.685821	1	12355	tags=100%, list=83%, signal=599%
MOROSETTI_FACIOSCAPULOHUMERAL_MUSCULAR_DISTROPHY_UP	18	0.213916	1.08642	0.324435	0.686016	1	5068	tags=56%, list=34%, signal=84%
REACTOME_TCF_DEPENDENT_SIGNALING_IN_RESPONSE_TO_WNT	163	0.0725816	1.08627	0.323887	0.685333	1	6848	tags=53%, list=46%, signal=98%
KEGG_PENTOSE_PHOSPHATE_PATHWAY	23	0.192414	1.08519	0.333333	0.686705	1	4886	tags=52%, list=33%, signal=78%
HUI_MAPK14_TARGETS_UP	17	0.217829	1.085	0.327869	0.68611	1	2878	tags=41%, list=19%, signal=51%
ROVERSI_GLIOMA_COPY_NUMBER_UP	81	0.101242	1.08448	0.345703	0.686216	1	2533	tags=27%, list=17%, signal=33%
SCHAEFFER_PROSTATE_DEVELOPMENT_12HR_DN	44	0.139675	1.08436	0.348739	0.685503	1	7706	tags=66%, list=52%, signal=137%
GARGALOVIC_RESPONSE_TO_OXIDIZED_PHOSPHOLIPIDS_BLACK_UP	32	0.163288	1.08356	0.351248	0.686226	1	4533	tags=47%, list=31%, signal=67%
KYNG_RESPONSE_TO_H2O2	58	0.120104	1.08308	0.344196	0.686274	1	9217	tags=74%, list=62%, signal=195%
JAEGER_METASTASIS_DN	189	0.0674698	1.083	0.313953	0.685432	1	1757	tags=19%, list=12%, signal=21%
SCHLESINGER_H3K27ME3_IN_NORMAL_AND_METHYLATED_IN_CANCER	24	0.183675	1.08231	0.337398	0.685912	1	2840	tags=38%, list=19%, signal=46%
MULLIGHAN_NPM1_MUTATED_SIGNATURE_2_DN	68	0.109833	1.08223	0.324597	0.685082	1	5137	tags=46%, list=35%, signal=69%
PID_IL4_2PATHWAY	46	0.133629	1.08167	0.345098	0.685262	1	1247	tags=22%, list=8%, signal=24%
BOYAULT_LIVER_CANCER_SUBCLASS_G123_DN	40	0.144674	1.08145	0.342912	0.684749	1	1937	tags=28%, list=13%, signal=32%
REACTOME_REGULATION_OF_MITOTIC_CELL_CYCLE	84	0.0995794	1.07983	0.344358	0.687211	1	4885	tags=43%, list=33%, signal=64%
LEIN_LOCALIZED_TO_DISTAL_AND_PROXIMAL_DENDRITES	17	0.214695	1.07914	0.345703	0.687751	1	7285	tags=71%, list=49%, signal=139%
REACTOME_RRNA_MODIFICATION_IN_THE_NUCLEUS_AND_CYTOSOL	59	0.119431	1.07835	0.342052	0.688471	1	5774	tags=51%, list=39%, signal=83%
BIOCARTA_HDAC_PATHWAY	24	0.185211	1.07718	0.336756	0.68993	1	5906	tags=58%, list=40%, signal=97%
REACTOME_CELLULAR_RESPONSE_TO_HEAT_STRESS	92	0.0951968	1.07617	0.337474	0.69114	1	11972	tags=90%, list=81%, signal=466%
MIKKELSEN_ES_HCP_WITH_H3_UNMETHYLATED	43	0.139923	1.07608	0.330561	0.690316	1	2068	tags=28%, list=14%, signal=32%
REACTOME_ACTIVATION_OF_KAINATE_RECEPTORS_UPON_GLUTAMATE_BINDING	28	0.168503	1.0756	0.313253	0.690345	1	10743	tags=89%, list=72%, signal=324%
GOLUB_ALL_VS_AML_UP	23	0.182108	1.07399	0.368317	0.692943	1	7617	tags=70%, list=51%, signal=143%
MIKKELSEN_MCV6_ICP_WITH_H3K27ME3	50	0.129943	1.0736	0.339844	0.692818	1	6085	tags=54%, list=41%, signal=91%
HOFFMANN_SMALL_PRE_BII_TO_IMMATURE_B_LYMPHOCYTE_DN	32	0.160373	1.07315	0.336134	0.692764	1	7356	tags=66%, list=50%, signal=130%
REACTOME_FOXO_MEDIATED_TRANSCRIPTION_OF_CELL_DEATH_GENES	16	0.223928	1.07206	0.35214	0.694137	1	10582	tags=94%, list=71%, signal=327%
CLASPER_LYMPHATIC_VESSELS_DURING_METASTASIS_UP	19	0.206055	1.07203	0.349802	0.693199	1	9433	tags=84%, list=64%, signal=231%
REACTOME_LISTERIA_MONOCYTOGENES_ENTRY_INTO_HOST_CELLS	20	0.20127	1.07073	0.358674	0.695007	1	11845	tags=100%, list=80%, signal=497%
REACTOME_CA_DEPENDENT_EVENTS	34	0.15098	1.06911	0.379455	0.697587	1	7359	tags=65%, list=50%, signal=128%
REACTOME_FATTY_ACYL_COA_BIOSYNTHESIS	31	0.165173	1.06817	0.353061	0.698633	1	11903	tags=97%, list=80%, signal=490%
SANA_RESPONSE_TO_IFNG_DN	81	0.102156	1.06711	0.367983	0.699948	1	4899	tags=43%, list=33%, signal=64%
HONMA_DOCETAXEL_RESISTANCE	32	0.16083	1.06642	0.35518	0.700459	1	5496	tags=53%, list=37%, signal=84%
FARMER_BREAST_CANCER_APOCRINE_VS_LUMINAL	280	0.055572	1.06538	0.376984	0.701761	1	6233	tags=48%, list=42%, signal=80%
OUYANG_PROSTATE_CANCER_PROGRESSION_DN	21	0.191354	1.06521	0.357006	0.701151	1	4932	tags=52%, list=33%, signal=78%
DACOSTA_UV_RESPONSE_VIA_ERCC3_TTD_UP	56	0.119296	1.06432	0.368836	0.702053	1	12004	tags=93%, list=81%, signal=486%
REACTOME_FGFR2_ALTERNATIVE_SPLICING	23	0.18365	1.06428	0.373518	0.701147	1	9528	tags=83%, list=64%, signal=231%
REACTOME_RAF_ACTIVATION	29	0.169704	1.06395	0.372277	0.70091	1	6179	tags=59%, list=42%, signal=100%
REACTOME_GLUTATHIONE_CONJUGATION	29	0.168168	1.06266	0.366089	0.702713	1	4668	tags=48%, list=31%, signal=70%
TIEN_INTESTINE_PROBIOTICS_24HR_DN	186	0.0684118	1.06258	0.375783	0.701916	1	6809	tags=53%, list=46%, signal=96%
LASTOWSKA_COAMPLIFIED_WITH_MYCN	35	0.146873	1.06226	0.385542	0.701617	1	7993	tags=69%, list=54%, signal=148%
LEE_LIVER_CANCER_MYC_TGFA_UP	51	0.124395	1.06185	0.362403	0.701488	1	10080	tags=80%, list=68%, signal=250%
BERENJENO_TRANSFORMED_BY_RHOA_REVERSIBLY_DN	28	0.165799	1.06154	0.370155	0.701195	1	7606	tags=68%, list=51%, signal=139%
SCHAEFFER_PROSTATE_DEVELOPMENT_12HR_UP	99	0.0908926	1.06125	0.372881	0.700837	1	5100	tags=43%, list=34%, signal=66%
REACTOME_COOPERATION_OF_PDCL_PHLP1_AND_TRIC_CCT_IN_G_PROTEIN_BETA_FOLDING	37	0.144965	1.06105	0.375746	0.700296	1	11479	tags=92%, list=77%, signal=406%
HOWLIN_PUBERTAL_MAMMARY_GLAND	49	0.128133	1.05947	0.339768	0.70279	1	4157	tags=41%, list=28%, signal=57%
PID_RAS_PATHWAY	29	0.165914	1.05909	0.379167	0.702693	1	10325	tags=86%, list=70%, signal=283%
HAN_SATB1_TARGETS_DN	328	0.0511912	1.05745	0.37247	0.705258	1	5585	tags=43%, list=38%, signal=67%
MARKS_HDAC_TARGETS_UP	20	0.195826	1.05731	0.364162	0.70461	1	3030	tags=40%, list=20%, signal=50%
GRAESSMANN_RESPONSE_TO_MC_AND_SERUM_DEPRIVATION_DN	75	0.106482	1.05726	0.375758	0.703763	1	4161	tags=39%, list=28%, signal=53%
HOLLEMAN_ASPARAGINASE_RESISTANCE_ALL_UP	20	0.196285	1.05261	0.397206	0.713042	1	7471	tags=70%, list=50%, signal=141%
WOTTON_RUNX_TARGETS_DN	29	0.161456	1.05208	0.383838	0.713208	1	8346	tags=72%, list=56%, signal=165%
LANDIS_BREAST_CANCER_PROGRESSION_UP	39	0.14248	1.05182	0.403194	0.712762	1	7396	tags=64%, list=50%, signal=128%
REACTOME_REGULATION_OF_MRNA_STABILITY_BY_PROTEINS_THAT_BIND_AU_RICH_ELEMENTS	83	0.0980845	1.05161	0.386275	0.712229	1	5698	tags=48%, list=38%, signal=78%
REACTOME_INCRETIN_SYNTHESIS_SECRETION_AND_INACTIVATION	15	0.22617	1.05154	0.383197	0.711397	1	3568	tags=47%, list=24%, signal=61%
REACTOME_METABOLISM_OF_AMINE_DERIVED_HORMONES	15	0.220228	1.05139	0.369697	0.710726	1	3656	tags=47%, list=25%, signal=62%
WELCSH_BRCA1_TARGETS_UP	180	0.0687878	1.05067	0.37577	0.711296	1	6734	tags=52%, list=45%, signal=95%
REACTOME_VASOPRESSIN_REGULATES_RENAL_WATER_HOMEOSTASIS_VIA_AQUAPORINS	37	0.143724	1.0498	0.399621	0.712236	1	3884	tags=41%, list=26%, signal=55%
KEGG_OLFACTORY_TRANSDUCTION	28	0.165529	1.0491	0.39501	0.71276	1	9728	tags=82%, list=66%, signal=238%
REACTOME_FATTY_ACID_METABOLISM	144	0.0768969	1.04909	0.383234	0.711825	1	11225	tags=83%, list=76%, signal=340%
NIKOLSKY_BREAST_CANCER_7P22_AMPLICON	35	0.153715	1.0488	0.400419	0.711497	1	10857	tags=89%, list=73%, signal=330%
GROSS_HYPOXIA_VIA_ELK3_ONLY_UP	25	0.178799	1.04641	0.379921	0.715567	1	3283	tags=40%, list=22%, signal=51%
REACTOME_SYNTHESIS_OF_IP3_AND_IP4_IN_THE_CYTOSOL	26	0.170515	1.04594	0.385069	0.715588	1	8880	tags=77%, list=60%, signal=191%
VALK_AML_CLUSTER_7	20	0.196414	1.04542	0.399573	0.715765	1	9693	tags=85%, list=65%, signal=245%
YAO_HOXA10_TARGETS_VIA_PROGESTERONE_UP	66	0.109288	1.0451	0.375746	0.715454	1	10067	tags=79%, list=68%, signal=244%
REACTOME_REGULATION_OF_PTEN_STABILITY_AND_ACTIVITY	67	0.108636	1.04466	0.366803	0.71542	1	5698	tags=49%, list=38%, signal=80%
PIONTEK_PKD1_TARGETS_UP	27	0.170642	1.04411	0.383984	0.715637	1	4063	tags=44%, list=27%, signal=61%
REACTOME_SYNTHESIS_OF_VERY_LONG_CHAIN_FATTY_ACYL_COAS	20	0.194428	1.04364	0.383984	0.715683	1	11205	tags=95%, list=76%, signal=388%
REACTOME_PLATELET_HOMEOSTASIS	79	0.102704	1.04277	0.403543	0.716602	1	8994	tags=71%, list=61%, signal=179%
TIAN_BHLHA15_TARGETS	15	0.224914	1.03855	0.388548	0.724615	1	4575	tags=53%, list=31%, signal=77%
KEGG_TYROSINE_METABOLISM	34	0.148657	1.03818	0.398773	0.724395	1	4777	tags=47%, list=32%, signal=69%
REACTOME_NITRIC_OXIDE_STIMULATES_GUANYLATE_CYCLASE	20	0.193557	1.03818	0.412826	0.723428	1	8994	tags=80%, list=61%, signal=203%
BROWNE_HCMV_INFECTION_16HR_UP	204	0.0618006	1.03661	0.39798	0.725738	1	11305	tags=82%, list=76%, signal=342%
PACHER_TARGETS_OF_IGF1_AND_IGF2_UP	32	0.153605	1.03537	0.398798	0.727434	1	10236	tags=84%, list=69%, signal=272%
PETRETTO_HEART_MASS_QTL_CIS_UP	31	0.159005	1.03535	0.375	0.726495	1	11516	tags=94%, list=78%, signal=418%
SENGUPTA_NASOPHARYNGEAL_CARCINOMA_WITH_LMP1_DN	105	0.0866382	1.03472	0.391304	0.726831	1	8184	tags=64%, list=55%, signal=141%
FIGUEROA_AML_METHYLATION_CLUSTER_5_DN	29	0.159352	1.03437	0.393939	0.726591	1	1731	tags=28%, list=12%, signal=31%
KAAB_FAILED_HEART_ATRIUM_DN	140	0.075194	1.03423	0.411306	0.725939	1	9167	tags=69%, list=62%, signal=180%
DASU_IL6_SIGNALING_SCAR_DN	15	0.216285	1.03334	0.367556	0.727011	1	7668	tags=73%, list=52%, signal=152%
REACTOME_DEFECTS_IN_VITAMIN_AND_COFACTOR_METABOLISM	21	0.185545	1.03293	0.407115	0.726906	1	5724	tags=57%, list=39%, signal=93%
BAKKER_FOXO3_TARGETS_DN	157	0.0700624	1.03162	0.412331	0.728766	1	8509	tags=64%, list=57%, signal=149%
REACTOME_SEMA3A_PAK_DEPENDENT_AXON_REPULSION	16	0.213521	1.03156	0.411067	0.727929	1	6103	tags=63%, list=41%, signal=106%
REACTOME_FGFR2_LIGAND_BINDING_AND_ACTIVATION	15	0.220728	1.03125	0.376842	0.727623	1	9579	tags=87%, list=65%, signal=245%
CHAUHAN_RESPONSE_TO_METHOXYESTRADIOL_DN	91	0.0931899	1.02978	0.410204	0.729796	1	6772	tags=55%, list=46%, signal=101%
REACTOME_GENE_AND_PROTEIN_EXPRESSION_BY_JAK_STAT_SIGNALING_AFTER_INTERLEUKIN_12_STIMULATION	31	0.153221	1.02969	0.383234	0.729039	1	6819	tags=61%, list=46%, signal=113%
KASLER_HDAC7_TARGETS_1_UP	168	0.0693478	1.02921	0.423459	0.729122	1	10808	tags=80%, list=73%, signal=291%
REACTOME_TRANSPORT_OF_INORGANIC_CATIONS_ANIONS_AND_AMINO_ACIDS_OLIGOPEPTIDES	95	0.0908146	1.02602	0.414226	0.735065	1	8025	tags=63%, list=54%, signal=137%
CHOW_RASSF1_TARGETS_DN	28	0.164279	1.02602	0.400379	0.734108	1	9217	tags=79%, list=62%, signal=207%
GINESTIER_BREAST_CANCER_ZNF217_AMPLIFIED_UP	67	0.107433	1.02585	0.398773	0.733526	1	10584	tags=82%, list=71%, signal=286%
FARMER_BREAST_CANCER_CLUSTER_3	15	0.220471	1.02532	0.391473	0.733699	1	7606	tags=73%, list=51%, signal=150%
ZWANG_EGF_INTERVAL_DN	185	0.0641406	1.02476	0.401606	0.733946	1	11081	tags=81%, list=75%, signal=317%
REACTOME_METABOLISM_OF_CARBOHYDRATES	265	0.0559295	1.02466	0.407921	0.733208	1	8304	tags=62%, list=56%, signal=137%
AMIT_EGF_RESPONSE_120_MCF10A	32	0.152494	1.02393	0.403579	0.733838	1	5156	tags=50%, list=35%, signal=76%
LANDIS_ERBB2_BREAST_TUMORS_65_UP	20	0.187755	1.02182	0.418	0.737445	1	6856	tags=65%, list=46%, signal=121%
ELVIDGE_HYPOXIA_DN	141	0.0730952	1.02032	0.390963	0.739793	1	13331	tags=97%, list=90%, signal=954%
REACTOME_CELL_CELL_JUNCTION_ORGANIZATION	53	0.118371	1.01927	0.409091	0.741137	1	9160	tags=74%, list=62%, signal=192%
BOYLAN_MULTIPLE_MYELOMA_C_D_UP	126	0.0770295	1.01889	0.394251	0.741005	1	2985	tags=28%, list=20%, signal=34%
YAMASHITA_LIVER_CANCER_WITH_EPCAM_UP	46	0.126293	1.01695	0.387755	0.744116	1	6190	tags=54%, list=42%, signal=93%
KONDO_PROSTATE_CANCER_WITH_H3K27ME3	85	0.0941129	1.01691	0.419729	0.743245	1	2449	tags=26%, list=17%, signal=31%
BIOCARTA_FMLP_PATHWAY	32	0.149744	1.01536	0.400835	0.745611	1	5660	tags=53%, list=38%, signal=86%
ZHAN_MULTIPLE_MYELOMA_CD1_VS_CD2_DN	48	0.127022	1.01491	0.448544	0.745592	1	10168	tags=81%, list=69%, signal=258%
REACTOME_TRANSPORT_OF_BILE_SALTS_AND_ORGANIC_ACIDS_METAL_IONS_AND_AMINE_COMPOUNDS	72	0.101142	1.01485	0.41358	0.744765	1	2831	tags=29%, list=19%, signal=36%
GENTILE_UV_LOW_DOSE_DN	63	0.109892	1.01232	0.405458	0.749395	1	8496	tags=68%, list=57%, signal=159%
QI_HYPOXIA	122	0.0804342	1.0123	0.423404	0.748479	1	4771	tags=40%, list=32%, signal=59%
FONTAINE_FOLLICULAR_THYROID_ADENOMA_DN	60	0.109563	1.01126	0.420408	0.74982	1	2829	tags=30%, list=19%, signal=37%
MEISSNER_BRAIN_HCP_WITH_H3_UNMETHYLATED	24	0.177104	1.01121	0.422701	0.748982	1	10968	tags=92%, list=74%, signal=352%
REACTOME_FCERI_MEDIATED_NF_KB_ACTIVATION	77	0.0995322	1.01079	0.412826	0.748955	1	4885	tags=43%, list=33%, signal=64%
WEST_ADRENOCORTICAL_TUMOR_MARKERS_DN	16	0.209259	1.00992	0.435583	0.749794	1	1533	tags=31%, list=10%, signal=35%
MIKKELSEN_IPS_HCP_WITH_H3_UNMETHYLATED	51	0.118101	1.0097	0.418738	0.749308	1	5231	tags=47%, list=35%, signal=72%
PANGAS_TUMOR_SUPPRESSION_BY_SMAD1_AND_SMAD5_DN	134	0.0769492	1.00959	0.428889	0.748577	1	2409	tags=24%, list=16%, signal=28%
POS_HISTAMINE_RESPONSE_NETWORK	29	0.159047	1.00917	0.424	0.748555	1	2758	tags=34%, list=19%, signal=42%
REACTOME_BBSOME_MEDIATED_CARGO_TARGETING_TO_CILIUM	23	0.172259	1.00903	0.435547	0.74789	1	9052	tags=78%, list=61%, signal=201%
REACTOME_METABOLISM_OF_NITRIC_OXIDE:_ENOS_ACTIVATION_AND_REGULATION	15	0.218068	1.00902	0.422397	0.746968	1	8630	tags=80%, list=58%, signal=191%
REACTOME_OPIOID_SIGNALLING	81	0.0935785	1.00859	0.424307	0.746945	1	7588	tags=60%, list=51%, signal=123%
REACTOME_ASSEMBLY_OF_THE_PRE_REPLICATIVE_COMPLEX	67	0.103748	1.00801	0.425703	0.747215	1	4885	tags=43%, list=33%, signal=64%
SHETH_LIVER_CANCER_VS_TXNIP_LOSS_PAM5	86	0.0942349	1.00673	0.438795	0.749068	1	12574	tags=94%, list=85%, signal=616%
JAZAG_TGFB1_SIGNALING_VIA_SMAD4_UP	90	0.0920829	1.00656	0.430063	0.748527	1	9185	tags=71%, list=62%, signal=186%
GARY_CD5_TARGETS_UP	415	0.043673	1.00558	0.451807	0.749753	1	10766	tags=77%, list=73%, signal=273%
THEILGAARD_NEUTROPHIL_AT_SKIN_WOUND_UP	62	0.107922	1.0052	0.42616	0.749604	1	12036	tags=92%, list=81%, signal=487%
IKEDA_MIR30_TARGETS_DN	23	0.177717	1.00514	0.43301	0.74878	1	7682	tags=70%, list=52%, signal=144%
KYNG_RESPONSE_TO_H2O2_VIA_ERCC6_DN	40	0.134739	1.00453	0.431535	0.74919	1	7273	tags=63%, list=49%, signal=122%
MATZUK_SPERMATOGONIA	22	0.17825	1.00343	0.433594	0.750617	1	6121	tags=59%, list=41%, signal=100%
IVANOVA_HEMATOPOIESIS_STEM_CELL_LONG_TERM	190	0.063281	1.00244	0.434442	0.75179	1	11870	tags=86%, list=80%, signal=427%
MCCABE_HOXC6_TARGETS_CANCER_UP	23	0.177138	1.00039	0.441478	0.755181	1	10269	tags=87%, list=69%, signal=282%
MACLACHLAN_BRCA1_TARGETS_UP	20	0.188761	0.99981	0.434263	0.755491	1	9065	tags=80%, list=61%, signal=206%
REACTOME_CARBOXYTERMINAL_POST_TRANSLATIONAL_MODIFICATIONS_OF_TUBULIN	32	0.148117	0.999798	0.449505	0.75456	1	7074	tags=63%, list=48%, signal=119%
REACTOME_COPI_INDEPENDENT_GOLGI_TO_ER_RETROGRADE_TRAFFIC	44	0.1282	0.999567	0.45098	0.754099	1	12593	tags=98%, list=85%, signal=647%
TURASHVILI_BREAST_DUCTAL_CARCINOMA_VS_DUCTAL_NORMAL_DN	151	0.0695976	0.997027	0.441767	0.75855	1	3396	tags=30%, list=23%, signal=38%
ODONNELL_METASTASIS_UP	62	0.106405	0.996259	0.434034	0.759214	1	3928	tags=37%, list=26%, signal=50%
REACTOME_HSF1_ACTIVATION	27	0.158487	0.995524	0.438835	0.759841	1	4792	tags=48%, list=32%, signal=71%
LIU_VAV3_PROSTATE_CARCINOGENESIS_DN	15	0.21299	0.993358	0.43662	0.763642	1	798	tags=27%, list=5%, signal=28%
REACTOME_CD28_CO_STIMULATION	31	0.152663	0.9931	0.446985	0.763243	1	6349	tags=58%, list=43%, signal=101%
BIOCARTA_PPARA_PATHWAY	48	0.122564	0.992541	0.451613	0.7635	1	12396	tags=96%, list=84%, signal=583%
VALK_AML_WITH_EVI1	20	0.188498	0.989541	0.459144	0.768959	1	6845	tags=65%, list=46%, signal=121%
RIGGI_EWING_SARCOMA_PROGENITOR_UP	373	0.0445781	0.988593	0.453815	0.77006	1	3568	tags=28%, list=24%, signal=36%
TORCHIA_TARGETS_OF_EWSR1_FLI1_FUSION_UP	236	0.0552352	0.988253	0.449612	0.769843	1	9119	tags=67%, list=62%, signal=171%
REACTOME_OLFACTORY_SIGNALING_PATHWAY	18	0.189155	0.987919	0.451362	0.769671	1	9553	tags=83%, list=64%, signal=234%
ABBUD_LIF_SIGNALING_1_UP	37	0.138598	0.987853	0.450593	0.768854	1	2357	tags=30%, list=16%, signal=35%
REACTOME_GLYOXYLATE_METABOLISM_AND_GLYCINE_DEGRADATION	25	0.166329	0.987684	0.460581	0.768276	1	9991	tags=84%, list=67%, signal=257%
REACTOME_BIOSYNTHESIS_OF_THE_N_GLYCAN_PRECURSOR_DOLICHOL_LIPID_LINKED_OLIGOSACCHARIDE_LLO_AND_TRANSFER_TO_A_NASCENT_PROTEIN	74	0.0989623	0.986907	0.457143	0.768988	1	12163	tags=92%, list=82%, signal=509%
REACTOME_DAG_AND_IP3_SIGNALING	38	0.135501	0.985775	0.456238	0.77046	1	7359	tags=63%, list=50%, signal=125%
HOQUE_METHYLATED_IN_CANCER	47	0.121954	0.985563	0.458252	0.769998	1	1982	tags=26%, list=13%, signal=29%
LEE_NAIVE_T_LYMPHOCYTE	16	0.200878	0.984994	0.464567	0.770213	1	4437	tags=50%, list=30%, signal=71%
NIKOLSKY_BREAST_CANCER_20Q11_AMPLICON	30	0.154123	0.983736	0.465306	0.771926	1	11062	tags=90%, list=75%, signal=354%
MAHADEVAN_IMATINIB_RESISTANCE_DN	17	0.199843	0.982516	0.472062	0.773682	1	528	tags=24%, list=4%, signal=24%
GUO_HEX_TARGETS_DN	54	0.114571	0.982058	0.454167	0.77371	1	7916	tags=65%, list=53%, signal=139%
KEGG_PHENYLALANINE_METABOLISM	15	0.211275	0.981643	0.466531	0.773677	1	4777	tags=53%, list=32%, signal=79%
SCHLOSSER_SERUM_RESPONSE_AUGMENTED_BY_MYC	100	0.0818009	0.98048	0.452	0.775354	1	7690	tags=60%, list=52%, signal=124%
KEGG_INOSITOL_PHOSPHATE_METABOLISM	53	0.113079	0.979939	0.442387	0.775516	1	3084	tags=32%, list=21%, signal=40%
GRAHAM_CML_QUIESCENT_VS_NORMAL_QUIESCENT_DN	31	0.144467	0.979935	0.478702	0.774583	1	5992	tags=55%, list=40%, signal=92%
REACTOME_UPTAKE_AND_ACTIONS_OF_BACTERIAL_TOXINS	29	0.153554	0.97784	0.482353	0.778273	1	4373	tags=45%, list=29%, signal=63%
COWLING_MYCN_TARGETS	36	0.135305	0.977123	0.48866	0.778868	1	4999	tags=47%, list=34%, signal=71%
REACTOME_INWARDLY_RECTIFYING_KPLUS_CHANNELS	27	0.157421	0.97616	0.489152	0.779963	1	10848	tags=89%, list=73%, signal=331%
REACTOME_G_PROTEIN_MEDIATED_EVENTS	49	0.117693	0.975267	0.470226	0.780983	1	3101	tags=33%, list=21%, signal=41%
CHIARADONNA_NEOPLASTIC_TRANSFORMATION_KRAS_CDC25_UP	50	0.117312	0.974797	0.442149	0.781094	1	4196	tags=40%, list=28%, signal=56%
VILLANUEVA_LIVER_CANCER_KRT19_DN	51	0.115577	0.974396	0.45509	0.781003	1	5559	tags=49%, list=37%, signal=78%
YANG_BREAST_CANCER_ESR1_LASER_UP	29	0.153659	0.974164	0.460744	0.780535	1	1304	tags=24%, list=9%, signal=26%
NIKOLSKY_BREAST_CANCER_20Q12_Q13_AMPLICON	112	0.0792697	0.974122	0.475149	0.779697	1	2142	tags=22%, list=14%, signal=26%
REACTOME_TGF_BETA_RECEPTOR_SIGNALING_ACTIVATES_SMADS	31	0.145417	0.973715	0.464066	0.779656	1	9804	tags=81%, list=66%, signal=238%
DURAND_STROMA_NS_UP	151	0.0696553	0.973526	0.490872	0.779108	1	1726	tags=19%, list=12%, signal=21%
BOYLAN_MULTIPLE_MYELOMA_C_D_DN	207	0.0580682	0.973471	0.448692	0.77829	1	8103	tags=60%, list=55%, signal=131%
REACTOME_PROCESSING_OF_SMDT1	15	0.209358	0.972192	0.448819	0.780136	1	8759	tags=80%, list=59%, signal=195%
REACTOME_RECYCLING_PATHWAY_OF_L1	39	0.128158	0.970613	0.493124	0.782573	1	5707	tags=51%, list=38%, signal=83%
AKL_HTLV1_INFECTION_UP	27	0.159207	0.969694	0.456566	0.783624	1	3134	tags=37%, list=21%, signal=47%
REACTOME_GENE_SILENCING_BY_RNA	67	0.100085	0.968979	0.46627	0.784278	1	12684	tags=96%, list=86%, signal=658%
NIKOLSKY_BREAST_CANCER_7Q21_Q22_AMPLICON	59	0.107591	0.968472	0.487448	0.784435	1	6954	tags=58%, list=47%, signal=108%
REACTOME_FRS_MEDIATED_FGFR2_SIGNALING	21	0.173522	0.967631	0.456967	0.785328	1	10138	tags=86%, list=68%, signal=271%
VANHARANTA_UTERINE_FIBROID_DN	60	0.104565	0.966432	0.476378	0.786938	1	3397	tags=33%, list=23%, signal=43%
CROMER_TUMORIGENESIS_DN	30	0.14754	0.965884	0.468085	0.787169	1	2758	tags=33%, list=19%, signal=41%
MAGRANGEAS_MULTIPLE_MYELOMA_IGLL_VS_IGLK_UP	35	0.136624	0.964847	0.488798	0.788547	1	3485	tags=37%, list=24%, signal=48%
PID_CD8_TCR_DOWNSTREAM_PATHWAY	36	0.135677	0.964771	0.503906	0.787762	1	11171	tags=89%, list=75%, signal=360%
RAMPON_ENRICHED_LEARNING_ENVIRONMENT_LATE_UP	21	0.176089	0.964371	0.507216	0.787664	1	6570	tags=62%, list=44%, signal=111%
REACTOME_RHO_GTPASES_ACTIVATE_NADPH_OXIDASES	19	0.188026	0.963935	0.453988	0.787639	1	7359	tags=68%, list=50%, signal=136%
SARTIPY_NORMAL_AT_INSULIN_RESISTANCE_UP	23	0.168051	0.963247	0.487805	0.788245	1	1379	tags=26%, list=9%, signal=29%
MARCINIAK_ER_STRESS_RESPONSE_VIA_CHOP	19	0.182563	0.962683	0.478346	0.788476	1	2758	tags=37%, list=19%, signal=45%
REACTOME_SIGNALING_BY_INSULIN_RECEPTOR	69	0.0971625	0.961385	0.501976	0.790329	1	5441	tags=46%, list=37%, signal=73%
PID_HDAC_CLASSII_PATHWAY	32	0.142059	0.960947	0.465863	0.790298	1	6237	tags=56%, list=42%, signal=97%
REACTOME_FORMATION_OF_TC_NER_PRE_INCISION_COMPLEX	50	0.117937	0.960834	0.478903	0.789602	1	7745	tags=64%, list=52%, signal=134%
LI_CYTIDINE_ANALOGS_CYCTOTOXICITY	15	0.204186	0.960829	0.488327	0.788686	1	4882	tags=53%, list=33%, signal=79%
KEGG_AUTOIMMUNE_THYROID_DISEASE	15	0.206225	0.960253	0.501062	0.789027	1	2875	tags=40%, list=19%, signal=50%
EBAUER_TARGETS_OF_PAX3_FOXO1_FUSION_UP	167	0.0637176	0.959516	0.489484	0.789644	1	3859	tags=32%, list=26%, signal=43%
MULLIGHAN_MLL_SIGNATURE_1_DN	201	0.0586901	0.957772	0.504065	0.792447	1	12934	tags=93%, list=87%, signal=719%
SMID_BREAST_CANCER_LUMINAL_B_UP	145	0.0687724	0.956356	0.494949	0.794476	1	5022	tags=41%, list=34%, signal=61%
OUELLET_CULTURED_OVARIAN_CANCER_INVASIVE_VS_LMP_DN	26	0.155806	0.956221	0.497018	0.793834	1	7387	tags=65%, list=50%, signal=130%
PID_BETA_CATENIN_NUC_PATHWAY	67	0.0993616	0.956036	0.495202	0.793312	1	8269	tags=66%, list=56%, signal=148%
PID_GLYPICAN_1PATHWAY	22	0.169027	0.953932	0.496032	0.796835	1	2888	tags=36%, list=19%, signal=45%
ROSS_ACUTE_MYELOID_LEUKEMIA_CBF	72	0.0964032	0.953059	0.503068	0.79776	1	5166	tags=44%, list=35%, signal=68%
JAZAERI_BREAST_CANCER_BRCA1_VS_BRCA2_DN	34	0.139909	0.951948	0.487329	0.799186	1	9267	tags=76%, list=63%, signal=203%
HUPER_BREAST_BASAL_VS_LUMINAL_DN	44	0.122803	0.951879	0.496957	0.798413	1	3575	tags=36%, list=24%, signal=48%
REACTOME_COSTIMULATION_BY_THE_CD28_FAMILY	52	0.110548	0.950406	0.508439	0.800632	1	6349	tags=54%, list=43%, signal=94%
RICKMAN_HEAD_AND_NECK_CANCER_E	39	0.126426	0.9501	0.501894	0.800364	1	9154	tags=74%, list=62%, signal=194%
REACTOME_PIWI_INTERACTING_RNA_PIRNA_BIOGENESIS	23	0.164121	0.948853	0.53125	0.802126	1	3371	tags=39%, list=23%, signal=51%
BIOCARTA_MPR_PATHWAY	20	0.177921	0.948414	0.490982	0.802109	1	5519	tags=55%, list=37%, signal=87%
SILIGAN_TARGETS_OF_EWS_FLI1_FUSION_DN	16	0.194843	0.948201	0.506024	0.801636	1	5453	tags=56%, list=37%, signal=89%
WESTON_VEGFA_TARGETS_3HR	53	0.109946	0.947839	0.505112	0.801469	1	8725	tags=70%, list=59%, signal=169%
HESS_TARGETS_OF_HOXA9_AND_MEIS1_UP	60	0.102939	0.947145	0.531429	0.802023	1	5892	tags=50%, list=40%, signal=83%
REACTOME_RAB_REGULATION_OF_TRAFFICKING	116	0.0753018	0.946156	0.512195	0.803102	1	9883	tags=74%, list=67%, signal=221%
REACTOME_GLYCOSPHINGOLIPID_METABOLISM	38	0.130771	0.946041	0.543033	0.802435	1	12501	tags=97%, list=84%, signal=619%
ZHAN_MULTIPLE_MYELOMA_MF_DN	40	0.128351	0.945986	0.519763	0.801629	1	9962	tags=80%, list=67%, signal=243%
VALK_AML_CLUSTER_8	21	0.167173	0.945672	0.513944	0.801417	1	1054	tags=24%, list=7%, signal=26%
DACOSTA_ERCC3_ALLELE_XPCS_VS_TTD_UP	27	0.150746	0.944534	0.498024	0.802924	1	12045	tags=96%, list=81%, signal=512%
KAYO_AGING_MUSCLE_UP	186	0.0575886	0.942368	0.503846	0.806549	1	2424	tags=22%, list=16%, signal=26%
JIANG_HYPOXIA_VIA_VHL	19	0.181362	0.941571	0.50996	0.807316	1	8238	tags=74%, list=56%, signal=166%
MAYBURD_RESPONSE_TO_L663536_DN	51	0.110959	0.941342	0.512871	0.806881	1	3883	tags=37%, list=26%, signal=50%
REACTOME_RHO_GTPASES_ACTIVATE_PAKS	21	0.170145	0.940881	0.511482	0.806942	1	10894	tags=90%, list=73%, signal=341%
MATZUK_MALE_REPRODUCTION_SERTOLI	24	0.160333	0.940775	0.49497	0.806232	1	1950	tags=29%, list=13%, signal=34%
WANG_ESOPHAGUS_CANCER_VS_NORMAL_DN	90	0.0838807	0.940529	0.514852	0.805798	1	3046	tags=29%, list=21%, signal=36%
MCCLUNG_COCAINE_REWARD_5D	69	0.0978372	0.940099	0.538784	0.805854	1	12092	tags=91%, list=82%, signal=493%
BEIER_GLIOMA_STEM_CELL_DN	57	0.104508	0.939269	0.523166	0.806683	1	2097	tags=25%, list=14%, signal=28%
MMS_MOUSE_LYMPH_HIGH_4HRS_UP	35	0.130214	0.93765	0.50823	0.809155	1	4427	tags=43%, list=30%, signal=61%
ZHAN_V1_LATE_DIFFERENTIATION_GENES_UP	29	0.146845	0.937301	0.539554	0.808959	1	6006	tags=55%, list=41%, signal=93%
BURTON_ADIPOGENESIS_PEAK_AT_2HR	43	0.121433	0.936466	0.504082	0.809768	1	7858	tags=65%, list=53%, signal=138%
HASLINGER_B_CLL_WITH_13Q14_DELETION	22	0.164102	0.935712	0.527426	0.810414	1	9700	tags=82%, list=65%, signal=236%
REACTOME_PROTEIN_FOLDING	89	0.0851064	0.935065	0.512821	0.810852	1	7074	tags=56%, list=48%, signal=107%
BIOCARTA_CREB_PATHWAY	21	0.170483	0.933508	0.544534	0.813214	1	7359	tags=67%, list=50%, signal=132%
REACTOME_INTRAFLAGELLAR_TRANSPORT	46	0.117421	0.932971	0.532225	0.813368	1	11478	tags=89%, list=77%, signal=393%
HAHTOLA_MYCOSIS_FUNGOIDES_CD4_UP	47	0.120124	0.931415	0.541082	0.815737	1	11157	tags=87%, list=75%, signal=351%
BILANGES_RAPAMYCIN_SENSITIVE_GENES	35	0.132905	0.931407	0.506383	0.814842	1	12012	tags=94%, list=81%, signal=496%
MARTORIATI_MDM4_TARGETS_NEUROEPITHELIUM_UP	154	0.0652511	0.930623	0.520154	0.815665	1	3759	tags=32%, list=25%, signal=42%
HUTTMANN_B_CLL_POOR_SURVIVAL_DN	53	0.109981	0.930298	0.514523	0.815411	1	8165	tags=66%, list=55%, signal=146%
BIOCARTA_PYK2_PATHWAY	27	0.152353	0.928834	0.532359	0.817584	1	5981	tags=56%, list=40%, signal=93%
NAKAYAMA_SOFT_TISSUE_TUMORS_PCA1_DN	71	0.0954797	0.928426	0.527495	0.817522	1	1096	tags=17%, list=7%, signal=18%
PID_LIS1_PATHWAY	28	0.148567	0.926627	0.509203	0.820405	1	9979	tags=82%, list=67%, signal=251%
KEGG_PHOSPHATIDYLINOSITOL_SIGNALING_SYSTEM	73	0.0913091	0.92641	0.541586	0.81995	1	9416	tags=73%, list=64%, signal=198%
MARKEY_RB1_CHRONIC_LOF_DN	105	0.0782148	0.926241	0.518	0.819386	1	4072	tags=35%, list=27%, signal=48%
WENG_POR_TARGETS_LIVER_UP	32	0.135574	0.925864	0.533058	0.819259	1	12356	tags=97%, list=83%, signal=580%
PID_TCR_CALCIUM_PATHWAY	19	0.179186	0.925759	0.543021	0.818561	1	2808	tags=37%, list=19%, signal=45%
LIM_MAMMARY_LUMINAL_PROGENITOR_UP	48	0.112845	0.924905	0.531621	0.819477	1	9142	tags=73%, list=62%, signal=190%
CHARAFE_BREAST_CANCER_BASAL_VS_MESENCHYMAL_UP	91	0.082582	0.923906	0.538144	0.820637	1	9698	tags=74%, list=65%, signal=212%
KEGG_NITROGEN_METABOLISM	19	0.171732	0.923005	0.548255	0.821608	1	4479	tags=47%, list=30%, signal=68%
BIOCARTA_GPCR_PATHWAY	29	0.143717	0.92221	0.518664	0.822326	1	7586	tags=66%, list=51%, signal=134%
MARIADASON_REGULATED_BY_HISTONE_ACETYLATION_UP	54	0.10717	0.92217	0.5154	0.821489	1	6378	tags=54%, list=43%, signal=94%
YAMASHITA_METHYLATED_IN_PROSTATE_CANCER	40	0.123803	0.921724	0.551724	0.821541	1	8176	tags=68%, list=55%, signal=150%
REACTOME_SYNTHESIS_OF_SUBSTRATES_IN_N_GLYCAN_BIOSYTHESIS	61	0.0979853	0.921676	0.566524	0.820743	1	12163	tags=92%, list=82%, signal=509%
RICKMAN_HEAD_AND_NECK_CANCER_C	61	0.101441	0.921355	0.546559	0.820506	1	7251	tags=59%, list=49%, signal=115%
KEGG_ENDOCYTOSIS	163	0.0621677	0.921294	0.551102	0.819714	1	6364	tags=49%, list=43%, signal=85%
PID_INSULIN_GLUCOSE_PATHWAY	23	0.16084	0.920823	0.518219	0.819806	1	5998	tags=57%, list=40%, signal=95%
MATZUK_SPERMATOZOA	87	0.083066	0.920274	0.552577	0.820106	1	5080	tags=43%, list=34%, signal=64%
WONG_PROTEASOME_GENE_MODULE	48	0.115983	0.919909	0.556	0.819993	1	5698	tags=50%, list=38%, signal=81%
SCHLINGEMANN_SKIN_CARCINOGENESIS_TPA_DN	22	0.16218	0.919493	0.533049	0.819974	1	5685	tags=55%, list=38%, signal=88%
MEDINA_SMARCA4_TARGETS	34	0.132699	0.919458	0.555336	0.819152	1	4577	tags=44%, list=31%, signal=64%
ZHAN_MULTIPLE_MYELOMA_CD1_UP	41	0.12123	0.917136	0.554604	0.823132	1	12671	tags=98%, list=85%, signal=669%
REACTOME_CD28_DEPENDENT_PI3K_AKT_SIGNALING	20	0.172943	0.915634	0.573386	0.82537	1	6334	tags=60%, list=43%, signal=105%
REACTOME_P75NTR_SIGNALS_VIA_NF_KB	16	0.194624	0.913494	0.547206	0.828984	1	3603	tags=44%, list=24%, signal=58%
FERREIRA_EWINGS_SARCOMA_UNSTABLE_VS_STABLE_DN	79	0.0877364	0.913476	0.549407	0.828114	1	6775	tags=54%, list=46%, signal=100%
REACTOME_NEGATIVE_REGULATION_OF_MET_ACTIVITY	21	0.16616	0.913387	0.528409	0.82741	1	10953	tags=90%, list=74%, signal=346%
KEGG_PROPANOATE_METABOLISM	30	0.137456	0.91294	0.536383	0.827431	1	7355	tags=63%, list=50%, signal=125%
REACTOME_CELLULAR_RESPONSES_TO_STRESS	340	0.0436795	0.912354	0.55914	0.827676	1	10791	tags=77%, list=73%, signal=277%
REACTOME_INTRA_GOLGI_TRAFFIC	42	0.121144	0.91195	0.562376	0.827633	1	11975	tags=93%, list=81%, signal=482%
KEGG_ANTIGEN_PROCESSING_AND_PRESENTATION	39	0.129542	0.911881	0.531008	0.826889	1	1885	tags=26%, list=13%, signal=29%
REACTOME_ACTIVATION_OF_NF_KAPPAB_IN_B_CELLS	66	0.0951097	0.911056	0.551181	0.827759	1	4885	tags=42%, list=33%, signal=63%
ALFANO_MYC_TARGETS	223	0.0536968	0.910999	0.571142	0.82698	1	4999	tags=39%, list=34%, signal=58%
REACTOME_TNFS_BIND_THEIR_PHYSIOLOGICAL_RECEPTORS	15	0.191736	0.910358	0.580838	0.827366	1	9020	tags=80%, list=61%, signal=204%
REACTOME_RHO_GTPASES_ACTIVATE_CIT	19	0.172717	0.909945	0.554	0.827368	1	8366	tags=74%, list=56%, signal=169%
MARTORIATI_MDM4_TARGETS_FETAL_LIVER_UP	212	0.0550416	0.909515	0.549801	0.827398	1	4090	tags=33%, list=28%, signal=45%
ROVERSI_GLIOMA_LOH_REGIONS	39	0.122358	0.909477	0.547431	0.826582	1	8834	tags=72%, list=60%, signal=177%
REACTOME_RNA_POLYMERASE_I_TRANSCRIPTION_TERMINATION	27	0.147307	0.908986	0.559454	0.826691	1	12645	tags=100%, list=85%, signal=679%
VILIMAS_NOTCH1_TARGETS_UP	35	0.132662	0.908731	0.575453	0.826332	1	7356	tags=63%, list=50%, signal=124%
REACTOME_TRIGLYCERIDE_CATABOLISM	15	0.19314	0.908542	0.564054	0.825853	1	6034	tags=60%, list=41%, signal=101%
AMIT_EGF_RESPONSE_480_MCF10A	40	0.120885	0.908236	0.568862	0.825578	1	4142	tags=40%, list=28%, signal=55%
REACTOME_RAP1_SIGNALLING	15	0.190034	0.907705	0.554415	0.825776	1	6080	tags=60%, list=41%, signal=102%
CHICAS_RB1_TARGETS_LOW_SERUM	83	0.0841723	0.907477	0.589391	0.825375	1	7868	tags=61%, list=53%, signal=130%
REACTOME_METABOLISM_OF_PORPHYRINS	15	0.195584	0.907407	0.55684	0.824633	1	4021	tags=47%, list=27%, signal=64%
KIM_GERMINAL_CENTER_T_HELPER_UP	58	0.101664	0.907173	0.540594	0.824227	1	5655	tags=48%, list=38%, signal=78%
FARDIN_HYPOXIA_11	31	0.137259	0.906887	0.543086	0.823892	1	12316	tags=97%, list=83%, signal=570%
MULLIGHAN_NPM1_SIGNATURE_3_DN	143	0.0659785	0.906745	0.577551	0.82331	1	8776	tags=66%, list=59%, signal=160%
NELSON_RESPONSE_TO_ANDROGEN_UP	73	0.0895625	0.90592	0.573413	0.824123	1	7817	tags=62%, list=53%, signal=130%
NAKAMURA_METASTASIS_MODEL_DN	41	0.118249	0.905815	0.552987	0.823462	1	2590	tags=29%, list=17%, signal=35%
TARTE_PLASMA_CELL_VS_B_LYMPHOCYTE_UP	68	0.0928988	0.905471	0.536062	0.82331	1	6041	tags=50%, list=41%, signal=84%
GRATIAS_RETINOBLASTOMA_16Q24	17	0.180137	0.905134	0.570552	0.823123	1	9541	tags=82%, list=64%, signal=231%
RICKMAN_METASTASIS_UP	302	0.0461246	0.905071	0.566667	0.822369	1	9344	tags=68%, list=63%, signal=179%
MORI_IMMATURE_B_LYMPHOCYTE_UP	42	0.115801	0.903834	0.573964	0.824061	1	4641	tags=43%, list=31%, signal=62%
HOLLMANN_APOPTOSIS_VIA_CD40_UP	188	0.0567599	0.903677	0.546809	0.823547	1	1534	tags=16%, list=10%, signal=18%
RUTELLA_RESPONSE_TO_HGF_VS_CSF2RB_AND_IL4_DN	221	0.0522654	0.902921	0.550209	0.824199	1	11982	tags=86%, list=81%, signal=442%
DOANE_RESPONSE_TO_ANDROGEN_UP	139	0.0662986	0.90253	0.557312	0.824129	1	5105	tags=41%, list=34%, signal=62%
REACTOME_NEGATIVE_REGULATION_OF_FGFR2_SIGNALING	30	0.138064	0.902489	0.557282	0.823334	1	12288	tags=97%, list=83%, signal=564%
TONKS_TARGETS_OF_RUNX1_RUNX1T1_FUSION_SUSTAINDED_IN_ERYTHROCYTE_UP	39	0.120584	0.902152	0.55668	0.823172	1	5819	tags=51%, list=39%, signal=84%
ICHIBA_GRAFT_VERSUS_HOST_DISEASE_D7_DN	31	0.137623	0.901861	0.572289	0.822869	1	5615	tags=52%, list=38%, signal=83%
PID_PI3KCI_AKT_PATHWAY	34	0.131172	0.901625	0.601643	0.8225	1	7652	tags=65%, list=52%, signal=133%
REACTOME_AMYLOID_FIBER_FORMATION	39	0.122124	0.900987	0.574338	0.822969	1	2755	tags=31%, list=19%, signal=38%
REACTOME_JNK_C_JUN_KINASES_PHOSPHORYLATION_AND_ACTIVATION_MEDIATED_BY_ACTIVATED_HUMAN_TAK1	22	0.162972	0.900638	0.559289	0.822778	1	7695	tags=68%, list=52%, signal=142%
ZHU_CMV_ALL_UP	92	0.0784963	0.898679	0.562372	0.826011	1	11090	tags=83%, list=75%, signal=326%
NIKOLSKY_BREAST_CANCER_12Q24_AMPLICON	15	0.194977	0.898179	0.585799	0.826197	1	8972	tags=80%, list=61%, signal=202%
COATES_MACROPHAGE_M1_VS_M2_UP	79	0.0858445	0.898113	0.54771	0.825468	1	11307	tags=85%, list=76%, signal=355%
CHAUHAN_RESPONSE_TO_METHOXYESTRADIOL_UP	42	0.115192	0.89676	0.584493	0.827312	1	8886	tags=71%, list=60%, signal=178%
REACTOME_O_GLYCOSYLATION_OF_TSR_DOMAIN_CONTAINING_PROTEINS	37	0.127896	0.896603	0.569388	0.826754	1	6923	tags=59%, list=47%, signal=111%
BRACHAT_RESPONSE_TO_CISPLATIN	21	0.164134	0.896095	0.575581	0.826964	1	10277	tags=86%, list=69%, signal=279%
RIZ_ERYTHROID_DIFFERENTIATION_6HR	26	0.146866	0.895839	0.572835	0.826619	1	9230	tags=77%, list=62%, signal=203%
KEGG_SELENOAMINO_ACID_METABOLISM	22	0.162763	0.895726	0.594912	0.825986	1	8372	tags=73%, list=56%, signal=167%
WIERENGA_STAT5A_TARGETS_GROUP1	110	0.0737935	0.895349	0.553942	0.825873	1	8213	tags=63%, list=55%, signal=140%
CASTELLANO_NRAS_TARGETS_UP	64	0.093858	0.895299	0.571429	0.82511	1	1625	tags=20%, list=11%, signal=23%
REACTOME_MAP3K8_TPL2_DEPENDENT_MAPK1_3_ACTIVATION	16	0.184833	0.893901	0.615694	0.827023	1	3748	tags=44%, list=25%, signal=58%
WAKABAYASHI_ADIPOGENESIS_PPARG_RXRA_BOUND_WITH_H4K20ME1_MARK	143	0.0633909	0.893882	0.568702	0.8262	1	5911	tags=46%, list=40%, signal=76%
REACTOME_PRESYNAPTIC_FUNCTION_OF_KAINATE_RECEPTORS	19	0.172578	0.892836	0.571429	0.827321	1	10709	tags=89%, list=72%, signal=322%
VALK_AML_CLUSTER_9	31	0.134998	0.891339	0.594433	0.829477	1	393	tags=16%, list=3%, signal=17%
BERNARD_PPAPDC1B_TARGETS_DN	51	0.105946	0.890339	0.576687	0.830635	1	1050	tags=18%, list=7%, signal=19%
ROSS_AML_WITH_CBFB_MYH11_FUSION	45	0.11121	0.890193	0.590099	0.830087	1	332	tags=13%, list=2%, signal=14%
REACTOME_PROTEIN_UBIQUITINATION	63	0.0950575	0.889435	0.596639	0.830772	1	12245	tags=92%, list=83%, signal=527%
CORRE_MULTIPLE_MYELOMA_DN	49	0.108064	0.888697	0.573737	0.831366	1	10505	tags=82%, list=71%, signal=279%
REACTOME_RNA_POLYMERASE_I_PROMOTER_ESCAPE	26	0.147297	0.887892	0.604752	0.832086	1	12645	tags=100%, list=85%, signal=679%
VALK_AML_CLUSTER_2	23	0.156378	0.886226	0.598	0.834541	1	2841	tags=35%, list=19%, signal=43%
MATZUK_SPERMATOCYTE	62	0.0948668	0.885533	0.6	0.83503	1	12707	tags=95%, list=86%, signal=663%
GESERICK_TERT_TARGETS_DN	21	0.162918	0.883629	0.594883	0.837873	1	2529	tags=33%, list=17%, signal=40%
DORSEY_GAB2_TARGETS	21	0.15873	0.883227	0.608268	0.837838	1	7533	tags=67%, list=51%, signal=135%
DORSAM_HOXA9_TARGETS_DN	29	0.136179	0.883019	0.584762	0.837368	1	10765	tags=86%, list=73%, signal=314%
KIM_TIAL1_TARGETS	28	0.139715	0.881635	0.567362	0.839253	1	11169	tags=89%, list=75%, signal=361%
CHEBOTAEV_GR_TARGETS_DN	114	0.0706298	0.881073	0.592975	0.83953	1	1691	tags=18%, list=11%, signal=21%
TURASHVILI_BREAST_DUCTAL_CARCINOMA_VS_LOBULAR_NORMAL_DN	51	0.102924	0.880004	0.60262	0.840809	1	3711	tags=35%, list=25%, signal=47%
TAKEDA_TARGETS_OF_NUP98_HOXA9_FUSION_3D_DN	22	0.161817	0.876614	0.615238	0.846694	1	973	tags=23%, list=7%, signal=24%
NOUZOVA_METHYLATED_IN_APL	50	0.103625	0.876029	0.589431	0.84699	1	840	tags=16%, list=6%, signal=17%
WU_HBX_TARGETS_1_DN	22	0.156057	0.875809	0.586538	0.846564	1	3080	tags=36%, list=21%, signal=46%
GARGALOVIC_RESPONSE_TO_OXIDIZED_PHOSPHOLIPIDS_RED_UP	15	0.189764	0.875376	0.585603	0.846559	1	1142	tags=27%, list=8%, signal=29%
LEE_AGING_NEOCORTEX_DN	56	0.100355	0.872995	0.623679	0.850434	1	7783	tags=63%, list=52%, signal=131%
CAVARD_LIVER_CANCER_MALIGNANT_VS_BENIGN	18	0.172092	0.871781	0.602484	0.851988	1	6511	tags=61%, list=44%, signal=109%
JISON_SICKLE_CELL_DISEASE_DN	161	0.0588565	0.871759	0.637295	0.851171	1	10923	tags=80%, list=74%, signal=299%
TANG_SENESCENCE_TP53_TARGETS_UP	29	0.136544	0.871314	0.595238	0.851178	1	1046	tags=21%, list=7%, signal=22%
ULE_SPLICING_VIA_NOVA2	42	0.112284	0.870612	0.603206	0.851669	1	9635	tags=76%, list=65%, signal=217%
DOANE_BREAST_CANCER_ESR1_DN	35	0.123562	0.869851	0.587992	0.852314	1	4949	tags=46%, list=33%, signal=68%
RODRIGUES_DCC_TARGETS_DN	113	0.0678606	0.869389	0.60041	0.852398	1	7660	tags=58%, list=52%, signal=120%
SYED_ESTRADIOL_RESPONSE	18	0.168715	0.869122	0.647059	0.852089	1	4090	tags=44%, list=28%, signal=61%
MELLMAN_TUT1_TARGETS_DN	42	0.112622	0.867464	0.628684	0.854455	1	6806	tags=57%, list=46%, signal=105%
SMITH_TERT_TARGETS_DN	79	0.0845759	0.864516	0.620123	0.859383	1	9449	tags=72%, list=64%, signal=198%
LEIN_ASTROCYTE_MARKERS	38	0.120702	0.863965	0.633124	0.859601	1	7968	tags=66%, list=54%, signal=142%
PID_PI3K_PLC_TRK_PATHWAY	35	0.122453	0.863622	0.640657	0.859407	1	7507	tags=63%, list=51%, signal=127%
JOHANSSON_GLIOMAGENESIS_BY_PDGFB_DN	21	0.160824	0.86341	0.610887	0.858989	1	6090	tags=57%, list=41%, signal=97%
DAVICIONI_MOLECULAR_ARMS_VS_ERMS_UP	317	0.0417233	0.862927	0.622	0.859112	1	12115	tags=86%, list=82%, signal=459%
FARMER_BREAST_CANCER_CLUSTER_7	19	0.161876	0.862892	0.640496	0.858327	1	2284	tags=32%, list=15%, signal=37%
XU_GH1_EXOGENOUS_TARGETS_UP	40	0.113814	0.861573	0.63125	0.860024	1	9065	tags=73%, list=61%, signal=186%
NADERI_BREAST_CANCER_PROGNOSIS_DN	17	0.167132	0.859331	0.622177	0.863593	1	5373	tags=53%, list=36%, signal=83%
BIOCARTA_BAD_PATHWAY	23	0.149652	0.859227	0.624498	0.86294	1	5519	tags=52%, list=37%, signal=83%
KEGG_METABOLISM_OF_XENOBIOTICS_BY_CYTOCHROME_P450	31	0.129612	0.858241	0.624506	0.86399	1	4777	tags=45%, list=32%, signal=66%
NABA_SECRETED_FACTORS	191	0.0528154	0.857613	0.619239	0.864316	1	1089	tags=13%, list=7%, signal=13%
HASLINGER_B_CLL_WITH_11Q23_DELETION	22	0.155437	0.856131	0.637475	0.866343	1	11850	tags=95%, list=80%, signal=475%
REACTOME_PHASE_2_PLATEAU_PHASE	25	0.14118	0.855888	0.626283	0.865933	1	6805	tags=60%, list=46%, signal=111%
RIZKI_TUMOR_INVASIVENESS_3D_UP	174	0.0560074	0.855687	0.63	0.865474	1	4376	tags=35%, list=30%, signal=49%
REACTOME_REGULATION_OF_HSF1_MEDIATED_HEAT_SHOCK_RESPONSE	73	0.0833952	0.854861	0.644444	0.866206	1	12173	tags=90%, list=82%, signal=503%
MADAN_DPPA4_TARGETS	34	0.124427	0.853946	0.603272	0.867045	1	2083	tags=26%, list=14%, signal=31%
REACTOME_DISEASES_ASSOCIATED_WITH_GLYCOSYLATION_PRECURSOR_BIOSYNTHESIS	18	0.165203	0.853105	0.63189	0.867866	1	11555	tags=94%, list=78%, signal=428%
PID_ARF6_DOWNSTREAM_PATHWAY	15	0.183647	0.85296	0.639839	0.867297	1	7163	tags=67%, list=48%, signal=129%
REACTOME_SYNTHESIS_OF_ACTIVE_UBIQUITIN:_ROLES_OF_E1_AND_E2_ENZYMES	30	0.131184	0.852045	0.616667	0.868223	1	10413	tags=83%, list=70%, signal=279%
SESTO_RESPONSE_TO_UV_C8	68	0.0870615	0.851717	0.64859	0.868008	1	5037	tags=43%, list=34%, signal=64%
TONKS_TARGETS_OF_RUNX1_RUNX1T1_FUSION_SUSTAINED_IN_MONOCYTE_UP	20	0.157659	0.849037	0.64751	0.872322	1	5819	tags=55%, list=39%, signal=90%
REACTOME_ABORTIVE_ELONGATION_OF_HIV_1_TRANSCRIPT_IN_THE_ABSENCE_OF_TAT	22	0.150936	0.848816	0.646825	0.871884	1	9221	tags=77%, list=62%, signal=204%
WANG_BARRETTS_ESOPHAGUS_UP	37	0.118666	0.847043	0.65098	0.874482	1	5056	tags=46%, list=34%, signal=70%
WILENSKY_RESPONSE_TO_DARAPLADIB	24	0.144744	0.846703	0.640078	0.874261	1	1563	tags=25%, list=11%, signal=28%
PID_TGFBR_PATHWAY	52	0.0975311	0.846513	0.655532	0.87377	1	8252	tags=65%, list=56%, signal=147%
GERHOLD_ADIPOGENESIS_UP	45	0.107562	0.846431	0.654297	0.873072	1	4669	tags=42%, list=31%, signal=61%
LEE_LIVER_CANCER_DENA_DN	42	0.110931	0.845068	0.633803	0.874868	1	5066	tags=45%, list=34%, signal=69%
RUAN_RESPONSE_TO_TROGLITAZONE_UP	19	0.161886	0.844917	0.657534	0.874275	1	10087	tags=84%, list=68%, signal=263%
GAZDA_DIAMOND_BLACKFAN_ANEMIA_PROGENITOR_DN	58	0.0947389	0.84309	0.633947	0.876884	1	7291	tags=59%, list=49%, signal=115%
REACTOME_SURFACTANT_METABOLISM	17	0.17114	0.842921	0.663551	0.876335	1	7930	tags=71%, list=53%, signal=152%
DEMAGALHAES_AGING_DN	15	0.182121	0.842687	0.663951	0.875927	1	3232	tags=40%, list=22%, signal=51%
HIRSCH_CELLULAR_TRANSFORMATION_SIGNATURE_UP	217	0.0501083	0.842534	0.673387	0.875397	1	5416	tags=41%, list=37%, signal=64%
IRITANI_MAD1_TARGETS_DN	40	0.11193	0.841995	0.663848	0.875565	1	5757	tags=50%, list=39%, signal=82%
PETRETTO_HEART_MASS_QTL_CIS_DN	23	0.146721	0.840664	0.657258	0.877205	1	6207	tags=57%, list=42%, signal=97%
BIOCARTA_GCR_PATHWAY	17	0.168963	0.840239	0.642276	0.877161	1	6218	tags=59%, list=42%, signal=101%
REACTOME_SIGNALING_BY_EGFR_IN_CANCER	21	0.15076	0.839374	0.65725	0.877968	1	2709	tags=33%, list=18%, signal=41%
GROSS_HIF1A_TARGETS_DN	23	0.150328	0.839252	0.651822	0.87735	1	5509	tags=52%, list=37%, signal=83%
REACTOME_SIGNALING_BY_MODERATE_KINASE_ACTIVITY_BRAF_MUTANTS	41	0.109293	0.837703	0.646217	0.879463	1	9593	tags=76%, list=65%, signal=214%
KEGG_HEDGEHOG_SIGNALING_PATHWAY	47	0.101399	0.837178	0.682573	0.879547	1	1024	tags=17%, list=7%, signal=18%
REACTOME_NEDDYLATION	221	0.0488155	0.837117	0.620968	0.878805	1	8611	tags=63%, list=58%, signal=148%
LOCKWOOD_AMPLIFIED_IN_LUNG_CANCER	203	0.0505957	0.8371	0.653465	0.877992	1	9557	tags=69%, list=64%, signal=193%
CHIANG_LIVER_CANCER_SUBCLASS_CTNNB1_UP	142	0.0610668	0.83606	0.635815	0.879093	1	2861	tags=25%, list=19%, signal=31%
TONKS_TARGETS_OF_RUNX1_RUNX1T1_FUSION_ERYTHROCYTE_UP	127	0.0638878	0.835746	0.688889	0.878824	1	3963	tags=33%, list=27%, signal=45%
BARRIER_COLON_CANCER_RECURRENCE_DN	18	0.163583	0.834497	0.659229	0.880291	1	11579	tags=94%, list=78%, signal=431%
VETTER_TARGETS_OF_PRKCA_AND_ETS1_UP	16	0.173962	0.833273	0.666	0.881818	1	11322	tags=94%, list=76%, signal=396%
ONGUSAHA_TP53_TARGETS	32	0.122469	0.833207	0.64881	0.881079	1	2357	tags=28%, list=16%, signal=33%
BILBAN_B_CLL_LPL_DN	36	0.117196	0.833102	0.644628	0.880436	1	12268	tags=94%, list=83%, signal=546%
BOYAULT_LIVER_CANCER_SUBCLASS_G2	27	0.132892	0.832982	0.688931	0.879818	1	11211	tags=89%, list=76%, signal=364%
WORSCHECH_TUMOR_REJECTION_UP	31	0.125273	0.832918	0.663327	0.879104	1	8189	tags=68%, list=55%, signal=151%
CAIRO_LIVER_DEVELOPMENT_UP	152	0.0594015	0.83281	0.671206	0.878454	1	3224	tags=28%, list=22%, signal=35%
REACTOME_SEMAPHORIN_INTERACTIONS	63	0.0891192	0.830808	0.703125	0.881467	1	8332	tags=65%, list=56%, signal=148%
REACTOME_PHASE_II_CONJUGATION_OF_COMPOUNDS	62	0.0885633	0.829891	0.688	0.88241	1	8974	tags=69%, list=61%, signal=175%
KEGG_LONG_TERM_DEPRESSION	62	0.0906827	0.829862	0.675456	0.881614	1	11334	tags=85%, list=76%, signal=361%
KYNG_DNA_DAMAGE_BY_GAMMA_RADIATION	62	0.0874424	0.829595	0.666667	0.881293	1	6121	tags=50%, list=41%, signal=85%
BIOCARTA_PITX2_PATHWAY	15	0.179083	0.828903	0.664634	0.881781	1	8219	tags=73%, list=55%, signal=164%
REACTOME_CALNEXIN_CALRETICULIN_CYCLE	25	0.138488	0.828265	0.668699	0.882132	1	9217	tags=76%, list=62%, signal=201%
TONG_INTERACT_WITH_PTTG1	53	0.0949003	0.828264	0.681188	0.881292	1	9227	tags=72%, list=62%, signal=189%
SAGIV_CD24_TARGETS_UP	21	0.151773	0.827199	0.683693	0.882395	1	4106	tags=43%, list=28%, signal=59%
ZIRN_TRETINOIN_RESPONSE_WT1_UP	22	0.144949	0.826036	0.688492	0.883751	1	6614	tags=59%, list=45%, signal=107%
KEGG_PRION_DISEASES	25	0.139142	0.825992	0.692153	0.882993	1	4463	tags=44%, list=30%, signal=63%
PRAMOONJAGO_SOX4_TARGETS_DN	45	0.106502	0.825924	0.675197	0.882275	1	6332	tags=53%, list=43%, signal=93%
WANG_PROSTATE_CANCER_ANDROGEN_INDEPENDENT	57	0.0937775	0.825578	0.680942	0.882081	1	8498	tags=67%, list=57%, signal=156%
ASTIER_INTEGRIN_SIGNALING	48	0.101443	0.825455	0.688623	0.881484	1	10546	tags=81%, list=71%, signal=281%
REACTOME_SPRY_REGULATION_OF_FGF_SIGNALING	16	0.171303	0.824828	0.656566	0.881804	1	12288	tags=100%, list=83%, signal=584%
CHEN_LVAD_SUPPORT_OF_FAILING_HEART_DN	35	0.118045	0.824719	0.68501	0.881172	1	10961	tags=86%, list=74%, signal=328%
HWANG_PROSTATE_CANCER_MARKERS	23	0.144695	0.824618	0.676113	0.880538	1	6237	tags=57%, list=42%, signal=97%
REACTOME_ANTIGEN_PRESENTATION:_FOLDING_ASSEMBLY_AND_PEPTIDE_LOADING_OF_CLASS_I_MHC	19	0.155997	0.823638	0.691206	0.881484	1	4712	tags=47%, list=32%, signal=69%
CHEOK_RESPONSE_TO_MERCAPTOPURINE_DN	17	0.170973	0.822482	0.681452	0.882787	1	4444	tags=47%, list=30%, signal=67%
TAKEDA_TARGETS_OF_NUP98_HOXA9_FUSION_16D_DN	86	0.0739137	0.822364	0.720238	0.882156	1	10460	tags=78%, list=71%, signal=263%
SA_CASPASE_CASCADE	16	0.170746	0.821553	0.673267	0.88278	1	3030	tags=38%, list=20%, signal=47%
WANG_NEOPLASTIC_TRANSFORMATION_BY_CCND1_MYC	17	0.161106	0.821551	0.665347	0.881953	1	3718	tags=41%, list=25%, signal=55%
ONDER_CDH1_TARGETS_3_UP	17	0.17164	0.821421	0.679134	0.881367	1	3562	tags=41%, list=24%, signal=54%
HOSHIDA_LIVER_CANCER_LATE_RECURRENCE_DN	58	0.0909819	0.821065	0.679688	0.881243	1	6324	tags=52%, list=43%, signal=90%
KEGG_BIOSYNTHESIS_OF_UNSATURATED_FATTY_ACIDS	21	0.147788	0.820662	0.677895	0.881177	1	11225	tags=90%, list=76%, signal=372%
LU_IL4_SIGNALING	78	0.0779402	0.81921	0.690196	0.883052	1	7403	tags=58%, list=50%, signal=115%
REACTOME_TBC_RABGAPS	41	0.109891	0.819185	0.681992	0.882274	1	10669	tags=83%, list=72%, signal=295%
RAO_BOUND_BY_SALL4_ISOFORM_A	133	0.0605193	0.817148	0.676349	0.885142	1	6690	tags=51%, list=45%, signal=92%
CHANDRAN_METASTASIS_DN	279	0.0410838	0.816202	0.690619	0.886069	1	8010	tags=58%, list=54%, signal=124%
REACTOME_SIALIC_ACID_METABOLISM	32	0.117945	0.815894	0.684109	0.885798	1	1034	tags=19%, list=7%, signal=20%
NEWMAN_ERCC6_TARGETS_UP	19	0.155627	0.815432	0.669404	0.885785	1	10960	tags=89%, list=74%, signal=343%
HOSHIDA_LIVER_CANCER_SUBCLASS_S3	199	0.0495487	0.814816	0.703125	0.886055	1	6650	tags=50%, list=45%, signal=89%
AIGNER_ZEB1_TARGETS	31	0.123584	0.814701	0.696154	0.885438	1	8214	tags=68%, list=55%, signal=152%
REACTOME_EPHB_MEDIATED_FORWARD_SIGNALING	41	0.10885	0.814569	0.682975	0.884849	1	11046	tags=85%, list=75%, signal=334%
TERAMOTO_OPN_TARGETS_CLUSTER_6	24	0.138225	0.814488	0.702429	0.884191	1	5366	tags=50%, list=36%, signal=78%
MISHRA_CARCINOMA_ASSOCIATED_FIBROBLAST_DN	24	0.139052	0.813682	0.699797	0.884823	1	12149	tags=96%, list=82%, signal=530%
ELVIDGE_HYPOXIA_BY_DMOG_DN	58	0.0903048	0.812725	0.683019	0.885732	1	6334	tags=52%, list=43%, signal=90%
WANG_TARGETS_OF_MLL_CBP_FUSION_UP	38	0.110904	0.812484	0.67433	0.885333	1	10844	tags=84%, list=73%, signal=313%
REACTOME_TRIGLYCERIDE_METABOLISM	24	0.13961	0.811784	0.692607	0.885739	1	6581	tags=58%, list=44%, signal=105%
CAMPS_COLON_CANCER_COPY_NUMBER_UP	62	0.086315	0.811444	0.694845	0.885525	1	12355	tags=92%, list=83%, signal=549%
HAMAI_APOPTOSIS_VIA_TRAIL_DN	166	0.0548801	0.809731	0.662	0.887842	1	11609	tags=84%, list=78%, signal=382%
PID_HDAC_CLASSIII_PATHWAY	22	0.143788	0.809682	0.699588	0.887123	1	7979	tags=68%, list=54%, signal=147%
BIOCARTA_EICOSANOID_PATHWAY	21	0.14664	0.808377	0.699399	0.888671	1	11948	tags=95%, list=81%, signal=490%
MEISSNER_BRAIN_HCP_WITH_H3K4ME2_AND_H3K27ME3	45	0.103719	0.808168	0.70155	0.888228	1	7691	tags=62%, list=52%, signal=129%
REACTOME_C_TYPE_LECTIN_RECEPTORS_CLRS	117	0.0645393	0.807708	0.709615	0.88823	1	4752	tags=38%, list=32%, signal=56%
YANG_BREAST_CANCER_ESR1_LASER_DN	46	0.101936	0.807472	0.723608	0.887857	1	6550	tags=54%, list=44%, signal=97%
SEKI_INFLAMMATORY_RESPONSE_LPS_UP	64	0.0859258	0.80601	0.686192	0.889685	1	3827	tags=34%, list=26%, signal=46%
SHEDDEN_LUNG_CANCER_GOOD_SURVIVAL_A4	170	0.0536307	0.8058	0.691511	0.889244	1	11161	tags=81%, list=75%, signal=322%
GAZDA_DIAMOND_BLACKFAN_ANEMIA_MYELOID_DN	32	0.120978	0.804868	0.692946	0.890076	1	3769	tags=38%, list=25%, signal=50%
KEGG_SNARE_INTERACTIONS_IN_VESICULAR_TRANSPORT	34	0.11503	0.803708	0.716356	0.891344	1	9635	tags=76%, list=65%, signal=218%
SHAFFER_IRF4_TARGETS_IN_ACTIVATED_DENDRITIC_CELL	55	0.0914482	0.803573	0.703557	0.890776	1	6196	tags=51%, list=42%, signal=87%
REACTOME_GLUCAGON_TYPE_LIGAND_RECEPTORS	28	0.123564	0.80315	0.71748	0.890688	1	5054	tags=46%, list=34%, signal=70%
CHIANG_LIVER_CANCER_SUBCLASS_UNANNOTATED_DN	187	0.0507194	0.802725	0.722672	0.89067	1	12259	tags=88%, list=83%, signal=500%
XU_GH1_AUTOCRINE_TARGETS_UP	152	0.0558022	0.801281	0.700382	0.892438	1	6203	tags=47%, list=42%, signal=81%
REACTOME_ADRENALINE_NORADRENALINE_INHIBITS_INSULIN_SECRETION	26	0.132115	0.801244	0.729622	0.891698	1	11159	tags=88%, list=75%, signal=357%
REACTOME_INTERCONVERSION_OF_NUCLEOTIDE_DI_AND_TRIPHOSPHATES	29	0.129642	0.800792	0.710891	0.891674	1	9328	tags=76%, list=63%, signal=204%
REACTOME_RNA_POLYMERASE_III_TRANSCRIPTION_INITIATION_FROM_TYPE_3_PROMOTER	28	0.127112	0.799682	0.700803	0.892793	1	11885	tags=93%, list=80%, signal=467%
GRADE_COLON_AND_RECTAL_CANCER_DN	86	0.0733047	0.798268	0.739496	0.894531	1	2194	tags=22%, list=15%, signal=26%
AMIT_EGF_RESPONSE_240_MCF10A	20	0.146697	0.798261	0.717647	0.893733	1	5240	tags=50%, list=35%, signal=77%
REACTOME_HS_GAG_BIOSYNTHESIS	30	0.121979	0.797613	0.702259	0.894067	1	2642	tags=30%, list=18%, signal=36%
YAMASHITA_LIVER_CANCER_STEM_CELL_DN	44	0.102274	0.797463	0.728175	0.893527	1	7248	tags=59%, list=49%, signal=115%
HOFMANN_MYELODYSPLASTIC_SYNDROM_LOW_RISK_DN	21	0.145559	0.795133	0.747012	0.896804	1	5610	tags=52%, list=38%, signal=84%
WATANABE_COLON_CANCER_MSI_VS_MSS_DN	46	0.101789	0.794299	0.731463	0.897443	1	8486	tags=67%, list=57%, signal=157%
KONDO_EZH2_TARGETS	186	0.0502754	0.793156	0.747968	0.898594	1	1176	tags=13%, list=8%, signal=14%
ALCALAY_AML_BY_NPM1_LOCALIZATION_UP	117	0.0609186	0.792036	0.728953	0.899716	1	5819	tags=45%, list=39%, signal=74%
JIANG_AGING_CEREBRAL_CORTEX_UP	28	0.124611	0.791689	0.724	0.899524	1	5568	tags=50%, list=38%, signal=80%
WANG_RESPONSE_TO_BEXAROTENE_DN	25	0.130418	0.790457	0.72619	0.900857	1	2813	tags=32%, list=19%, signal=39%
BIOCARTA_EDG1_PATHWAY	22	0.137764	0.788234	0.751923	0.903865	1	9416	tags=77%, list=64%, signal=211%
VIETOR_IFRD1_TARGETS	19	0.145927	0.788135	0.72541	0.903213	1	9543	tags=79%, list=64%, signal=221%
REACTOME_N_GLYCAN_TRIMMING_IN_THE_ER_AND_CALNEXIN_CALRETICULIN_CYCLE	34	0.11381	0.787461	0.757874	0.903577	1	9217	tags=74%, list=62%, signal=194%
FLECHNER_BIOPSY_KIDNEY_TRANSPLANT_OK_VS_DONOR_DN	21	0.14333	0.787383	0.732365	0.90289	1	11291	tags=90%, list=76%, signal=379%
REACTOME_MRNA_CAPPING	27	0.127854	0.787019	0.744275	0.902683	1	8540	tags=70%, list=58%, signal=166%
ZHANG_GATA6_TARGETS_DN	61	0.0868225	0.786636	0.729839	0.902572	1	3335	tags=31%, list=22%, signal=40%
JAZAG_TGFB1_SIGNALING_UP	87	0.0707132	0.785897	0.737769	0.903061	1	9352	tags=70%, list=63%, signal=189%
RICKMAN_METASTASIS_DN	222	0.0453967	0.784869	0.727634	0.903988	1	7684	tags=56%, list=52%, signal=115%
MCBRYAN_PUBERTAL_BREAST_4_5WK_UP	225	0.0454216	0.78386	0.769685	0.904882	1	2301	tags=20%, list=16%, signal=23%
SCHUHMACHER_MYC_TARGETS_UP	78	0.0757965	0.783841	0.734406	0.904104	1	13327	tags=97%, list=90%, signal=959%
MEINHOLD_OVARIAN_CANCER_LOW_GRADE_DN	18	0.153093	0.783232	0.739394	0.904381	1	10087	tags=83%, list=68%, signal=260%
WOOD_EBV_EBNA1_TARGETS_DN	42	0.103558	0.783138	0.739044	0.903725	1	5528	tags=48%, list=37%, signal=76%
MARTIN_VIRAL_GPCR_SIGNALING_UP	72	0.0783516	0.781435	0.754601	0.905842	1	11198	tags=83%, list=76%, signal=339%
CADWELL_ATG16L1_TARGETS_DN	53	0.0925311	0.781353	0.73251	0.905163	1	9262	tags=72%, list=62%, signal=190%
REACTOME_G_PROTEIN_ACTIVATION	23	0.136424	0.779427	0.761905	0.907583	1	3781	tags=39%, list=26%, signal=52%
WANG_MLL_TARGETS	255	0.042455	0.778903	0.74359	0.907639	1	2927	tags=24%, list=20%, signal=29%
REACTOME_PI3K_EVENTS_IN_ERBB2_SIGNALING	15	0.166606	0.777508	0.752083	0.909125	1	1485	tags=27%, list=10%, signal=30%
TAKEDA_TARGETS_OF_NUP98_HOXA9_FUSION_10D_UP	143	0.0554563	0.77723	0.765504	0.908792	1	7479	tags=56%, list=50%, signal=112%
PURBEY_TARGETS_OF_CTBP1_AND_SATB1_DN	141	0.0560928	0.77715	0.742394	0.908127	1	6746	tags=51%, list=46%, signal=93%
XU_CREBBP_TARGETS_DN	31	0.115985	0.776762	0.735125	0.907975	1	13109	tags=100%, list=88%, signal=862%
KEGG_TRYPTOPHAN_METABOLISM	32	0.11514	0.775774	0.723529	0.908857	1	4782	tags=44%, list=32%, signal=64%
GAZDA_DIAMOND_BLACKFAN_ANEMIA_MYELOID_UP	28	0.122787	0.774822	0.752437	0.909669	1	9831	tags=79%, list=66%, signal=233%
WEINMANN_ADAPTATION_TO_HYPOXIA_DN	32	0.115837	0.774757	0.735608	0.908964	1	12648	tags=97%, list=85%, signal=658%
ZHAN_LATE_DIFFERENTIATION_GENES_UP	29	0.119992	0.774465	0.732943	0.908687	1	12027	tags=93%, list=81%, signal=492%
JOSEPH_RESPONSE_TO_SODIUM_BUTYRATE_UP	29	0.123767	0.773338	0.751953	0.909744	1	5325	tags=48%, list=36%, signal=75%
BIOCARTA_PDZS_PATHWAY	17	0.1575	0.770859	0.769076	0.913045	1	8132	tags=71%, list=55%, signal=156%
REACTOME_METALLOPROTEASE_DUBS	20	0.141537	0.77048	0.762376	0.912869	1	6799	tags=60%, list=46%, signal=111%
SHIPP_DLBCL_CURED_VS_FATAL_UP	27	0.122043	0.769525	0.736634	0.913686	1	8626	tags=70%, list=58%, signal=168%
DELYS_THYROID_CANCER_DN	204	0.0457269	0.769257	0.775391	0.913297	1	8851	tags=64%, list=60%, signal=157%
LUI_THYROID_CANCER_CLUSTER_1	47	0.0936968	0.768788	0.760077	0.913296	1	9024	tags=70%, list=61%, signal=179%
YAN_ESCAPE_FROM_ANOIKIS	19	0.151056	0.766329	0.754826	0.916577	1	11808	tags=95%, list=80%, signal=465%
VISALA_AGING_LYMPHOCYTE_DN	17	0.15209	0.765505	0.773585	0.917134	1	7340	tags=65%, list=50%, signal=128%
SMID_BREAST_CANCER_NORMAL_LIKE_UP	349	0.0359177	0.76341	0.763158	0.919729	1	7508	tags=54%, list=51%, signal=107%
REACTOME_FC_EPSILON_RECEPTOR_FCERI_SIGNALING	124	0.0580259	0.76222	0.782353	0.920894	1	4885	tags=39%, list=33%, signal=57%
DELPUECH_FOXO3_TARGETS_UP	58	0.0870008	0.762097	0.752599	0.920279	1	8939	tags=69%, list=60%, signal=173%
WORSCHECH_TUMOR_EVASION_AND_TOLEROGENICITY_UP	15	0.16319	0.762018	0.774131	0.919596	1	7466	tags=67%, list=50%, signal=134%
PAPASPYRIDONOS_UNSTABLE_ATEROSCLEROTIC_PLAQUE_UP	49	0.0886223	0.761444	0.780488	0.919711	1	1110	tags=16%, list=7%, signal=18%
VANDESLUIS_COMMD1_TARGETS_GROUP_4_DN	15	0.16003	0.75964	0.758197	0.921861	1	5536	tags=53%, list=37%, signal=85%
MISSIAGLIA_REGULATED_BY_METHYLATION_UP	101	0.065752	0.759497	0.775148	0.921287	1	10187	tags=75%, list=69%, signal=239%
ROYLANCE_BREAST_CANCER_16Q_COPY_NUMBER_UP	51	0.0927839	0.756711	0.771543	0.924975	1	12582	tags=94%, list=85%, signal=620%
REACTOME_SIGNALING_BY_RAS_MUTANTS	53	0.089061	0.756246	0.796477	0.924942	1	9593	tags=74%, list=65%, signal=208%
WINNEPENNINCKX_MELANOMA_METASTASIS_DN	32	0.108701	0.755998	0.769388	0.924537	1	10437	tags=81%, list=70%, signal=274%
ZHAN_MULTIPLE_MYELOMA_LB_UP	42	0.0974702	0.755459	0.79716	0.924609	1	8442	tags=67%, list=57%, signal=154%
REACTOME_RHO_GTPASES_ACTIVATE_PKNS	31	0.11331	0.754063	0.77621	0.92609	1	8366	tags=68%, list=56%, signal=155%
HOLLERN_EMT_BREAST_TUMOR_DN	92	0.0693619	0.753305	0.755601	0.926515	1	8485	tags=64%, list=57%, signal=149%
SENGUPTA_NASOPHARYNGEAL_CARCINOMA_DN	259	0.0402205	0.753108	0.786427	0.926019	1	6683	tags=49%, list=45%, signal=88%
GAVIN_PDE3B_TARGETS	17	0.14942	0.752369	0.79579	0.926408	1	10868	tags=88%, list=73%, signal=330%
MURAKAMI_UV_RESPONSE_6HR_UP	29	0.117058	0.750618	0.772901	0.928459	1	6958	tags=59%, list=47%, signal=110%
REACTOME_ER_QUALITY_CONTROL_COMPARTMENT_ERQC	20	0.14045	0.749483	0.785425	0.929456	1	9039	tags=75%, list=61%, signal=192%
WARTERS_IR_RESPONSE_5GY	42	0.0965909	0.748389	0.789899	0.930401	1	5278	tags=45%, list=36%, signal=70%
PEPPER_CHRONIC_LYMPHOCYTIC_LEUKEMIA_UP	20	0.138971	0.748382	0.79089	0.929613	1	6837	tags=60%, list=46%, signal=111%
REACTOME_RNA_POLYMERASE_III_CHAIN_ELONGATION	18	0.142918	0.74786	0.785433	0.929612	1	11885	tags=94%, list=80%, signal=476%
NAGASHIMA_NRG1_SIGNALING_DN	43	0.0985277	0.747156	0.784	0.929917	1	956	tags=16%, list=6%, signal=17%
BANDRES_RESPONSE_TO_CARMUSTIN_WITHOUT_MGMT_48HR_DN	26	0.118462	0.746372	0.78327	0.930378	1	6229	tags=54%, list=42%, signal=93%
REACTOME_EPHA_MEDIATED_GROWTH_CONE_COLLAPSE	29	0.119689	0.746361	0.778846	0.929601	1	11009	tags=86%, list=74%, signal=334%
RODRIGUES_THYROID_CARCINOMA_ANAPLASTIC_DN	478	0.030093	0.74617	0.815534	0.92909	1	2855	tags=22%, list=19%, signal=27%
KRIGE_AMINO_ACID_DEPRIVATION	23	0.128147	0.746105	0.769388	0.928386	1	9705	tags=78%, list=65%, signal=226%
KEGG_SPHINGOLIPID_METABOLISM	35	0.104726	0.744526	0.793307	0.930064	1	6922	tags=57%, list=47%, signal=107%
ACEVEDO_LIVER_CANCER_WITH_H3K27ME3_UP	189	0.0475203	0.74426	0.782435	0.929665	1	6285	tags=47%, list=42%, signal=81%
WALLACE_JAK2_TARGETS_UP	17	0.150096	0.743999	0.783505	0.929282	1	10858	tags=88%, list=73%, signal=329%
ZWANG_EGF_INTERVAL_UP	59	0.0826821	0.743533	0.793173	0.929259	1	10086	tags=76%, list=68%, signal=238%
REACTOME_PI_3K_CASCADE:FGFR2	19	0.143495	0.743379	0.808	0.92872	1	9579	tags=79%, list=65%, signal=223%
CUI_TCF21_TARGETS_DN	30	0.114545	0.743141	0.759519	0.928299	1	12636	tags=97%, list=85%, signal=653%
REACTOME_THROMBOXANE_SIGNALLING_THROUGH_TP_RECEPTOR	21	0.134954	0.741298	0.801587	0.930327	1	10709	tags=86%, list=72%, signal=308%
OSADA_ASCL1_TARGETS_UP	37	0.100224	0.741262	0.776892	0.929589	1	921	tags=16%, list=6%, signal=17%
NIKOLSKY_BREAST_CANCER_1Q21_AMPLICON	34	0.107618	0.740188	0.793037	0.930419	1	4948	tags=44%, list=33%, signal=66%
KEGG_CELL_ADHESION_MOLECULES_CAMS	90	0.0685441	0.739641	0.792757	0.930449	1	8214	tags=62%, list=55%, signal=139%
CHEN_HOXA5_TARGETS_9HR_DN	39	0.0992244	0.738892	0.789474	0.930798	1	11457	tags=87%, list=77%, signal=383%
REACTOME_ACTIVATED_NOTCH1_TRANSMITS_SIGNAL_TO_THE_NUCLEUS	31	0.11246	0.738413	0.770791	0.930763	1	3596	tags=35%, list=24%, signal=47%
ACOSTA_PROLIFERATION_INDEPENDENT_MYC_TARGETS_DN	97	0.0646162	0.737519	0.786427	0.931347	1	6231	tags=48%, list=42%, signal=83%
YORDY_RECIPROCAL_REGULATION_BY_ETS1_AND_SP100_DN	54	0.083574	0.735672	0.803883	0.933298	1	11394	tags=85%, list=77%, signal=367%
KEGG_ETHER_LIPID_METABOLISM	26	0.119673	0.733671	0.803468	0.935545	1	1079	tags=19%, list=7%, signal=21%
LEE_LIVER_CANCER_MYC_UP	46	0.0898276	0.730812	0.801905	0.939001	1	9952	tags=76%, list=67%, signal=231%
HOFFMANN_PRE_BI_TO_LARGE_PRE_BII_LYMPHOCYTE_UP	23	0.127621	0.729914	0.803279	0.939561	1	11002	tags=87%, list=74%, signal=337%
REACTOME_REGULATED_NECROSIS	18	0.144359	0.726826	0.824242	0.943422	1	3627	tags=39%, list=24%, signal=51%
KEGG_AXON_GUIDANCE	128	0.0552966	0.725763	0.807985	0.944156	1	12159	tags=88%, list=82%, signal=482%
PASINI_SUZ12_TARGETS_UP	92	0.0658636	0.725761	0.816901	0.943361	1	1607	tags=17%, list=11%, signal=19%
KEGG_GLYCEROPHOSPHOLIPID_METABOLISM	69	0.0735569	0.724752	0.820359	0.944061	1	4715	tags=39%, list=32%, signal=57%
CHEN_NEUROBLASTOMA_COPY_NUMBER_GAINS	46	0.0917456	0.724533	0.83499	0.943579	1	13469	tags=100%, list=91%, signal=1089%
PID_IL8_CXCR1_PATHWAY	24	0.122467	0.722943	0.835729	0.945057	1	11159	tags=88%, list=75%, signal=353%
KOYAMA_SEMA3B_TARGETS_UP	216	0.0433189	0.722176	0.825581	0.945415	1	1288	tags=13%, list=9%, signal=14%
LIANG_HEMATOPOIESIS_STEM_CELL_NUMBER_SMALL_VS_HUGE_UP	34	0.102826	0.721091	0.815574	0.946186	1	13304	tags=100%, list=90%, signal=972%
REACTOME_PROSTACYCLIN_SIGNALLING_THROUGH_PROSTACYCLIN_RECEPTOR	16	0.152785	0.71976	0.787018	0.947314	1	10709	tags=88%, list=72%, signal=315%
WANG_BARRETTS_ESOPHAGUS_AND_ESOPHAGUS_CANCER_DN	26	0.12065	0.719563	0.811175	0.94681	1	9618	tags=77%, list=65%, signal=219%
LI_CISPLATIN_RESISTANCE_UP	25	0.120551	0.718594	0.807623	0.947461	1	2366	tags=28%, list=16%, signal=33%
SU_PLACENTA	19	0.137311	0.71852	0.820459	0.94677	1	5769	tags=53%, list=39%, signal=86%
REACTOME_SIGNALING_BY_FGFR2	64	0.074704	0.715682	0.824351	0.950062	1	11174	tags=83%, list=75%, signal=335%
SHEDDEN_LUNG_CANCER_GOOD_SURVIVAL_A12	219	0.0412609	0.715428	0.84507	0.949638	1	9348	tags=67%, list=63%, signal=179%
LIANG_HEMATOPOIESIS_STEM_CELL_NUMBER_LARGE_VS_TINY_DN	36	0.100496	0.71463	0.821206	0.949959	1	12515	tags=94%, list=84%, signal=604%
LIM_MAMMARY_STEM_CELL_DN	368	0.032364	0.713677	0.846008	0.950542	1	12947	tags=90%, list=87%, signal=696%
CHIBA_RESPONSE_TO_TSA	41	0.0939169	0.713256	0.814583	0.950347	1	11990	tags=90%, list=81%, signal=470%
SMID_BREAST_CANCER_RELAPSE_IN_BRAIN_DN	71	0.070938	0.712802	0.829959	0.950185	1	5008	tags=41%, list=34%, signal=61%
REACTOME_DISEASES_OF_METABOLISM	79	0.0699228	0.712635	0.851546	0.949616	1	5724	tags=46%, list=39%, signal=74%
YAGI_AML_WITH_INV_16_TRANSLOCATION	345	0.0330262	0.712289	0.842536	0.949315	1	12284	tags=86%, list=83%, signal=490%
PID_P38_ALPHA_BETA_PATHWAY	28	0.111839	0.710767	0.83301	0.950628	1	11052	tags=86%, list=75%, signal=336%
KUMAR_AUTOPHAGY_NETWORK	57	0.0804922	0.707807	0.833333	0.953946	1	8174	tags=63%, list=55%, signal=140%
REACTOME_ADP_SIGNALLING_THROUGH_P2Y_PURINOCEPTOR_1	23	0.123433	0.707386	0.840467	0.953742	1	11064	tags=87%, list=75%, signal=342%
ZAMORA_NOS2_TARGETS_UP	48	0.08851	0.707081	0.836978	0.953359	1	1162	tags=17%, list=8%, signal=18%
REACTOME_APC_CDC20_MEDIATED_DEGRADATION_OF_NEK2A	25	0.117273	0.70646	0.832661	0.953416	1	9531	tags=76%, list=64%, signal=212%
WATANABE_RECTAL_CANCER_RADIOTHERAPY_RESPONSIVE_UP	97	0.0605874	0.705855	0.843177	0.953445	1	12557	tags=91%, list=85%, signal=589%
AMBROSINI_FLAVOPIRIDOL_TREATMENT_TP53	95	0.0626334	0.705405	0.835616	0.953272	1	5631	tags=44%, list=38%, signal=71%
RHEIN_ALL_GLUCOCORTICOID_THERAPY_DN	344	0.0331594	0.704921	0.873541	0.953133	1	2665	tags=21%, list=18%, signal=25%
GINESTIER_BREAST_CANCER_20Q13_AMPLIFICATION_UP	97	0.060985	0.704792	0.85743	0.952532	1	10717	tags=78%, list=72%, signal=281%
BIOCARTA_BIOPEPTIDES_PATHWAY	27	0.112387	0.703519	0.829167	0.953482	1	4376	tags=41%, list=30%, signal=58%
GAZDA_DIAMOND_BLACKFAN_ANEMIA_PROGENITOR_UP	34	0.0990361	0.702161	0.849237	0.954564	1	12924	tags=97%, list=87%, signal=755%
WOTTON_RUNX_TARGETS_UP	18	0.139182	0.701928	0.850099	0.954117	1	12764	tags=100%, list=86%, signal=718%
DITTMER_PTHLH_TARGETS_DN	63	0.0757299	0.701173	0.848861	0.954363	1	9471	tags=71%, list=64%, signal=197%
SUZUKI_RESPONSE_TO_TSA_AND_DECITABINE_1A	17	0.144149	0.70087	0.841487	0.953997	1	3097	tags=35%, list=21%, signal=45%
PHONG_TNF_RESPONSE_NOT_VIA_P38	312	0.0344747	0.70061	0.83908	0.953541	1	9050	tags=64%, list=61%, signal=162%
TRAYNOR_RETT_SYNDROM_UP	34	0.101792	0.700324	0.828516	0.953112	1	11139	tags=85%, list=75%, signal=342%
REACTOME_MRNA_SPLICING_MINOR_PATHWAY	50	0.0849567	0.700214	0.844622	0.952494	1	10901	tags=82%, list=74%, signal=309%
DAZARD_RESPONSE_TO_UV_SCC_UP	92	0.0620644	0.699983	0.847525	0.952034	1	6981	tags=53%, list=47%, signal=100%
GENTILE_UV_HIGH_DOSE_UP	18	0.136458	0.699028	0.853608	0.952516	1	11157	tags=89%, list=75%, signal=359%
RODRIGUES_NTN1_TARGETS_UP	15	0.149997	0.696998	0.854902	0.954448	1	6673	tags=60%, list=45%, signal=109%
HOLLEMAN_ASPARAGINASE_RESISTANCE_ALL_DN	25	0.119635	0.696747	0.830339	0.953989	1	8903	tags=72%, list=60%, signal=180%
HOLLMANN_APOPTOSIS_VIA_CD40_DN	219	0.0404094	0.696582	0.863158	0.953435	1	6314	tags=47%, list=43%, signal=80%
REACTOME_CLEC7A_DECTIN_1_SIGNALING	95	0.0603039	0.696095	0.850187	0.953302	1	4885	tags=39%, list=33%, signal=58%
WAKABAYASHI_ADIPOGENESIS_PPARG_RXRA_BOUND_36HR	134	0.051293	0.693498	0.869903	0.955873	1	11416	tags=82%, list=77%, signal=354%
REACTOME_BIOLOGICAL_OXIDATIONS	127	0.0536117	0.693043	0.847059	0.955664	1	13570	tags=97%, list=92%, signal=1133%
WANG_TUMOR_INVASIVENESS_UP	337	0.0322225	0.692144	0.875	0.956051	1	7891	tags=56%, list=53%, signal=118%
REACTOME_APC_C:CDC20_MEDIATED_DEGRADATION_OF_CYCLIN_B	23	0.120581	0.692038	0.851774	0.955412	1	9817	tags=78%, list=66%, signal=231%
SAKAI_TUMOR_INFILTRATING_MONOCYTES_DN	75	0.0690286	0.691648	0.857143	0.955134	1	12423	tags=91%, list=84%, signal=557%
BOYAULT_LIVER_CANCER_SUBCLASS_G6_DN	18	0.135782	0.690428	0.866538	0.955968	1	1283	tags=22%, list=9%, signal=24%
REACTOME_SPHINGOLIPID_METABOLISM	79	0.0665889	0.690138	0.867327	0.955553	1	13280	tags=96%, list=90%, signal=918%
PID_MTOR_4PATHWAY	66	0.0716802	0.690117	0.864301	0.954806	1	6354	tags=50%, list=43%, signal=87%
SCHLESINGER_METHYLATED_DE_NOVO_IN_CANCER	74	0.0675547	0.688821	0.886179	0.955708	1	9020	tags=68%, list=61%, signal=172%
EPPERT_CE_HSC_LSC	37	0.0927242	0.685957	0.891837	0.95848	1	13053	tags=97%, list=88%, signal=812%
KEGG_VALINE_LEUCINE_AND_ISOLEUCINE_DEGRADATION	44	0.087462	0.685021	0.880682	0.958829	1	7130	tags=57%, list=48%, signal=109%
TONKS_TARGETS_OF_RUNX1_RUNX1T1_FUSION_SUSTAINED_IN_GRANULOCYTE_UP	15	0.146256	0.684502	0.873786	0.958726	1	5740	tags=53%, list=39%, signal=87%
HALMOS_CEBPA_TARGETS_DN	40	0.0886717	0.684266	0.864754	0.95824	1	11290	tags=85%, list=76%, signal=355%
KEGG_OTHER_GLYCAN_DEGRADATION	16	0.138175	0.683233	0.863727	0.958719	1	11852	tags=94%, list=80%, signal=467%
NIKOLSKY_MUTATED_AND_AMPLIFIED_IN_BREAST_CANCER	83	0.0650519	0.682801	0.881657	0.958481	1	6185	tags=48%, list=42%, signal=82%
REACTOME_ACTIVATION_OF_IRF3_IRF7_MEDIATED_BY_TBK1_IKK_EPSILON	16	0.141745	0.679735	0.892276	0.96144	1	7166	tags=63%, list=48%, signal=121%
BAE_BRCA1_TARGETS_UP	68	0.0716541	0.679358	0.860465	0.961137	1	2430	tags=24%, list=16%, signal=28%
GENTILE_UV_LOW_DOSE_UP	23	0.11886	0.678205	0.873016	0.961746	1	4041	tags=39%, list=27%, signal=54%
PID_EPHA_FWDPATHWAY	32	0.101959	0.676819	0.894309	0.962629	1	4977	tags=44%, list=34%, signal=66%
REACTOME_KERATINIZATION	39	0.0913016	0.676355	0.875969	0.962431	1	6252	tags=51%, list=42%, signal=88%
REACTOME_BRANCHED_CHAIN_AMINO_ACID_CATABOLISM	19	0.129071	0.674875	0.868952	0.963491	1	5891	tags=53%, list=40%, signal=87%
RUTELLA_RESPONSE_TO_CSF2RB_AND_IL4_UP	303	0.0340376	0.674755	0.860558	0.962863	1	11982	tags=84%, list=81%, signal=430%
PEREZ_TP63_TARGETS	298	0.0334929	0.672618	0.8778	0.964613	1	9413	tags=67%, list=63%, signal=179%
GALINDO_IMMUNE_RESPONSE_TO_ENTEROTOXIN	68	0.0702251	0.672182	0.85625	0.96438	1	9210	tags=69%, list=62%, signal=182%
REACTOME_FORMATION_OF_THE_EARLY_ELONGATION_COMPLEX	31	0.100383	0.671241	0.88998	0.964746	1	8079	tags=65%, list=54%, signal=141%
REACTOME_INTRINSIC_PATHWAY_FOR_APOPTOSIS	47	0.0800633	0.67079	0.882798	0.964498	1	3232	tags=30%, list=22%, signal=38%
BERTUCCI_INVASIVE_CARCINOMA_DUCTAL_VS_LOBULAR_UP	23	0.117835	0.669514	0.885947	0.965228	1	5990	tags=52%, list=40%, signal=87%
GAJATE_RESPONSE_TO_TRABECTEDIN_DN	16	0.13804	0.669303	0.895277	0.964712	1	4441	tags=44%, list=30%, signal=62%
STAEGE_EWING_FAMILY_TUMOR	25	0.11123	0.668235	0.88172	0.965192	1	3097	tags=32%, list=21%, signal=40%
REACTOME_HEPARAN_SULFATE_HEPARIN_HS_GAG_METABOLISM	54	0.0772332	0.666654	0.865546	0.966244	1	8193	tags=63%, list=55%, signal=140%
SCHAEFFER_PROSTATE_DEVELOPMENT_48HR_DN	379	0.0298652	0.666222	0.875	0.966001	1	1367	tags=12%, list=9%, signal=13%
PID_LPA4_PATHWAY	15	0.143758	0.665912	0.875486	0.965584	1	10719	tags=87%, list=72%, signal=313%
REACTOME_SMOOTH_MUSCLE_CONTRACTION	32	0.09939	0.665338	0.878296	0.965456	1	5015	tags=44%, list=34%, signal=66%
KIM_MYC_AMPLIFICATION_TARGETS_UP	190	0.0417428	0.665255	0.897541	0.964786	1	9142	tags=66%, list=62%, signal=169%
GAUSSMANN_MLL_AF4_FUSION_TARGETS_F_DN	29	0.103388	0.664534	0.887097	0.964797	1	8694	tags=69%, list=59%, signal=166%
REACTOME_FORMATION_OF_THE_CORNIFIED_ENVELOPE	39	0.0913016	0.66381	0.867308	0.964862	1	6252	tags=51%, list=42%, signal=88%
BIOCARTA_RAS_PATHWAY	22	0.11896	0.66212	0.893701	0.965973	1	4977	tags=45%, list=34%, signal=68%
WANG_LSD1_TARGETS_UP	26	0.111668	0.661478	0.890042	0.965945	1	7470	tags=62%, list=50%, signal=124%
LEE_EARLY_T_LYMPHOCYTE_DN	42	0.0869183	0.661358	0.892157	0.965328	1	5068	tags=43%, list=34%, signal=65%
SCHWAB_TARGETS_OF_BMYB_POLYMORPHIC_VARIANTS_DN	15	0.138681	0.661339	0.898969	0.964582	1	7829	tags=67%, list=53%, signal=141%
SCHLINGEMANN_SKIN_CARCINOGENESIS_TPA_UP	26	0.109517	0.660069	0.88501	0.965214	1	10353	tags=81%, list=70%, signal=267%
KYNG_ENVIRONMENTAL_STRESS_RESPONSE_NOT_BY_GAMMA_IN_OLD	28	0.104913	0.658206	0.869215	0.966496	1	4271	tags=39%, list=29%, signal=55%
REACTOME_METABOLISM_OF_VITAMINS_AND_COFACTORS	160	0.0453327	0.656454	0.899803	0.96762	1	2670	tags=23%, list=18%, signal=27%
KEGG_OOCYTE_MEIOSIS	101	0.0559465	0.656435	0.896825	0.966882	1	6368	tags=49%, list=43%, signal=84%
KEGG_APOPTOSIS	77	0.063012	0.65579	0.919255	0.966801	1	9082	tags=68%, list=61%, signal=173%
REACTOME_TRNA_MODIFICATION_IN_THE_NUCLEUS_AND_CYTOSOL	41	0.0870708	0.655309	0.90613	0.96655	1	11368	tags=85%, list=77%, signal=365%
MATZUK_IMPLANTATION_AND_UTERINE	19	0.12589	0.653004	0.884921	0.968301	1	10620	tags=84%, list=72%, signal=296%
NELSON_RESPONSE_TO_ANDROGEN_DN	16	0.138589	0.651706	0.890688	0.968912	1	1653	tags=25%, list=11%, signal=28%
REACTOME_GENERATION_OF_SECOND_MESSENGER_MOLECULES	20	0.119411	0.648438	0.916501	0.971528	1	5644	tags=50%, list=38%, signal=81%
KAMIKUBO_MYELOID_CEBPA_NETWORK	23	0.113828	0.647038	0.900406	0.97224	1	13140	tags=100%, list=89%, signal=878%
REACTOME_GASTRIN_CREB_SIGNALLING_PATHWAY_VIA_PKC_AND_MAPK	16	0.133111	0.644092	0.903042	0.974492	1	4514	tags=44%, list=30%, signal=63%
DAZARD_UV_RESPONSE_CLUSTER_G2	18	0.128332	0.642922	0.896686	0.974889	1	12101	tags=94%, list=82%, signal=513%
BASSO_CD40_SIGNALING_DN	59	0.0708462	0.641917	0.892644	0.975159	1	3476	tags=31%, list=23%, signal=40%
PID_P38_MK2_PATHWAY	21	0.117393	0.640853	0.907445	0.97549	1	1791	tags=24%, list=12%, signal=27%
PLASARI_NFIC_TARGETS_BASAL_DN	17	0.127748	0.640548	0.893069	0.975043	1	4212	tags=41%, list=28%, signal=57%
XU_CREBBP_TARGETS_UP	18	0.125675	0.640029	0.912698	0.974784	1	10493	tags=83%, list=71%, signal=285%
REACTOME_TRNA_AMINOACYLATION	24	0.107688	0.639815	0.909091	0.974247	1	3347	tags=33%, list=23%, signal=43%
GROSS_ELK3_TARGETS_UP	27	0.102154	0.639281	0.919028	0.974014	1	7273	tags=59%, list=49%, signal=116%
PROVENZANI_METASTASIS_DN	122	0.0491837	0.638457	0.896341	0.97408	1	7661	tags=57%, list=52%, signal=116%
REACTOME_VXPX_CARGO_TARGETING_TO_CILIUM	21	0.116312	0.638336	0.900596	0.973441	1	7455	tags=62%, list=50%, signal=124%
BIOCARTA_NO1_PATHWAY	25	0.106041	0.637409	0.888656	0.973604	1	6139	tags=52%, list=41%, signal=89%
GRUETZMANN_PANCREATIC_CANCER_DN	170	0.0417207	0.636876	0.912779	0.973371	1	5754	tags=43%, list=39%, signal=69%
BOYLAN_MULTIPLE_MYELOMA_C_CLUSTER_DN	24	0.107114	0.63604	0.88866	0.973472	1	12004	tags=92%, list=81%, signal=481%
FERRARI_RESPONSE_TO_FENRETINIDE_UP	18	0.121061	0.635687	0.925054	0.973065	1	11385	tags=89%, list=77%, signal=383%
REACTOME_CRMPS_IN_SEMA3A_SIGNALING	16	0.130976	0.63244	0.914062	0.97538	1	3619	tags=38%, list=24%, signal=50%
LINDGREN_BLADDER_CANCER_CLUSTER_1_UP	106	0.0526841	0.632344	0.909449	0.97472	1	3979	tags=32%, list=27%, signal=44%
GAUSSMANN_MLL_AF4_FUSION_TARGETS_G_DN	33	0.0933181	0.629769	0.930279	0.976338	1	12546	tags=94%, list=85%, signal=609%
REACTOME_CELL_DEATH_SIGNALLING_VIA_NRAGE_NRIF_AND_NADE	75	0.0608285	0.628631	0.911063	0.976677	1	13137	tags=95%, list=89%, signal=827%
KEGG_RNA_POLYMERASE	26	0.100717	0.628607	0.917184	0.975949	1	2500	tags=27%, list=17%, signal=32%
ROSS_AML_WITH_PML_RARA_FUSION	69	0.0645088	0.627457	0.920893	0.976252	1	766	tags=12%, list=5%, signal=12%
SMITH_LIVER_CANCER	43	0.0808691	0.626799	0.923554	0.976084	1	2941	tags=28%, list=20%, signal=35%
SUH_COEXPRESSED_WITH_ID1_AND_ID2_UP	18	0.123672	0.626348	0.922269	0.975729	1	7228	tags=61%, list=49%, signal=119%
MCCLUNG_CREB1_TARGETS_DN	52	0.0728333	0.624971	0.91684	0.976269	1	1489	tags=17%, list=10%, signal=19%
REACTOME_IRE1ALPHA_ACTIVATES_CHAPERONES	48	0.0740036	0.624267	0.920304	0.976148	1	2303	tags=23%, list=16%, signal=27%
KEGG_GAP_JUNCTION	80	0.0592788	0.622866	0.922465	0.976608	1	11171	tags=81%, list=75%, signal=328%
BARRIER_CANCER_RELAPSE_NORMAL_SAMPLE_UP	25	0.103658	0.621761	0.93501	0.976814	1	2023	tags=24%, list=14%, signal=28%
HOSHIDA_LIVER_CANCER_LATE_RECURRENCE_UP	54	0.0726374	0.621325	0.921971	0.976422	1	6339	tags=50%, list=43%, signal=87%
PID_ARF6_TRAFFICKING_PATHWAY	46	0.0757222	0.615269	0.920408	0.980897	1	11772	tags=87%, list=79%, signal=421%
REACTOME_BMAL1:CLOCK_NPAS2_ACTIVATES_CIRCADIAN_GENE_EXPRESSION	25	0.104363	0.615161	0.934021	0.980227	1	8536	tags=68%, list=58%, signal=160%
VERHAAK_AML_WITH_NPM1_MUTATED_DN	197	0.0384089	0.614115	0.925101	0.980387	1	566	tags=8%, list=4%, signal=8%
BIOCARTA_LIS1_PATHWAY	19	0.116481	0.612713	0.922756	0.980779	1	9979	tags=79%, list=67%, signal=241%
IIZUKA_LIVER_CANCER_PROGRESSION_G2_G3_UP	22	0.109411	0.612655	0.931959	0.980077	1	7814	tags=64%, list=53%, signal=134%
HEIDENBLAD_AMPLICON_8Q24_DN	37	0.0832394	0.610027	0.938433	0.981505	1	2775	tags=27%, list=19%, signal=33%
VALK_AML_WITH_11Q23_REARRANGED	16	0.127811	0.609374	0.928144	0.981282	1	886	tags=19%, list=6%, signal=20%
VALK_AML_CLUSTER_16	22	0.106163	0.606147	0.947581	0.983142	1	1123	tags=18%, list=8%, signal=20%
WEST_ADRENOCORTICAL_CARCINOMA_VS_ADENOMA_UP	17	0.122902	0.605488	0.933723	0.982907	1	6028	tags=53%, list=41%, signal=89%
SCIAN_INVERSED_TARGETS_OF_TP53_AND_TP73_DN	30	0.0936199	0.604146	0.943662	0.983191	1	6521	tags=53%, list=44%, signal=95%
LUCAS_HNF4A_TARGETS_UP	52	0.0712375	0.602927	0.966	0.983379	1	7500	tags=58%, list=51%, signal=116%
GALLUZZI_PREVENT_MITOCHONDIAL_PERMEABILIZATION	23	0.1027	0.600115	0.93712	0.984807	1	2991	tags=30%, list=20%, signal=38%
PID_RHOA_REG_PATHWAY	46	0.0757987	0.599986	0.922921	0.984151	1	6614	tags=52%, list=45%, signal=94%
REACTOME_DISEASES_OF_CARBOHYDRATE_METABOLISM	30	0.0916735	0.599106	0.951477	0.984079	1	7044	tags=57%, list=48%, signal=108%
MCGARVEY_SILENCED_BY_METHYLATION_IN_COLON_CANCER	32	0.0890268	0.597511	0.945455	0.984542	1	4705	tags=41%, list=32%, signal=59%
REACTOME_MITOCHONDRIAL_BIOGENESIS	88	0.053623	0.596148	0.940594	0.98478	1	8138	tags=60%, list=55%, signal=133%
SU_PANCREAS	27	0.0973715	0.595157	0.941973	0.984741	1	13384	tags=100%, list=90%, signal=1026%
DUNNE_TARGETS_OF_AML1_MTG8_FUSION_DN	17	0.12231	0.595058	0.949187	0.984078	1	7781	tags=65%, list=52%, signal=136%
PID_NETRIN_PATHWAY	32	0.0904041	0.594663	0.942164	0.983624	1	11171	tags=84%, list=75%, signal=342%
FRIDMAN_SENESCENCE_UP	70	0.060816	0.592476	0.95625	0.984431	1	9268	tags=69%, list=63%, signal=182%
KONDO_COLON_CANCER_HCP_WITH_H3K27ME1	25	0.0991338	0.590105	0.950108	0.985325	1	2683	tags=28%, list=18%, signal=34%
MARSON_FOXP3_TARGETS_STIMULATED_UP	22	0.106617	0.590006	0.954262	0.984652	1	3138	tags=32%, list=21%, signal=40%
SIG_INSULIN_RECEPTOR_PATHWAY_IN_CARDIAC_MYOCYTES	48	0.0719313	0.588268	0.953252	0.985086	1	6349	tags=50%, list=43%, signal=87%
GAVIN_FOXP3_TARGETS_CLUSTER_T7	90	0.0526828	0.585672	0.944	0.986071	1	8283	tags=61%, list=56%, signal=138%
REACTOME_SIGNALING_BY_ERBB4	56	0.0653182	0.584226	0.968504	0.986271	1	12007	tags=88%, list=81%, signal=458%
ASTON_MAJOR_DEPRESSIVE_DISORDER_DN	142	0.0432348	0.580636	0.951983	0.987875	1	7508	tags=55%, list=51%, signal=110%
PID_ARF_3PATHWAY	19	0.110783	0.579654	0.946322	0.987762	1	11624	tags=89%, list=78%, signal=414%
HATADA_METHYLATED_IN_LUNG_CANCER_DN	15	0.122828	0.576789	0.957404	0.988834	1	1145	tags=20%, list=8%, signal=22%
PID_PRL_SIGNALING_EVENTS_PATHWAY	23	0.099175	0.574999	0.96374	0.989209	1	4977	tags=43%, list=34%, signal=65%
REACTOME_SLC_MEDIATED_TRANSMEMBRANE_TRANSPORT	208	0.034211	0.573021	0.957404	0.989673	1	5914	tags=43%, list=40%, signal=71%
KYNG_ENVIRONMENTAL_STRESS_RESPONSE_NOT_BY_UV_IN_OLD	22	0.0995186	0.57178	0.976378	0.989664	1	3917	tags=36%, list=26%, signal=49%
REACTOME_BASIGIN_INTERACTIONS	23	0.101924	0.571431	0.971154	0.989099	1	12027	tags=91%, list=81%, signal=483%
SABATES_COLORECTAL_ADENOMA_UP	81	0.0534996	0.570158	0.962745	0.989125	1	8362	tags=62%, list=56%, signal=141%
KEGG_THYROID_CANCER	29	0.0899506	0.56967	0.972917	0.988675	1	13494	tags=100%, list=91%, signal=1111%
KEGG_GLYCOSAMINOGLYCAN_BIOSYNTHESIS_CHONDROITIN_SULFATE	21	0.104222	0.568709	0.957317	0.988491	1	4104	tags=38%, list=28%, signal=53%
KYNG_RESPONSE_TO_H2O2_VIA_ERCC6	15	0.122558	0.566782	0.95723	0.988829	1	11033	tags=87%, list=74%, signal=338%
PID_TRKR_PATHWAY	59	0.0640469	0.566594	0.966667	0.988195	1	5838	tags=46%, list=39%, signal=75%
REACTOME_SULFUR_AMINO_ACID_METABOLISM	24	0.0958148	0.566333	0.972921	0.987604	1	7847	tags=63%, list=53%, signal=133%
BOYLAN_MULTIPLE_MYELOMA_C_DN	51	0.0659182	0.565916	0.972689	0.987105	1	10944	tags=80%, list=74%, signal=306%
REACTOME_ARACHIDONIC_ACID_METABOLISM	38	0.0773778	0.565634	0.960966	0.986534	1	1976	tags=21%, list=13%, signal=24%
REACTOME_PEPTIDE_HORMONE_METABOLISM	62	0.0617151	0.564692	0.96988	0.986297	1	8653	tags=65%, list=58%, signal=154%
HEIDENBLAD_AMPLICON_12P11_12_DN	19	0.107456	0.564197	0.96063	0.985855	1	8552	tags=68%, list=58%, signal=161%
KEGG_N_GLYCAN_BIOSYNTHESIS	43	0.0717638	0.563402	0.964497	0.985544	1	10661	tags=79%, list=72%, signal=281%
REACTOME_NRAGE_SIGNALS_DEATH_THROUGH_JNK	58	0.0626448	0.562883	0.950298	0.985097	1	13133	tags=95%, list=89%, signal=827%
REACTOME_G_BETA:GAMMA_SIGNALLING_THROUGH_CDC42	18	0.111089	0.5625	0.95946	0.984568	1	10709	tags=83%, list=72%, signal=300%
YIH_RESPONSE_TO_ARSENITE_C1	20	0.105437	0.560633	0.968566	0.984826	1	3627	tags=35%, list=24%, signal=46%
LUI_THYROID_CANCER_CLUSTER_2	43	0.0725377	0.557382	0.973523	0.985829	1	1685	tags=19%, list=11%, signal=21%
MUELLER_METHYLATED_IN_GLIOBLASTOMA	24	0.0932982	0.557154	0.965974	0.985212	1	6031	tags=50%, list=41%, signal=84%
LIU_SMARCA4_TARGETS	42	0.0729167	0.556856	0.971751	0.984641	1	7746	tags=60%, list=52%, signal=124%
BERENJENO_ROCK_SIGNALING_NOT_VIA_RHOA_UP	25	0.0925397	0.555097	0.981744	0.984802	1	8711	tags=68%, list=59%, signal=165%
DOANE_BREAST_CANCER_ESR1_UP	87	0.0502046	0.552369	0.96473	0.98539	1	1304	tags=14%, list=9%, signal=15%
NIKOLSKY_BREAST_CANCER_8Q12_Q22_AMPLICON	113	0.0436367	0.551582	0.975258	0.985031	1	7754	tags=57%, list=52%, signal=118%
HASLINGER_B_CLL_WITH_MUTATED_VH_GENES	17	0.111208	0.550537	0.978805	0.984782	1	12306	tags=94%, list=83%, signal=553%
WANG_CISPLATIN_RESPONSE_AND_XPC_DN	197	0.0335621	0.550375	0.979127	0.984147	1	3572	tags=27%, list=24%, signal=36%
WINTER_HYPOXIA_UP	88	0.0502613	0.549649	0.984314	0.983763	1	12231	tags=88%, list=82%, signal=497%
KEGG_VASOPRESSIN_REGULATED_WATER_REABSORPTION	38	0.0739362	0.548637	0.976238	0.983509	1	4758	tags=39%, list=32%, signal=58%
BIOCARTA_MITOCHONDRIA_PATHWAY	18	0.107937	0.538396	0.967803	0.987242	1	9932	tags=78%, list=67%, signal=235%
REACTOME_MTORC1_MEDIATED_SIGNALLING	22	0.0962332	0.536845	0.987552	0.987178	1	8683	tags=68%, list=59%, signal=164%
CREIGHTON_ENDOCRINE_THERAPY_RESISTANCE_2	389	0.0231517	0.527289	0.987368	0.990058	1	8507	tags=60%, list=57%, signal=136%
TONKS_TARGETS_OF_RUNX1_RUNX1T1_FUSION_MONOCYTE_UP	180	0.0336064	0.519314	0.981289	0.992012	1	4943	tags=37%, list=33%, signal=54%
REACTOME_SYNTHESIS_OF_GLYCOSYLPHOSPHATIDYLINOSITOL_GPI	18	0.0980551	0.508781	0.972103	0.994352	1	3489	tags=33%, list=24%, signal=44%
PID_ERA_GENOMIC_PATHWAY	58	0.056282	0.505883	0.991886	0.994385	1	11182	tags=81%, list=75%, signal=328%
BILANGES_SERUM_SENSITIVE_VIA_TSC1	18	0.0997659	0.50027	0.979633	0.99503	1	169	tags=11%, list=1%, signal=11%
GAVIN_FOXP3_TARGETS_CLUSTER_T4	81	0.046263	0.486178	0.99006	0.99734	1	9933	tags=72%, list=67%, signal=216%
REACTOME_MICRORNA_MIRNA_BIOGENESIS	23	0.0817637	0.474895	0.99596	0.998476	1	9747	tags=74%, list=66%, signal=215%
WOOD_EBV_EBNA1_TARGETS_UP	98	0.0404962	0.474146	0.997955	0.997848	1	11808	tags=84%, list=80%, signal=408%
REACTOME_N_GLYCAN_ANTENNAE_ELONGATION	15	0.103207	0.472668	0.997938	0.997354	1	7366	tags=60%, list=50%, signal=119%
HU_GENOTOXIN_ACTION_DIRECT_VS_INDIRECT_24HR	43	0.0569384	0.459595	0.992248	0.998295	1	9501	tags=70%, list=64%, signal=194%
BILBAN_B_CLL_LPL_UP	53	0.0513316	0.438539	0.997849	0.99942	1	12668	tags=91%, list=85%, signal=620%
REACTOME_FORMATION_OF_FIBRIN_CLOT_CLOTTING_CASCADE	21	0.0826748	0.438245	0.997959	0.998713	1	5129	tags=43%, list=35%, signal=65%
BROWNE_HCMV_INFECTION_2HR_UP	32	0.0655249	0.425049	1	0.998711	1	5516	tags=44%, list=37%, signal=70%

## Sheet: P3WB C2ALL (-)
Supplementary dataset 2. GSEA results for whole-brain transcripts from naïve WT and Arid1b+/– mice at P3.
NAME	SIZE	ES	NES	NOM p-val	FDR q-val	FWER p-val	RANK AT MAX	LEADING EDGE
FLORIO_NEOCORTEX_BASAL_RADIAL_GLIA_DN	178	-0.341972	-5.35356	0	0	0	3321	tags=56%, list=22%, signal=72%
FISCHER_G2_M_CELL_CYCLE	223	-0.305325	-5.31593	0	0	0	3321	tags=52%, list=22%, signal=67%
KONG_E2F3_TARGETS	90	-0.436998	-4.82956	0	0	0	4928	tags=77%, list=33%, signal=114%
DUTERTRE_ESTRADIOL_RESPONSE_24HR_UP	306	-0.237609	-4.72493	0	0	0	2898	tags=43%, list=20%, signal=52%
ROSTY_CERVICAL_CANCER_PROLIFERATION_CLUSTER	132	-0.335044	-4.32697	0	0	0	3951	tags=60%, list=27%, signal=81%
KOBAYASHI_EGFR_SIGNALING_24HR_DN	234	-0.23383	-4.13216	0	0	0	5776	tags=62%, list=39%, signal=100%
MARTORIATI_MDM4_TARGETS_FETAL_LIVER_DN	469	-0.163222	-4.10367	0	0	0	7647	tags=67%, list=52%, signal=135%
LEE_EARLY_T_LYMPHOCYTE_UP	92	-0.365757	-4.07928	0	0	0	3153	tags=58%, list=21%, signal=73%
FISCHER_G1_S_CELL_CYCLE	174	-0.26438	-4.05077	0	0	0	7119	tags=74%, list=48%, signal=141%
SOTIRIOU_BREAST_CANCER_GRADE_1_VS_3_UP	146	-0.294966	-3.99718	0	0	0	3287	tags=51%, list=22%, signal=65%
SHEPARD_CRUSH_AND_BURN_MUTANT_DN	175	-0.259472	-3.97594	0	0	0	6027	tags=66%, list=41%, signal=110%
CROONQUIST_IL6_DEPRIVATION_DN	91	-0.351158	-3.82037	0	0	0	4765	tags=67%, list=32%, signal=98%
SENGUPTA_NASOPHARYNGEAL_CARCINOMA_UP	268	-0.209199	-3.81912	0	0	0	6526	tags=65%, list=44%, signal=113%
ANASTASSIOU_MULTICANCER_INVASIVENESS_SIGNATURE	62	-0.406787	-3.8092	0	0	0	4756	tags=73%, list=32%, signal=106%
KAUFFMANN_MELANOMA_RELAPSE_UP	57	-0.421163	-3.76051	0	0	0	6526	tags=86%, list=44%, signal=153%
MARKEY_RB1_ACUTE_LOF_UP	220	-0.218555	-3.71908	0	0	0	5637	tags=60%, list=38%, signal=95%
PUJANA_BRCA2_PCC_NETWORK	389	-0.161528	-3.7118	0	0	0	5749	tags=54%, list=39%, signal=87%
MORI_IMMATURE_B_LYMPHOCYTE_DN	86	-0.336159	-3.69552	0	0	0	3321	tags=56%, list=22%, signal=72%
FUJII_YBX1_TARGETS_DN	182	-0.2285	-3.6311	0	0	0	5860	tags=62%, list=40%, signal=101%
PUJANA_XPRSS_INT_NETWORK	160	-0.235229	-3.62298	0	0	0	6744	tags=69%, list=45%, signal=125%
CHIANG_LIVER_CANCER_SUBCLASS_PROLIFERATION_UP	166	-0.243332	-3.62268	0	0	0	4204	tags=52%, list=28%, signal=72%
TURASHVILI_BREAST_LOBULAR_CARCINOMA_VS_DUCTAL_NORMAL_UP	60	-0.395991	-3.61418	0	0	0	4532	tags=70%, list=31%, signal=100%
BURTON_ADIPOGENESIS_3	96	-0.320473	-3.54015	0	0	0	5010	tags=66%, list=34%, signal=98%
FURUKAWA_DUSP6_TARGETS_PCI35_DN	64	-0.372779	-3.52401	0	0	0	2606	tags=55%, list=18%, signal=66%
BIDUS_METASTASIS_UP	202	-0.208963	-3.49114	0	0	0	6560	tags=65%, list=44%, signal=115%
PUJANA_BREAST_CANCER_WITH_BRCA1_MUTATED_UP	54	-0.388911	-3.45961	0	0	0	6611	tags=83%, list=45%, signal=150%
REACTOME_CHROMATIN_ORGANIZATION	200	-0.213546	-3.45842	0	0	0	7330	tags=71%, list=49%, signal=138%
GRAHAM_CML_DIVIDING_VS_NORMAL_QUIESCENT_UP	162	-0.230534	-3.45659	0	0	0	4308	tags=52%, list=29%, signal=72%
WHITFIELD_CELL_CYCLE_G2_M	188	-0.216243	-3.42499	0	0	0	5747	tags=60%, list=39%, signal=97%
ZHOU_CELL_CYCLE_GENES_IN_IR_RESPONSE_24HR	116	-0.273718	-3.41381	0	0	0	5816	tags=66%, list=39%, signal=108%
GOLDRATH_ANTIGEN_RESPONSE	297	-0.167217	-3.40456	0	0	0	4061	tags=44%, list=27%, signal=59%
ZHAN_MULTIPLE_MYELOMA_PR_UP	42	-0.434862	-3.37022	0	0	0	3103	tags=64%, list=21%, signal=81%
MOLENAAR_TARGETS_OF_CCND1_AND_CDK4_DN	54	-0.384767	-3.35183	0	0	0	3103	tags=59%, list=21%, signal=75%
PUJANA_BRCA_CENTERED_NETWORK	115	-0.264205	-3.34535	0	0	0	8104	tags=81%, list=55%, signal=177%
KANG_DOXORUBICIN_RESISTANCE_UP	52	-0.38392	-3.2941	0	0	0	4308	tags=67%, list=29%, signal=95%
DAZARD_RESPONSE_TO_UV_NHEK_DN	283	-0.166767	-3.28538	0	0	0	8263	tags=72%, list=56%, signal=160%
CROONQUIST_NRAS_SIGNALING_DN	67	-0.339283	-3.24765	0	0	0	4730	tags=66%, list=32%, signal=96%
TOYOTA_TARGETS_OF_MIR34B_AND_MIR34C	403	-0.140778	-3.24522	0	0	0	5917	tags=54%, list=40%, signal=87%
SCHUETZ_BREAST_CANCER_DUCTAL_INVASIVE_UP	311	-0.161906	-3.24514	0	0	0	4182	tags=44%, list=28%, signal=60%
CHICAS_RB1_TARGETS_GROWING	228	-0.186534	-3.23558	0	0	0	4756	tags=50%, list=32%, signal=73%
WHITFIELD_CELL_CYCLE_S	126	-0.24551	-3.23356	0	0	0	4511	tags=55%, list=30%, signal=78%
GRAHAM_NORMAL_QUIESCENT_VS_NORMAL_DIVIDING_DN	83	-0.302785	-3.23129	0	0	0	6076	tags=71%, list=41%, signal=120%
MORI_LARGE_PRE_BII_LYMPHOCYTE_UP	79	-0.308414	-3.22436	0	0	0	3335	tags=53%, list=22%, signal=68%
LE_EGR2_TARGETS_UP	100	-0.271448	-3.21896	0	0	0	4751	tags=59%, list=32%, signal=86%
WHITFIELD_CELL_CYCLE_LITERATURE	41	-0.424019	-3.21505	0	0	0	5665	tags=80%, list=38%, signal=130%
GABRIELY_MIR21_TARGETS	277	-0.165338	-3.20837	0	0	0	8996	tags=77%, list=61%, signal=192%
POOLA_INVASIVE_BREAST_CANCER_UP	200	-0.197029	-3.20813	0	0	0	4384	tags=49%, list=30%, signal=69%
TANG_SENESCENCE_TP53_TARGETS_DN	49	-0.390887	-3.18463	0	0	0	3302	tags=61%, list=22%, signal=79%
ISHIDA_E2F_TARGETS	52	-0.376746	-3.1757	0	0	0	4414	tags=67%, list=30%, signal=96%
HOFFMANN_LARGE_TO_SMALL_PRE_BII_LYMPHOCYTE_UP	141	-0.229831	-3.16728	0	0	0	5143	tags=57%, list=35%, signal=87%
WHITEFORD_PEDIATRIC_CANCER_MARKERS	110	-0.25927	-3.13533	0	0	0	6429	tags=69%, list=43%, signal=121%
MONNIER_POSTRADIATION_TUMOR_ESCAPE_UP	373	-0.141344	-3.12878	0	0	0	5868	tags=53%, list=40%, signal=86%
TURASHVILI_BREAST_LOBULAR_CARCINOMA_VS_LOBULAR_NORMAL_DN	65	-0.330462	-3.1209	0	0	0	2422	tags=49%, list=16%, signal=59%
REACTOME_PROCESSING_OF_DNA_DOUBLE_STRAND_BREAK_ENDS	63	-0.326311	-3.10669	0	0	0	4597	tags=63%, list=31%, signal=92%
URS_ADIPOCYTE_DIFFERENTIATION_DN	28	-0.491958	-3.10428	0	0	0	3311	tags=71%, list=22%, signal=92%
LI_WILMS_TUMOR_VS_FETAL_KIDNEY_1_DN	152	-0.216387	-3.10319	0	0	0	7360	tags=71%, list=50%, signal=140%
REACTOME_TP53_REGULATES_TRANSCRIPTION_OF_CELL_CYCLE_GENES	47	-0.371614	-3.09845	0	0	0	5865	tags=77%, list=40%, signal=126%
PHONG_TNF_RESPONSE_VIA_P38_COMPLETE	212	-0.182592	-3.091	0	0	0	5375	tags=54%, list=36%, signal=84%
SHEDDEN_LUNG_CANCER_POOR_SURVIVAL_A6	418	-0.130307	-3.08791	0	0	0	3302	tags=35%, list=22%, signal=44%
REACTOME_DNA_DOUBLE_STRAND_BREAK_REPAIR	130	-0.228717	-3.06659	0	0	0	4623	tags=54%, list=31%, signal=78%
ZHANG_BREAST_CANCER_PROGENITORS_UP	404	-0.130769	-3.05023	0	0	0	2739	tags=31%, list=18%, signal=37%
OSMAN_BLADDER_CANCER_UP	362	-0.139237	-3.04275	0	0	0	7325	tags=63%, list=49%, signal=121%
FARMER_BREAST_CANCER_CLUSTER_4	19	-0.574753	-3.02087	0	2.06711e-05	0.001	4756	tags=89%, list=32%, signal=132%
ZHOU_CELL_CYCLE_GENES_IN_IR_RESPONSE_6HR	81	-0.288371	-3.02037	0	2.03481e-05	0.001	5816	tags=68%, list=39%, signal=111%
SENESE_HDAC1_TARGETS_UP	391	-0.133921	-3.01588	0	2.0035e-05	0.001	8192	tags=68%, list=55%, signal=149%
BLUM_RESPONSE_TO_SALIRASIB_DN	324	-0.144711	-3.01575	0	1.97315e-05	0.001	3302	tags=36%, list=22%, signal=46%
REACTOME_HOMOLOGY_DIRECTED_REPAIR	102	-0.250288	-3.00553	0	3.9124e-05	0.002	5473	tags=62%, list=37%, signal=97%
MARIADASON_RESPONSE_TO_BUTYRATE_SULINDAC_6	45	-0.370151	-3.00021	0	3.85487e-05	0.002	7379	tags=87%, list=50%, signal=172%
REACTOME_REGULATION_OF_TP53_ACTIVITY	154	-0.209391	-2.99825	0	3.799e-05	0.002	6171	tags=62%, list=42%, signal=106%
REACTOME_SUMOYLATION	160	-0.203996	-2.9948	0	3.74473e-05	0.002	8870	tags=80%, list=60%, signal=197%
REACTOME_ASSEMBLY_OF_COLLAGEN_FIBRILS_AND_OTHER_MULTIMERIC_STRUCTURES	57	-0.337603	-2.97255	0	3.69199e-05	0.002	2558	tags=51%, list=17%, signal=61%
REICHERT_MITOSIS_LIN9_TARGETS	27	-0.46868	-2.9384	0	8.92521e-05	0.005	2949	tags=67%, list=20%, signal=83%
WINNEPENNINCKX_MELANOMA_METASTASIS_UP	152	-0.206661	-2.93418	0	8.80294e-05	0.005	4479	tags=51%, list=30%, signal=72%
MITSIADES_RESPONSE_TO_APLIDIN_DN	235	-0.163836	-2.9306	0	8.68399e-05	0.005	5749	tags=55%, list=39%, signal=88%
REACTOME_CELL_CYCLE_MITOTIC	448	-0.120399	-2.92728	0	8.5682e-05	0.005	6775	tags=57%, list=46%, signal=102%
MISSIAGLIA_REGULATED_BY_METHYLATION_DN	111	-0.240611	-2.9269	0	8.45546e-05	0.005	5543	tags=61%, list=37%, signal=97%
PUJANA_BREAST_CANCER_LIT_INT_NETWORK	99	-0.247669	-2.92567	0	8.34565e-05	0.005	4740	tags=57%, list=32%, signal=83%
LEE_TARGETS_OF_PTCH1_AND_SUFU_UP	51	-0.347005	-2.92522	0	8.23865e-05	0.005	4758	tags=67%, list=32%, signal=98%
REACTOME_HDMS_DEMETHYLATE_HISTONES	22	-0.525349	-2.91116	0	8.13437e-05	0.005	5028	tags=86%, list=34%, signal=130%
GARGALOVIC_RESPONSE_TO_OXIDIZED_PHOSPHOLIPIDS_TURQUOISE_DN	51	-0.349418	-2.90913	0	8.03269e-05	0.005	7048	tags=82%, list=48%, signal=156%
WHITFIELD_CELL_CYCLE_G2	155	-0.19463	-2.90328	0	7.93352e-05	0.005	7189	tags=68%, list=48%, signal=130%
REACTOME_COLLAGEN_DEGRADATION	53	-0.338176	-2.90162	0	7.83677e-05	0.005	2558	tags=51%, list=17%, signal=61%
CHICAS_RB1_TARGETS_SENESCENT	477	-0.11561	-2.90148	0	7.74235e-05	0.005	8941	tags=71%, list=60%, signal=174%
KEGG_CELL_CYCLE	117	-0.2279	-2.88259	0	0.000106617	0.007	2858	tags=42%, list=19%, signal=51%
REACTOME_REGULATION_OF_TP53_ACTIVITY_THROUGH_PHOSPHORYLATION	89	-0.259555	-2.87756	0	0.000105362	0.007	6171	tags=67%, list=42%, signal=115%
WU_APOPTOSIS_BY_CDKN1A_VIA_TP53	50	-0.347304	-2.86855	0	0.000104137	0.007	6137	tags=76%, list=41%, signal=129%
GENTILE_UV_HIGH_DOSE_DN	269	-0.151681	-2.86755	0	0.000117561	0.008	6887	tags=61%, list=46%, signal=112%
GRESHOCK_CANCER_COPY_NUMBER_UP	285	-0.150007	-2.86036	0	0.000116225	0.008	8328	tags=71%, list=56%, signal=159%
KAUFFMANN_DNA_REPAIR_GENES	218	-0.161015	-2.85734	0	0.000114919	0.008	5810	tags=55%, list=39%, signal=89%
ZHENG_GLIOBLASTOMA_PLASTICITY_UP	235	-0.160863	-2.85549	0	0.00012799	0.009	2701	tags=34%, list=18%, signal=41%
REACTOME_G2_M_DNA_DAMAGE_CHECKPOINT	61	-0.314248	-2.85361	0	0.000126584	0.009	4597	tags=62%, list=31%, signal=90%
GAL_LEUKEMIC_STEM_CELL_DN	175	-0.185858	-2.85272	0	0.000125208	0.009	3632	tags=43%, list=24%, signal=56%
BASAKI_YBX1_TARGETS_UP	264	-0.150071	-2.8526	0	0.000123861	0.009	6408	tags=58%, list=43%, signal=100%
HORIUCHI_WTAP_TARGETS_DN	291	-0.145682	-2.83106	0	0.000204477	0.015	3335	tags=37%, list=22%, signal=47%
FERREIRA_EWINGS_SARCOMA_UNSTABLE_VS_STABLE_UP	148	-0.202548	-2.82487	0	0.000215833	0.016	4441	tags=50%, list=30%, signal=71%
LEIN_CHOROID_PLEXUS_MARKERS	95	-0.249209	-2.82473	0	0.000213585	0.016	6474	tags=68%, list=44%, signal=121%
KAMMINGA_EZH2_TARGETS	38	-0.386786	-2.82318	0	0.000224717	0.017	3645	tags=63%, list=25%, signal=84%
REACTOME_DNA_REPAIR	276	-0.147518	-2.82301	0	0.000222424	0.017	4623	tags=46%, list=31%, signal=65%
BURTON_ADIPOGENESIS_PEAK_AT_24HR	36	-0.389407	-2.82181	0	0.000232959	0.018	3302	tags=61%, list=22%, signal=78%
REACTOME_ECM_PROTEOGLYCANS	70	-0.284345	-2.82073	0	0.000230629	0.018	3430	tags=51%, list=23%, signal=67%
CHEN_HOXA5_TARGETS_9HR_UP	192	-0.175838	-2.81054	0	0.000228346	0.018	4918	tags=51%, list=33%, signal=75%
BENPORATH_PROLIFERATION	139	-0.202602	-2.80092	0	0.000276505	0.022	5665	tags=58%, list=38%, signal=93%
MORI_PRE_BI_LYMPHOCYTE_UP	70	-0.284779	-2.79206	0	0.000286286	0.023	6177	tags=70%, list=42%, signal=119%
VERNELL_RETINOBLASTOMA_PATHWAY_UP	69	-0.291596	-2.79116	0	0.000283533	0.023	7086	tags=77%, list=48%, signal=146%
NABA_COLLAGENS	43	-0.363471	-2.78557	0	0.000293164	0.024	2558	tags=53%, list=17%, signal=64%
REACTOME_COLLAGEN_CHAIN_TRIMERIZATION	43	-0.363471	-2.77999	0	0.000302423	0.025	2558	tags=53%, list=17%, signal=64%
BIOCARTA_ETS_PATHWAY	17	-0.564573	-2.77289	0	0.000323467	0.027	4722	tags=88%, list=32%, signal=129%
REACTOME_ACTIVATION_OF_ATR_IN_RESPONSE_TO_REPLICATION_STRESS	37	-0.378495	-2.77158	0	0.000320472	0.027	4421	tags=68%, list=30%, signal=96%
THUM_SYSTOLIC_HEART_FAILURE_UP	370	-0.127556	-2.77045	0	0.000317532	0.027	4969	tags=46%, list=34%, signal=67%
STEIN_ESRRA_TARGETS_RESPONSIVE_TO_ESTROGEN_DN	41	-0.367475	-2.75856	0	0.000373178	0.032	6501	tags=80%, list=44%, signal=143%
PID_EPO_PATHWAY	32	-0.416845	-2.75181	0	0.000381648	0.033	5417	tags=78%, list=37%, signal=123%
CHEMNITZ_RESPONSE_TO_PROSTAGLANDIN_E2_UP	137	-0.197004	-2.73793	0	0.000457773	0.04	3925	tags=46%, list=26%, signal=62%
REACTOME_CELL_CYCLE_CHECKPOINTS	251	-0.150461	-2.73025	0	0.000499003	0.044	3892	tags=41%, list=26%, signal=55%
GAVIN_FOXP3_TARGETS_CLUSTER_P6	81	-0.257272	-2.71854	0	0.000539622	0.048	3529	tags=49%, list=24%, signal=64%
SHEPARD_BMYB_TARGETS	70	-0.272892	-2.69967	0	0.000579753	0.052	3599	tags=51%, list=24%, signal=68%
REACTOME_COLLAGEN_FORMATION	85	-0.251432	-2.69889	0	0.000574756	0.052	3446	tags=48%, list=23%, signal=62%
IGLESIAS_E2F_TARGETS_UP	133	-0.203158	-2.69088	0	0.00064663	0.059	3370	tags=43%, list=23%, signal=55%
REACTOME_REGULATION_OF_PTEN_GENE_TRANSCRIPTION	58	-0.301551	-2.68266	0	0.000706555	0.064	6795	tags=76%, list=46%, signal=140%
REACTOME_MYOGENESIS	25	-0.431657	-2.66349	0	0.000787307	0.071	7845	tags=96%, list=53%, signal=204%
REACTOME_INTEGRIN_CELL_SURFACE_INTERACTIONS	76	-0.264699	-2.66173	0	0.000812639	0.074	4290	tags=55%, list=29%, signal=77%
REACTOME_EXTRACELLULAR_MATRIX_ORGANIZATION	258	-0.14615	-2.66164	0	0.000805923	0.074	3446	tags=38%, list=23%, signal=48%
BLALOCK_ALZHEIMERS_DISEASE_INCIPIENT_UP	332	-0.125545	-2.65005	0	0.000914426	0.084	4210	tags=41%, list=28%, signal=56%
SHEPARD_BMYB_MORPHOLINO_DN	173	-0.173885	-2.63951	0	0.00101066	0.092	6023	tags=58%, list=41%, signal=96%
WIELAND_UP_BY_HBV_INFECTION	71	-0.261887	-2.6381	0	0.0010341	0.095	2819	tags=45%, list=19%, signal=55%
LINDGREN_BLADDER_CANCER_CLUSTER_3_UP	293	-0.132383	-2.63259	0	0.00111884	0.104	7337	tags=62%, list=49%, signal=121%
MARTINEZ_RESPONSE_TO_TRABECTEDIN_DN	257	-0.14437	-2.63041	0	0.00113011	0.105	7474	tags=65%, list=50%, signal=128%
PID_E2F_PATHWAY	66	-0.273509	-2.62403	0	0.00118126	0.111	5848	tags=67%, list=39%, signal=110%
MUELLER_PLURINET	273	-0.13347	-2.62379	0	0.00117204	0.111	5010	tags=47%, list=34%, signal=70%
REACTOME_G1_S_SPECIFIC_TRANSCRIPTION	26	-0.432136	-2.60992	0	0.00128241	0.122	5010	tags=77%, list=34%, signal=116%
GRAESSMANN_RESPONSE_TO_MC_AND_SERUM_DEPRIVATION_UP	188	-0.164923	-2.59498	0	0.00145938	0.14	4921	tags=49%, list=33%, signal=73%
REACTOME_DEGRADATION_OF_THE_EXTRACELLULAR_MATRIX	115	-0.205561	-2.56943	0	0.00185011	0.173	3552	tags=44%, list=24%, signal=58%
CHARAFE_BREAST_CANCER_LUMINAL_VS_MESENCHYMAL_DN	443	-0.104964	-2.56588	0	0.00189406	0.176	7494	tags=61%, list=51%, signal=119%
HOSHIDA_LIVER_CANCER_SUBCLASS_S1	215	-0.14751	-2.56187	0	0.0020251	0.188	3983	tags=41%, list=27%, signal=56%
ZWANG_CLASS_3_TRANSIENTLY_INDUCED_BY_EGF	196	-0.156479	-2.55662	0	0.00210583	0.196	7394	tags=65%, list=50%, signal=129%
CARD_MIR302A_TARGETS	76	-0.250303	-2.55568	0	0.00212832	0.2	8599	tags=83%, list=58%, signal=196%
ODONNELL_TFRC_TARGETS_DN	119	-0.201653	-2.55251	0	0.00215028	0.203	2268	tags=35%, list=15%, signal=41%
SANSOM_APC_MYC_TARGETS	226	-0.146868	-2.54142	0	0.00225602	0.214	8025	tags=69%, list=54%, signal=147%
GROSS_HYPOXIA_VIA_ELK3_UP	194	-0.155968	-2.5409	0	0.00224897	0.215	3527	tags=39%, list=24%, signal=51%
REACTOME_HDACS_DEACETYLATE_HISTONES	31	-0.389994	-2.53223	0	0.00235315	0.224	7144	tags=87%, list=48%, signal=168%
REACTOME_SUMOYLATION_OF_DNA_DAMAGE_RESPONSE_AND_REPAIR_PROTEINS	70	-0.260003	-2.53061	0	0.00238231	0.228	8237	tags=81%, list=56%, signal=182%
RIZ_ERYTHROID_DIFFERENTIATION	70	-0.246395	-2.52987	0	0.0023746	0.23	5049	tags=59%, list=34%, signal=88%
GINESTIER_BREAST_CANCER_ZNF217_AMPLIFIED_DN	299	-0.126483	-2.52883	0	0.00240261	0.235	8874	tags=72%, list=60%, signal=176%
JI_CARCINOGENESIS_BY_KRAS_AND_STK11_DN	16	-0.531431	-2.5226	0	0.00247574	0.241	3250	tags=75%, list=22%, signal=96%
ZHOU_INFLAMMATORY_RESPONSE_LPS_UP	278	-0.130436	-2.52131	0	0.0025213	0.246	7223	tags=62%, list=49%, signal=118%
MANALO_HYPOXIA_DN	269	-0.130277	-2.51747	0	0.00257551	0.251	5490	tags=50%, list=37%, signal=78%
REACTOME_TRANSCRIPTIONAL_REGULATION_BY_TP53	338	-0.120978	-2.51291	0	0.00267191	0.26	5749	tags=51%, list=39%, signal=81%
NABA_CORE_MATRISOME	233	-0.144926	-2.51015	0	0.00274979	0.269	2213	tags=29%, list=15%, signal=34%
PICCALUGA_ANGIOIMMUNOBLASTIC_LYMPHOMA_UP	188	-0.158876	-2.50436	0	0.00281789	0.276	3590	tags=40%, list=24%, signal=52%
BILANGES_SERUM_SENSITIVE_VIA_TSC2	28	-0.396405	-2.50352	0.00198413	0.0028336	0.28	5784	tags=79%, list=39%, signal=129%
REACTOME_G2_M_CHECKPOINTS	133	-0.184735	-2.50093	0	0.00287521	0.285	4421	tags=48%, list=30%, signal=68%
CLASPER_LYMPHATIC_VESSELS_DURING_METASTASIS_DN	34	-0.360425	-2.49843	0	0.00294977	0.295	5135	tags=71%, list=35%, signal=108%
EGUCHI_CELL_CYCLE_RB1_TARGETS	23	-0.444745	-2.4936	0	0.00306532	0.306	5665	tags=83%, list=38%, signal=133%
GREENBAUM_E2A_TARGETS_UP	29	-0.385204	-2.49266	0	0.00306212	0.308	2481	tags=55%, list=17%, signal=66%
REACTOME_SIGNALING_BY_PDGF	57	-0.28532	-2.49195	0	0.00306717	0.31	5411	tags=65%, list=36%, signal=102%
REACTOME_TP53_REGULATES_TRANSCRIPTION_OF_ADDITIONAL_CELL_CYCLE_GENES_WHOSE_EXACT_ROLE_IN_THE_P53_PATHWAY_REMAIN_UNCERTAIN	20	-0.455093	-2.4909	0	0.00308051	0.314	5865	tags=85%, list=40%, signal=140%
WHITFIELD_CELL_CYCLE_M_G1	121	-0.191288	-2.49057	0	0.00306883	0.315	9441	tags=83%, list=64%, signal=226%
PASQUALUCCI_LYMPHOMA_BY_GC_STAGE_DN	151	-0.174566	-2.49021	0	0.00305747	0.315	5785	tags=56%, list=39%, signal=91%
VILLANUEVA_LIVER_CANCER_KRT19_UP	161	-0.168268	-2.48928	0.00199203	0.00307054	0.318	5637	tags=55%, list=38%, signal=87%
HESS_TARGETS_OF_HOXA9_AND_MEIS1_DN	64	-0.268745	-2.48598	0	0.00313262	0.326	5995	tags=67%, list=40%, signal=112%
DUTERTRE_ESTRADIOL_RESPONSE_6HR_UP	215	-0.145614	-2.47818	0.0019685	0.00335278	0.341	5183	tags=49%, list=35%, signal=75%
SCIAN_CELL_CYCLE_TARGETS_OF_TP53_AND_TP73_DN	21	-0.454711	-2.46376	0	0.00369042	0.369	3153	tags=67%, list=21%, signal=85%
PID_RXR_VDR_PATHWAY	24	-0.424672	-2.46031	0	0.00374665	0.376	8541	tags=100%, list=58%, signal=236%
FOSTER_TOLERANT_MACROPHAGE_DN	376	-0.109892	-2.4596	0	0.00373133	0.376	4722	tags=43%, list=32%, signal=61%
GRAESSMANN_APOPTOSIS_BY_SERUM_DEPRIVATION_UP	480	-0.0994214	-2.45371	0	0.00384944	0.385	4258	tags=38%, list=29%, signal=52%
SONG_TARGETS_OF_IE86_CMV_PROTEIN	51	-0.290925	-2.45282	0.004	0.00386508	0.387	6168	tags=71%, list=42%, signal=120%
VANTVEER_BREAST_CANCER_METASTASIS_DN	121	-0.194846	-2.45027	0	0.0038884	0.391	4365	tags=49%, list=29%, signal=69%
VECCHI_GASTRIC_CANCER_EARLY_UP	371	-0.109767	-2.44239	0	0.0041797	0.414	6167	tags=52%, list=42%, signal=87%
REACTOME_CROSSLINKING_OF_COLLAGEN_FIBRILS	18	-0.47382	-2.43528	0	0.00433969	0.428	2045	tags=61%, list=14%, signal=71%
LY_AGING_OLD_DN	51	-0.285618	-2.43185	0	0.00444965	0.439	5665	tags=67%, list=38%, signal=108%
FRASOR_RESPONSE_TO_SERM_OR_FULVESTRANT_DN	45	-0.30467	-2.42779	0	0.00454399	0.453	7029	tags=78%, list=47%, signal=147%
SARRIO_EPITHELIAL_MESENCHYMAL_TRANSITION_UP	162	-0.166432	-2.42637	0	0.00451742	0.453	5248	tags=52%, list=35%, signal=79%
REACTOME_COLLAGEN_BIOSYNTHESIS_AND_MODIFYING_ENZYMES	66	-0.253615	-2.4212	0	0.0046785	0.464	3446	tags=48%, list=23%, signal=63%
KENNY_CTNNB1_TARGETS_UP	48	-0.293088	-2.4158	0	0.00494789	0.485	7407	tags=79%, list=50%, signal=158%
PID_HDAC_CLASSI_PATHWAY	60	-0.272613	-2.40575	0.00195695	0.00525157	0.505	6848	tags=73%, list=46%, signal=136%
LINDGREN_BLADDER_CANCER_CLUSTER_2B	344	-0.111848	-2.40544	0	0.00522156	0.505	2648	tags=29%, list=18%, signal=34%
REACTOME_HOMOLOGOUS_DNA_PAIRING_AND_STRAND_EXCHANGE	42	-0.30993	-2.40347	0	0.00527194	0.512	4597	tags=62%, list=31%, signal=89%
REN_BOUND_BY_E2F	54	-0.280629	-2.40072	0	0.00530775	0.515	5465	tags=65%, list=37%, signal=102%
ODONNELL_TARGETS_OF_MYC_AND_TFRC_DN	44	-0.312038	-2.40007	0	0.00529933	0.517	6171	tags=73%, list=42%, signal=124%
ROZANOV_MMP14_TARGETS_SUBSET	30	-0.358043	-2.39971	0	0.00529121	0.518	3599	tags=60%, list=24%, signal=79%
DER_IFN_BETA_RESPONSE_UP	88	-0.217514	-2.39598	0	0.00539753	0.529	6230	tags=64%, list=42%, signal=109%
KEGG_LYSINE_DEGRADATION	43	-0.307347	-2.39038	0	0.00555951	0.542	6146	tags=72%, list=41%, signal=123%
KORKOLA_TERATOMA	36	-0.336579	-2.37786	0	0.00616077	0.582	4907	tags=67%, list=33%, signal=99%
PASINI_SUZ12_TARGETS_DN	300	-0.117504	-2.37532	0.00211416	0.00623217	0.588	7338	tags=61%, list=49%, signal=118%
BARIS_THYROID_CANCER_DN	55	-0.272653	-2.37335	0	0.00626027	0.593	8104	tags=82%, list=55%, signal=180%
REACTOME_PKMTS_METHYLATE_HISTONE_LYSINES	44	-0.304194	-2.37091	0	0.00634473	0.6	5950	tags=70%, list=40%, signal=117%
DAZARD_UV_RESPONSE_CLUSTER_G6	136	-0.172257	-2.36916	0.003861	0.00637944	0.606	8263	tags=73%, list=56%, signal=163%
GROSS_HYPOXIA_VIA_ELK3_AND_HIF1A_DN	97	-0.202679	-2.36861	0	0.00636535	0.607	6645	tags=65%, list=45%, signal=117%
PID_ILK_PATHWAY	45	-0.301446	-2.36446	0	0.00658403	0.622	8724	tags=89%, list=59%, signal=215%
SENESE_HDAC3_TARGETS_UP	433	-0.0967124	-2.35918	0	0.00679988	0.638	10011	tags=77%, list=68%, signal=230%
REACTOME_RUNX1_INTERACTS_WITH_CO_FACTORS_WHOSE_PRECISE_EFFECT_ON_RUNX1_TARGETS_IS_NOT_KNOWN	36	-0.330527	-2.35674	0	0.00686492	0.642	8703	tags=92%, list=59%, signal=221%
PID_AVB3_INTEGRIN_PATHWAY	73	-0.236819	-2.35188	0.00205761	0.00711007	0.661	6662	tags=68%, list=45%, signal=124%
REACTOME_INTERFERON_SIGNALING	148	-0.164626	-2.35177	0	0.00707975	0.662	9205	tags=78%, list=62%, signal=205%
REACTOME_INTERFERON_ALPHA_BETA_SIGNALING	42	-0.300257	-2.34932	0	0.00716281	0.667	4740	tags=62%, list=32%, signal=91%
GENTILE_RESPONSE_CLUSTER_D3	48	-0.284553	-2.33264	0	0.00785309	0.705	5371	tags=65%, list=36%, signal=101%
REACTOME_PRE_NOTCH_EXPRESSION_AND_PROCESSING	47	-0.287318	-2.32837	0	0.00803042	0.716	3010	tags=49%, list=20%, signal=61%
PID_INTEGRIN1_PATHWAY	63	-0.245479	-2.31876	0.00204499	0.00856497	0.739	4143	tags=52%, list=28%, signal=72%
PID_PLK1_PATHWAY	42	-0.302016	-2.31254	0	0.00888764	0.756	2949	tags=50%, list=20%, signal=62%
SHETH_LIVER_CANCER_VS_TXNIP_LOSS_PAM6	48	-0.285297	-2.31121	0	0.00894654	0.757	2889	tags=48%, list=19%, signal=59%
REACTOME_HDR_THROUGH_SINGLE_STRAND_ANNEALING_SSA	37	-0.312405	-2.30657	0	0.00919181	0.769	4597	tags=62%, list=31%, signal=90%
HAN_JNK_SINGALING_UP	30	-0.35096	-2.30467	0.00193424	0.00926222	0.771	4198	tags=63%, list=28%, signal=88%
THUM_MIR21_TARGETS_HEART_DISEASE_UP	17	-0.474985	-2.30229	0	0.00934471	0.775	816	tags=53%, list=6%, signal=56%
REACTOME_DEADENYLATION_OF_MRNA	23	-0.405024	-2.29993	0	0.00943146	0.777	6253	tags=83%, list=42%, signal=143%
MILI_PSEUDOPODIA_HAPTOTAXIS_UP	480	-0.0924613	-2.29934	0.00204082	0.00940397	0.778	8435	tags=66%, list=57%, signal=148%
ROY_WOUND_BLOOD_VESSEL_UP	47	-0.28508	-2.2981	0	0.00943313	0.778	6513	tags=72%, list=44%, signal=129%
REACTOME_POLO_LIKE_KINASE_MEDIATED_EVENTS	15	-0.499899	-2.29672	0	0.00950017	0.783	2481	tags=67%, list=17%, signal=80%
LU_AGING_BRAIN_UP	243	-0.127882	-2.29455	0.00195695	0.00957901	0.788	7532	tags=63%, list=51%, signal=127%
BIOCARTA_ATM_PATHWAY	20	-0.420107	-2.29144	0.00190476	0.00974911	0.797	6383	tags=85%, list=43%, signal=149%
REACTOME_TRANSCRIPTION_OF_E2F_TARGETS_UNDER_NEGATIVE_CONTROL_BY_DREAM_COMPLEX	17	-0.446994	-2.28264	0.00202429	0.010314	0.814	4719	tags=76%, list=32%, signal=112%
REACTOME_SUMOYLATION_OF_CHROMATIN_ORGANIZATION_PROTEINS	50	-0.270528	-2.28002	0.00191205	0.0104536	0.819	8161	tags=82%, list=55%, signal=182%
WEST_ADRENOCORTICAL_TUMOR_UP	282	-0.118739	-2.27876	0	0.010519	0.824	7054	tags=59%, list=48%, signal=111%
CROMER_TUMORIGENESIS_UP	40	-0.30256	-2.26679	0	0.0114677	0.849	3311	tags=52%, list=22%, signal=67%
STEIN_ESRRA_TARGETS_DN	97	-0.194302	-2.26328	0	0.0116746	0.854	6157	tags=61%, list=42%, signal=103%
CROONQUIST_NRAS_VS_STROMAL_STIMULATION_DN	86	-0.209946	-2.25794	0	0.0120125	0.866	4147	tags=49%, list=28%, signal=67%
REACTOME_ERCC6_CSB_AND_EHMT2_G9A_POSITIVELY_REGULATE_RRNA_EXPRESSION	16	-0.476232	-2.25341	0.00394477	0.0123405	0.877	7774	tags=100%, list=52%, signal=210%
KEGG_ADHERENS_JUNCTION	73	-0.222327	-2.249	0.0041841	0.0126818	0.882	7282	tags=71%, list=49%, signal=139%
DEBIASI_APOPTOSIS_BY_REOVIRUS_INFECTION_UP	258	-0.124872	-2.24787	0.00204082	0.0127064	0.886	7836	tags=65%, list=53%, signal=136%
PID_FANCONI_PATHWAY	44	-0.289354	-2.24619	0.00200803	0.0127543	0.891	8865	tags=89%, list=60%, signal=220%
WHITFIELD_CELL_CYCLE_G1_S	119	-0.173771	-2.23873	0.00206612	0.0133715	0.902	7537	tags=68%, list=51%, signal=137%
KINSEY_TARGETS_OF_EWSR1_FLII_FUSION_DN	301	-0.116015	-2.23619	0	0.0135324	0.907	3537	tags=35%, list=24%, signal=45%
FARMER_BREAST_CANCER_CLUSTER_2	30	-0.339308	-2.23592	0	0.0135003	0.908	3382	tags=57%, list=23%, signal=73%
AFFAR_YY1_TARGETS_DN	216	-0.133672	-2.23255	0.00209205	0.0138104	0.913	3951	tags=40%, list=27%, signal=53%
LY_AGING_PREMATURE_DN	26	-0.371357	-2.23252	0.00423729	0.0137714	0.914	7050	tags=85%, list=48%, signal=161%
SENESE_HDAC1_AND_HDAC2_TARGETS_UP	196	-0.13609	-2.2278	0	0.0141599	0.92	5423	tags=50%, list=37%, signal=78%
BENPORATH_ES_1	342	-0.103211	-2.22278	0.00194932	0.0145373	0.927	6526	tags=54%, list=44%, signal=94%
REACTOME_HDR_THROUGH_HOMOLOGOUS_RECOMBINATION_HRR	66	-0.23475	-2.22156	0	0.0145866	0.928	4623	tags=55%, list=31%, signal=79%
PYEON_CANCER_HEAD_AND_NECK_VS_CERVICAL_UP	172	-0.146481	-2.21872	0	0.0147435	0.932	7681	tags=66%, list=52%, signal=136%
ICHIBA_GRAFT_VERSUS_HOST_DISEASE_D7_UP	87	-0.200853	-2.21549	0	0.0149766	0.936	4198	tags=48%, list=28%, signal=67%
PID_SMAD2_3NUCLEAR_PATHWAY	70	-0.224668	-2.21106	0	0.015289	0.943	10241	tags=91%, list=69%, signal=294%
EINAV_INTERFERON_SIGNATURE_IN_CANCER	21	-0.398987	-2.20975	0	0.0153286	0.943	7508	tags=90%, list=51%, signal=183%
PID_SYNDECAN_1_PATHWAY	43	-0.2935	-2.2093	0	0.0153237	0.944	2558	tags=47%, list=17%, signal=56%
SENGUPTA_NASOPHARYNGEAL_CARCINOMA_WITH_LMP1_UP	337	-0.103016	-2.20205	0.00419287	0.0160705	0.948	8891	tags=70%, list=60%, signal=171%
DAVICIONI_MOLECULAR_ARMS_VS_ERMS_DN	166	-0.148468	-2.19824	0.00621118	0.016389	0.952	2826	tags=34%, list=19%, signal=41%
BROWN_MYELOID_CELL_DEVELOPMENT_UP	122	-0.169322	-2.19644	0	0.0165226	0.954	3466	tags=40%, list=23%, signal=52%
BILD_CTNNB1_ONCOGENIC_SIGNATURE	69	-0.226142	-2.19532	0.00198413	0.016545	0.955	9556	tags=87%, list=64%, signal=243%
MILI_PSEUDOPODIA_CHEMOTAXIS_DN	405	-0.0967051	-2.19426	0	0.0165731	0.955	5452	tags=46%, list=37%, signal=71%
PID_FGF_PATHWAY	51	-0.263458	-2.19214	0	0.0167538	0.958	5411	tags=63%, list=36%, signal=98%
KEGG_CHRONIC_MYELOID_LEUKEMIA	70	-0.220168	-2.18847	0.00608519	0.0170252	0.959	7554	tags=73%, list=51%, signal=148%
REACTOME_NUCLEOSOME_ASSEMBLY	27	-0.355129	-2.18767	0	0.017078	0.96	2433	tags=52%, list=16%, signal=62%
REACTOME_RIP_MEDIATED_NFKB_ACTIVATION_VIA_ZBP1	16	-0.457216	-2.18481	0	0.0173129	0.965	7129	tags=94%, list=48%, signal=180%
KEGG_LEISHMANIA_INFECTION	49	-0.265973	-2.18389	0	0.0173527	0.965	7871	tags=80%, list=53%, signal=169%
FOURNIER_ACINAR_DEVELOPMENT_LATE_2	266	-0.116505	-2.1833	0.0019305	0.01735	0.965	3321	tags=34%, list=22%, signal=43%
REACTOME_TP53_REGULATES_TRANSCRIPTION_OF_GENES_INVOLVED_IN_G2_CELL_CYCLE_ARREST	17	-0.427343	-2.18211	0.0040404	0.0174535	0.966	5010	tags=76%, list=34%, signal=115%
REACTOME_DNA_DAMAGE_BYPASS	48	-0.265166	-2.17477	0.00198807	0.0181324	0.971	4422	tags=56%, list=30%, signal=80%
BIOCARTA_MCM_PATHWAY	18	-0.425041	-2.17329	0	0.0181746	0.971	6062	tags=83%, list=41%, signal=141%
BIOCARTA_KERATINOCYTE_PATHWAY	44	-0.270858	-2.17304	0.00208768	0.0181371	0.972	4758	tags=59%, list=32%, signal=87%
DURCHDEWALD_SKIN_CARCINOGENESIS_DN	235	-0.124336	-2.16678	0	0.0188349	0.975	8912	tags=72%, list=60%, signal=178%
PID_BCR_5PATHWAY	58	-0.241998	-2.16644	0.00190114	0.0188155	0.975	6652	tags=69%, list=45%, signal=125%
GARGALOVIC_RESPONSE_TO_OXIDIZED_PHOSPHOLIPIDS_YELLOW_UP	30	-0.325088	-2.16191	0.006	0.0191953	0.977	7546	tags=83%, list=51%, signal=169%
GOTZMANN_EPITHELIAL_TO_MESENCHYMAL_TRANSITION_UP	63	-0.230622	-2.15878	0	0.0194894	0.978	4833	tags=56%, list=33%, signal=82%
REACTOME_ACTIVATION_OF_THE_PRE_REPLICATIVE_COMPLEX	32	-0.310565	-2.15681	0.00396825	0.0196475	0.979	6526	tags=75%, list=44%, signal=134%
KEGG_ECM_RECEPTOR_INTERACTION	77	-0.209604	-2.15427	0.00201613	0.0199522	0.98	953	tags=27%, list=6%, signal=29%
LU_EZH2_TARGETS_DN	348	-0.0996578	-2.15284	0	0.0200713	0.98	6525	tags=54%, list=44%, signal=94%
REACTOME_ZBP1_DAI_MEDIATED_INDUCTION_OF_TYPE_I_IFNS	19	-0.414491	-2.15281	0.00428265	0.0200023	0.98	7129	tags=89%, list=48%, signal=172%
BENPORATH_ES_CORE_NINE_CORRELATED	92	-0.188766	-2.14874	0.00608519	0.0204535	0.982	7050	tags=66%, list=48%, signal=126%
SANSOM_APC_TARGETS_UP	117	-0.169898	-2.14666	0.00193798	0.0206346	0.983	8273	tags=73%, list=56%, signal=163%
YANAGIHARA_ESX1_TARGETS	26	-0.343534	-2.13995	0	0.0213968	0.988	8032	tags=88%, list=54%, signal=193%
RHODES_UNDIFFERENTIATED_CANCER	63	-0.235205	-2.13844	0.00408163	0.0215235	0.988	3824	tags=49%, list=26%, signal=66%
REACTOME_TRAF6_MEDIATED_NF_KB_ACTIVATION	22	-0.383428	-2.13514	0.00566038	0.0219181	0.988	7129	tags=86%, list=48%, signal=166%
REACTOME_SUMOYLATION_OF_RNA_BINDING_PROTEINS	41	-0.284313	-2.13285	0	0.0222103	0.988	9177	tags=90%, list=62%, signal=236%
REACTOME_DISEASES_OF_IMMUNE_SYSTEM	23	-0.37503	-2.13252	0.00199601	0.0221546	0.988	6697	tags=83%, list=45%, signal=150%
SMID_BREAST_CANCER_RELAPSE_IN_BRAIN_UP	30	-0.325872	-2.1299	0.0019802	0.0223894	0.988	4075	tags=60%, list=27%, signal=83%
BIOCARTA_STRESS_PATHWAY	23	-0.375379	-2.12729	0	0.0226317	0.99	4758	tags=70%, list=32%, signal=102%
REACTOME_G0_AND_EARLY_G1	25	-0.357797	-2.12284	0.00206612	0.0232978	0.99	5973	tags=76%, list=40%, signal=127%
WANG_SMARCE1_TARGETS_UP	270	-0.115319	-2.12121	0.0019685	0.0235113	0.99	4143	tags=39%, list=28%, signal=53%
REACTOME_PROCESSING_OF_CAPPED_INTRON_CONTAINING_PRE_MRNA	229	-0.122587	-2.11979	0	0.0236658	0.99	9671	tags=77%, list=65%, signal=219%
REACTOME_APOPTOTIC_EXECUTION_PHASE	44	-0.263524	-2.11167	0.00199601	0.0248989	0.99	7899	tags=80%, list=53%, signal=170%
REACTOME_SUMOYLATION_OF_DNA_REPLICATION_PROTEINS	41	-0.276846	-2.11118	0.0019685	0.0248827	0.99	9649	tags=93%, list=65%, signal=265%
REACTOME_DNA_DOUBLE_STRAND_BREAK_RESPONSE	43	-0.272189	-2.10976	0.00201207	0.0249956	0.991	4597	tags=58%, list=31%, signal=84%
OZEN_MIR125B1_TARGETS	22	-0.375697	-2.1045	0.00191205	0.0258041	0.997	3200	tags=59%, list=22%, signal=75%
JECHLINGER_EPITHELIAL_TO_MESENCHYMAL_TRANSITION_UP	58	-0.239217	-2.10297	0	0.0259925	0.997	3370	tags=47%, list=23%, signal=60%
PID_AURORA_B_PATHWAY	36	-0.29103	-2.1022	0.00412371	0.026029	0.997	2286	tags=44%, list=15%, signal=52%
MOSERLE_IFNA_RESPONSE	18	-0.40307	-2.09977	0.00601202	0.0263914	0.997	4740	tags=72%, list=32%, signal=106%
BIOCARTA_NFKB_PATHWAY	19	-0.407645	-2.09933	0	0.0263558	0.997	8791	tags=100%, list=59%, signal=245%
REACTOME_MITOTIC_PROMETAPHASE	184	-0.131156	-2.09735	0	0.0265502	0.997	9603	tags=78%, list=65%, signal=218%
REACTOME_CHROMOSOME_MAINTENANCE	61	-0.227401	-2.09517	0.00189036	0.026855	0.997	4421	tags=52%, list=30%, signal=74%
KIM_GLIS2_TARGETS_UP	68	-0.215847	-2.0921	0	0.027236	0.997	7717	tags=74%, list=52%, signal=153%
REACTOME_KINESINS	49	-0.253299	-2.09017	0.00570342	0.0274757	0.998	4730	tags=57%, list=32%, signal=84%
SHEN_SMARCA2_TARGETS_UP	405	-0.0904072	-2.08922	0.00195695	0.0275148	0.998	10375	tags=79%, list=70%, signal=255%
STEGER_ADIPOGENESIS_DN	25	-0.344217	-2.08593	0.00196078	0.028078	0.998	6174	tags=76%, list=42%, signal=130%
REACTOME_SIGNALING_BY_HIPPO	20	-0.390801	-2.0836	0.00392927	0.0283454	0.998	4593	tags=70%, list=31%, signal=101%
LI_INDUCED_T_TO_NATURAL_KILLER_DN	119	-0.164847	-2.0823	0.00608519	0.0284361	0.999	5924	tags=56%, list=40%, signal=93%
LINDGREN_BLADDER_CANCER_CLUSTER_1_DN	341	-0.095438	-2.07814	0.00394477	0.029113	0.999	8662	tags=68%, list=58%, signal=159%
BIOCARTA_VDR_PATHWAY	24	-0.349699	-2.07464	0.0063425	0.0295518	0.999	9033	tags=96%, list=61%, signal=245%
REACTOME_NON_INTEGRIN_MEMBRANE_ECM_INTERACTIONS	59	-0.230624	-2.07417	0	0.0295606	0.999	2375	tags=39%, list=16%, signal=46%
SCHAEFFER_PROSTATE_DEVELOPMENT_6HR_DN	421	-0.087759	-2.07393	0	0.0294926	0.999	10006	tags=76%, list=67%, signal=227%
ONDER_CDH1_TARGETS_1_DN	135	-0.154943	-2.07009	0.00578035	0.030036	0.999	4973	tags=49%, list=34%, signal=73%
PID_BARD1_PATHWAY	29	-0.330006	-2.06991	0.00197239	0.0299673	0.999	3809	tags=59%, list=26%, signal=79%
SMID_BREAST_CANCER_LUMINAL_A_DN	16	-0.432486	-2.0689	0.00195695	0.0300281	0.999	5642	tags=81%, list=38%, signal=131%
RUIZ_TNC_TARGETS_DN	135	-0.150754	-2.0667	0	0.0303504	1	5364	tags=51%, list=36%, signal=79%
ICHIBA_GRAFT_VERSUS_HOST_DISEASE_35D_UP	106	-0.170457	-2.06594	0.00392157	0.0303387	1	4765	tags=49%, list=32%, signal=72%
HUANG_GATA2_TARGETS_UP	127	-0.157056	-2.0651	0	0.0303669	1	2829	tags=35%, list=19%, signal=42%
REACTOME_INTERLEUKIN_6_FAMILY_SIGNALING	20	-0.379495	-2.06471	0.00436681	0.0303337	1	6243	tags=80%, list=42%, signal=138%
TURASHVILI_BREAST_DUCTAL_CARCINOMA_VS_DUCTAL_NORMAL_UP	44	-0.260544	-2.06377	0	0.03041	1	867	tags=32%, list=6%, signal=34%
BORCZUK_MALIGNANT_MESOTHELIOMA_UP	280	-0.10727	-2.06295	0	0.0304503	1	11837	tags=90%, list=80%, signal=440%
WANG_RESPONSE_TO_GSK3_INHIBITOR_SB216763_DN	330	-0.0980271	-2.06277	0	0.0303861	1	8464	tags=67%, list=57%, signal=152%
MCCLUNG_COCAIN_REWARD_4WK	55	-0.233997	-2.0607	0.00192678	0.0306869	1	8675	tags=82%, list=59%, signal=196%
DACOSTA_UV_RESPONSE_VIA_ERCC3_COMMON_DN	449	-0.0846502	-2.06	0.00208768	0.0307218	1	10341	tags=78%, list=70%, signal=250%
RICKMAN_TUMOR_DIFFERENTIATED_WELL_VS_POORLY_UP	221	-0.117516	-2.05716	0.00828157	0.0311358	1	8683	tags=70%, list=59%, signal=167%
CHEN_ETV5_TARGETS_TESTIS	20	-0.382386	-2.05466	0.00601202	0.0314999	1	3235	tags=60%, list=22%, signal=77%
DEBIASI_APOPTOSIS_BY_REOVIRUS_INFECTION_DN	260	-0.110877	-2.05451	0.0100402	0.0314246	1	8365	tags=67%, list=56%, signal=152%
DAZARD_RESPONSE_TO_UV_SCC_DN	111	-0.170679	-2.05211	0.00613497	0.0317674	1	8442	tags=74%, list=57%, signal=170%
PETRETTO_CARDIAC_HYPERTROPHY	34	-0.29516	-2.05044	0.00782779	0.0320024	1	3048	tags=50%, list=21%, signal=63%
SANA_RESPONSE_TO_IFNG_UP	43	-0.262516	-2.04902	0.0020202	0.0321803	1	4740	tags=58%, list=32%, signal=85%
DOUGLAS_BMI1_TARGETS_DN	288	-0.106855	-2.04846	0.00826446	0.0322009	1	7199	tags=59%, list=49%, signal=113%
BYSTROEM_CORRELATED_WITH_IL5_DN	52	-0.248467	-2.04499	0.00583658	0.0327058	1	8305	tags=81%, list=56%, signal=183%
BYSTRYKH_HEMATOPOIESIS_STEM_CELL_AND_BRAIN_QTL_TRANS	143	-0.149582	-2.04144	0.003861	0.0333433	1	3507	tags=38%, list=24%, signal=50%
VANTVEER_BREAST_CANCER_POOR_PROGNOSIS	53	-0.245749	-2.0401	0.00591716	0.0335187	1	2245	tags=40%, list=15%, signal=47%
RUIZ_TNC_TARGETS_UP	143	-0.14525	-2.0397	0.00414079	0.0334683	1	4089	tags=42%, list=28%, signal=57%
KIM_WT1_TARGETS_DN	436	-0.0835959	-2.03945	0.00392157	0.0334265	1	5803	tags=47%, list=39%, signal=75%
REACTOME_OXIDATIVE_STRESS_INDUCED_SENESCENCE	60	-0.220432	-2.0381	0.0019084	0.0336038	1	6383	tags=65%, list=43%, signal=114%
REACTOME_ESTROGEN_DEPENDENT_GENE_EXPRESSION	87	-0.182336	-2.03604	0.00823045	0.0338669	1	10265	tags=87%, list=69%, signal=282%
PID_TCPTP_PATHWAY	41	-0.266462	-2.03457	0.00813008	0.034039	1	4740	tags=59%, list=32%, signal=86%
ABRAMSON_INTERACT_WITH_AIRE	40	-0.270922	-2.03328	0.00407332	0.0341265	1	6744	tags=73%, list=45%, signal=133%
REACTOME_CARGO_CONCENTRATION_IN_THE_ER	30	-0.303961	-2.03326	0.00386847	0.0340261	1	6376	tags=73%, list=43%, signal=128%
REACTOME_TRANSPORT_OF_MATURE_TRANSCRIPT_TO_CYTOPLASM	77	-0.197998	-2.03322	0.011257	0.0339181	1	8826	tags=79%, list=60%, signal=195%
REACTOME_SIGNALING_BY_FGFR1_IN_DISEASE	32	-0.300806	-2.0312	0.00446429	0.0342254	1	7597	tags=81%, list=51%, signal=166%
YU_MYC_TARGETS_UP	41	-0.267149	-2.02925	0.010142	0.0345386	1	3645	tags=51%, list=25%, signal=68%
NUNODA_RESPONSE_TO_DASATINIB_IMATINIB_UP	29	-0.314952	-2.02473	0.0040404	0.0353633	1	4543	tags=62%, list=31%, signal=89%
REACTOME_HOST_INTERACTIONS_WITH_INFLUENZA_FACTORS	36	-0.283638	-2.02269	0.00194553	0.0356509	1	8161	tags=83%, list=55%, signal=185%
BOQUEST_STEM_CELL_UP	236	-0.111431	-2.02259	0.00988142	0.0355595	1	5160	tags=46%, list=35%, signal=69%
SMIRNOV_CIRCULATING_ENDOTHELIOCYTES_IN_CANCER_UP	134	-0.151275	-2.02166	0.00205339	0.035669	1	8732	tags=74%, list=59%, signal=178%
REACTOME_FACTORS_INVOLVED_IN_MEGAKARYOCYTE_DEVELOPMENT_AND_PLATELET_PRODUCTION	121	-0.156559	-2.01963	0.00798403	0.0359286	1	4928	tags=49%, list=33%, signal=72%
BOYAULT_LIVER_CANCER_SUBCLASS_G3_UP	183	-0.124543	-2.01834	0.0039604	0.0361069	1	6522	tags=56%, list=44%, signal=99%
NAKAMURA_CANCER_MICROENVIRONMENT_DN	40	-0.267584	-2.01828	0.00607287	0.0360113	1	7164	tags=75%, list=48%, signal=145%
STEARMAN_TUMOR_FIELD_EFFECT_UP	25	-0.344477	-2.01519	0.00580271	0.0365633	1	3798	tags=60%, list=26%, signal=81%
GRUETZMANN_PANCREATIC_CANCER_UP	310	-0.0958653	-2.01181	0.00204499	0.0372812	1	3392	tags=32%, list=23%, signal=41%
BOYAULT_LIVER_CANCER_SUBCLASS_G1_UP	104	-0.168634	-2.01157	0	0.0372184	1	10206	tags=86%, list=69%, signal=273%
PID_AR_PATHWAY	55	-0.227798	-2.00908	0.00400802	0.037692	1	8497	tags=80%, list=57%, signal=187%
SCIBETTA_KDM5B_TARGETS_DN	75	-0.195927	-2.00837	0.00776699	0.0377334	1	3832	tags=45%, list=26%, signal=61%
KEGG_FOCAL_ADHESION	186	-0.128609	-2.00832	0.00828157	0.0376269	1	8321	tags=69%, list=56%, signal=155%
KEGG_REGULATION_OF_ACTIN_CYTOSKELETON	189	-0.127834	-2.00699	0.00397614	0.0377883	1	10681	tags=85%, list=72%, signal=299%
BIOCARTA_TOLL_PATHWAY	25	-0.333813	-2.0069	0.00408998	0.0376861	1	6328	tags=76%, list=43%, signal=132%
SEIDEN_ONCOGENESIS_BY_MET	85	-0.18294	-2.00553	0.00604839	0.0379158	1	7072	tags=66%, list=48%, signal=125%
KEGG_JAK_STAT_SIGNALING_PATHWAY	95	-0.175372	-2.00542	0.00595238	0.0378176	1	5845	tags=57%, list=39%, signal=93%
PID_SMAD2_3PATHWAY	16	-0.415716	-2.00063	0.00195312	0.0387648	1	6817	tags=88%, list=46%, signal=162%
GENTILE_UV_RESPONSE_CLUSTER_D6	32	-0.301638	-1.99563	0.00395257	0.039711	1	8048	tags=84%, list=54%, signal=184%
BILD_HRAS_ONCOGENIC_SIGNATURE	205	-0.120185	-1.99307	0.00398406	0.0401843	1	5259	tags=47%, list=35%, signal=72%
ZWANG_CLASS_1_TRANSIENTLY_INDUCED_BY_EGF	423	-0.0850404	-1.98737	0.00588235	0.0413843	1	5015	tags=42%, list=34%, signal=62%
SESTO_RESPONSE_TO_UV_C5	46	-0.25248	-1.98323	0.00643777	0.0422997	1	7550	tags=76%, list=51%, signal=155%
AMIT_EGF_RESPONSE_40_MCF10A	17	-0.395824	-1.98107	0.00998004	0.0427818	1	7221	tags=88%, list=49%, signal=172%
PID_RB_1PATHWAY	57	-0.224353	-1.97926	0.0094697	0.0431608	1	5271	tags=58%, list=36%, signal=89%
PID_AR_TF_PATHWAY	48	-0.237515	-1.97884	0.0020202	0.0431472	1	8846	tags=83%, list=60%, signal=206%
BROWNE_HCMV_INFECTION_12HR_UP	99	-0.172316	-1.97416	0.0040404	0.0442614	1	6299	tags=60%, list=42%, signal=103%
TAKAO_RESPONSE_TO_UVB_RADIATION_DN	90	-0.178728	-1.97352	0.00411523	0.0442713	1	4945	tags=51%, list=33%, signal=76%
PID_MET_PATHWAY	76	-0.190316	-1.97256	0.00204082	0.0443623	1	4997	tags=53%, list=34%, signal=79%
FINETTI_BREAST_CANCER_KINOME_RED	16	-0.4171	-1.9724	0.008	0.0442711	1	3090	tags=63%, list=21%, signal=79%
SPIRA_SMOKERS_LUNG_CANCER_UP	31	-0.295093	-1.9716	0.00617284	0.0443833	1	4722	tags=61%, list=32%, signal=90%
WONG_EMBRYONIC_STEM_CELL_CORE	323	-0.09495	-1.96995	0.00400802	0.0446023	1	6473	tags=53%, list=44%, signal=92%
REACTOME_RESOLUTION_OF_SISTER_CHROMATID_COHESION	114	-0.151767	-1.96578	0.0102041	0.0455623	1	9603	tags=80%, list=65%, signal=225%
REACTOME_CYCLIN_A_B1_B2_ASSOCIATED_EVENTS_DURING_G2_M_TRANSITION	25	-0.325092	-1.96568	0.00956023	0.0454468	1	5271	tags=68%, list=36%, signal=105%
REACTOME_GROWTH_HORMONE_RECEPTOR_SIGNALING	21	-0.360149	-1.96489	0.00386847	0.0455733	1	5259	tags=71%, list=35%, signal=111%
LINDVALL_IMMORTALIZED_BY_TERT_DN	68	-0.198662	-1.9641	0.0101833	0.0456293	1	3392	tags=43%, list=23%, signal=55%
PID_TELOMERASE_PATHWAY	62	-0.214729	-1.96391	0.00986193	0.0455436	1	4722	tags=53%, list=32%, signal=78%
KEGG_NOD_LIKE_RECEPTOR_SIGNALING_PATHWAY	43	-0.247179	-1.95886	0.00988142	0.0467355	1	9449	tags=88%, list=64%, signal=243%
REACTOME_REGULATION_OF_RUNX1_EXPRESSION_AND_ACTIVITY	17	-0.390518	-1.95835	0.004	0.046687	1	2939	tags=59%, list=20%, signal=73%
REACTOME_SYNDECAN_INTERACTIONS	27	-0.310704	-1.95803	0.0020284	0.0466246	1	894	tags=37%, list=6%, signal=39%
REACTOME_SIGNALING_BY_SCF_KIT	41	-0.261133	-1.95471	0.00421053	0.0474442	1	5542	tags=63%, list=37%, signal=101%
BRUINS_UVC_RESPONSE_EARLY_LATE	278	-0.102604	-1.94665	0.00204918	0.0495847	1	5708	tags=49%, list=38%, signal=77%
REACTOME_TOLL_LIKE_RECEPTOR_TLR1:TLR2_CASCADE	92	-0.172817	-1.94412	0.0130597	0.0502182	1	7285	tags=66%, list=49%, signal=130%
REACTOME_ZINC_TRANSPORTERS	15	-0.410155	-1.94309	0.00589391	0.0503948	1	5787	tags=80%, list=39%, signal=131%
REACTOME_TRAF6_MEDIATED_IRF7_ACTIVATION	15	-0.412531	-1.94162	0.0093633	0.0506858	1	3775	tags=67%, list=25%, signal=89%
HOWLIN_CITED1_TARGETS_1_UP	30	-0.297756	-1.94126	0.00583658	0.050624	1	6962	tags=77%, list=47%, signal=144%
REACTOME_SUMOYLATION_OF_DNA_METHYLATION_PROTEINS	15	-0.41457	-1.94046	0.00623701	0.0507146	1	6710	tags=87%, list=45%, signal=158%
REACTOME_ANTIVIRAL_MECHANISM_BY_IFN_STIMULATED_GENES	70	-0.196828	-1.93853	0.00199601	0.0511225	1	8322	tags=76%, list=56%, signal=172%
DUTERTRE_ESTRADIOL_RESPONSE_24HR_DN	476	-0.0776265	-1.93849	0.00414938	0.0509966	1	7982	tags=61%, list=54%, signal=129%
REACTOME_TRANSCRIPTIONAL_REGULATION_BY_E2F6	32	-0.287625	-1.93843	0.00591716	0.0508819	1	7792	tags=81%, list=53%, signal=171%
KEGG_DNA_REPLICATION	35	-0.275762	-1.93832	0.00761905	0.0507957	1	5665	tags=66%, list=38%, signal=106%
LE_NEURONAL_DIFFERENTIATION_DN	18	-0.377949	-1.93787	0.012024	0.0507627	1	2641	tags=56%, list=18%, signal=68%
TSAI_RESPONSE_TO_IONIZING_RADIATION	129	-0.145187	-1.93769	0.00612245	0.0506843	1	4763	tags=47%, list=32%, signal=68%
REACTOME_DISEASES_ASSOCIATED_WITH_GLYCOSAMINOGLYCAN_METABOLISM	41	-0.257207	-1.93389	0.00588235	0.0516392	1	3792	tags=51%, list=26%, signal=69%
SCHAEFFER_PROSTATE_DEVELOPMENT_AND_CANCER_BOX4_DN	31	-0.289313	-1.93375	0.00790514	0.051531	1	3851	tags=55%, list=26%, signal=74%
DELACROIX_RARG_BOUND_MEF	328	-0.0939049	-1.93206	0.00395257	0.0518892	1	7273	tags=58%, list=49%, signal=112%
RAMALHO_STEMNESS_UP	183	-0.122944	-1.93174	0.0104603	0.0518504	1	9381	tags=75%, list=63%, signal=203%
REACTOME_MITOTIC_G1_G1_S_PHASES	143	-0.136131	-1.92937	0.011811	0.0523609	1	2253	tags=29%, list=15%, signal=33%
SENESE_HDAC2_TARGETS_UP	100	-0.167797	-1.92908	0.00591716	0.0522828	1	8353	tags=73%, list=56%, signal=166%
PID_ATR_PATHWAY	38	-0.269643	-1.92556	0.0141414	0.0531579	1	4597	tags=58%, list=31%, signal=84%
HUMMERICH_MALIGNANT_SKIN_TUMOR_DN	15	-0.403929	-1.92516	0.00823045	0.0531256	1	2914	tags=60%, list=20%, signal=75%
LIU_SOX4_TARGETS_UP	129	-0.144359	-1.92457	0.00798403	0.0531889	1	8338	tags=71%, list=56%, signal=160%
KAUFFMANN_DNA_REPLICATION_GENES	133	-0.146575	-1.92045	0.0059761	0.0542807	1	5762	tags=53%, list=39%, signal=87%
BOCHKIS_FOXA2_TARGETS	337	-0.0909916	-1.91774	0.0119522	0.0549141	1	3302	tags=31%, list=22%, signal=39%
GEORGES_CELL_CYCLE_MIR192_TARGETS	58	-0.204618	-1.9157	0.0100604	0.0554346	1	9249	tags=83%, list=62%, signal=219%
KEGG_PATHWAYS_IN_CANCER	307	-0.0944895	-1.91393	0.0116505	0.0558741	1	9978	tags=77%, list=67%, signal=229%
REACTOME_INTRA_GOLGI_AND_RETROGRADE_GOLGI_TO_ER_TRAFFIC	184	-0.118717	-1.90817	0.00630252	0.0576215	1	10188	tags=80%, list=69%, signal=254%
NAKAMURA_CANCER_MICROENVIRONMENT_UP	19	-0.367362	-1.90209	0.011583	0.0594848	1	804	tags=42%, list=5%, signal=44%
BENPORATH_NOS_TARGETS	167	-0.125694	-1.90058	0.00198413	0.059859	1	11564	tags=90%, list=78%, signal=406%
FULCHER_INFLAMMATORY_RESPONSE_LECTIN_VS_LPS_DN	361	-0.086503	-1.89986	0.0060241	0.0599197	1	7210	tags=57%, list=49%, signal=108%
REACTOME_TOLL_LIKE_RECEPTOR_4_TLR4_CASCADE	120	-0.145747	-1.89917	0.00635593	0.0600169	1	7371	tags=64%, list=50%, signal=127%
REACTOME_DEADENYLATION_DEPENDENT_MRNA_DECAY	53	-0.220606	-1.89903	0.00980392	0.0599186	1	6253	tags=64%, list=42%, signal=111%
VERHAAK_GLIOBLASTOMA_MESENCHYMAL	191	-0.118824	-1.89807	0.00790514	0.0601038	1	8353	tags=68%, list=56%, signal=154%
KEGG_SMALL_CELL_LUNG_CANCER	83	-0.174935	-1.89736	0.0154143	0.0602259	1	5996	tags=58%, list=40%, signal=97%
REACTOME_TRANSCRIPTIONAL_REGULATION_OF_WHITE_ADIPOCYTE_DIFFERENTIATION	76	-0.186724	-1.89636	0.00811359	0.0603909	1	7586	tags=70%, list=51%, signal=142%
KIM_WT1_TARGETS_12HR_DN	196	-0.115726	-1.89372	0.0114286	0.0610749	1	4435	tags=41%, list=30%, signal=58%
IIZUKA_LIVER_CANCER_PROGRESSION_G1_G2_DN	24	-0.32977	-1.88869	0.00606061	0.0626422	1	6857	tags=79%, list=46%, signal=147%
MA_MYELOID_DIFFERENTIATION_DN	33	-0.27631	-1.8882	0.00394477	0.0626778	1	4899	tags=61%, list=33%, signal=90%
BAKKER_FOXO3_TARGETS_UP	53	-0.224992	-1.88507	0.0106383	0.0636377	1	5349	tags=58%, list=36%, signal=91%
JOHNSTONE_PARVB_TARGETS_2_DN	317	-0.0913541	-1.88452	0.0104603	0.0636652	1	5691	tags=47%, list=38%, signal=75%
RIZ_ERYTHROID_DIFFERENTIATION_HBZ	30	-0.287159	-1.8843	0.0163265	0.0636053	1	7613	tags=80%, list=51%, signal=164%
REACTOME_METAL_ION_SLC_TRANSPORTERS	24	-0.318589	-1.88394	0.0113636	0.0635711	1	5787	tags=71%, list=39%, signal=116%
SIMBULAN_UV_RESPONSE_IMMORTALIZED_DN	30	-0.290592	-1.88301	0.00823045	0.0637459	1	4597	tags=60%, list=31%, signal=87%
REACTOME_SIGNALING_BY_ERYTHROPOIETIN	24	-0.314805	-1.88152	0.0121951	0.0640884	1	5843	tags=71%, list=39%, signal=117%
DACOSTA_UV_RESPONSE_VIA_ERCC3_XPCS_DN	82	-0.173354	-1.88036	0.00992064	0.06436	1	9559	tags=82%, list=64%, signal=229%
HOSHIDA_LIVER_CANCER_SURVIVAL_UP	65	-0.198747	-1.87946	0.00401606	0.0645258	1	8700	tags=78%, list=59%, signal=189%
REACTOME_RESOLUTION_OF_D_LOOP_STRUCTURES	33	-0.273151	-1.87919	0.0135397	0.0644646	1	5395	tags=64%, list=36%, signal=100%
PID_ERBB1_RECEPTOR_PROXIMAL_PATHWAY	35	-0.265634	-1.87775	0.0162933	0.0647635	1	6662	tags=71%, list=45%, signal=129%
REACTOME_DNA_STRAND_ELONGATION	32	-0.274812	-1.87555	0.0182186	0.0653789	1	5665	tags=66%, list=38%, signal=106%
BERENJENO_ROCK_SIGNALING_NOT_VIA_RHOA_DN	46	-0.237262	-1.87554	0.00796813	0.0652211	1	6808	tags=70%, list=46%, signal=128%
YANG_BCL3_TARGETS_UP	291	-0.094224	-1.8752	0.00988142	0.0651646	1	2045	tags=23%, list=14%, signal=26%
REACTOME_REGULATION_OF_KIT_SIGNALING	16	-0.39578	-1.87471	0.00621118	0.0651812	1	5259	tags=75%, list=35%, signal=116%
YAO_TEMPORAL_RESPONSE_TO_PROGESTERONE_CLUSTER_15	33	-0.268807	-1.87155	0.0139442	0.0661928	1	5010	tags=61%, list=34%, signal=91%
BERENJENO_TRANSFORMED_BY_RHOA_FOREVER_DN	26	-0.307801	-1.87136	0.0185529	0.0661002	1	3999	tags=58%, list=27%, signal=79%
PID_MYC_REPRESS_PATHWAY	58	-0.208746	-1.87004	0.0173077	0.0664976	1	3820	tags=47%, list=26%, signal=62%
PLASARI_TGFB1_TARGETS_10HR_DN	244	-0.104037	-1.87002	0.0117188	0.0663456	1	8692	tags=69%, list=59%, signal=164%
ONO_FOXP3_TARGETS_DN	27	-0.299893	-1.86884	0.0137525	0.0666477	1	5996	tags=70%, list=40%, signal=118%
TARTE_PLASMA_CELL_VS_PLASMABLAST_DN	286	-0.0971999	-1.86859	0.00764818	0.0665798	1	5586	tags=47%, list=38%, signal=74%
REACTOME_MRNA_SPLICING	182	-0.120527	-1.86452	0.00584795	0.0679266	1	10944	tags=86%, list=74%, signal=323%
LIAO_METASTASIS	484	-0.0744715	-1.86228	0.00603622	0.0685727	1	7173	tags=56%, list=48%, signal=104%
NIKOLSKY_BREAST_CANCER_8P12_P11_AMPLICON	52	-0.21926	-1.861	0.0102669	0.0688552	1	5030	tags=56%, list=34%, signal=84%
HOLLEMAN_VINCRISTINE_RESISTANCE_B_ALL_UP	35	-0.270218	-1.86072	0.012685	0.0688255	1	7865	tags=80%, list=53%, signal=170%
PID_P38_ALPHA_BETA_DOWNSTREAM_PATHWAY	37	-0.261604	-1.85849	0.0180361	0.0694788	1	5749	tags=65%, list=39%, signal=106%
LANDIS_BREAST_CANCER_PROGRESSION_DN	67	-0.197076	-1.85481	0.0177165	0.0705783	1	4616	tags=51%, list=31%, signal=73%
IVANOVSKA_MIR106B_TARGETS	83	-0.171892	-1.85269	0.0125	0.0712928	1	6934	tags=64%, list=47%, signal=119%
REACTOME_NONHOMOLOGOUS_END_JOINING_NHEJ	35	-0.273775	-1.85149	0.020284	0.0715796	1	4000	tags=54%, list=27%, signal=74%
ZHANG_BREAST_CANCER_PROGENITORS_DN	122	-0.147579	-1.8511	0.0159363	0.0715286	1	5244	tags=50%, list=35%, signal=77%
HENDRICKS_SMARCA4_TARGETS_DN	40	-0.251725	-1.84878	0.012474	0.0722965	1	3692	tags=50%, list=25%, signal=66%
VANTVEER_BREAST_CANCER_ESR1_DN	235	-0.103109	-1.84867	0.0137795	0.0721838	1	9411	tags=74%, list=63%, signal=198%
TARTE_PLASMA_CELL_VS_B_LYMPHOCYTE_DN	31	-0.278684	-1.84515	0.013834	0.0734577	1	3530	tags=52%, list=24%, signal=68%
REACTOME_REGULATION_OF_MECP2_EXPRESSION_AND_ACTIVITY	30	-0.282333	-1.84161	0.0178926	0.074689	1	6696	tags=73%, list=45%, signal=133%
PID_P53_DOWNSTREAM_PATHWAY	124	-0.143	-1.83807	0.0120724	0.0758646	1	6029	tags=55%, list=41%, signal=92%
BOYLAN_MULTIPLE_MYELOMA_C_UP	42	-0.244927	-1.83639	0.0141129	0.0763666	1	8382	tags=81%, list=57%, signal=186%
KEGG_TOLL_LIKE_RECEPTOR_SIGNALING_PATHWAY	74	-0.186469	-1.83564	0.0103734	0.076547	1	9672	tags=84%, list=65%, signal=240%
RHODES_CANCER_META_SIGNATURE	61	-0.198051	-1.83444	0.0101833	0.076893	1	3153	tags=41%, list=21%, signal=52%
PARK_HSC_MARKERS	38	-0.252595	-1.82953	0.0118577	0.0788154	1	9531	tags=89%, list=64%, signal=250%
ZHU_CMV_24_HR_DN	76	-0.178391	-1.82884	0.0116279	0.0788874	1	7904	tags=71%, list=53%, signal=151%
ANDERSEN_CHOLANGIOCARCINOMA_CLASS2	121	-0.138869	-1.82534	0.0206612	0.0801715	1	8864	tags=74%, list=60%, signal=181%
ZHOU_INFLAMMATORY_RESPONSE_FIMA_UP	373	-0.0853344	-1.82523	0.0140281	0.0800286	1	6916	tags=55%, list=47%, signal=100%
PID_ATM_PATHWAY	33	-0.266354	-1.82447	0.0208768	0.0802513	1	4597	tags=58%, list=31%, signal=83%
BROWNE_HCMV_INFECTION_6HR_DN	147	-0.12824	-1.82355	0.00831601	0.0804993	1	9112	tags=74%, list=61%, signal=190%
PID_NOTCH_PATHWAY	56	-0.205484	-1.82119	0.0170576	0.0813044	1	3320	tags=43%, list=22%, signal=55%
BROWNE_HCMV_INFECTION_48HR_UP	157	-0.123478	-1.82019	0.0123203	0.081549	1	10466	tags=83%, list=71%, signal=279%
NOJIMA_SFRP2_TARGETS_DN	20	-0.34482	-1.82002	0.0142857	0.0814366	1	8239	tags=90%, list=56%, signal=202%
LEE_LIVER_CANCER_MYC_E2F1_UP	44	-0.231977	-1.81959	0.015748	0.0814205	1	3311	tags=45%, list=22%, signal=58%
GENTILE_UV_RESPONSE_CLUSTER_D8	36	-0.254181	-1.81949	0.0139721	0.0813032	1	7773	tags=78%, list=52%, signal=163%
XU_AKT1_TARGETS_6HR	18	-0.363722	-1.8178	0.00790514	0.0818434	1	4499	tags=67%, list=30%, signal=96%
REACTOME_RNA_POLYMERASE_II_PRE_TRANSCRIPTION_EVENTS	75	-0.1764	-1.81567	0.0180723	0.0826105	1	8469	tags=75%, list=57%, signal=173%
MCBRYAN_PUBERTAL_BREAST_5_6WK_UP	101	-0.155797	-1.8144	0.0239521	0.0830097	1	6808	tags=61%, list=46%, signal=113%
HU_GENOTOXIC_DAMAGE_4HR	32	-0.269421	-1.81403	0.0202952	0.082976	1	7598	tags=78%, list=51%, signal=160%
WNT_SIGNALING	80	-0.170719	-1.81099	0.00393701	0.084163	1	10271	tags=86%, list=69%, signal=279%
TURASHVILI_BREAST_DUCTAL_CARCINOMA_VS_LOBULAR_NORMAL_UP	72	-0.182928	-1.80956	0.0174419	0.0846914	1	2450	tags=35%, list=17%, signal=41%
LI_WILMS_TUMOR_ANAPLASTIC_UP	17	-0.362594	-1.80951	0.0118577	0.0845342	1	6841	tags=82%, list=46%, signal=153%
REACTOME_CELLULAR_SENESCENCE	119	-0.142109	-1.80899	0.0148305	0.0845914	1	6383	tags=57%, list=43%, signal=100%
DORMOY_ELAVL1_TARGETS	15	-0.381905	-1.80618	0.0132325	0.0857107	1	5217	tags=73%, list=35%, signal=113%
ENK_UV_RESPONSE_EPIDERMIS_DN	469	-0.0724084	-1.80549	0.0113636	0.0858698	1	7876	tags=60%, list=53%, signal=124%
CHARAFE_BREAST_CANCER_LUMINAL_VS_BASAL_DN	395	-0.0775789	-1.80215	0.015873	0.0871536	1	2222	tags=23%, list=15%, signal=26%
FLOTHO_PEDIATRIC_ALL_THERAPY_RESPONSE_DN	27	-0.292497	-1.80202	0.00813008	0.0870044	1	8851	tags=89%, list=60%, signal=220%
CHIARADONNA_NEOPLASTIC_TRANSFORMATION_KRAS_UP	117	-0.142606	-1.79857	0.0202429	0.0884192	1	3479	tags=38%, list=23%, signal=49%
ZHAN_MULTIPLE_MYELOMA_CD1_AND_CD2_UP	79	-0.170448	-1.79683	0.00990099	0.0890388	1	9123	tags=78%, list=62%, signal=203%
REACTOME_ANCHORING_FIBRIL_FORMATION	15	-0.378962	-1.79671	0.0160966	0.0888945	1	1307	tags=47%, list=9%, signal=51%
REACTOME_NOTCH_HLH_TRANSCRIPTION_PATHWAY	27	-0.293316	-1.79557	0.0191571	0.0892434	1	4446	tags=59%, list=30%, signal=84%
YAO_TEMPORAL_RESPONSE_TO_PROGESTERONE_CLUSTER_2	45	-0.223593	-1.79405	0.0119522	0.0898491	1	7239	tags=71%, list=49%, signal=139%
MARSON_FOXP3_TARGETS_DN	46	-0.219136	-1.79299	0.0243902	0.090176	1	6109	tags=63%, list=41%, signal=107%
GENTILE_UV_RESPONSE_CLUSTER_D2	35	-0.256724	-1.79248	0.0142566	0.0902285	1	9759	tags=91%, list=66%, signal=267%
PID_LYSOPHOSPHOLIPID_PATHWAY	63	-0.190408	-1.79202	0.02	0.0902831	1	6368	tags=62%, list=43%, signal=108%
REACTOME_TRANSLESION_SYNTHESIS_BY_Y_FAMILY_DNA_POLYMERASES_BYPASSES_LESIONS_ON_DNA_TEMPLATE	39	-0.24097	-1.79179	0.0169492	0.090185	1	4421	tags=54%, list=30%, signal=77%
GUILLAUMOND_KLF10_TARGETS_DN	24	-0.304857	-1.79086	0.00992064	0.0904111	1	6608	tags=75%, list=45%, signal=135%
PID_INTEGRIN3_PATHWAY	40	-0.245847	-1.78935	0.0268041	0.0909203	1	1555	tags=35%, list=10%, signal=39%
REACTOME_NICOTINAMIDE_SALVAGING	17	-0.361799	-1.78913	0.0137255	0.090822	1	8597	tags=94%, list=58%, signal=224%
KEGG_MISMATCH_REPAIR	22	-0.320368	-1.78699	0.00994036	0.0916337	1	4693	tags=64%, list=32%, signal=93%
SIMBULAN_UV_RESPONSE_NORMAL_DN	33	-0.26668	-1.78658	0.018711	0.0916083	1	5940	tags=67%, list=40%, signal=111%
WANG_METASTASIS_OF_BREAST_CANCER_ESR1_UP	20	-0.325118	-1.78415	0.0160321	0.0925777	1	1859	tags=45%, list=13%, signal=51%
NAGASHIMA_NRG1_SIGNALING_UP	158	-0.122942	-1.78368	0.00779727	0.0925799	1	4860	tags=45%, list=33%, signal=66%
JIANG_HYPOXIA_NORMAL	191	-0.11233	-1.78359	0.0128676	0.0924326	1	10311	tags=81%, list=70%, signal=261%
KEGG_B_CELL_RECEPTOR_SIGNALING_PATHWAY	70	-0.18524	-1.78341	0.022869	0.0923431	1	8493	tags=76%, list=57%, signal=176%
REACTOME_RMTS_METHYLATE_HISTONE_ARGININES	30	-0.269221	-1.77939	0.0121212	0.0941858	1	9361	tags=90%, list=63%, signal=244%
FERRANDO_HOX11_NEIGHBORS	17	-0.349755	-1.77522	0.0199203	0.0961992	1	6159	tags=76%, list=42%, signal=131%
VERHAAK_GLIOBLASTOMA_CLASSICAL	145	-0.125271	-1.77397	0.0195695	0.0966485	1	7262	tags=61%, list=49%, signal=119%
KEGG_HEMATOPOIETIC_CELL_LINEAGE	46	-0.226619	-1.77381	0.0191489	0.0964941	1	6643	tags=67%, list=45%, signal=122%
MOOTHA_FFA_OXYDATION	23	-0.310868	-1.77221	0.0136986	0.0971284	1	8936	tags=91%, list=60%, signal=229%
GARY_CD5_TARGETS_DN	401	-0.0777629	-1.76981	0.0143737	0.0981433	1	8677	tags=66%, list=59%, signal=155%
SERVITJA_LIVER_HNF1A_TARGETS_UP	112	-0.142152	-1.76787	0.0116279	0.0989693	1	3072	tags=35%, list=21%, signal=44%
JAEGER_METASTASIS_UP	39	-0.232033	-1.76327	0.017341	0.101011	1	4173	tags=51%, list=28%, signal=71%
HEIDENBLAD_AMPLICON_8Q24_UP	32	-0.25888	-1.76102	0.0162272	0.102062	1	6364	tags=69%, list=43%, signal=120%
VART_KSHV_INFECTION_ANGIOGENIC_MARKERS_UP	134	-0.129534	-1.76079	0.0159363	0.101997	1	7945	tags=66%, list=54%, signal=142%
PICCALUGA_ANGIOIMMUNOBLASTIC_LYMPHOMA_DN	121	-0.13479	-1.75816	0.0174081	0.103126	1	6841	tags=60%, list=46%, signal=110%
JOHNSTONE_PARVB_TARGETS_3_UP	394	-0.0792542	-1.75747	0.018	0.103298	1	9845	tags=74%, list=66%, signal=215%
PID_RETINOIC_ACID_PATHWAY	30	-0.270627	-1.75668	0.019802	0.103489	1	8846	tags=87%, list=60%, signal=214%
REACTOME_FOXO_MEDIATED_TRANSCRIPTION_OF_CELL_CYCLE_GENES	17	-0.349696	-1.75574	0.0185567	0.103781	1	7032	tags=82%, list=47%, signal=156%
BIOCARTA_TNFR2_PATHWAY	17	-0.353386	-1.75513	0.027451	0.103887	1	4361	tags=65%, list=29%, signal=92%
REACTOME_REGULATION_OF_TP53_ACTIVITY_THROUGH_ACETYLATION	30	-0.266761	-1.7537	0.021611	0.10446	1	5938	tags=67%, list=40%, signal=111%
REACTOME_TRANSLESION_SYNTHESIS_BY_POLH	19	-0.333882	-1.75364	0.0189394	0.104278	1	4421	tags=63%, list=30%, signal=90%
BIOCARTA_EFP_PATHWAY	16	-0.371675	-1.75356	0.0252427	0.104117	1	5616	tags=75%, list=38%, signal=121%
SMIRNOV_RESPONSE_TO_IR_2HR_DN	50	-0.213738	-1.75251	0.0142857	0.104465	1	7221	tags=70%, list=49%, signal=136%
MEISSNER_NPC_ICP_WITH_H3K4ME3	19	-0.329336	-1.75192	0.022	0.104542	1	3708	tags=58%, list=25%, signal=77%
KEGG_ADIPOCYTOKINE_SIGNALING_PATHWAY	58	-0.195341	-1.75051	0.0268714	0.105141	1	9386	tags=83%, list=63%, signal=225%
REACTOME_KERATAN_SULFATE_KERATIN_METABOLISM	33	-0.260031	-1.75027	0.0188679	0.105045	1	3792	tags=52%, list=26%, signal=69%
REACTOME_M_PHASE	311	-0.0862638	-1.74963	0.0289855	0.105196	1	11668	tags=87%, list=79%, signal=401%
REACTOME_PCNA_DEPENDENT_LONG_PATCH_BASE_EXCISION_REPAIR	21	-0.315029	-1.7495	0.0301811	0.105054	1	10163	tags=100%, list=69%, signal=317%
REACTOME_CIRCADIAN_CLOCK	65	-0.184933	-1.74712	0.0147368	0.10607	1	9132	tags=80%, list=62%, signal=207%
REACTOME_MITOTIC_SPINDLE_CHECKPOINT	106	-0.145456	-1.74485	0.0182927	0.107079	1	3035	tags=35%, list=20%, signal=44%
REACTOME_TELOMERE_C_STRAND_LAGGING_STRAND_SYNTHESIS	24	-0.299639	-1.74432	0.0175781	0.107189	1	4832	tags=63%, list=33%, signal=93%
YANG_BREAST_CANCER_ESR1_BULK_DN	20	-0.321282	-1.744	0.0125	0.107088	1	4881	tags=65%, list=33%, signal=97%
REACTOME_LAMININ_INTERACTIONS	30	-0.268181	-1.74378	0.027833	0.10702	1	3446	tags=50%, list=23%, signal=65%
REACTOME_LAGGING_STRAND_SYNTHESIS	20	-0.324591	-1.74189	0.0156863	0.107811	1	4832	tags=65%, list=33%, signal=96%
KEGG_NUCLEOTIDE_EXCISION_REPAIR	42	-0.226326	-1.74145	0.0223577	0.10786	1	4421	tags=52%, list=30%, signal=74%
STEARMAN_LUNG_CANCER_EARLY_VS_LATE_DN	51	-0.206231	-1.74125	0.0210325	0.107732	1	4803	tags=53%, list=32%, signal=78%
YAMASHITA_LIVER_CANCER_STEM_CELL_UP	41	-0.230276	-1.74114	0.032	0.107578	1	5275	tags=59%, list=36%, signal=91%
BRUINS_UVC_RESPONSE_MIDDLE	87	-0.159925	-1.74007	0.0201613	0.107946	1	9232	tags=78%, list=62%, signal=206%
REACTOME_BASE_EXCISION_REPAIR	43	-0.222204	-1.73939	0.0242424	0.108086	1	10163	tags=91%, list=69%, signal=288%
BASAKI_YBX1_TARGETS_DN	343	-0.0814325	-1.73772	0.0190275	0.108952	1	10449	tags=78%, list=70%, signal=260%
LIU_VAV3_PROSTATE_CARCINOGENESIS_UP	75	-0.167761	-1.73186	0.0234834	0.112077	1	7015	tags=64%, list=47%, signal=121%
KEGG_RIG_I_LIKE_RECEPTOR_SIGNALING_PATHWAY	47	-0.217249	-1.73182	0.0141129	0.111883	1	4361	tags=51%, list=29%, signal=72%
BACOLOD_RESISTANCE_TO_ALKYLATING_AGENTS_DN	47	-0.21529	-1.73111	0.0211538	0.112098	1	10068	tags=89%, list=68%, signal=278%
REACTOME_CYTOSOLIC_SENSORS_OF_PATHOGEN_ASSOCIATED_DNA	60	-0.188054	-1.72811	0.0198413	0.11359	1	9085	tags=80%, list=61%, signal=206%
LIM_MAMMARY_STEM_CELL_UP	442	-0.0717155	-1.72806	0.0144628	0.113387	1	2525	tags=24%, list=17%, signal=28%
IKEDA_MIR30_TARGETS_UP	113	-0.138316	-1.72542	0.0143737	0.114694	1	7019	tags=61%, list=47%, signal=115%
AMIT_SERUM_RESPONSE_120_MCF10A	59	-0.186433	-1.72321	0.0232068	0.115585	1	2525	tags=36%, list=17%, signal=43%
REACTOME_RECOGNITION_OF_DNA_DAMAGE_BY_PCNA_CONTAINING_REPLICATION_COMPLEX	30	-0.269019	-1.72297	0.0161943	0.115476	1	4422	tags=57%, list=30%, signal=81%
KEGG_GLYCINE_SERINE_AND_THREONINE_METABOLISM	26	-0.281798	-1.72173	0.0337972	0.115943	1	7235	tags=77%, list=49%, signal=150%
KIM_WT1_TARGETS_UP	203	-0.103547	-1.71929	0.0190678	0.117266	1	3088	tags=31%, list=21%, signal=39%
YU_BAP1_TARGETS	28	-0.277233	-1.71553	0.0263158	0.119451	1	2782	tags=46%, list=19%, signal=57%
REACTOME_SIGNALING_BY_RECEPTOR_TYROSINE_KINASES	439	-0.0720815	-1.71499	0.0241935	0.119597	1	5482	tags=44%, list=37%, signal=68%
PID_CD40_PATHWAY	27	-0.272293	-1.71176	0.0273438	0.12134	1	4208	tags=56%, list=28%, signal=77%
REACTOME_FGFR1_MUTANT_RECEPTOR_ACTIVATION	25	-0.288143	-1.71171	0.0255906	0.121149	1	7597	tags=80%, list=51%, signal=164%
PID_P53_REGULATION_PATHWAY	55	-0.195881	-1.70884	0.0210526	0.122763	1	9238	tags=82%, list=62%, signal=216%
MCBRYAN_PUBERTAL_BREAST_6_7WK_UP	169	-0.11509	-1.70772	0.0323276	0.123207	1	7701	tags=63%, list=52%, signal=130%
IVANOVA_HEMATOPOIESIS_MATURE_CELL	252	-0.0932254	-1.7076	0.00413223	0.123034	1	5467	tags=46%, list=37%, signal=72%
NUMATA_CSF3_SIGNALING_VIA_STAT3	20	-0.312637	-1.70683	0.0228216	0.123247	1	5009	tags=65%, list=34%, signal=98%
BIOCARTA_NTHI_PATHWAY	20	-0.313643	-1.70371	0.0430528	0.125004	1	7218	tags=80%, list=49%, signal=156%
FLECHNER_BIOPSY_KIDNEY_TRANSPLANT_REJECTED_VS_OK_UP	68	-0.178394	-1.70245	0.0255403	0.125581	1	2819	tags=37%, list=19%, signal=45%
KANG_AR_TARGETS_UP	16	-0.349924	-1.6991	0.0218688	0.127419	1	1305	tags=44%, list=9%, signal=48%
YAMAZAKI_TCEB3_TARGETS_UP	152	-0.117459	-1.699	0.0265152	0.127237	1	3447	tags=35%, list=23%, signal=45%
REACTOME_REGULATION_OF_LIPID_METABOLISM_BY_PEROXISOME_PROLIFERATOR_ACTIVATED_RECEPTOR_ALPHA_PPARALPHA	110	-0.139352	-1.69778	0.0389105	0.127745	1	10485	tags=85%, list=71%, signal=287%
REACTOME_REGULATION_OF_BETA_CELL_DEVELOPMENT	31	-0.264302	-1.69482	0.0248447	0.129391	1	2308	tags=42%, list=16%, signal=50%
VECCHI_GASTRIC_CANCER_ADVANCED_VS_EARLY_UP	158	-0.114942	-1.69214	0.0224949	0.130909	1	4039	tags=39%, list=27%, signal=52%
REACTOME_RESOLUTION_OF_D_LOOP_STRUCTURES_THROUGH_SYNTHESIS_DEPENDENT_STRAND_ANNEALING_SDSA	26	-0.272516	-1.68909	0.0258449	0.132648	1	3951	tags=54%, list=27%, signal=73%
GU_PDEF_TARGETS_UP	68	-0.176178	-1.68871	0.0411523	0.132669	1	5032	tags=51%, list=34%, signal=78%
DEMAGALHAES_AGING_UP	47	-0.211565	-1.68739	0.0224949	0.133303	1	4445	tags=51%, list=30%, signal=73%
LEE_CALORIE_RESTRICTION_NEOCORTEX_UP	55	-0.191289	-1.68686	0.0220884	0.133399	1	3645	tags=44%, list=25%, signal=58%
ABRAHAM_ALPC_VS_MULTIPLE_MYELOMA_UP	25	-0.28083	-1.68392	0.0345528	0.135145	1	4147	tags=56%, list=28%, signal=78%
BIOCARTA_ATRBRCA_PATHWAY	23	-0.299164	-1.68339	0.0405405	0.135302	1	4597	tags=61%, list=31%, signal=88%
REACTOME_TOLL_LIKE_RECEPTOR_CASCADES	137	-0.124489	-1.68329	0.0308008	0.135123	1	7371	tags=62%, list=50%, signal=122%
REACTOME_SUMOYLATION_OF_SUMOYLATION_PROTEINS	31	-0.253006	-1.68297	0.0224949	0.135056	1	9649	tags=90%, list=65%, signal=258%
PID_IL23_PATHWAY	19	-0.319721	-1.68277	0.0291829	0.134942	1	5411	tags=68%, list=36%, signal=108%
REACTOME_COPI_DEPENDENT_GOLGI_TO_ER_RETROGRADE_TRAFFIC	86	-0.152116	-1.68241	0.0329457	0.134941	1	5689	tags=53%, list=38%, signal=86%
OHGUCHI_LIVER_HNF4A_TARGETS_UP	37	-0.232874	-1.68159	0.0222222	0.135165	1	7376	tags=73%, list=50%, signal=145%
COLINA_TARGETS_OF_4EBP1_AND_4EBP2	325	-0.0794466	-1.68146	0.0307377	0.135004	1	1951	tags=21%, list=13%, signal=24%
PID_HES_HEY_PATHWAY	44	-0.214493	-1.68125	0.0330578	0.134922	1	6939	tags=68%, list=47%, signal=128%
IKEDA_MIR133_TARGETS_UP	44	-0.211283	-1.67751	0.0449898	0.137155	1	10356	tags=91%, list=70%, signal=301%
REACTOME_KSRP_KHSRP_BINDS_AND_DESTABILIZES_MRNA	16	-0.341315	-1.67662	0.0241449	0.137513	1	5139	tags=69%, list=35%, signal=105%
REACTOME_EPIGENETIC_REGULATION_OF_GENE_EXPRESSION	83	-0.157488	-1.67449	0.0317164	0.13883	1	8754	tags=75%, list=59%, signal=181%
REACTOME_RESOLUTION_OF_ABASIC_SITES_AP_SITES	37	-0.234086	-1.67437	0.0327869	0.138663	1	10163	tags=92%, list=69%, signal=291%
LENAOUR_DENDRITIC_CELL_MATURATION_DN	105	-0.139583	-1.66905	0.0258964	0.142028	1	10513	tags=85%, list=71%, signal=289%
WUNDER_INFLAMMATORY_RESPONSE_AND_CHOLESTEROL_UP	40	-0.220949	-1.66806	0.0321285	0.142434	1	5259	tags=58%, list=35%, signal=89%
CHIANG_LIVER_CANCER_SUBCLASS_CTNNB1_DN	142	-0.119588	-1.66694	0.028463	0.143028	1	1064	tags=19%, list=7%, signal=20%
BURTON_ADIPOGENESIS_8	74	-0.165341	-1.66651	0.0199203	0.14309	1	6177	tags=58%, list=42%, signal=99%
PYEON_HPV_POSITIVE_TUMORS_UP	85	-0.153459	-1.66444	0.0277228	0.144268	1	7681	tags=67%, list=52%, signal=138%
HOLLEMAN_VINCRISTINE_RESISTANCE_ALL_UP	25	-0.272652	-1.66333	0.0300429	0.144725	1	3675	tags=52%, list=25%, signal=69%
FLORIO_NEOCORTEX_BASAL_RADIAL_GLIA_UP	248	-0.0910231	-1.66157	0.0337972	0.145804	1	2261	tags=24%, list=15%, signal=28%
REACTOME_MITOTIC_PROPHASE	76	-0.16182	-1.66059	0.037182	0.146249	1	12050	tags=97%, list=81%, signal=517%
BIOCARTA_MAPK_PATHWAY	80	-0.157399	-1.65969	0.0258065	0.146636	1	5093	tags=50%, list=34%, signal=76%
REACTOME_GPVI_MEDIATED_ACTIVATION_CASCADE	31	-0.248689	-1.65949	0.0330578	0.146477	1	2539	tags=42%, list=17%, signal=50%
BENPORATH_ES_2	31	-0.251611	-1.65664	0.0237624	0.148194	1	1061	tags=32%, list=7%, signal=35%
BIOCARTA_G2_PATHWAY	24	-0.287579	-1.65596	0.0298507	0.148384	1	1304	tags=38%, list=9%, signal=41%
BOSCO_INTERFERON_INDUCED_ANTIVIRAL_MODULE	54	-0.188871	-1.65454	0.0243902	0.149026	1	4624	tags=50%, list=31%, signal=72%
PID_IL6_7_PATHWAY	41	-0.221078	-1.65412	0.0448343	0.149082	1	5411	tags=59%, list=36%, signal=92%
HOFMANN_CELL_LYMPHOMA_UP	41	-0.219096	-1.65402	0.0362903	0.148909	1	9418	tags=85%, list=64%, signal=233%
REACTOME_SUMOYLATION_OF_TRANSCRIPTION_COFACTORS	40	-0.226572	-1.65385	0.0375	0.148773	1	9253	tags=85%, list=62%, signal=226%
RATTENBACHER_BOUND_BY_CELF1	338	-0.077423	-1.65018	0.04	0.151326	1	9933	tags=75%, list=67%, signal=221%
DAVICIONI_PAX_FOXO1_SIGNATURE_IN_ARMS_DN	17	-0.328012	-1.65017	0.0212766	0.151073	1	6481	tags=76%, list=44%, signal=136%
SASSON_RESPONSE_TO_FORSKOLIN_DN	81	-0.151863	-1.64968	0.030303	0.151172	1	8744	tags=74%, list=59%, signal=180%
ZHANG_RESPONSE_TO_IKK_INHIBITOR_AND_TNF_DN	95	-0.143232	-1.64914	0.059501	0.151313	1	2729	tags=33%, list=18%, signal=40%
PID_INTEGRIN_CS_PATHWAY	23	-0.28894	-1.64897	0.043222	0.151194	1	8616	tags=87%, list=58%, signal=207%
REACTOME_RNA_POLYMERASE_II_TRANSCRIPTION_TERMINATION	65	-0.176452	-1.64688	0.0354906	0.152458	1	8801	tags=77%, list=59%, signal=188%
REACTOME_ACTIVATION_OF_SMO	17	-0.325939	-1.64619	0.040568	0.152713	1	1279	tags=41%, list=9%, signal=45%
OLSSON_E2F3_TARGETS_UP	21	-0.296116	-1.64346	0.0438095	0.154514	1	3383	tags=52%, list=23%, signal=68%
MIKKELSEN_MEF_LCP_WITH_H3K4ME3	110	-0.136377	-1.64096	0.038835	0.156032	1	2981	tags=34%, list=20%, signal=42%
REACTOME_NUCLEAR_IMPORT_OF_REV_PROTEIN	30	-0.249757	-1.64073	0.031068	0.155941	1	9649	tags=90%, list=65%, signal=257%
KEGG_PROGESTERONE_MEDIATED_OOCYTE_MATURATION	79	-0.153355	-1.6398	0.0327869	0.156369	1	5997	tags=56%, list=40%, signal=93%
AMIT_EGF_RESPONSE_120_HELA	57	-0.182972	-1.63954	0.0226804	0.1563	1	3021	tags=39%, list=20%, signal=48%
BEGUM_TARGETS_OF_PAX3_FOXO1_FUSION_DN	43	-0.208321	-1.63868	0.0328542	0.156672	1	4162	tags=49%, list=28%, signal=68%
NAKAYAMA_SOFT_TISSUE_TUMORS_PCA2_UP	82	-0.154107	-1.63859	0.0429448	0.156464	1	3153	tags=37%, list=21%, signal=46%
BIOCARTA_FCER1_PATHWAY	37	-0.23027	-1.63599	0.045738	0.158308	1	5411	tags=59%, list=36%, signal=93%
COLIN_PILOCYTIC_ASTROCYTOMA_VS_GLIOBLASTOMA_DN	24	-0.284522	-1.63564	0.0395257	0.158312	1	9380	tags=92%, list=63%, signal=249%
CUI_TCF21_TARGETS_UP	32	-0.245446	-1.63482	0.0438931	0.158638	1	8416	tags=81%, list=57%, signal=188%
REACTOME_ACTIVATION_OF_MATRIX_METALLOPROTEINASES	18	-0.325815	-1.63469	0.0280561	0.158471	1	942	tags=39%, list=6%, signal=41%
KARLSSON_TGFB1_TARGETS_UP	115	-0.131959	-1.63454	0.0442308	0.158321	1	10823	tags=86%, list=73%, signal=316%
PID_PDGFRA_PATHWAY	20	-0.297704	-1.63274	0.0414938	0.159411	1	7454	tags=80%, list=50%, signal=161%
PAL_PRMT5_TARGETS_UP	189	-0.102632	-1.6327	0.0341365	0.159185	1	3127	tags=31%, list=21%, signal=39%
HOLLERN_EMT_BREAST_TUMOR_UP	124	-0.125737	-1.63254	0.0320513	0.159065	1	2935	tags=32%, list=20%, signal=40%
GAVIN_FOXP3_TARGETS_CLUSTER_P7	81	-0.153292	-1.63156	0.0329897	0.159526	1	4147	tags=43%, list=28%, signal=60%
REACTOME_GOLGI_TO_ER_RETROGRADE_TRANSPORT	119	-0.130186	-1.63109	0.044316	0.159619	1	10296	tags=82%, list=69%, signal=267%
CHIARETTI_T_ALL_RELAPSE_PROGNOSIS	15	-0.354372	-1.63024	0.0378486	0.160002	1	3648	tags=60%, list=25%, signal=80%
REACTOME_SIGNALING_BY_NUCLEAR_RECEPTORS	182	-0.10366	-1.62912	0.0377734	0.160554	1	9073	tags=71%, list=61%, signal=182%
BIOCARTA_HIVNEF_PATHWAY	54	-0.189021	-1.62844	0.0480769	0.16082	1	8191	tags=74%, list=55%, signal=165%
BOYAULT_LIVER_CANCER_SUBCLASS_G123_UP	45	-0.206305	-1.62784	0.0376106	0.161009	1	7824	tags=73%, list=53%, signal=155%
LEE_METASTASIS_AND_ALTERNATIVE_SPLICING_DN	41	-0.210898	-1.62778	0.0283976	0.160809	1	8816	tags=80%, list=59%, signal=198%
REACTOME_ANTIGEN_ACTIVATES_B_CELL_RECEPTOR_BCR_LEADING_TO_GENERATION_OF_SECOND_MESSENGERS	28	-0.26115	-1.62744	0.038961	0.1608	1	8315	tags=82%, list=56%, signal=187%
AZARE_STAT3_TARGETS	22	-0.292317	-1.62593	0.0499002	0.161596	1	7130	tags=77%, list=48%, signal=149%
REACTOME_S_PHASE	157	-0.11042	-1.62564	0.0413386	0.161579	1	2253	tags=26%, list=15%, signal=30%
RASHI_RESPONSE_TO_IONIZING_RADIATION_5	121	-0.128734	-1.62481	0.0560166	0.161991	1	4602	tags=44%, list=31%, signal=63%
LEE_AGING_CEREBELLUM_UP	69	-0.165133	-1.62382	0.0379242	0.162489	1	2721	tags=35%, list=18%, signal=42%
PID_UPA_UPAR_PATHWAY	29	-0.256271	-1.62362	0.0386847	0.162366	1	8990	tags=86%, list=61%, signal=219%
PID_FCER1_PATHWAY	54	-0.191729	-1.62204	0.0435644	0.163316	1	5680	tags=57%, list=38%, signal=93%
REACTOME_CELL_EXTRACELLULAR_MATRIX_INTERACTIONS	18	-0.312894	-1.62019	0.0330578	0.164465	1	6899	tags=78%, list=47%, signal=145%
TOMLINS_METASTASIS_DN	19	-0.310266	-1.61871	0.0510806	0.165363	1	5551	tags=68%, list=37%, signal=109%
ONDER_CDH1_TARGETS_2_UP	245	-0.0889612	-1.61861	0.0316206	0.165176	1	3545	tags=33%, list=24%, signal=42%
SCHRAETS_MLL_TARGETS_DN	28	-0.256589	-1.61761	0.0440882	0.165662	1	2558	tags=43%, list=17%, signal=52%
KEGG_NOTCH_SIGNALING_PATHWAY	46	-0.207516	-1.61718	0.0326531	0.165671	1	3380	tags=43%, list=23%, signal=56%
REACTOME_DOWNSTREAM_SIGNAL_TRANSDUCTION	29	-0.256292	-1.61666	0.0354906	0.16582	1	5411	tags=62%, list=36%, signal=98%
THEILGAARD_NEUTROPHIL_AT_SKIN_WOUND_DN	213	-0.0951969	-1.61663	0.039501	0.165576	1	9886	tags=76%, list=67%, signal=225%
REACTOME_RUNX1_REGULATES_GENES_INVOLVED_IN_MEGAKARYOCYTE_DIFFERENTIATION_AND_PLATELET_FUNCTION	33	-0.235523	-1.61633	0.0386179	0.165531	1	3256	tags=45%, list=22%, signal=58%
LIU_PROSTATE_CANCER_DN	433	-0.0678749	-1.61608	0.0342857	0.165481	1	7139	tags=55%, list=48%, signal=102%
REACTOME_RORA_ACTIVATES_GENE_EXPRESSION	17	-0.325672	-1.6153	0.0318725	0.165858	1	9132	tags=94%, list=62%, signal=245%
OLSSON_E2F3_TARGETS_DN	28	-0.252298	-1.61512	0.0484848	0.165692	1	6328	tags=68%, list=43%, signal=118%
PID_DELTA_NP63_PATHWAY	43	-0.208892	-1.61434	0.0472441	0.165943	1	10015	tags=88%, list=68%, signal=272%
PID_IL27_PATHWAY	15	-0.345378	-1.61408	0.0367505	0.165895	1	5758	tags=73%, list=39%, signal=120%
REACTOME_ACYL_CHAIN_REMODELLING_OF_PC	19	-0.309477	-1.61367	0.0444444	0.165961	1	6343	tags=74%, list=43%, signal=129%
HUANG_DASATINIB_RESISTANCE_DN	65	-0.169271	-1.613	0.0527383	0.166252	1	8907	tags=77%, list=60%, signal=192%
BROWNE_HCMV_INFECTION_14HR_UP	134	-0.117823	-1.61246	0.0398406	0.166456	1	6900	tags=58%, list=47%, signal=108%
PID_PTP1B_PATHWAY	45	-0.204664	-1.61183	0.027833	0.16672	1	5542	tags=58%, list=37%, signal=92%
ZHANG_INTERFERON_RESPONSE	18	-0.317328	-1.61158	0.0400802	0.166629	1	10128	tags=100%, list=68%, signal=315%
REACTOME_SIGNALING_BY_NOTCH2	31	-0.241695	-1.61038	0.0378151	0.167259	1	3599	tags=48%, list=24%, signal=64%
WANG_LMO4_TARGETS_DN	332	-0.0763914	-1.60625	0.0435644	0.170179	1	9790	tags=73%, list=66%, signal=212%
SARTIPY_NORMAL_AT_INSULIN_RESISTANCE_DN	19	-0.30599	-1.60537	0.0487805	0.170705	1	4834	tags=63%, list=33%, signal=94%
HUANG_FOXA2_TARGETS_DN	31	-0.240247	-1.6051	0.0437262	0.17066	1	8403	tags=81%, list=57%, signal=186%
REACTOME_REPRODUCTION	64	-0.172565	-1.60187	0.0541082	0.172978	1	10658	tags=89%, list=72%, signal=315%
BIOCARTA_NUCLEARRS_PATHWAY	20	-0.304079	-1.6006	0.039604	0.173756	1	5877	tags=70%, list=40%, signal=116%
ALTEMEIER_RESPONSE_TO_LPS_WITH_MECHANICAL_VENTILATION	87	-0.14776	-1.5992	0.0541082	0.174519	1	8048	tags=69%, list=54%, signal=150%
KEGG_PROSTATE_CANCER	84	-0.151404	-1.599	0.0335968	0.174433	1	3064	tags=36%, list=21%, signal=45%
PID_AVB3_OPN_PATHWAY	31	-0.24263	-1.59743	0.0323974	0.175449	1	8846	tags=84%, list=60%, signal=208%
REACTOME_RHO_GTPASES_ACTIVATE_FORMINS	128	-0.122085	-1.59737	0.0403226	0.175217	1	3998	tags=39%, list=27%, signal=53%
REACTOME_MEIOSIS	52	-0.185693	-1.59109	0.028626	0.180265	1	10658	tags=90%, list=72%, signal=320%
WANG_CISPLATIN_RESPONSE_AND_XPC_UP	145	-0.115177	-1.59002	0.0570265	0.180898	1	3218	tags=33%, list=22%, signal=42%
LEE_LIVER_CANCER_DENA_UP	47	-0.189258	-1.58742	0.0670611	0.182843	1	2882	tags=38%, list=19%, signal=47%
REACTOME_MET_ACTIVATES_PTK2_SIGNALING	30	-0.241944	-1.58522	0.0654762	0.184477	1	869	tags=30%, list=6%, signal=32%
REACTOME_APOPTOTIC_CLEAVAGE_OF_CELLULAR_PROTEINS	36	-0.219439	-1.5848	0.0469083	0.184506	1	7875	tags=75%, list=53%, signal=160%
HOLLERN_SOLID_NODULAR_BREAST_TUMOR_DN	29	-0.250426	-1.58435	0.0357853	0.184674	1	8054	tags=79%, list=54%, signal=173%
WEI_MIR34A_TARGETS	143	-0.112611	-1.58423	0.0588235	0.184501	1	11411	tags=88%, list=77%, signal=379%
DACOSTA_UV_RESPONSE_VIA_ERCC3_TTD_DN	82	-0.147782	-1.58304	0.0404858	0.185193	1	9032	tags=76%, list=61%, signal=192%
REACTOME_INTERACTIONS_OF_REV_WITH_HOST_CELLULAR_PROTEINS	33	-0.230084	-1.5828	0.04375	0.185144	1	9177	tags=85%, list=62%, signal=222%
CUI_TCF21_TARGETS_2_UP	400	-0.069807	-1.5797	0.052	0.187524	1	4146	tags=35%, list=28%, signal=47%
REACTOME_ER_TO_GOLGI_ANTEROGRADE_TRANSPORT	138	-0.116525	-1.57944	0.0560928	0.18746	1	12256	tags=94%, list=83%, signal=538%
PID_NFKAPPAB_ATYPICAL_PATHWAY	16	-0.323599	-1.57939	0.0447471	0.187224	1	6328	tags=75%, list=43%, signal=131%
PARK_TRETINOIN_RESPONSE_AND_RARA_PLZF_FUSION	19	-0.309683	-1.57914	0.0546559	0.187172	1	3999	tags=58%, list=27%, signal=79%
KOKKINAKIS_METHIONINE_DEPRIVATION_96HR_UP	107	-0.129301	-1.57786	0.0454545	0.188041	1	3086	tags=34%, list=21%, signal=42%
HE_PTEN_TARGETS_UP	17	-0.326352	-1.5775	0.0476191	0.18805	1	2145	tags=47%, list=14%, signal=55%
TCGA_GLIOBLASTOMA_COPY_NUMBER_UP	62	-0.168074	-1.57736	0.045738	0.187888	1	9476	tags=81%, list=64%, signal=223%
YU_MYC_TARGETS_DN	46	-0.193884	-1.57714	0.0505263	0.1878	1	5193	tags=54%, list=35%, signal=83%
VERRECCHIA_DELAYED_RESPONSE_TO_TGFB1	36	-0.223631	-1.57632	0.0560166	0.188223	1	2871	tags=42%, list=19%, signal=52%
REACTOME_EXTENSION_OF_TELOMERES	30	-0.241308	-1.57617	0.0478088	0.188066	1	4832	tags=57%, list=33%, signal=84%
REACTOME_DISEASES_OF_SIGNAL_TRANSDUCTION	357	-0.0734471	-1.57447	0.0387755	0.189274	1	11231	tags=83%, list=76%, signal=334%
HOWLIN_CITED1_TARGETS_2_UP	15	-0.330525	-1.57359	0.065678	0.189719	1	1036	tags=40%, list=7%, signal=43%
RIZ_ERYTHROID_DIFFERENTIATION_CCNE1	38	-0.212694	-1.57327	0.0497132	0.189713	1	5049	tags=55%, list=34%, signal=84%
NAGASHIMA_EGF_SIGNALING_UP	55	-0.183335	-1.57262	0.0516899	0.189947	1	5919	tags=58%, list=40%, signal=96%
HECKER_IFNB1_TARGETS	58	-0.175108	-1.57229	0.0437376	0.189925	1	4828	tags=50%, list=33%, signal=74%
YOSHIMURA_MAPK8_TARGETS_DN	326	-0.076281	-1.5721	0.0451745	0.18979	1	11447	tags=85%, list=77%, signal=363%
BROWNE_HCMV_INFECTION_8HR_DN	40	-0.210588	-1.56797	0.053719	0.193102	1	9860	tags=88%, list=67%, signal=261%
KANG_AR_TARGETS_DN	15	-0.331186	-1.56771	0.0604288	0.193051	1	3003	tags=53%, list=20%, signal=67%
PID_ERBB1_INTERNALIZATION_PATHWAY	40	-0.20652	-1.56762	0.054717	0.192837	1	5843	tags=60%, list=39%, signal=99%
PID_ECADHERIN_STABILIZATION_PATHWAY	39	-0.211402	-1.56702	0.032381	0.193066	1	6759	tags=67%, list=46%, signal=122%
GARGALOVIC_RESPONSE_TO_OXIDIZED_PHOSPHOLIPIDS_PINK_DN	29	-0.248026	-1.5667	0.0470348	0.193	1	9112	tags=86%, list=61%, signal=223%
ALCALAY_AML_BY_NPM1_LOCALIZATION_DN	162	-0.106966	-1.56667	0.0458167	0.192725	1	3649	tags=35%, list=25%, signal=46%
CAIRO_PML_TARGETS_BOUND_BY_MYC_UP	20	-0.296029	-1.56655	0.0465116	0.19256	1	10444	tags=100%, list=70%, signal=338%
BAE_BRCA1_TARGETS_DN	29	-0.245271	-1.5662	0.0589391	0.192552	1	9664	tags=90%, list=65%, signal=257%
MCBRYAN_PUBERTAL_BREAST_5_6WK_DN	113	-0.124231	-1.56461	0.0502901	0.193689	1	5783	tags=51%, list=39%, signal=84%
SEIDEN_MET_SIGNALING	18	-0.300176	-1.56132	0.0422535	0.196277	1	7911	tags=83%, list=53%, signal=178%
REACTOME_NUCLEAR_PORE_COMPLEX_NPC_DISASSEMBLY	32	-0.231365	-1.55851	0.0532787	0.198611	1	8161	tags=78%, list=55%, signal=173%
RICKMAN_TUMOR_DIFFERENTIATED_MODERATELY_VS_POORLY_UP	118	-0.126131	-1.55777	0.0502008	0.199001	1	4805	tags=45%, list=32%, signal=66%
REACTOME_SIGNALING_BY_EGFR	46	-0.196341	-1.55704	0.0523139	0.199407	1	5479	tags=57%, list=37%, signal=89%
POMEROY_MEDULLOBLASTOMA_DESMOPLASIC_VS_CLASSIC_DN	55	-0.175866	-1.55652	0.054878	0.199516	1	2525	tags=35%, list=17%, signal=41%
PID_TOLL_ENDOGENOUS_PATHWAY	22	-0.276246	-1.55585	0.0654762	0.199854	1	6694	tags=73%, list=45%, signal=132%
OISHI_CHOLANGIOMA_STEM_CELL_LIKE_DN	237	-0.0876975	-1.55573	0.0501931	0.199685	1	2475	tags=25%, list=17%, signal=30%
CHEN_PDGF_TARGETS	17	-0.31065	-1.55467	0.0688935	0.200365	1	5866	tags=71%, list=40%, signal=117%
DAVICIONI_PAX_FOXO1_SIGNATURE_IN_ARMS_UP	55	-0.175448	-1.55278	0.0621359	0.20182	1	8192	tags=73%, list=55%, signal=162%
LEE_NEURAL_CREST_STEM_CELL_UP	140	-0.114136	-1.55265	0.0603113	0.20165	1	2349	tags=27%, list=16%, signal=32%
DING_LUNG_CANCER_BY_MUTATION_RATE	19	-0.297953	-1.55256	0.071291	0.201429	1	4953	tags=63%, list=33%, signal=95%
REACTOME_G1_PHASE	41	-0.206089	-1.55176	0.0650096	0.201899	1	5271	tags=56%, list=36%, signal=87%
WANG_TUMOR_INVASIVENESS_DN	194	-0.0966565	-1.55072	0.0631365	0.202617	1	4242	tags=38%, list=29%, signal=53%
WILCOX_RESPONSE_TO_PROGESTERONE_DN	54	-0.177919	-1.54985	0.059761	0.203116	1	8355	tags=74%, list=56%, signal=169%
GROSS_HYPOXIA_VIA_ELK3_DN	136	-0.113782	-1.54932	0.0523139	0.203321	1	9122	tags=73%, list=62%, signal=187%
DORSAM_HOXA9_TARGETS_UP	33	-0.226876	-1.54863	0.0429688	0.203604	1	5181	tags=58%, list=35%, signal=88%
NADERI_BREAST_CANCER_PROGNOSIS_UP	43	-0.197081	-1.54851	0.0529412	0.203416	1	2949	tags=40%, list=20%, signal=49%
SA_B_CELL_RECEPTOR_COMPLEXES	24	-0.262617	-1.54756	0.0499002	0.204021	1	5380	tags=63%, list=36%, signal=98%
DELPUECH_FOXO3_TARGETS_DN	32	-0.233072	-1.54688	0.0673077	0.204321	1	2576	tags=41%, list=17%, signal=49%
REACTOME_TIE2_SIGNALING	17	-0.31546	-1.54589	0.038055	0.204893	1	7539	tags=82%, list=51%, signal=167%
PID_VEGFR1_2_PATHWAY	67	-0.158627	-1.54459	0.0688976	0.205768	1	8724	tags=75%, list=59%, signal=181%
SESTO_RESPONSE_TO_UV_C4	17	-0.305959	-1.54273	0.0504202	0.207204	1	2447	tags=47%, list=17%, signal=56%
REACTOME_REGULATION_OF_GENE_EXPRESSION_IN_LATE_STAGE_BRANCHING_MORPHOGENESIS_PANCREATIC_BUD_PRECURSOR_CELLS	15	-0.327108	-1.54261	0.0619658	0.206999	1	2075	tags=47%, list=14%, signal=54%
PID_NFKAPPAB_CANONICAL_PATHWAY	21	-0.278217	-1.54256	0.0536779	0.206745	1	8590	tags=86%, list=58%, signal=203%
NABA_ECM_GLYCOPROTEINS	159	-0.108108	-1.542	0.0516529	0.206937	1	933	tags=17%, list=6%, signal=18%
SAKAI_TUMOR_INFILTRATING_MONOCYTES_UP	27	-0.250295	-1.54106	0.0655391	0.207521	1	6730	tags=70%, list=45%, signal=129%
BROWNE_HCMV_INFECTION_8HR_UP	88	-0.140321	-1.5408	0.054902	0.207481	1	5009	tags=48%, list=34%, signal=72%
RADAEVA_RESPONSE_TO_IFNA1_UP	35	-0.221418	-1.54014	0.060166	0.207739	1	7316	tags=71%, list=49%, signal=141%
GAUSSMANN_MLL_AF4_FUSION_TARGETS_F_UP	170	-0.0997399	-1.53965	0.0563107	0.207877	1	5865	tags=49%, list=40%, signal=81%
PID_FOXM1_PATHWAY	38	-0.213306	-1.53939	0.0526316	0.207794	1	2699	tags=39%, list=18%, signal=48%
AMIT_DELAYED_EARLY_GENES	17	-0.310717	-1.53785	0.0722656	0.208942	1	5865	tags=71%, list=40%, signal=117%
BROWNE_HCMV_INFECTION_48HR_DN	392	-0.0674177	-1.53667	0.0498008	0.209766	1	9807	tags=73%, list=66%, signal=209%
MARTORIATI_MDM4_TARGETS_NEUROEPITHELIUM_DN	149	-0.107671	-1.53549	0.0742972	0.210679	1	6779	tags=56%, list=46%, signal=103%
VERRECCHIA_EARLY_RESPONSE_TO_TGFB1	53	-0.177822	-1.53524	0.0717054	0.210591	1	8004	tags=72%, list=54%, signal=155%
GAUSSMANN_MLL_AF4_FUSION_TARGETS_E_DN	21	-0.283013	-1.53512	0.050813	0.210388	1	2871	tags=48%, list=19%, signal=59%
GARGALOVIC_RESPONSE_TO_OXIDIZED_PHOSPHOLIPIDS_CYAN_UP	17	-0.305923	-1.53455	0.0776699	0.210685	1	5936	tags=71%, list=40%, signal=118%
KEGG_LYSOSOME	113	-0.120538	-1.53241	0.0612245	0.212473	1	8199	tags=67%, list=55%, signal=149%
KEGG_UBIQUITIN_MEDIATED_PROTEOLYSIS	129	-0.113608	-1.53236	0.0547945	0.212234	1	12008	tags=92%, list=81%, signal=481%
KEGG_LEUKOCYTE_TRANSENDOTHELIAL_MIGRATION	95	-0.13334	-1.53221	0.062249	0.212054	1	8493	tags=71%, list=57%, signal=164%
REACTOME_RUNX2_REGULATES_OSTEOBLAST_DIFFERENTIATION	23	-0.265819	-1.53159	0.0597302	0.212312	1	4446	tags=57%, list=30%, signal=81%
LIAN_NEUTROPHIL_GRANULE_CONSTITUENTS	15	-0.32411	-1.53135	0.056338	0.212267	1	6073	tags=73%, list=41%, signal=124%
REACTOME_TELOMERE_MAINTENANCE	35	-0.217524	-1.5307	0.0583658	0.212565	1	4832	tags=54%, list=33%, signal=80%
BIOCARTA_SPRY_PATHWAY	16	-0.324097	-1.53014	0.0634328	0.212828	1	5394	tags=69%, list=36%, signal=108%
WEIGEL_OXIDATIVE_STRESS_BY_HNE_AND_H2O2	35	-0.218281	-1.52875	0.0701403	0.213816	1	5668	tags=60%, list=38%, signal=97%
KEGG_BASE_EXCISION_REPAIR	33	-0.224781	-1.52857	0.0718563	0.213696	1	10154	tags=91%, list=68%, signal=288%
BIOCARTA_G1_PATHWAY	25	-0.253888	-1.52801	0.0758197	0.213913	1	8104	tags=80%, list=55%, signal=176%
REACTOME_ESR_MEDIATED_SIGNALING	149	-0.107301	-1.52702	0.0557692	0.214571	1	9073	tags=72%, list=61%, signal=183%
WATANABE_RECTAL_CANCER_RADIOTHERAPY_RESPONSIVE_DN	86	-0.138785	-1.52459	0.0675944	0.216617	1	9161	tags=76%, list=62%, signal=197%
REACTOME_TOLL_LIKE_RECEPTOR_9_TLR9_CASCADE	91	-0.134061	-1.52419	0.0480962	0.216726	1	7801	tags=66%, list=53%, signal=138%
BORLAK_LIVER_CANCER_EGF_UP	48	-0.19277	-1.52341	0.0809129	0.217197	1	7654	tags=71%, list=52%, signal=146%
RASHI_RESPONSE_TO_IONIZING_RADIATION_6	60	-0.165312	-1.52312	0.056338	0.217175	1	4973	tags=50%, list=34%, signal=75%
BOQUEST_STEM_CELL_CULTURED_VS_FRESH_UP	381	-0.0667125	-1.52271	0.0504032	0.217247	1	5030	tags=40%, list=34%, signal=60%
INGRAM_SHH_TARGETS_DN	58	-0.166777	-1.52081	0.0590631	0.218725	1	6996	tags=64%, list=47%, signal=120%
PID_HEDGEHOG_2PATHWAY	22	-0.27562	-1.51957	0.0688336	0.219627	1	1312	tags=36%, list=9%, signal=40%
REACTOME_MISMATCH_REPAIR	15	-0.314901	-1.51956	0.0566038	0.219327	1	10163	tags=100%, list=69%, signal=318%
CHARAFE_BREAST_CANCER_LUMINAL_VS_MESENCHYMAL_UP	384	-0.0666037	-1.5179	0.0489796	0.220715	1	10120	tags=75%, list=68%, signal=229%
RIGGI_EWING_SARCOMA_PROGENITOR_DN	176	-0.0998883	-1.51782	0.0492126	0.220493	1	3255	tags=32%, list=22%, signal=40%
RAO_BOUND_BY_SALL4	194	-0.0958561	-1.51726	0.0690335	0.220746	1	7922	tags=63%, list=53%, signal=133%
REACTOME_SIGNALING_BY_CYTOSOLIC_FGFR1_FUSION_MUTANTS	16	-0.322949	-1.51676	0.0733198	0.220925	1	5411	tags=69%, list=36%, signal=108%
JIANG_TIP30_TARGETS_UP	41	-0.201775	-1.51656	0.0877193	0.220802	1	6058	tags=61%, list=41%, signal=103%
PID_HEDGEHOG_GLI_PATHWAY	45	-0.190465	-1.51464	0.0711462	0.222383	1	4434	tags=49%, list=30%, signal=70%
REACTOME_SIGNALING_BY_RHO_GTPASES	368	-0.0679998	-1.51297	0.0686275	0.223593	1	3933	tags=33%, list=27%, signal=44%
STAMBOLSKY_TARGETS_OF_MUTATED_TP53_DN	41	-0.198576	-1.51293	0.0615079	0.223317	1	10083	tags=88%, list=68%, signal=274%
REACTOME_HS_GAG_DEGRADATION	22	-0.268177	-1.51084	0.0603113	0.225161	1	2770	tags=45%, list=19%, signal=56%
GENTILE_UV_RESPONSE_CLUSTER_D4	54	-0.171842	-1.51039	0.0701754	0.225301	1	12014	tags=98%, list=81%, signal=516%
REACTOME_SUMOYLATION_OF_UBIQUITINYLATION_PROTEINS	34	-0.214814	-1.51004	0.0630975	0.225363	1	8161	tags=76%, list=55%, signal=170%
BIOCARTA_MTOR_PATHWAY	20	-0.278684	-1.50883	0.073922	0.226199	1	6253	tags=70%, list=42%, signal=121%
CHIBA_RESPONSE_TO_TSA_DN	19	-0.291914	-1.50826	0.07393	0.22647	1	8944	tags=89%, list=60%, signal=225%
YUAN_ZNF143_PARTNERS	21	-0.269368	-1.50754	0.0603622	0.226948	1	6603	tags=71%, list=45%, signal=129%
PID_KIT_PATHWAY	49	-0.185317	-1.50735	0.0594262	0.226815	1	7550	tags=69%, list=51%, signal=141%
SENESE_HDAC3_TARGETS_DN	478	-0.0612156	-1.50629	0.0681818	0.227541	1	8986	tags=67%, list=61%, signal=163%
JI_RESPONSE_TO_FSH_DN	51	-0.179568	-1.50571	0.0684411	0.22787	1	8104	tags=73%, list=55%, signal=159%
ENK_UV_RESPONSE_KERATINOCYTE_DN	452	-0.0612294	-1.50407	0.0631164	0.229166	1	10634	tags=78%, list=72%, signal=266%
GARGALOVIC_RESPONSE_TO_OXIDIZED_PHOSPHOLIPIDS_YELLOW_DN	23	-0.261877	-1.50207	0.0702811	0.230933	1	8372	tags=83%, list=56%, signal=189%
LIM_MAMMARY_LUMINAL_MATURE_DN	91	-0.13606	-1.50184	0.0639535	0.230882	1	2558	tags=31%, list=17%, signal=37%
REACTOME_PRE_NOTCH_PROCESSING_IN_GOLGI	18	-0.297407	-1.5018	0.0663984	0.230604	1	3010	tags=50%, list=20%, signal=63%
UDAYAKUMAR_MED1_TARGETS_DN	217	-0.0881582	-1.50139	0.0654008	0.230705	1	7800	tags=61%, list=53%, signal=127%
BIOCARTA_CTCF_PATHWAY	22	-0.270572	-1.50096	0.0745968	0.230825	1	6778	tags=73%, list=46%, signal=134%
BIOCARTA_CHEMICAL_PATHWAY	18	-0.302877	-1.49909	0.0656371	0.232433	1	7871	tags=83%, list=53%, signal=177%
PEART_HDAC_PROLIFERATION_CLUSTER_DN	68	-0.151447	-1.49875	0.060166	0.232448	1	5615	tags=53%, list=38%, signal=85%
HASLINGER_B_CLL_WITH_CHROMOSOME_12_TRISOMY	21	-0.274772	-1.49775	0.0758755	0.233157	1	9347	tags=90%, list=63%, signal=244%
GUENTHER_GROWTH_SPHERICAL_VS_ADHERENT_UP	21	-0.267545	-1.49351	0.0630975	0.237009	1	3100	tags=48%, list=21%, signal=60%
PARK_HSC_VS_MULTIPOTENT_PROGENITORS_UP	15	-0.312038	-1.49327	0.0659794	0.236947	1	9217	tags=93%, list=62%, signal=246%
JOHANSSON_GLIOMAGENESIS_BY_PDGFB_UP	51	-0.177442	-1.49244	0.0775681	0.237539	1	7554	tags=69%, list=51%, signal=139%
REACTOME_TRANSPORT_OF_MATURE_MRNAS_DERIVED_FROM_INTRONLESS_TRANSCRIPTS	39	-0.202132	-1.49053	0.0672098	0.23929	1	9177	tags=82%, list=62%, signal=215%
MARTENS_BOUND_BY_PML_RARA_FUSION	402	-0.0670152	-1.4905	0.0697211	0.239008	1	8107	tags=61%, list=55%, signal=131%
ALONSO_METASTASIS_DN	20	-0.280359	-1.48958	0.0723404	0.239682	1	10676	tags=100%, list=72%, signal=357%
KYNG_DNA_DAMAGE_UP	182	-0.0940947	-1.48947	0.0642023	0.239492	1	4081	tags=37%, list=28%, signal=50%
KEGG_WNT_SIGNALING_PATHWAY	137	-0.109091	-1.48605	0.0774059	0.242845	1	9978	tags=78%, list=67%, signal=237%
SLEBOS_HEAD_AND_NECK_CANCER_WITH_HPV_UP	68	-0.15343	-1.48385	0.0736196	0.244928	1	7548	tags=66%, list=51%, signal=134%
KIM_MYCL1_AMPLIFICATION_TARGETS_DN	18	-0.289281	-1.48304	0.0802469	0.245449	1	8896	tags=89%, list=60%, signal=222%
LU_TUMOR_ANGIOGENESIS_UP	25	-0.245208	-1.48293	0.0676533	0.245223	1	1116	tags=32%, list=8%, signal=35%
HERNANDEZ_MITOTIC_ARREST_BY_DOCETAXEL_2_UP	50	-0.178449	-1.48219	0.0665323	0.24571	1	1219	tags=26%, list=8%, signal=28%
BASSO_CD40_SIGNALING_UP	81	-0.141926	-1.48219	0.0585859	0.245389	1	6328	tags=57%, list=43%, signal=99%
HERNANDEZ_MITOTIC_ARREST_BY_DOCETAXEL_1_DN	34	-0.214381	-1.48059	0.0798403	0.246854	1	5115	tags=56%, list=35%, signal=85%
MORI_SMALL_PRE_BII_LYMPHOCYTE_DN	68	-0.157898	-1.48027	0.0631164	0.246884	1	7046	tags=63%, list=48%, signal=120%
JEON_SMAD6_TARGETS_UP	20	-0.270721	-1.47828	0.077381	0.248735	1	4147	tags=55%, list=28%, signal=76%
RODRIGUES_THYROID_CARCINOMA_DN	69	-0.149868	-1.47827	0.0890688	0.248418	1	8318	tags=71%, list=56%, signal=161%
PILON_KLF1_TARGETS_UP	423	-0.0628307	-1.47819	0.0890688	0.248185	1	8945	tags=66%, list=60%, signal=163%
FARMER_BREAST_CANCER_BASAL_VS_LULMINAL	284	-0.0784832	-1.47812	0.0682731	0.247933	1	5072	tags=42%, list=34%, signal=62%
BENPORATH_OCT4_TARGETS	269	-0.0797164	-1.47572	0.0722892	0.25014	1	10525	tags=79%, list=71%, signal=267%
HAN_JNK_SINGALING_DN	34	-0.214381	-1.47555	0.0864979	0.249993	1	5115	tags=56%, list=35%, signal=85%
OUYANG_PROSTATE_CANCER_PROGRESSION_UP	20	-0.280738	-1.47504	0.0790598	0.25021	1	4740	tags=60%, list=32%, signal=88%
MARKEY_RB1_ACUTE_LOF_DN	193	-0.09116	-1.47487	0.0604167	0.250045	1	4198	tags=37%, list=28%, signal=51%
RODRIGUES_NTN1_TARGETS_DN	136	-0.106161	-1.47339	0.0914634	0.251346	1	9561	tags=75%, list=64%, signal=209%
MATZUK_OVULATION	15	-0.316765	-1.47309	0.0775862	0.25135	1	9147	tags=93%, list=62%, signal=243%
LEE_METASTASIS_AND_ALTERNATIVE_SPLICING_UP	67	-0.152747	-1.47299	0.0926641	0.251137	1	1951	tags=28%, list=13%, signal=33%
REACTOME_HATS_ACETYLATE_HISTONES	78	-0.143117	-1.47249	0.0914513	0.251351	1	9485	tags=78%, list=64%, signal=216%
VANHARANTA_UTERINE_FIBROID_UP	39	-0.194911	-1.47195	0.0828283	0.251617	1	2441	tags=36%, list=16%, signal=43%
REACTOME_TRANSCRIPTIONAL_ACTIVITY_OF_SMAD2_SMAD3:SMAD4_HETEROTRIMER	41	-0.191659	-1.47173	0.0803213	0.251537	1	7654	tags=71%, list=52%, signal=146%
REACTOME_PTEN_REGULATION	134	-0.109909	-1.47169	0.0887097	0.251253	1	6795	tags=57%, list=46%, signal=104%
REACTOME_RESOLUTION_OF_AP_SITES_VIA_THE_MULTIPLE_NUCLEOTIDE_PATCH_REPLACEMENT_PATHWAY	24	-0.256334	-1.47125	0.0936864	0.251419	1	5473	tags=63%, list=37%, signal=99%
ZHENG_GLIOBLASTOMA_PLASTICITY_DN	55	-0.16883	-1.47114	0.0800781	0.251224	1	5055	tags=51%, list=34%, signal=77%
REACTOME_MYD88_CASCADE_INITIATED_ON_PLASMA_MEMBRANE	81	-0.13909	-1.46916	0.083499	0.253056	1	7285	tags=63%, list=49%, signal=123%
OSWALD_HEMATOPOIETIC_STEM_CELL_IN_COLLAGEN_GEL_DN	229	-0.0817231	-1.46913	0.0756646	0.252761	1	10138	tags=76%, list=68%, signal=238%
GREGORY_SYNTHETIC_LETHAL_WITH_IMATINIB	118	-0.117768	-1.46802	0.0632911	0.25363	1	12341	tags=95%, list=83%, signal=562%
REACTOME_TRANSCRIPTIONAL_ACTIVATION_OF_MITOCHONDRIAL_BIOGENESIS	52	-0.176508	-1.46781	0.0711297	0.253552	1	9083	tags=79%, list=61%, signal=203%
UDAYAKUMAR_MED1_TARGETS_UP	126	-0.109796	-1.46755	0.0823529	0.253523	1	7565	tags=62%, list=51%, signal=125%
RUTELLA_RESPONSE_TO_CSF2RB_AND_IL4_DN	265	-0.0774462	-1.46549	0.0665323	0.255477	1	10846	tags=81%, list=73%, signal=295%
KYNG_ENVIRONMENTAL_STRESS_RESPONSE_DN	16	-0.304127	-1.46496	0.0851064	0.255776	1	7543	tags=81%, list=51%, signal=165%
VILIMAS_NOTCH1_TARGETS_DN	17	-0.292942	-1.46433	0.0737052	0.256131	1	4384	tags=59%, list=30%, signal=83%
HONRADO_BREAST_CANCER_BRCA1_VS_BRCA2	15	-0.317116	-1.46387	0.0843621	0.256345	1	2223	tags=47%, list=15%, signal=55%
ZHENG_FOXP3_TARGETS_IN_THYMUS_UP	179	-0.0927339	-1.46225	0.0887097	0.257864	1	9990	tags=77%, list=67%, signal=232%
SESTO_RESPONSE_TO_UV_C2	51	-0.17368	-1.46206	0.0853175	0.257732	1	3249	tags=39%, list=22%, signal=50%
REACTOME_THE_CANONICAL_RETINOID_CYCLE_IN_RODS_TWILIGHT_VISION	17	-0.295019	-1.46174	0.0859375	0.25783	1	2609	tags=47%, list=18%, signal=57%
LIN_APC_TARGETS	64	-0.156961	-1.46144	0.0794979	0.257845	1	11120	tags=91%, list=75%, signal=361%
FORTSCHEGGER_PHF8_TARGETS_UP	237	-0.0814625	-1.46079	0.0841683	0.258191	1	9197	tags=70%, list=62%, signal=182%
YAO_HOXA10_TARGETS_VIA_PROGESTERONE_DN	15	-0.306853	-1.45915	0.0681363	0.259727	1	2375	tags=47%, list=16%, signal=56%
YAO_TEMPORAL_RESPONSE_TO_PROGESTERONE_CLUSTER_6	68	-0.150202	-1.45893	0.083503	0.259608	1	10212	tags=84%, list=69%, signal=268%
BHATTACHARYA_EMBRYONIC_STEM_CELL	70	-0.145785	-1.45803	0.08	0.260306	1	5051	tags=49%, list=34%, signal=73%
IWANAGA_CARCINOGENESIS_BY_KRAS_DN	101	-0.126378	-1.45712	0.0742972	0.261043	1	10911	tags=86%, list=74%, signal=324%
BRACHAT_RESPONSE_TO_CAMPTOTHECIN_DN	38	-0.203842	-1.45679	0.0813492	0.261063	1	7911	tags=74%, list=53%, signal=158%
WANG_NFKB_TARGETS	16	-0.30043	-1.45656	0.0798403	0.260998	1	2038	tags=44%, list=14%, signal=51%
STEIN_ESR1_TARGETS	80	-0.137276	-1.45595	0.0843373	0.261369	1	6687	tags=59%, list=45%, signal=106%
RASHI_RESPONSE_TO_IONIZING_RADIATION_3	44	-0.183251	-1.45437	0.08577	0.262824	1	6053	tags=59%, list=41%, signal=100%
LINDGREN_BLADDER_CANCER_CLUSTER_3_DN	200	-0.0891577	-1.45324	0.0711462	0.263688	1	10113	tags=77%, list=68%, signal=239%
REACTOME_FCGAMMA_RECEPTOR_FCGR_DEPENDENT_PHAGOCYTOSIS	81	-0.134642	-1.45228	0.0577689	0.264508	1	9364	tags=77%, list=63%, signal=207%
WANG_RESPONSE_TO_BEXAROTENE_UP	29	-0.22684	-1.44829	0.0989691	0.268674	1	8403	tags=79%, list=57%, signal=183%
BOYAULT_LIVER_CANCER_SUBCLASS_G5_DN	23	-0.253621	-1.44764	0.0824742	0.26907	1	7205	tags=74%, list=49%, signal=144%
BONOME_OVARIAN_CANCER_SURVIVAL_OPTIMAL_DEBULKING	208	-0.0859491	-1.44671	0.105882	0.269872	1	10862	tags=82%, list=73%, signal=301%
HOEGERKORP_CD44_TARGETS_DIRECT_UP	22	-0.255729	-1.44634	0.0863158	0.269945	1	4976	tags=59%, list=34%, signal=89%
SU_TESTIS	57	-0.161758	-1.44631	0.0944123	0.269645	1	2554	tags=33%, list=17%, signal=40%
JACKSON_DNMT1_TARGETS_UP	70	-0.145866	-1.44586	0.0831683	0.269832	1	4838	tags=47%, list=33%, signal=70%
REACTOME_MEIOTIC_SYNAPSIS	27	-0.241593	-1.44578	0.0965665	0.269574	1	7957	tags=78%, list=54%, signal=168%
SERVITJA_ISLET_HNF1A_TARGETS_DN	80	-0.140514	-1.44571	0.0809129	0.269333	1	4786	tags=46%, list=32%, signal=68%
REACTOME_TRANSCRIPTIONAL_REGULATION_OF_GRANULOPOIESIS	27	-0.230511	-1.44461	0.0867769	0.270216	1	3179	tags=44%, list=21%, signal=56%
MANALO_HYPOXIA_UP	189	-0.0918373	-1.44393	0.0979592	0.270696	1	6109	tags=50%, list=41%, signal=84%
HUANG_DASATINIB_RESISTANCE_UP	74	-0.144341	-1.44388	0.107486	0.270427	1	8891	tags=74%, list=60%, signal=185%
OSWALD_HEMATOPOIETIC_STEM_CELL_IN_COLLAGEN_GEL_UP	178	-0.091648	-1.44333	0.0710059	0.270679	1	6488	tags=53%, list=44%, signal=93%
ROZANOV_MMP14_TARGETS_UP	223	-0.0837047	-1.44118	0.101562	0.272774	1	1571	tags=19%, list=11%, signal=21%
CROONQUIST_NRAS_SIGNALING_UP	31	-0.218324	-1.44058	0.102669	0.273085	1	2510	tags=39%, list=17%, signal=47%
SCHOEN_NFKB_SIGNALING	27	-0.231735	-1.43931	0.102249	0.274241	1	3710	tags=48%, list=25%, signal=64%
CHANDRAN_METASTASIS_TOP50_UP	31	-0.212332	-1.43918	0.0989691	0.274072	1	8816	tags=81%, list=59%, signal=199%
FRASOR_RESPONSE_TO_ESTRADIOL_DN	66	-0.150462	-1.43903	0.0828829	0.273952	1	4070	tags=42%, list=27%, signal=58%
AMIT_SERUM_RESPONSE_40_MCF10A	25	-0.238349	-1.43814	0.0918164	0.274606	1	8334	tags=80%, list=56%, signal=182%
REACTOME_INTERLEUKIN_37_SIGNALING	18	-0.282325	-1.43805	0.0953307	0.274352	1	4057	tags=56%, list=27%, signal=76%
SESTO_RESPONSE_TO_UV_C0	96	-0.125399	-1.43771	0.0967118	0.274394	1	7729	tags=65%, list=52%, signal=134%
BIOCARTA_CELLCYCLE_PATHWAY	21	-0.260385	-1.43764	0.0787879	0.274135	1	2500	tags=43%, list=17%, signal=51%
CHEN_ETV5_TARGETS_SERTOLI	20	-0.266946	-1.43702	0.0909091	0.27451	1	1979	tags=40%, list=13%, signal=46%
REACTOME_DOWNSTREAM_SIGNALING_OF_ACTIVATED_FGFR4	23	-0.25123	-1.43639	0.108652	0.274872	1	7885	tags=78%, list=53%, signal=167%
PID_REELIN_PATHWAY	28	-0.232633	-1.43621	0.106918	0.274773	1	7678	tags=75%, list=52%, signal=155%
HADDAD_B_LYMPHOCYTE_PROGENITOR	223	-0.0827724	-1.43523	0.108163	0.275652	1	6305	tags=51%, list=43%, signal=87%
ZHU_SKIL_TARGETS_UP	18	-0.280682	-1.43444	0.0889328	0.276324	1	2434	tags=44%, list=16%, signal=53%
BIOCARTA_MET_PATHWAY	33	-0.210923	-1.43411	0.0861057	0.276395	1	5417	tags=58%, list=37%, signal=91%
SASAI_RESISTANCE_TO_NEOPLASTIC_TRANSFROMATION	48	-0.174626	-1.43405	0.105058	0.27611	1	818	tags=23%, list=6%, signal=24%
PETROVA_PROX1_TARGETS_DN	49	-0.171927	-1.43358	0.101626	0.276302	1	8353	tags=73%, list=56%, signal=168%
KEGG_T_CELL_RECEPTOR_SIGNALING_PATHWAY	88	-0.132555	-1.43312	0.102881	0.276556	1	8493	tags=70%, list=57%, signal=164%
GAUSSMANN_MLL_AF4_FUSION_TARGETS_A_UP	179	-0.0916168	-1.43175	0.0660194	0.277781	1	8267	tags=65%, list=56%, signal=145%
ZHU_CMV_ALL_DN	106	-0.117621	-1.43133	0.0894632	0.277928	1	3165	tags=33%, list=21%, signal=42%
KIM_MYCN_AMPLIFICATION_TARGETS_DN	93	-0.124903	-1.4295	0.0839844	0.279767	1	4697	tags=44%, list=32%, signal=64%
REACTOME_SMAD2_SMAD3:SMAD4_HETEROTRIMER_REGULATES_TRANSCRIPTION	29	-0.221524	-1.42926	0.113095	0.27972	1	2858	tags=41%, list=19%, signal=51%
KAPOSI_LIVER_CANCER_MET_UP	18	-0.281492	-1.4279	0.0855397	0.280958	1	7364	tags=78%, list=50%, signal=154%
GUENTHER_GROWTH_SPHERICAL_VS_ADHERENT_DN	25	-0.238135	-1.42785	0.0841487	0.280664	1	5965	tags=64%, list=40%, signal=107%
ONO_AML1_TARGETS_DN	21	-0.255792	-1.42549	0.0961145	0.282926	1	4686	tags=57%, list=32%, signal=83%
LIU_PROSTATE_CANCER_UP	87	-0.13134	-1.42547	0.0903491	0.282608	1	8290	tags=69%, list=56%, signal=156%
TSAI_RESPONSE_TO_RADIATION_THERAPY	28	-0.226044	-1.42539	0.10883	0.282368	1	1951	tags=36%, list=13%, signal=41%
PID_FRA_PATHWAY	30	-0.218464	-1.42464	0.0940695	0.282965	1	2699	tags=40%, list=18%, signal=49%
MASSARWEH_RESPONSE_TO_ESTRADIOL	57	-0.157734	-1.42405	0.0883534	0.28327	1	11457	tags=93%, list=77%, signal=408%
REACTOME_ACYL_CHAIN_REMODELLING_OF_PS	15	-0.305881	-1.42398	0.0946502	0.283012	1	6343	tags=73%, list=43%, signal=128%
NABA_PROTEOGLYCANS	31	-0.212969	-1.42353	0.0940695	0.283237	1	4024	tags=48%, list=27%, signal=66%
GENTILE_UV_RESPONSE_CLUSTER_D9	25	-0.232114	-1.42339	0.105263	0.283079	1	4275	tags=52%, list=29%, signal=73%
REACTOME_CASPASE_ACTIVATION_VIA_EXTRINSIC_APOPTOTIC_SIGNALLING_PATHWAY	23	-0.252311	-1.42234	0.102913	0.283934	1	7869	tags=78%, list=53%, signal=167%
MORI_EMU_MYC_LYMPHOMA_BY_ONSET_TIME_DN	17	-0.287842	-1.42186	0.101266	0.284179	1	7948	tags=82%, list=54%, signal=177%
RIZKI_TUMOR_INVASIVENESS_2D_DN	55	-0.164306	-1.421	0.103306	0.284904	1	3774	tags=42%, list=25%, signal=56%
REACTOME_TRANSCRIPTIONAL_REGULATION_BY_MECP2	59	-0.158397	-1.41976	0.103718	0.286052	1	2939	tags=36%, list=20%, signal=44%
BIOCARTA_HER2_PATHWAY	22	-0.25385	-1.41973	0.0961924	0.285759	1	3656	tags=50%, list=25%, signal=66%
DOANE_BREAST_CANCER_CLASSES_DN	29	-0.224076	-1.4187	0.090535	0.286619	1	2309	tags=38%, list=16%, signal=45%
KEGG_COLORECTAL_CANCER	62	-0.15027	-1.41715	0.098646	0.288106	1	9978	tags=82%, list=67%, signal=251%
BOYAULT_LIVER_CANCER_SUBCLASS_G3_DN	38	-0.19251	-1.41704	0.112205	0.287894	1	4177	tags=47%, list=28%, signal=66%
REACTOME_DAP12_SIGNALING	25	-0.235498	-1.41583	0.0892495	0.289005	1	5411	tags=60%, list=36%, signal=94%
HUMMERICH_SKIN_CANCER_PROGRESSION_UP	72	-0.140962	-1.41539	0.102616	0.289207	1	1010	tags=21%, list=7%, signal=22%
TOMLINS_PROSTATE_CANCER_UP	39	-0.192669	-1.41493	0.0930693	0.289504	1	7036	tags=67%, list=47%, signal=127%
GAVIN_FOXP3_TARGETS_CLUSTER_P3	135	-0.103071	-1.4142	0.104294	0.290078	1	4527	tags=41%, list=31%, signal=58%
SETLUR_PROSTATE_CANCER_TMPRSS2_ERG_FUSION_UP	63	-0.153311	-1.41382	0.12069	0.290198	1	7857	tags=68%, list=53%, signal=145%
REACTOME_NOTCH4_INTRACELLULAR_DOMAIN_REGULATES_TRANSCRIPTION	20	-0.260462	-1.41373	0.128099	0.289959	1	2075	tags=40%, list=14%, signal=46%
CHEN_LVAD_SUPPORT_OF_FAILING_HEART_UP	93	-0.12628	-1.41307	0.101796	0.29044	1	7068	tags=60%, list=48%, signal=114%
REACTOME_RNA_POLYMERASE_III_TRANSCRIPTION	41	-0.183172	-1.4129	0.0953347	0.290297	1	4525	tags=49%, list=31%, signal=70%
MATSUDA_NATURAL_KILLER_DIFFERENTIATION	404	-0.0600396	-1.41036	0.104418	0.29292	1	4860	tags=39%, list=33%, signal=56%
PID_REG_GR_PATHWAY	63	-0.150669	-1.40984	0.110664	0.293265	1	9308	tags=78%, list=63%, signal=208%
SMID_BREAST_CANCER_LUMINAL_B_DN	413	-0.0608102	-1.40959	0.0910816	0.293244	1	2140	tags=20%, list=14%, signal=23%
PID_EPHA2_FWD_PATHWAY	19	-0.267022	-1.40942	0.111814	0.293117	1	5411	tags=63%, list=36%, signal=99%
KEGG_CYTOSOLIC_DNA_SENSING_PATHWAY	33	-0.205933	-1.40905	0.0942308	0.293207	1	9085	tags=82%, list=61%, signal=211%
ODONNELL_TFRC_TARGETS_UP	258	-0.0746443	-1.40853	0.105906	0.293485	1	3166	tags=29%, list=21%, signal=36%
REACTOME_GLOBAL_GENOME_NUCLEOTIDE_EXCISION_REPAIR_GG_NER	82	-0.130739	-1.40702	0.0997963	0.295108	1	5848	tags=52%, list=39%, signal=86%
ZHAN_MULTIPLE_MYELOMA_SPIKED	18	-0.276382	-1.40694	0.106776	0.294851	1	4145	tags=56%, list=28%, signal=77%
REACTOME_TRANSCRIPTIONAL_REGULATION_BY_RUNX1	160	-0.0939674	-1.40693	0.104449	0.294521	1	3256	tags=31%, list=22%, signal=40%
PID_FAS_PATHWAY	36	-0.195628	-1.40642	0.100806	0.294821	1	6168	tags=61%, list=42%, signal=104%
GALLUZZI_PERMEABILIZE_MITOCHONDRIA	37	-0.194076	-1.4047	0.10241	0.296623	1	10354	tags=89%, list=70%, signal=295%
REACTOME_KERATAN_SULFATE_BIOSYNTHESIS	27	-0.226194	-1.4042	0.11022	0.296886	1	3792	tags=48%, list=26%, signal=65%
ODONNELL_TARGETS_OF_MYC_AND_TFRC_UP	59	-0.15574	-1.40387	0.0954357	0.296934	1	8004	tags=69%, list=54%, signal=150%
REACTOME_PLATELET_SENSITIZATION_BY_LDL	15	-0.299413	-1.40266	0.104743	0.298114	1	9404	tags=93%, list=63%, signal=255%
PID_MAPK_TRK_PATHWAY	34	-0.203981	-1.40193	0.115234	0.29868	1	6577	tags=65%, list=44%, signal=116%
DACOSTA_ERCC3_ALLELE_XPCS_VS_TTD_DN	32	-0.200647	-1.40112	0.105159	0.29941	1	3519	tags=44%, list=24%, signal=57%
PETROVA_ENDOTHELIUM_LYMPHATIC_VS_BLOOD_UP	119	-0.110388	-1.39925	0.117895	0.301395	1	6102	tags=52%, list=41%, signal=88%
BURTON_ADIPOGENESIS_11	50	-0.169204	-1.39783	0.109091	0.302871	1	7286	tags=66%, list=49%, signal=129%
DACOSTA_UV_RESPONSE_VIA_ERCC3_XPCS_UP	24	-0.233735	-1.39749	0.0980769	0.302963	1	7043	tags=71%, list=48%, signal=135%
REACTOME_REGULATION_OF_ACTIN_DYNAMICS_FOR_PHAGOCYTIC_CUP_FORMATION	57	-0.158558	-1.39696	0.109312	0.303301	1	9364	tags=79%, list=63%, signal=213%
LEE_RECENT_THYMIC_EMIGRANT	197	-0.0851119	-1.39577	0.109937	0.304479	1	8088	tags=63%, list=55%, signal=137%
PID_INTEGRIN_A9B1_PATHWAY	23	-0.242163	-1.39457	0.106	0.305628	1	6730	tags=70%, list=45%, signal=127%
REACTOME_TRANSCRIPTIONAL_REGULATION_BY_SMALL_RNAS	42	-0.18263	-1.39402	0.117188	0.305964	1	9656	tags=83%, list=65%, signal=238%
PID_IGF1_PATHWAY	28	-0.224524	-1.39398	0.0894632	0.305679	1	3562	tags=46%, list=24%, signal=61%
WALLACE_PROSTATE_CANCER_RACE_UP	203	-0.083402	-1.39353	0.100394	0.30595	1	2141	tags=23%, list=14%, signal=26%
AMIT_EGF_RESPONSE_240_HELA	57	-0.159702	-1.39339	0.112186	0.30578	1	9087	tags=77%, list=61%, signal=199%
KEGG_BASAL_TRANSCRIPTION_FACTORS	30	-0.211855	-1.39305	0.0857741	0.305877	1	8233	tags=77%, list=56%, signal=172%
PID_ECADHERIN_NASCENT_AJ_PATHWAY	38	-0.19066	-1.39255	0.119141	0.306191	1	5765	tags=58%, list=39%, signal=94%
URS_ADIPOCYTE_DIFFERENTIATION_UP	60	-0.15447	-1.39095	0.108108	0.307883	1	7357	tags=65%, list=50%, signal=129%
REACTOME_TERMINATION_OF_TRANSLESION_DNA_SYNTHESIS	32	-0.202312	-1.39068	0.0983607	0.307889	1	4421	tags=50%, list=30%, signal=71%
HENDRICKS_SMARCA4_TARGETS_UP	43	-0.179548	-1.39033	0.113772	0.308025	1	10104	tags=86%, list=68%, signal=269%
REACTOME_RHO_GTPASE_EFFECTORS	242	-0.0766056	-1.39027	0.124444	0.307756	1	4030	tags=35%, list=27%, signal=47%
CHIARADONNA_NEOPLASTIC_TRANSFORMATION_KRAS_CDC25_DN	46	-0.174301	-1.39011	0.120079	0.307617	1	2904	tags=37%, list=20%, signal=46%
LI_WILMS_TUMOR_VS_FETAL_KIDNEY_1_UP	171	-0.090845	-1.38924	0.0963391	0.308384	1	5259	tags=44%, list=35%, signal=68%
ONO_AML1_TARGETS_UP	16	-0.282799	-1.38857	0.109312	0.308938	1	5079	tags=63%, list=34%, signal=95%
DEURIG_T_CELL_PROLYMPHOCYTIC_LEUKEMIA_DN	250	-0.0768556	-1.38842	0.0953307	0.308798	1	8488	tags=65%, list=57%, signal=149%
REACTOME_METABOLISM_OF_NON_CODING_RNA	49	-0.166127	-1.38797	0.105159	0.30902	1	9649	tags=82%, list=65%, signal=233%
PETROVA_PROX1_TARGETS_UP	25	-0.226866	-1.38771	0.105155	0.30901	1	9097	tags=84%, list=61%, signal=217%
SERVITJA_LIVER_HNF1A_TARGETS_DN	102	-0.114715	-1.38756	0.109312	0.308849	1	1219	tags=20%, list=8%, signal=21%
BROCKE_APOPTOSIS_REVERSED_BY_IL6	130	-0.103759	-1.38729	0.122642	0.308842	1	10451	tags=81%, list=70%, signal=271%
BREDEMEYER_RAG_SIGNALING_NOT_VIA_ATM_DN	47	-0.171285	-1.38705	0.118712	0.308835	1	9772	tags=83%, list=66%, signal=243%
NOJIMA_SFRP2_TARGETS_UP	23	-0.242471	-1.38557	0.118677	0.310252	1	4147	tags=52%, list=28%, signal=72%
DAVICIONI_RHABDOMYOSARCOMA_PAX_FOXO1_FUSION_UP	59	-0.15129	-1.38535	0.101338	0.310182	1	8321	tags=71%, list=56%, signal=162%
HOLLEMAN_PREDNISOLONE_RESISTANCE_B_ALL_UP	20	-0.254991	-1.38535	0.148536	0.309842	1	9569	tags=90%, list=65%, signal=253%
REACTOME_GAP_FILLING_DNA_REPAIR_SYNTHESIS_AND_LIGATION_IN_GG_NER	25	-0.231647	-1.38489	0.136273	0.31008	1	5468	tags=60%, list=37%, signal=95%
SENESE_HDAC1_TARGETS_DN	230	-0.0785266	-1.38459	0.102725	0.310135	1	4334	tags=37%, list=29%, signal=51%
KORKOLA_TERATOMA_UP	15	-0.291067	-1.38451	0.118474	0.309877	1	632	tags=33%, list=4%, signal=35%
MULLIGHAN_MLL_SIGNATURE_2_UP	362	-0.0626012	-1.38352	0.108216	0.310851	1	9785	tags=72%, list=66%, signal=207%
WANG_CLIM2_TARGETS_UP	206	-0.0825833	-1.38348	0.11	0.310545	1	2824	tags=27%, list=19%, signal=33%
WILLIAMS_ESR2_TARGETS_UP	23	-0.240189	-1.38274	0.115686	0.311094	1	5470	tags=61%, list=37%, signal=96%
BIOCARTA_HCMV_PATHWAY	17	-0.28321	-1.38238	0.125761	0.311195	1	3656	tags=53%, list=25%, signal=70%
WINTER_HYPOXIA_DN	46	-0.174981	-1.38112	0.117409	0.312443	1	6117	tags=59%, list=41%, signal=100%
KEGG_FC_EPSILON_RI_SIGNALING_PATHWAY	62	-0.148439	-1.38112	0.105477	0.312104	1	8092	tags=69%, list=55%, signal=152%
PYEON_CANCER_HEAD_AND_NECK_VS_CERVICAL_DN	21	-0.246606	-1.37907	0.11022	0.314474	1	6234	tags=67%, list=42%, signal=115%
BIOCARTA_IL6_PATHWAY	20	-0.262657	-1.37862	0.126838	0.314723	1	5749	tags=65%, list=39%, signal=106%
REACTOME_FCERI_MEDIATED_MAPK_ACTIVATION	30	-0.206231	-1.37846	0.108159	0.314599	1	5351	tags=57%, list=36%, signal=88%
DAVIES_MULTIPLE_MYELOMA_VS_MGUS_DN	19	-0.264139	-1.37812	0.122093	0.314629	1	6234	tags=68%, list=42%, signal=118%
KAMMINGA_SENESCENCE	38	-0.192738	-1.37691	0.112069	0.315874	1	2613	tags=37%, list=18%, signal=45%
LEE_AGING_NEOCORTEX_UP	70	-0.139428	-1.37688	0.121622	0.315563	1	4933	tags=47%, list=33%, signal=70%
TIEN_INTESTINE_PROBIOTICS_2HR_DN	83	-0.127727	-1.37632	0.113725	0.316018	1	8121	tags=67%, list=55%, signal=148%
SANSOM_WNT_PATHWAY_REQUIRE_MYC	61	-0.147699	-1.37594	0.118	0.31616	1	6570	tags=59%, list=44%, signal=106%
SIG_CHEMOTAXIS	41	-0.184825	-1.37564	0.12043	0.316185	1	5947	tags=59%, list=40%, signal=97%
THILLAINADESAN_ZNF217_TARGETS_UP	40	-0.18391	-1.37503	0.129225	0.316641	1	5436	tags=55%, list=37%, signal=87%
STAMBOLSKY_RESPONSE_TO_VITAMIN_D3_DN	19	-0.259116	-1.37475	0.0957031	0.316664	1	7869	tags=79%, list=53%, signal=168%
DOANE_RESPONSE_TO_ANDROGEN_DN	222	-0.0796468	-1.37447	0.101626	0.316683	1	10525	tags=79%, list=71%, signal=268%
KEGG_PANCREATIC_CANCER	69	-0.139777	-1.374	0.142292	0.316926	1	9971	tags=81%, list=67%, signal=247%
MIYAGAWA_TARGETS_OF_EWSR1_ETS_FUSIONS_UP	232	-0.0771349	-1.37374	0.12024	0.316906	1	5138	tags=42%, list=35%, signal=64%
REACTOME_HIV_LIFE_CYCLE	137	-0.103076	-1.37301	0.106776	0.317525	1	10391	tags=80%, list=70%, signal=266%
BIOCARTA_DEATH_PATHWAY	28	-0.217698	-1.37273	0.132827	0.317554	1	7899	tags=75%, list=53%, signal=160%
BENNETT_SYSTEMIC_LUPUS_ERYTHEMATOSUS	18	-0.271768	-1.37254	0.116635	0.317473	1	7508	tags=78%, list=51%, signal=157%
DING_LUNG_CANCER_EXPRESSION_BY_COPY_NUMBER	98	-0.11982	-1.37244	0.129555	0.31727	1	7616	tags=63%, list=51%, signal=129%
KEGG_HYPERTROPHIC_CARDIOMYOPATHY_HCM	75	-0.136411	-1.37149	0.113445	0.318141	1	10838	tags=87%, list=73%, signal=321%
REACTOME_EXPORT_OF_VIRAL_RIBONUCLEOPROTEINS_FROM_NUCLEUS	29	-0.211734	-1.37149	0.106931	0.317806	1	9649	tags=86%, list=65%, signal=246%
IVANOVA_HEMATOPOIESIS_STEM_CELL_SHORT_TERM	16	-0.28171	-1.36997	0.141414	0.319506	1	7875	tags=81%, list=53%, signal=173%
GARGALOVIC_RESPONSE_TO_OXIDIZED_PHOSPHOLIPIDS_MAGENTA_UP	25	-0.232657	-1.36975	0.111111	0.319465	1	4860	tags=56%, list=33%, signal=83%
YAO_TEMPORAL_RESPONSE_TO_PROGESTERONE_CLUSTER_7	68	-0.14345	-1.36951	0.109641	0.319452	1	5515	tags=51%, list=37%, signal=82%
CHOW_RASSF1_TARGETS_UP	23	-0.241217	-1.36905	0.132196	0.31972	1	6744	tags=70%, list=45%, signal=127%
REACTOME_TRANSPORT_TO_THE_GOLGI_AND_SUBSEQUENT_MODIFICATION	168	-0.0911107	-1.36904	0.132554	0.319389	1	12256	tags=92%, list=83%, signal=523%
WESTON_VEGFA_TARGETS_6HR	45	-0.171802	-1.3681	0.129741	0.320293	1	3392	tags=40%, list=23%, signal=52%
REACTOME_RUNX2_REGULATES_BONE_DEVELOPMENT	29	-0.217856	-1.3678	0.136015	0.32033	1	4446	tags=52%, list=30%, signal=74%
HUPER_BREAST_BASAL_VS_LUMINAL_UP	30	-0.209503	-1.36757	0.128107	0.32027	1	3820	tags=47%, list=26%, signal=63%
REACTOME_TRANSCRIPTION_OF_THE_HIV_GENOME	64	-0.148231	-1.36753	0.117878	0.319976	1	8469	tags=72%, list=57%, signal=167%
VARELA_ZMPSTE24_TARGETS_DN	30	-0.203866	-1.36738	0.10978	0.319841	1	2915	tags=40%, list=20%, signal=50%
REACTOME_BUTYRATE_RESPONSE_FACTOR_1_BRF1_BINDS_AND_DESTABILIZES_MRNA	16	-0.278747	-1.36729	0.126706	0.319613	1	5139	tags=63%, list=35%, signal=96%
RAY_TUMORIGENESIS_BY_ERBB2_CDC25A_UP	153	-0.0962285	-1.36714	0.107943	0.319478	1	6535	tags=54%, list=44%, signal=95%
PID_NCADHERIN_PATHWAY	32	-0.202971	-1.36659	0.143713	0.319833	1	9971	tags=88%, list=67%, signal=267%
SIG_BCR_SIGNALING_PATHWAY	42	-0.181818	-1.36646	0.13843	0.319651	1	7550	tags=69%, list=51%, signal=140%
VART_KSHV_INFECTION_ANGIOGENIC_MARKERS_DN	101	-0.118457	-1.36538	0.108607	0.320684	1	7945	tags=65%, list=54%, signal=140%
KEGG_GLYCOSPHINGOLIPID_BIOSYNTHESIS_LACTO_AND_NEOLACTO_SERIES	19	-0.263357	-1.36456	0.114232	0.321476	1	2344	tags=42%, list=16%, signal=50%
ZHAN_MULTIPLE_MYELOMA_CD1_VS_CD2_UP	61	-0.150367	-1.36438	0.139676	0.321364	1	8475	tags=72%, list=57%, signal=168%
BOYLAN_MULTIPLE_MYELOMA_C_CLUSTER_UP	33	-0.197163	-1.36397	0.126016	0.321529	1	9664	tags=85%, list=65%, signal=243%
STARK_PREFRONTAL_CORTEX_22Q11_DELETION_UP	187	-0.0845617	-1.36385	0.112903	0.321319	1	12162	tags=90%, list=82%, signal=497%
NABA_BASEMENT_MEMBRANES	38	-0.187713	-1.36348	0.137634	0.321477	1	1907	tags=32%, list=13%, signal=36%
REACTOME_MAPK_TARGETS_NUCLEAR_EVENTS_MEDIATED_BY_MAP_KINASES	31	-0.208126	-1.36325	0.138554	0.321456	1	10313	tags=90%, list=70%, signal=296%
REACTOME_ANTIGEN_PROCESSING:_UBIQUITINATION_PROTEASOME_DEGRADATION	287	-0.0681615	-1.36308	0.114754	0.32131	1	11718	tags=86%, list=79%, signal=401%
HERNANDEZ_ABERRANT_MITOSIS_BY_DOCETACEL_2NM_UP	62	-0.148648	-1.36296	0.128421	0.32114	1	6415	tags=58%, list=43%, signal=102%
REACTOME_INSULIN_RECEPTOR_SIGNALLING_CASCADE	47	-0.167547	-1.36295	0.138889	0.320829	1	5411	tags=53%, list=36%, signal=83%
BRUECKNER_TARGETS_OF_MIRLET7A3_DN	67	-0.139012	-1.3618	0.111345	0.321975	1	2375	tags=30%, list=16%, signal=35%
BIOCARTA_EIF4_PATHWAY	22	-0.242527	-1.36093	0.118447	0.322841	1	8541	tags=82%, list=58%, signal=193%
REACTOME_DOWNSTREAM_SIGNALING_OF_ACTIVATED_FGFR1	27	-0.223311	-1.36072	0.126252	0.322741	1	5482	tags=59%, list=37%, signal=94%
SMIRNOV_RESPONSE_TO_IR_6HR_DN	96	-0.116675	-1.36004	0.130097	0.323357	1	6622	tags=56%, list=45%, signal=101%
REACTOME_REGULATION_OF_PLK1_ACTIVITY_AT_G2_M_TRANSITION	85	-0.126554	-1.35966	0.130346	0.323537	1	9473	tags=76%, list=64%, signal=211%
TAVAZOIE_METASTASIS	70	-0.141488	-1.35957	0.148073	0.32331	1	9774	tags=80%, list=66%, signal=234%
BROWNE_HCMV_INFECTION_10HR_DN	49	-0.163981	-1.35893	0.120482	0.323764	1	6655	tags=61%, list=45%, signal=111%
TONKS_TARGETS_OF_RUNX1_RUNX1T1_FUSION_HSC_UP	159	-0.0909551	-1.35693	0.133197	0.326004	1	7805	tags=62%, list=53%, signal=129%
HUMMERICH_SKIN_CANCER_PROGRESSION_DN	90	-0.121946	-1.35616	0.139344	0.326646	1	5617	tags=50%, list=38%, signal=80%
REN_ALVEOLAR_RHABDOMYOSARCOMA_DN	398	-0.0604251	-1.35545	0.115163	0.32721	1	8442	tags=63%, list=57%, signal=142%
FIGUEROA_AML_METHYLATION_CLUSTER_7_UP	94	-0.118494	-1.35421	0.114	0.328537	1	12135	tags=94%, list=82%, signal=513%
BROWNE_HCMV_INFECTION_30MIN_DN	108	-0.112432	-1.35379	0.134725	0.328761	1	9603	tags=76%, list=65%, signal=214%
DAUER_STAT3_TARGETS_DN	34	-0.198016	-1.35371	0.137525	0.328542	1	4921	tags=53%, list=33%, signal=79%
FOURNIER_ACINAR_DEVELOPMENT_EARLY_UP	19	-0.259337	-1.35319	0.151456	0.328891	1	10987	tags=100%, list=74%, signal=386%
GROSS_HYPOXIA_VIA_HIF1A_UP	72	-0.13476	-1.35291	0.135496	0.328916	1	2337	tags=29%, list=16%, signal=34%
MATTIOLI_MGUS_VS_PCL	90	-0.122476	-1.35277	0.135922	0.328771	1	10057	tags=80%, list=68%, signal=247%
KOKKINAKIS_METHIONINE_DEPRIVATION_48HR_DN	58	-0.147731	-1.35111	0.11583	0.330666	1	8811	tags=74%, list=59%, signal=182%
RIGGINS_TAMOXIFEN_RESISTANCE_DN	202	-0.083346	-1.35068	0.125523	0.330868	1	5241	tags=44%, list=35%, signal=66%
KEGG_NON_SMALL_CELL_LUNG_CANCER	52	-0.156533	-1.35047	0.115721	0.330807	1	9093	tags=77%, list=61%, signal=198%
REACTOME_MET_PROMOTES_CELL_MOTILITY	40	-0.177851	-1.34964	0.108365	0.331665	1	4043	tags=45%, list=27%, signal=62%
CHARAFE_BREAST_CANCER_LUMINAL_VS_BASAL_UP	349	-0.0632173	-1.34848	0.126252	0.332867	1	8899	tags=66%, list=60%, signal=162%
REACTOME_TRIF_TICAM1_MEDIATED_TLR4_SIGNALING	94	-0.116594	-1.34809	0.136364	0.333043	1	12163	tags=94%, list=82%, signal=518%
INGRAM_SHH_TARGETS_UP	112	-0.107941	-1.34747	0.131846	0.333575	1	2384	tags=27%, list=16%, signal=32%
REACTOME_TRANSPORT_OF_THE_SLBP_DEPENDANT_MATURE_MRNA	32	-0.194006	-1.3469	0.129167	0.333977	1	9177	tags=81%, list=62%, signal=213%
BROWNE_HCMV_INFECTION_6HR_UP	49	-0.162337	-1.34562	0.135458	0.335333	1	5469	tags=53%, list=37%, signal=84%
WANG_IMMORTALIZED_BY_HOXA9_AND_MEIS1_DN	20	-0.248717	-1.34374	0.122449	0.337501	1	7438	tags=75%, list=50%, signal=150%
DORN_ADENOVIRUS_INFECTION_48HR_DN	37	-0.181038	-1.34355	0.139489	0.337401	1	8944	tags=78%, list=60%, signal=197%
GUO_HEX_TARGETS_UP	73	-0.133683	-1.34297	0.124756	0.337789	1	6965	tags=60%, list=47%, signal=113%
YAGI_AML_WITH_T_9_11_TRANSLOCATION	109	-0.109847	-1.34197	0.137476	0.33873	1	10354	tags=81%, list=70%, signal=266%
MORI_EMU_MYC_LYMPHOMA_BY_ONSET_TIME_UP	105	-0.116419	-1.34191	0.134328	0.338472	1	7324	tags=61%, list=49%, signal=120%
FAELT_B_CLL_WITH_VH3_21_DN	42	-0.177151	-1.34145	0.113725	0.338729	1	3030	tags=38%, list=20%, signal=48%
SMIRNOV_RESPONSE_TO_IR_6HR_UP	144	-0.0962914	-1.34139	0.146484	0.338459	1	6618	tags=54%, list=45%, signal=97%
BROWNE_HCMV_INFECTION_14HR_DN	249	-0.0718974	-1.34105	0.130859	0.338547	1	9611	tags=72%, list=65%, signal=201%
SMID_BREAST_CANCER_RELAPSE_IN_LUNG_DN	28	-0.212934	-1.34067	0.132937	0.338673	1	10617	tags=93%, list=72%, signal=326%
JAIN_NFKB_SIGNALING	69	-0.137067	-1.34064	0.142045	0.338375	1	10011	tags=81%, list=68%, signal=249%
REACTOME_DOWNSTREAM_SIGNALING_OF_ACTIVATED_FGFR3	22	-0.241317	-1.34045	0.146881	0.338267	1	7885	tags=77%, list=53%, signal=165%
KEGG_RNA_DEGRADATION	55	-0.156412	-1.34021	0.13215	0.33825	1	9821	tags=82%, list=66%, signal=241%
KRIEG_HYPOXIA_VIA_KDM3A	41	-0.177726	-1.33852	0.127049	0.340212	1	7860	tags=71%, list=53%, signal=150%
KEGG_P53_SIGNALING_PATHWAY	62	-0.144976	-1.33746	0.106838	0.341271	1	7904	tags=68%, list=53%, signal=144%
REACTOME_ONCOGENIC_MAPK_SIGNALING	74	-0.134767	-1.33725	0.146341	0.341201	1	10034	tags=81%, list=68%, signal=250%
PID_TNF_PATHWAY	45	-0.169763	-1.33646	0.139721	0.341898	1	4740	tags=49%, list=32%, signal=72%
VANHARANTA_UTERINE_FIBROID_WITH_7Q_DELETION_DN	36	-0.188337	-1.33589	0.15098	0.342315	1	10806	tags=92%, list=73%, signal=337%
PEDERSEN_METASTASIS_BY_ERBB2_ISOFORM_7	345	-0.0627473	-1.33577	0.138	0.342118	1	11211	tags=82%, list=76%, signal=327%
PID_SYNDECAN_4_PATHWAY	28	-0.213002	-1.33541	0.134694	0.342248	1	5321	tags=57%, list=36%, signal=89%
REACTOME_ONCOGENE_INDUCED_SENESCENCE	31	-0.198319	-1.3353	0.127202	0.342053	1	4719	tags=52%, list=32%, signal=76%
EBAUER_MYOGENIC_TARGETS_OF_PAX3_FOXO1_FUSION	44	-0.170705	-1.33095	0.141243	0.347514	1	2195	tags=32%, list=15%, signal=37%
REACTOME_DDX58_IFIH1_MEDIATED_INDUCTION_OF_INTERFERON_ALPHA_BETA	60	-0.146038	-1.33066	0.142285	0.347557	1	3775	tags=40%, list=25%, signal=53%
RICKMAN_TUMOR_DIFFERENTIATED_WELL_VS_MODERATELY_DN	79	-0.12652	-1.33058	0.133333	0.347342	1	3390	tags=35%, list=23%, signal=46%
MORI_LARGE_PRE_BII_LYMPHOCYTE_DN	50	-0.160154	-1.33057	0.157576	0.346998	1	4158	tags=44%, list=28%, signal=61%
REACTOME_MEIOTIC_RECOMBINATION	26	-0.217079	-1.3296	0.118738	0.347915	1	11044	tags=96%, list=74%, signal=376%
YAO_TEMPORAL_RESPONSE_TO_PROGESTERONE_CLUSTER_16	76	-0.129202	-1.3294	0.132653	0.347859	1	2387	tags=29%, list=16%, signal=34%
LINSLEY_MIR16_TARGETS	193	-0.084017	-1.329	0.152015	0.348091	1	7913	tags=62%, list=53%, signal=131%
KOKKINAKIS_METHIONINE_DEPRIVATION_48HR_UP	119	-0.104928	-1.32876	0.142857	0.348088	1	2943	tags=30%, list=20%, signal=37%
ZHOU_INFLAMMATORY_RESPONSE_LIVE_UP	344	-0.0622477	-1.32871	0.157692	0.347805	1	7590	tags=57%, list=51%, signal=115%
GAURNIER_PSMD4_TARGETS	28	-0.207798	-1.32852	0.15507	0.347728	1	7516	tags=71%, list=51%, signal=145%
BYSTRYKH_HEMATOPOIESIS_STEM_CELL_SCP2_QTL_TRANS	20	-0.247717	-1.32826	0.136929	0.347772	1	10418	tags=95%, list=70%, signal=319%
CREIGHTON_ENDOCRINE_THERAPY_RESISTANCE_5	433	-0.0556335	-1.32796	0.120763	0.347877	1	8856	tags=65%, list=60%, signal=157%
ZHENG_BOUND_BY_FOXP3	426	-0.0569053	-1.32722	0.151951	0.348553	1	7047	tags=53%, list=48%, signal=98%
KEGG_FC_GAMMA_R_MEDIATED_PHAGOCYTOSIS	88	-0.119182	-1.32691	0.132114	0.348597	1	9364	tags=75%, list=63%, signal=202%
REACTOME_RNA_POLYMERASE_III_TRANSCRIPTION_INITIATION_FROM_TYPE_1_PROMOTER	28	-0.214184	-1.32685	0.143737	0.348348	1	9010	tags=82%, list=61%, signal=209%
PID_CD8_TCR_PATHWAY	43	-0.167164	-1.32674	0.125532	0.348125	1	5460	tags=53%, list=37%, signal=84%
MARIADASON_REGULATED_BY_HISTONE_ACETYLATION_DN	35	-0.190467	-1.32644	0.150301	0.348173	1	6503	tags=63%, list=44%, signal=112%
SIMBULAN_PARP1_TARGETS_DN	16	-0.27603	-1.32594	0.168651	0.348486	1	10739	tags=100%, list=72%, signal=362%
BOYAULT_LIVER_CANCER_SUBCLASS_G23_UP	50	-0.160143	-1.3256	0.144554	0.348622	1	9199	tags=78%, list=62%, signal=205%
GEISS_RESPONSE_TO_DSRNA_UP	32	-0.191353	-1.32546	0.146341	0.348476	1	7363	tags=69%, list=50%, signal=136%
KIM_LRRC3B_TARGETS	16	-0.274764	-1.32351	0.148594	0.350809	1	5198	tags=63%, list=35%, signal=96%
MCBRYAN_PUBERTAL_TGFB1_TARGETS_UP	154	-0.0919066	-1.32334	0.143725	0.350694	1	3755	tags=34%, list=25%, signal=46%
REACTOME_SIGNALING_BY_MET	77	-0.128872	-1.3229	0.133595	0.351002	1	5417	tags=49%, list=37%, signal=77%
WANG_RESPONSE_TO_GSK3_INHIBITOR_SB216763_UP	297	-0.0669118	-1.32224	0.159664	0.351537	1	8813	tags=66%, list=59%, signal=159%
PID_FAK_PATHWAY	58	-0.146496	-1.3213	0.140756	0.352505	1	8318	tags=71%, list=56%, signal=160%
SWEET_KRAS_TARGETS_UP	76	-0.128125	-1.32121	0.152893	0.352292	1	5134	tags=47%, list=35%, signal=72%
BAELDE_DIABETIC_NEPHROPATHY_DN	401	-0.0564803	-1.32083	0.136364	0.352492	1	11683	tags=84%, list=79%, signal=387%
HOFMANN_MYELODYSPLASTIC_SYNDROM_RISK_DN	15	-0.278644	-1.32081	0.137667	0.352178	1	5758	tags=67%, list=39%, signal=109%
ALONSO_METASTASIS_NEURAL_UP	17	-0.268386	-1.31989	0.15222	0.353034	1	7364	tags=76%, list=50%, signal=152%
PEART_HDAC_PROLIFERATION_CLUSTER_UP	53	-0.155302	-1.31877	0.136802	0.354269	1	6938	tags=62%, list=47%, signal=117%
STREICHER_LSM1_TARGETS_UP	43	-0.170329	-1.31672	0.147727	0.356702	1	5758	tags=56%, list=39%, signal=91%
GINESTIER_BREAST_CANCER_20Q13_AMPLIFICATION_DN	161	-0.0898383	-1.31602	0.154812	0.35731	1	6603	tags=53%, list=45%, signal=95%
MIKKELSEN_NPC_ICP_WITH_H3K4ME3	418	-0.0555357	-1.31346	0.164436	0.360457	1	7004	tags=53%, list=47%, signal=97%
PID_ECADHERIN_KERATINOCYTE_PATHWAY	21	-0.246336	-1.31275	0.136882	0.361095	1	6944	tags=71%, list=47%, signal=134%
CHEBOTAEV_GR_TARGETS_UP	68	-0.133951	-1.31275	0.16	0.36076	1	4347	tags=43%, list=29%, signal=60%
HINATA_NFKB_TARGETS_KERATINOCYTE_UP	64	-0.138148	-1.31117	0.143411	0.362591	1	5143	tags=48%, list=35%, signal=74%
AGUIRRE_PANCREATIC_CANCER_COPY_NUMBER_DN	214	-0.0771687	-1.3099	0.135729	0.363942	1	11621	tags=86%, list=78%, signal=392%
SENESE_HDAC2_TARGETS_DN	109	-0.109969	-1.30972	0.158009	0.363827	1	8856	tags=71%, list=60%, signal=174%
MONNIER_POSTRADIATION_TUMOR_ESCAPE_DN	346	-0.0624385	-1.30946	0.1587	0.363846	1	5053	tags=40%, list=34%, signal=60%
GAZIN_EPIGENETIC_SILENCING_BY_KRAS	21	-0.240257	-1.30896	0.141684	0.364202	1	4916	tags=57%, list=33%, signal=85%
REACTOME_NUCLEAR_ENVELOPE_BREAKDOWN	49	-0.162811	-1.30886	0.172277	0.363987	1	11816	tags=96%, list=80%, signal=471%
REACTOME_AURKA_ACTIVATION_BY_TPX2	70	-0.13318	-1.30818	0.170082	0.364606	1	9473	tags=77%, list=64%, signal=213%
OUYANG_PROSTATE_CANCER_MARKERS	18	-0.2509	-1.30794	0.157895	0.36459	1	7817	tags=78%, list=53%, signal=164%
REACTOME_DEFECTIVE_TPR_MAY_CONFER_SUSCEPTIBILITY_TOWARDS_THYROID_PAPILLARY_CARCINOMA_TPC	28	-0.206785	-1.30793	0.153374	0.36426	1	9649	tags=86%, list=65%, signal=245%
LANDIS_ERBB2_BREAST_PRENEOPLASTIC_UP	16	-0.269058	-1.30759	0.14375	0.364398	1	1576	tags=38%, list=11%, signal=42%
TURASHVILI_BREAST_NORMAL_DUCTAL_VS_LOBULAR_UP	52	-0.154226	-1.30673	0.151951	0.365186	1	3995	tags=42%, list=27%, signal=58%
CHIANG_LIVER_CANCER_SUBCLASS_UNANNOTATED_UP	67	-0.134709	-1.30643	0.168317	0.365296	1	10626	tags=85%, list=72%, signal=299%
REACTOME_DISEASES_OF_GLYCOSYLATION	128	-0.10079	-1.3055	0.150313	0.366291	1	4311	tags=39%, list=29%, signal=55%
HU_GENOTOXIN_ACTION_DIRECT_VS_INDIRECT_4HR	36	-0.1833	-1.30537	0.158317	0.366098	1	7174	tags=67%, list=48%, signal=129%
REACTOME_ANCHORING_OF_THE_BASAL_BODY_TO_THE_PLASMA_MEMBRANE	93	-0.114529	-1.30511	0.172147	0.366136	1	9473	tags=75%, list=64%, signal=207%
BIOCARTA_EGF_PATHWAY	27	-0.205269	-1.30476	0.160542	0.366274	1	5749	tags=59%, list=39%, signal=97%
MORI_MATURE_B_LYMPHOCYTE_DN	61	-0.142814	-1.30349	0.15547	0.367736	1	11017	tags=89%, list=74%, signal=343%
BROWNE_HCMV_INFECTION_20HR_UP	210	-0.077422	-1.30335	0.149897	0.367612	1	7765	tags=60%, list=52%, signal=124%
NATSUME_RESPONSE_TO_INTERFERON_BETA_UP	61	-0.140255	-1.30259	0.159596	0.368336	1	7166	tags=62%, list=48%, signal=120%
REACTOME_CONSTITUTIVE_SIGNALING_BY_ABERRANT_PI3K_IN_CANCER	66	-0.135163	-1.30168	0.177189	0.369356	1	2948	tags=33%, list=20%, signal=41%
REACTOME_DNA_REPLICATION	125	-0.0969218	-1.3015	0.15507	0.369258	1	2253	tags=25%, list=15%, signal=29%
ZHENG_FOXP3_TARGETS_UP	24	-0.222673	-1.30109	0.146392	0.369506	1	9060	tags=83%, list=61%, signal=214%
ZHAN_MULTIPLE_MYELOMA_CD1_DN	43	-0.165548	-1.29995	0.170782	0.370739	1	8587	tags=74%, list=58%, signal=176%
REACTOME_NOD1_2_SIGNALING_PATHWAY	34	-0.186389	-1.29894	0.148077	0.371815	1	5093	tags=53%, list=34%, signal=80%
SARTIPY_BLUNTED_BY_INSULIN_RESISTANCE_UP	16	-0.270029	-1.2976	0.168357	0.373353	1	8048	tags=81%, list=54%, signal=178%
GARGALOVIC_RESPONSE_TO_OXIDIZED_PHOSPHOLIPIDS_GREEN_DN	21	-0.229787	-1.29657	0.17341	0.37446	1	8601	tags=81%, list=58%, signal=193%
ZWANG_DOWN_BY_2ND_EGF_PULSE	175	-0.0848706	-1.29647	0.16	0.374233	1	1045	tags=15%, list=7%, signal=16%
MELLMAN_TUT1_TARGETS_UP	19	-0.249079	-1.29575	0.178862	0.374848	1	6457	tags=68%, list=44%, signal=121%
BAKER_HEMATOPOIESIS_STAT3_TARGETS	16	-0.273354	-1.29566	0.158458	0.374647	1	2439	tags=44%, list=16%, signal=52%
REACTOME_CYTOCHROME_P450_ARRANGED_BY_SUBSTRATE_TYPE	33	-0.182795	-1.2939	0.1639	0.376918	1	4036	tags=45%, list=27%, signal=62%
BIOCARTA_SPPA_PATHWAY	15	-0.279873	-1.29361	0.167653	0.376957	1	3763	tags=53%, list=25%, signal=71%
REACTOME_FCERI_MEDIATED_CAPLUS2_MOBILIZATION	27	-0.212522	-1.2936	0.163534	0.376616	1	2347	tags=37%, list=16%, signal=44%
RIZ_ERYTHROID_DIFFERENTIATION_12HR	33	-0.187835	-1.29323	0.173077	0.376777	1	4860	tags=52%, list=33%, signal=76%
REACTOME_COPI_MEDIATED_ANTEROGRADE_TRANSPORT	88	-0.11662	-1.29297	0.151139	0.376804	1	11255	tags=88%, list=76%, signal=361%
PID_WNT_NONCANONICAL_PATHWAY	31	-0.198916	-1.29262	0.176955	0.37696	1	9971	tags=87%, list=67%, signal=265%
REACTOME_MHC_CLASS_II_ANTIGEN_PRESENTATION	103	-0.10809	-1.29261	0.173196	0.376629	1	12228	tags=93%, list=82%, signal=528%
DORN_ADENOVIRUS_INFECTION_24HR_DN	39	-0.177157	-1.29249	0.171079	0.376429	1	8786	tags=77%, list=59%, signal=188%
MURAKAMI_UV_RESPONSE_6HR_DN	16	-0.269564	-1.29215	0.156942	0.376585	1	5275	tags=63%, list=36%, signal=97%
REACTOME_SIGNALING_BY_NTRK2_TRKB	24	-0.218788	-1.29181	0.165306	0.376734	1	5411	tags=58%, list=36%, signal=92%
RUAN_RESPONSE_TO_TNF_TROGLITAZONE_DN	33	-0.19135	-1.291	0.184211	0.37757	1	9750	tags=85%, list=66%, signal=247%
REACTOME_CLASS_I_MHC_MEDIATED_ANTIGEN_PROCESSING_PRESENTATION	337	-0.0597214	-1.28954	0.165339	0.379271	1	11718	tags=85%, list=79%, signal=396%
KIM_MYC_AMPLIFICATION_TARGETS_DN	85	-0.118917	-1.28906	0.171846	0.379642	1	9760	tags=78%, list=66%, signal=226%
KIM_ALL_DISORDERS_CALB1_CORR_DN	22	-0.234169	-1.28816	0.160338	0.380553	1	6643	tags=68%, list=45%, signal=123%
ZHU_CMV_8_HR_UP	31	-0.192308	-1.28711	0.170082	0.381732	1	8634	tags=77%, list=58%, signal=185%
GAUSSMANN_MLL_AF4_FUSION_TARGETS_C_UP	155	-0.0882751	-1.28708	0.166667	0.381418	1	6645	tags=54%, list=45%, signal=96%
SUNG_METASTASIS_STROMA_UP	103	-0.108528	-1.28686	0.148936	0.381361	1	6176	tags=52%, list=42%, signal=89%
LEE_LIVER_CANCER_E2F1_UP	48	-0.156626	-1.28663	0.164151	0.381349	1	3555	tags=40%, list=24%, signal=52%
LIU_CDX2_TARGETS_UP	20	-0.246981	-1.28633	0.169697	0.381437	1	8205	tags=80%, list=55%, signal=179%
REACTOME_DAP12_INTERACTIONS	26	-0.212396	-1.28525	0.154	0.382671	1	5411	tags=58%, list=36%, signal=91%
XU_HGF_SIGNALING_NOT_VIA_AKT1_48HR_DN	17	-0.255059	-1.28436	0.170683	0.383607	1	4945	tags=59%, list=33%, signal=88%
BREDEMEYER_RAG_SIGNALING_VIA_ATM_NOT_VIA_NFKB_UP	50	-0.157003	-1.28384	0.169388	0.383976	1	3315	tags=38%, list=22%, signal=49%
ONDER_CDH1_SIGNALING_VIA_CTNNB1	78	-0.126004	-1.28325	0.176587	0.384454	1	3845	tags=38%, list=26%, signal=52%
CHIARETTI_T_ALL_REFRACTORY_TO_THERAPY	20	-0.239572	-1.28305	0.155556	0.384385	1	1643	tags=35%, list=11%, signal=39%
REACTOME_SIGNALING_BY_TYPE_1_INSULIN_LIKE_GROWTH_FACTOR_1_RECEPTOR_IGF1R	48	-0.15644	-1.28277	0.179325	0.384444	1	5411	tags=52%, list=36%, signal=82%
HOLLEMAN_PREDNISOLONE_RESISTANCE_ALL_UP	19	-0.245161	-1.28244	0.163793	0.384562	1	6515	tags=68%, list=44%, signal=122%
NIKOLSKY_BREAST_CANCER_17Q21_Q25_AMPLICON	274	-0.0668546	-1.28088	0.179226	0.386458	1	10824	tags=80%, list=73%, signal=289%
GRABARCZYK_BCL11B_TARGETS_DN	49	-0.155995	-1.28014	0.200846	0.387207	1	4655	tags=47%, list=31%, signal=68%
YEGNASUBRAMANIAN_PROSTATE_CANCER	86	-0.116161	-1.27935	0.161417	0.387966	1	5357	tags=48%, list=36%, signal=74%
VANLOO_SP3_TARGETS_DN	73	-0.127389	-1.27884	0.172816	0.388328	1	9495	tags=77%, list=64%, signal=212%
GROSS_HYPOXIA_VIA_ELK3_ONLY_DN	40	-0.171098	-1.27869	0.155556	0.388187	1	807	tags=23%, list=5%, signal=24%
REACTOME_MITOTIC_METAPHASE_AND_ANAPHASE	188	-0.0798853	-1.27868	0.176357	0.387845	1	2617	tags=26%, list=18%, signal=31%
PUIFFE_INVASION_INHIBITED_BY_ASCITES_UP	68	-0.133264	-1.27849	0.1643	0.387756	1	3267	tags=35%, list=22%, signal=45%
REACTOME_POSITIVE_EPIGENETIC_REGULATION_OF_RRNA_EXPRESSION	43	-0.165072	-1.27823	0.169165	0.387805	1	10318	tags=86%, list=70%, signal=282%
WENG_POR_TARGETS_GLOBAL_DN	20	-0.239916	-1.2782	0.163347	0.387501	1	6827	tags=70%, list=46%, signal=130%
CERVERA_SDHB_TARGETS_2	97	-0.110393	-1.27817	0.173038	0.387199	1	2349	tags=27%, list=16%, signal=32%
REACTOME_SIGNALING_BY_VEGF	101	-0.107303	-1.27684	0.166667	0.388722	1	8990	tags=71%, list=61%, signal=180%
PROVENZANI_METASTASIS_UP	171	-0.0833426	-1.27649	0.165669	0.388881	1	7970	tags=62%, list=54%, signal=133%
WU_CELL_MIGRATION	149	-0.088493	-1.27578	0.182731	0.389611	1	7956	tags=62%, list=54%, signal=133%
MCGOWAN_RSP6_TARGETS_UP	18	-0.248379	-1.27505	0.191837	0.390412	1	1265	tags=33%, list=9%, signal=36%
BURTON_ADIPOGENESIS_7	46	-0.162005	-1.27416	0.202405	0.391345	1	7598	tags=67%, list=51%, signal=138%
ZHAN_EARLY_DIFFERENTIATION_GENES_DN	34	-0.184543	-1.27389	0.169492	0.391401	1	2940	tags=38%, list=20%, signal=48%
NAKAYAMA_SOFT_TISSUE_TUMORS_PCA1_UP	52	-0.15305	-1.27339	0.173077	0.391749	1	8004	tags=69%, list=54%, signal=150%
SMIRNOV_RESPONSE_TO_IR_2HR_UP	46	-0.156984	-1.27286	0.169388	0.392222	1	6383	tags=59%, list=43%, signal=103%
REACTOME_RNA_POLYMERASE_II_TRANSCRIPTION_PRE_INITIATION_AND_PROMOTER_OPENING	43	-0.166171	-1.27265	0.185629	0.392162	1	8233	tags=72%, list=56%, signal=162%
PRAMOONJAGO_SOX4_TARGETS_UP	47	-0.155292	-1.27262	0.173913	0.391868	1	6223	tags=57%, list=42%, signal=99%
REACTOME_MISCELLANEOUS_TRANSPORT_AND_BINDING_EVENTS	19	-0.240046	-1.27178	0.168675	0.392746	1	9712	tags=89%, list=66%, signal=259%
GRYDER_PAX3FOXO1_ENHANCERS_KO_DOWN	416	-0.0549508	-1.2709	0.193684	0.39366	1	9010	tags=66%, list=61%, signal=164%
DAIRKEE_CANCER_PRONE_RESPONSE_E2	26	-0.201206	-1.27027	0.192698	0.394259	1	1585	tags=31%, list=11%, signal=34%
PID_WNT_CANONICAL_PATHWAY	19	-0.237118	-1.2701	0.17	0.394146	1	11316	tags=100%, list=76%, signal=422%
BIOCARTA_IL2RB_PATHWAY	34	-0.18199	-1.26956	0.186508	0.394574	1	4722	tags=50%, list=32%, signal=73%
VANASSE_BCL2_TARGETS_DN	51	-0.152941	-1.26919	0.180698	0.39479	1	7916	tags=69%, list=53%, signal=147%
DASU_IL6_SIGNALING_SCAR_UP	30	-0.195972	-1.26913	0.196464	0.394509	1	5997	tags=60%, list=40%, signal=101%
KAYO_CALORIE_RESTRICTION_MUSCLE_UP	84	-0.116809	-1.26847	0.164659	0.395169	1	4280	tags=40%, list=29%, signal=57%
KEGG_CHEMOKINE_SIGNALING_PATHWAY	132	-0.0947325	-1.2679	0.180077	0.395684	1	8493	tags=67%, list=57%, signal=155%
KORKOLA_EMBRYONAL_CARCINOMA_UP	36	-0.178702	-1.26783	0.204453	0.39541	1	7242	tags=67%, list=49%, signal=130%
REACTOME_TP53_REGULATES_TRANSCRIPTION_OF_DNA_REPAIR_GENES	58	-0.141823	-1.26759	0.181223	0.395394	1	8387	tags=71%, list=57%, signal=162%
MEISSNER_ES_ICP_WITH_H3K4ME3	31	-0.191342	-1.26746	0.182186	0.39525	1	6257	tags=61%, list=42%, signal=106%
REACTOME_FRS_MEDIATED_FGFR4_SIGNALING	18	-0.246308	-1.26678	0.163755	0.395931	1	7885	tags=78%, list=53%, signal=166%
CROMER_METASTASIS_UP	67	-0.130255	-1.26665	0.188259	0.395745	1	12462	tags=97%, list=84%, signal=606%
LINDGREN_BLADDER_CANCER_WITH_LOH_IN_CHR9Q	109	-0.102297	-1.26656	0.167006	0.395528	1	9649	tags=75%, list=65%, signal=214%
BIOCARTA_TPO_PATHWAY	23	-0.221342	-1.26588	0.185185	0.396221	1	5749	tags=61%, list=39%, signal=99%
REACTOME_GLYCOSAMINOGLYCAN_METABOLISM	121	-0.0992967	-1.26543	0.169625	0.396536	1	3442	tags=33%, list=23%, signal=43%
HELLER_SILENCED_BY_METHYLATION_UP	202	-0.0765776	-1.26468	0.178846	0.397325	1	4973	tags=41%, list=34%, signal=61%
BROWNE_INTERFERON_RESPONSIVE_GENES	51	-0.149135	-1.26466	0.181287	0.39701	1	6228	tags=57%, list=42%, signal=98%
NAKAJIMA_MAST_CELL	33	-0.184657	-1.2646	0.191837	0.396747	1	4907	tags=52%, list=33%, signal=77%
REACTOME_METABOLISM_OF_FAT_SOLUBLE_VITAMINS	38	-0.171611	-1.26457	0.197368	0.39645	1	6827	tags=63%, list=46%, signal=117%
REACTOME_PROCESSIVE_SYNTHESIS_ON_THE_LAGGING_STRAND	15	-0.276011	-1.26394	0.193548	0.397034	1	10739	tags=100%, list=72%, signal=362%
OZANNE_AP1_TARGETS_UP	15	-0.273337	-1.26301	0.195609	0.398099	1	1883	tags=40%, list=13%, signal=46%
MIKKELSEN_MCV6_LCP_WITH_H3K4ME3	123	-0.0966221	-1.26222	0.175983	0.398923	1	7259	tags=59%, list=49%, signal=114%
REACTOME_E2F_MEDIATED_REGULATION_OF_DNA_REPLICATION	21	-0.228436	-1.26219	0.182008	0.398604	1	10739	tags=95%, list=72%, signal=345%
BURTON_ADIPOGENESIS_PEAK_AT_16HR	38	-0.17296	-1.26201	0.182008	0.398486	1	1735	tags=29%, list=12%, signal=33%
JOSEPH_RESPONSE_TO_SODIUM_BUTYRATE_DN	50	-0.1497	-1.26119	0.191111	0.399229	1	4609	tags=46%, list=31%, signal=67%
TAKEDA_TARGETS_OF_NUP98_HOXA9_FUSION_6HR_UP	70	-0.125766	-1.26114	0.200405	0.398966	1	4711	tags=44%, list=32%, signal=65%
DORN_ADENOVIRUS_INFECTION_12HR_UP	25	-0.20781	-1.2601	0.179381	0.400175	1	8786	tags=80%, list=59%, signal=196%
REACTOME_DEFECTIVE_B4GALT7_CAUSES_EDS_PROGEROID_TYPE	20	-0.232568	-1.25993	0.186747	0.400047	1	2488	tags=40%, list=17%, signal=48%
HADDAD_T_LYMPHOCYTE_AND_NK_PROGENITOR_DN	46	-0.155007	-1.25934	0.195219	0.400591	1	5123	tags=50%, list=35%, signal=76%
WAKASUGI_HAVE_ZNF143_BINDING_SITES	60	-0.13802	-1.25924	0.173913	0.400379	1	7847	tags=67%, list=53%, signal=141%
FAELT_B_CLL_WITH_VH3_21_UP	41	-0.164387	-1.25905	0.161417	0.400356	1	7334	tags=66%, list=49%, signal=130%
REACTOME_AMINO_ACID_TRANSPORT_ACROSS_THE_PLASMA_MEMBRANE	30	-0.195593	-1.25901	0.196393	0.400052	1	9462	tags=83%, list=64%, signal=230%
RAMASWAMY_METASTASIS_UP	62	-0.134538	-1.25833	0.17795	0.400763	1	2319	tags=29%, list=16%, signal=34%
BONOME_OVARIAN_CANCER_SURVIVAL_SUBOPTIMAL_DEBULKING	452	-0.0517792	-1.25753	0.178054	0.401668	1	9425	tags=69%, list=64%, signal=183%
PID_CXCR4_PATHWAY	91	-0.11142	-1.25745	0.19214	0.401431	1	7320	tags=60%, list=49%, signal=119%
KEGG_VEGF_SIGNALING_PATHWAY	68	-0.128224	-1.25736	0.20339	0.401206	1	7920	tags=66%, list=53%, signal=141%
STEGER_ADIPOGENESIS_UP	15	-0.264601	-1.25664	0.195918	0.401872	1	10908	tags=100%, list=74%, signal=378%
KEGG_TIGHT_JUNCTION	116	-0.100254	-1.25655	0.1917	0.401671	1	10157	tags=78%, list=69%, signal=247%
PHONG_TNF_RESPONSE_VIA_P38_PARTIAL	148	-0.0908631	-1.25627	0.185567	0.401728	1	8184	tags=64%, list=55%, signal=142%
GRAHAM_CML_QUIESCENT_VS_NORMAL_QUIESCENT_UP	71	-0.126698	-1.25624	0.19181	0.401408	1	3352	tags=35%, list=23%, signal=45%
SMID_BREAST_CANCER_RELAPSE_IN_BONE_DN	233	-0.070707	-1.25621	0.207585	0.40111	1	5205	tags=42%, list=35%, signal=64%
NUTT_GBM_VS_AO_GLIOMA_UP	43	-0.160264	-1.25613	0.183673	0.400875	1	5562	tags=53%, list=38%, signal=85%
MIDORIKAWA_AMPLIFIED_IN_LIVER_CANCER	48	-0.152177	-1.25543	0.196281	0.401585	1	7945	tags=69%, list=54%, signal=148%
KEGG_SPLICEOSOME	121	-0.0991786	-1.25497	0.199179	0.401935	1	10918	tags=83%, list=74%, signal=314%
FIRESTEIN_CTNNB1_PATHWAY	30	-0.191957	-1.25415	0.170588	0.402791	1	7539	tags=70%, list=51%, signal=142%
REACTOME_SIGNALING_BY_TGF_BETA_FAMILY_MEMBERS	94	-0.109302	-1.25379	0.183333	0.402968	1	7381	tags=61%, list=50%, signal=120%
SUBTIL_PROGESTIN_TARGETS	34	-0.184221	-1.25353	0.198842	0.403025	1	4689	tags=50%, list=32%, signal=73%
HAHTOLA_MYCOSIS_FUNGOIDES_SKIN_UP	169	-0.0817276	-1.25341	0.18609	0.402884	1	9155	tags=70%, list=62%, signal=180%
AMIT_EGF_RESPONSE_40_HELA	39	-0.167954	-1.25291	0.182903	0.403298	1	6261	tags=59%, list=42%, signal=102%
SCHLOSSER_MYC_TARGETS_AND_SERUM_RESPONSE_UP	45	-0.160386	-1.25272	0.2079	0.403237	1	10809	tags=89%, list=73%, signal=327%
KRASNOSELSKAYA_ILF3_TARGETS_UP	24	-0.218552	-1.25087	0.192523	0.405706	1	1708	tags=33%, list=12%, signal=38%
REACTOME_VIRAL_MESSENGER_RNA_SYNTHESIS	39	-0.169738	-1.25062	0.208589	0.405773	1	9656	tags=82%, list=65%, signal=235%
REACTOME_NUCLEAR_EVENTS_KINASE_AND_TRANSCRIPTION_FACTOR_ACTIVATION	25	-0.20881	-1.24976	0.215481	0.406679	1	5806	tags=60%, list=39%, signal=98%
STAMBOLSKY_RESPONSE_TO_VITAMIN_D3_UP	70	-0.127121	-1.24896	0.193878	0.407552	1	4691	tags=44%, list=32%, signal=64%
BIOCARTA_PTEN_PATHWAY	17	-0.246289	-1.24892	0.217391	0.407281	1	5947	tags=65%, list=40%, signal=108%
AZARE_NEOPLASTIC_TRANSFORMATION_BY_STAT3_UP	105	-0.105754	-1.24855	0.2	0.40745	1	2539	tags=28%, list=17%, signal=33%
JAZAG_TGFB1_SIGNALING_DN	27	-0.199766	-1.24817	0.188161	0.407707	1	3634	tags=44%, list=25%, signal=59%
FONTAINE_PAPILLARY_THYROID_CARCINOMA_DN	61	-0.135833	-1.24638	0.220165	0.409985	1	5773	tags=52%, list=39%, signal=86%
REACTOME_BILE_ACID_AND_BILE_SALT_METABOLISM	29	-0.190884	-1.24546	0.188161	0.410982	1	10980	tags=93%, list=74%, signal=358%
GAZDA_DIAMOND_BLACKFAN_ANEMIA_ERYTHROID_DN	376	-0.0561058	-1.24542	0.172917	0.410706	1	9324	tags=68%, list=63%, signal=180%
VANHARANTA_UTERINE_FIBROID_WITH_7Q_DELETION_UP	62	-0.132493	-1.2454	0.186373	0.410386	1	5697	tags=52%, list=38%, signal=83%
DANG_MYC_TARGETS_UP	122	-0.0937316	-1.24445	0.178	0.411369	1	12112	tags=91%, list=82%, signal=493%
TENEDINI_MEGAKARYOCYTE_MARKERS	47	-0.151111	-1.24427	0.202247	0.411294	1	5023	tags=49%, list=34%, signal=74%
KARAKAS_TGFB1_SIGNALING	18	-0.24345	-1.24404	0.207364	0.411271	1	3809	tags=50%, list=26%, signal=67%
SANSOM_APC_TARGETS_REQUIRE_MYC	204	-0.0754343	-1.24285	0.234818	0.412625	1	11253	tags=83%, list=76%, signal=341%
PID_GMCSF_PATHWAY	31	-0.186863	-1.24262	0.223124	0.41262	1	5845	tags=58%, list=39%, signal=96%
REACTOME_HEMOSTASIS	486	-0.0479166	-1.24237	0.2	0.412653	1	2395	tags=21%, list=16%, signal=24%
FIGUEROA_AML_METHYLATION_CLUSTER_3_UP	131	-0.0926451	-1.242	0.213115	0.412856	1	12447	tags=93%, list=84%, signal=575%
SCHEIDEREIT_IKK_TARGETS	17	-0.250785	-1.24136	0.180672	0.413508	1	10241	tags=94%, list=69%, signal=304%
REACTOME_DOWNREGULATION_OF_ERBB2_SIGNALING	27	-0.200419	-1.24049	0.205339	0.414512	1	1977	tags=33%, list=13%, signal=38%
KEGG_HOMOLOGOUS_RECOMBINATION	27	-0.200802	-1.24023	0.174664	0.414526	1	5266	tags=56%, list=36%, signal=86%
BHATI_G2M_ARREST_BY_2METHOXYESTRADIOL_UP	95	-0.108846	-1.23996	0.183505	0.414622	1	6825	tags=57%, list=46%, signal=105%
LI_WILMS_TUMOR_VS_FETAL_KIDNEY_2_DN	47	-0.153097	-1.23993	0.188525	0.41433	1	5940	tags=55%, list=40%, signal=92%
GERHOLD_ADIPOGENESIS_DN	56	-0.139624	-1.23936	0.191033	0.414851	1	8264	tags=70%, list=56%, signal=157%
KIM_LIVER_CANCER_POOR_SURVIVAL_DN	26	-0.207178	-1.23881	0.193878	0.415344	1	4918	tags=54%, list=33%, signal=80%
PID_IFNG_PATHWAY	38	-0.170227	-1.23866	0.206681	0.41523	1	5677	tags=55%, list=38%, signal=89%
REACTOME_PI3K_AKT_SIGNALING_IN_CANCER	92	-0.112119	-1.23857	0.193416	0.415035	1	2539	tags=28%, list=17%, signal=34%
HAHTOLA_MYCOSIS_FUNGOIDES_SKIN_DN	20	-0.228894	-1.23734	0.202532	0.416582	1	4025	tags=50%, list=27%, signal=69%
BROWNE_HCMV_INFECTION_12HR_DN	91	-0.110031	-1.23723	0.204499	0.416403	1	10436	tags=81%, list=70%, signal=273%
SHARMA_PILOCYTIC_ASTROCYTOMA_LOCATION_UP	25	-0.207732	-1.23717	0.204641	0.416132	1	6415	tags=64%, list=43%, signal=113%
BIOCARTA_TNFR1_PATHWAY	28	-0.203845	-1.23606	0.210832	0.417481	1	8104	tags=75%, list=55%, signal=165%
YANG_BREAST_CANCER_ESR1_DN	22	-0.221691	-1.23602	0.184805	0.417199	1	4806	tags=55%, list=32%, signal=81%
SAKAI_CHRONIC_HEPATITIS_VS_LIVER_CANCER_DN	28	-0.192391	-1.23599	0.208589	0.416895	1	5626	tags=57%, list=38%, signal=92%
LEE_LIVER_CANCER_CIPROFIBRATE_UP	47	-0.152669	-1.23527	0.206501	0.417656	1	7839	tags=68%, list=53%, signal=144%
DUAN_PRDM5_TARGETS	63	-0.128994	-1.23511	0.2125	0.41754	1	4686	tags=44%, list=32%, signal=65%
CHUNG_BLISTER_CYTOTOXICITY_DN	37	-0.169266	-1.23489	0.190385	0.417518	1	7916	tags=70%, list=53%, signal=150%
IWANAGA_E2F1_TARGETS_INDUCED_BY_SERUM	23	-0.213362	-1.23488	0.1917	0.417176	1	11024	tags=96%, list=74%, signal=372%
REACTOME_INTERFERON_GAMMA_SIGNALING	65	-0.13026	-1.2348	0.184959	0.416952	1	4921	tags=46%, list=33%, signal=69%
AMIT_EGF_RESPONSE_60_HELA	42	-0.15767	-1.23422	0.21611	0.417469	1	7554	tags=67%, list=51%, signal=136%
REACTOME_PLASMA_LIPOPROTEIN_ASSEMBLY_REMODELING_AND_CLEARANCE	54	-0.140747	-1.23403	0.188976	0.417411	1	10826	tags=87%, list=73%, signal=321%
KEGG_AMINOACYL_TRNA_BIOSYNTHESIS	22	-0.221193	-1.23366	0.229445	0.417673	1	7509	tags=73%, list=51%, signal=147%
PID_PS1_PATHWAY	42	-0.16227	-1.23365	0.191983	0.417355	1	8192	tags=71%, list=55%, signal=159%
ACEVEDO_LIVER_CANCER_WITH_H3K9ME3_DN	68	-0.126884	-1.2328	0.220408	0.418309	1	2271	tags=28%, list=15%, signal=33%
REACTOME_ASPARAGINE_N_LINKED_GLYCOSYLATION	278	-0.0643432	-1.23215	0.20935	0.418902	1	12451	tags=90%, list=84%, signal=553%
WANG_LMO4_TARGETS_UP	308	-0.0610528	-1.23191	0.220408	0.418903	1	8068	tags=60%, list=54%, signal=130%
REACTOME_ACYL_CHAIN_REMODELLING_OF_PE	18	-0.239195	-1.23122	0.193159	0.41958	1	6343	tags=67%, list=43%, signal=116%
BIOCARTA_CARDIACEGF_PATHWAY	18	-0.237417	-1.22982	0.21875	0.421303	1	4722	tags=56%, list=32%, signal=81%
VANTVEER_BREAST_CANCER_METASTASIS_UP	57	-0.136067	-1.22957	0.223656	0.421387	1	6835	tags=60%, list=46%, signal=110%
REACTOME_SIGNALING_BY_TGF_BETA_RECEPTOR_COMPLEX	69	-0.126001	-1.22898	0.220302	0.421862	1	7381	tags=62%, list=50%, signal=124%
HAHTOLA_SEZARY_SYNDROM_DN	24	-0.206931	-1.22881	0.219802	0.421767	1	6822	tags=67%, list=46%, signal=123%
SCHLOSSER_MYC_TARGETS_AND_SERUM_RESPONSE_DN	46	-0.156989	-1.22861	0.203883	0.421761	1	5416	tags=52%, list=37%, signal=82%
BIOCARTA_ARENRF2_PATHWAY	18	-0.246308	-1.22807	0.20155	0.422237	1	10356	tags=94%, list=70%, signal=313%
WOO_LIVER_CANCER_RECURRENCE_UP	96	-0.105732	-1.22797	0.191406	0.422045	1	6011	tags=51%, list=41%, signal=85%
JAZAERI_BREAST_CANCER_BRCA1_VS_BRCA2_UP	43	-0.157702	-1.22767	0.208163	0.422149	1	8703	tags=74%, list=59%, signal=180%
KANG_DOXORUBICIN_RESISTANCE_DN	18	-0.239645	-1.22731	0.208333	0.4224	1	9631	tags=89%, list=65%, signal=253%
SWEET_LUNG_CANCER_KRAS_UP	400	-0.0524321	-1.22728	0.212644	0.422102	1	4026	tags=32%, list=27%, signal=43%
PID_AURORA_A_PATHWAY	31	-0.185414	-1.227	0.21499	0.422196	1	8736	tags=77%, list=59%, signal=188%
RAY_TUMORIGENESIS_BY_ERBB2_CDC25A_DN	237	-0.06859	-1.22659	0.200426	0.422487	1	3567	tags=31%, list=24%, signal=40%
NIKOLSKY_BREAST_CANCER_15Q26_AMPLICON	19	-0.237871	-1.22647	0.208494	0.422324	1	4282	tags=53%, list=29%, signal=74%
WENG_POR_DOSAGE	18	-0.239713	-1.22577	0.219608	0.423006	1	7159	tags=72%, list=48%, signal=139%
MIYAGAWA_TARGETS_OF_EWSR1_ETS_FUSIONS_DN	207	-0.0736623	-1.22522	0.201646	0.423504	1	4081	tags=35%, list=28%, signal=47%
COLLIS_PRKDC_SUBSTRATES	20	-0.231886	-1.22391	0.208984	0.425165	1	4722	tags=55%, list=32%, signal=81%
MOREAUX_MULTIPLE_MYELOMA_BY_TACI_DN	163	-0.0813847	-1.22276	0.203095	0.426503	1	12906	tags=95%, list=87%, signal=726%
BIOCARTA_GH_PATHWAY	25	-0.204143	-1.22173	0.216327	0.427764	1	4689	tags=52%, list=32%, signal=76%
IVANOVA_HEMATOPOIESIS_STEM_CELL_AND_PROGENITOR	497	-0.0480863	-1.22166	0.223881	0.427525	1	9544	tags=69%, list=64%, signal=187%
REACTOME_NEUTROPHIL_DEGRANULATION	381	-0.0546505	-1.22086	0.225296	0.428402	1	3064	tags=26%, list=21%, signal=32%
KEGG_GLYCOSAMINOGLYCAN_DEGRADATION	19	-0.232515	-1.22041	0.218254	0.428756	1	3581	tags=47%, list=24%, signal=62%
KORKOLA_EMBRYONIC_CARCINOMA_VS_SEMINOMA_UP	20	-0.225854	-1.21952	0.226804	0.429782	1	4070	tags=50%, list=27%, signal=69%
BONOME_OVARIAN_CANCER_POOR_SURVIVAL_DN	18	-0.239465	-1.21761	0.218487	0.432478	1	3868	tags=50%, list=26%, signal=68%
GARGALOVIC_RESPONSE_TO_OXIDIZED_PHOSPHOLIPIDS_BLUE_DN	60	-0.134085	-1.21733	0.235644	0.432526	1	7658	tags=65%, list=52%, signal=134%
GARGALOVIC_RESPONSE_TO_OXIDIZED_PHOSPHOLIPIDS_TURQUOISE_UP	72	-0.122102	-1.21614	0.224528	0.43401	1	9319	tags=75%, list=63%, signal=201%
REACTOME_NCAM1_INTERACTIONS	41	-0.161495	-1.21564	0.225152	0.434419	1	1591	tags=27%, list=11%, signal=30%
IZADPANAH_STEM_CELL_ADIPOSE_VS_BONE_DN	101	-0.104154	-1.2147	0.232323	0.435513	1	816	tags=16%, list=6%, signal=17%
REACTOME_PROCESSING_OF_CAPPED_INTRONLESS_PRE_MRNA	28	-0.194384	-1.21452	0.233141	0.435436	1	10362	tags=89%, list=70%, signal=296%
MARKEY_RB1_CHRONIC_LOF_UP	107	-0.0995027	-1.21424	0.221135	0.435538	1	2139	tags=24%, list=14%, signal=28%
PHONG_TNF_TARGETS_UP	53	-0.14361	-1.21341	0.207819	0.436526	1	6831	tags=60%, list=46%, signal=112%
COULOUARN_TEMPORAL_TGFB1_SIGNATURE_UP	100	-0.105103	-1.2125	0.217304	0.437613	1	5718	tags=49%, list=39%, signal=79%
ROESSLER_LIVER_CANCER_METASTASIS_DN	45	-0.151077	-1.21233	0.216495	0.437503	1	6993	tags=62%, list=47%, signal=117%
MARZEC_IL2_SIGNALING_DN	35	-0.170266	-1.21184	0.207031	0.437963	1	11885	tags=97%, list=80%, signal=489%
REACTOME_IRS_MEDIATED_SIGNALLING	42	-0.159361	-1.2111	0.234043	0.438702	1	5411	tags=52%, list=36%, signal=82%
PID_IL12_2PATHWAY	40	-0.15792	-1.21068	0.212851	0.438976	1	5079	tags=50%, list=34%, signal=76%
JEON_SMAD6_TARGETS_DN	17	-0.244772	-1.2104	0.216049	0.439069	1	2481	tags=41%, list=17%, signal=49%
MULLIGHAN_NPM1_MUTATED_SIGNATURE_1_UP	226	-0.0702582	-1.21001	0.240918	0.439299	1	12686	tags=92%, list=86%, signal=631%
KIM_WT1_TARGETS_8HR_UP	153	-0.0842965	-1.2094	0.221987	0.439904	1	7776	tags=61%, list=52%, signal=127%
SASSON_RESPONSE_TO_GONADOTROPHINS_DN	81	-0.114623	-1.20939	0.235182	0.439562	1	8744	tags=70%, list=59%, signal=171%
DELACROIX_RAR_TARGETS_DN	23	-0.215438	-1.20747	0.245509	0.442252	1	6481	tags=65%, list=44%, signal=116%
REACTOME_INTERLEUKIN_4_AND_INTERLEUKIN_13_SIGNALING	79	-0.115431	-1.20702	0.218254	0.442617	1	10122	tags=80%, list=68%, signal=250%
REACTOME_TICAM1_RIP1_MEDIATED_IKK_COMPLEX_RECRUITMENT	19	-0.232536	-1.207	0.212121	0.442295	1	4361	tags=53%, list=29%, signal=74%
MCBRYAN_PUBERTAL_BREAST_4_5WK_DN	178	-0.0803054	-1.20638	0.220374	0.442887	1	2906	tags=28%, list=20%, signal=34%
PID_ERBB2_ERBB3_PATHWAY	42	-0.152733	-1.20615	0.214876	0.442897	1	10451	tags=86%, list=70%, signal=290%
NIKOLSKY_BREAST_CANCER_22Q13_AMPLICON	15	-0.256809	-1.20559	0.212181	0.443445	1	5093	tags=60%, list=34%, signal=91%
VANTVEER_BREAST_CANCER_BRCA1_DN	46	-0.148606	-1.2051	0.22541	0.443848	1	4573	tags=46%, list=31%, signal=66%
ZHONG_SECRETOME_OF_LUNG_CANCER_AND_ENDOTHELIUM	57	-0.130273	-1.20482	0.230476	0.443948	1	3019	tags=33%, list=20%, signal=42%
FOSTER_TOLERANT_MACROPHAGE_UP	129	-0.0925343	-1.20401	0.206827	0.44486	1	11858	tags=89%, list=80%, signal=441%
VERRECCHIA_RESPONSE_TO_TGFB1_C2	20	-0.226456	-1.20383	0.24031	0.444812	1	6285	tags=65%, list=42%, signal=113%
SUNG_METASTASIS_STROMA_DN	44	-0.152738	-1.2035	0.226804	0.444958	1	6841	tags=61%, list=46%, signal=114%
MARSON_FOXP3_TARGETS_UP	59	-0.137921	-1.20348	0.251938	0.444634	1	9021	tags=75%, list=61%, signal=190%
KARLSSON_TGFB1_TARGETS_DN	181	-0.0774152	-1.2033	0.226824	0.444574	1	8369	tags=64%, list=56%, signal=145%
GALE_APL_WITH_FLT3_MUTATED_UP	51	-0.143549	-1.20231	0.232742	0.445764	1	4857	tags=47%, list=33%, signal=70%
SMID_BREAST_CANCER_LUMINAL_A_UP	71	-0.120967	-1.20035	0.247465	0.448476	1	4063	tags=39%, list=27%, signal=54%
KEGG_RETINOL_METABOLISM	23	-0.215732	-1.20017	0.258727	0.448374	1	2609	tags=39%, list=18%, signal=47%
REACTOME_VITAMIN_B5_PANTOTHENATE_METABOLISM	16	-0.245527	-1.20005	0.24498	0.448201	1	5631	tags=63%, list=38%, signal=101%
WAMUNYOKOLI_OVARIAN_CANCER_LMP_DN	178	-0.0753226	-1.19932	0.21875	0.449027	1	4978	tags=41%, list=34%, signal=61%
SMID_BREAST_CANCER_RELAPSE_IN_LUNG_UP	17	-0.241689	-1.19903	0.231579	0.449131	1	5143	tags=59%, list=35%, signal=90%
CHENG_RESPONSE_TO_NICKEL_ACETATE	39	-0.161301	-1.19738	0.243513	0.451352	1	2938	tags=36%, list=20%, signal=45%
REACTOME_TRNA_PROCESSING_IN_THE_NUCLEUS	54	-0.140311	-1.19697	0.234043	0.451677	1	11107	tags=89%, list=75%, signal=353%
PID_LYMPH_ANGIOGENESIS_PATHWAY	25	-0.200213	-1.19661	0.25355	0.451906	1	2375	tags=36%, list=16%, signal=43%
MARTIN_NFKB_TARGETS_UP	35	-0.167467	-1.19636	0.237354	0.451965	1	5996	tags=57%, list=40%, signal=96%
LEE_METASTASIS_AND_RNA_PROCESSING_UP	15	-0.249868	-1.19597	0.238956	0.452213	1	8161	tags=80%, list=55%, signal=178%
SIG_CD40PATHWAYMAP	34	-0.171484	-1.19561	0.240079	0.452433	1	9238	tags=79%, list=62%, signal=210%
REACTOME_PEROXISOMAL_LIPID_METABOLISM	26	-0.193238	-1.19495	0.240404	0.453128	1	6835	tags=65%, list=46%, signal=121%
BREDEMEYER_RAG_SIGNALING_VIA_ATM_NOT_VIA_NFKB_DN	39	-0.161935	-1.19474	0.21611	0.453104	1	11292	tags=92%, list=76%, signal=386%
BROWNE_HCMV_INFECTION_24HR_DN	129	-0.0919314	-1.19466	0.240234	0.452883	1	1753	tags=21%, list=12%, signal=24%
WHITEHURST_PACLITAXEL_SENSITIVITY	35	-0.171185	-1.19458	0.228346	0.452661	1	5941	tags=57%, list=40%, signal=95%
CHOI_ATL_STAGE_PREDICTOR	41	-0.15843	-1.19312	0.242126	0.454534	1	12123	tags=98%, list=82%, signal=534%
DELACROIX_RAR_BOUND_ES	398	-0.0510666	-1.19246	0.258064	0.455254	1	7832	tags=58%, list=53%, signal=119%
FLECHNER_PBL_KIDNEY_TRANSPLANT_OK_VS_DONOR_UP	143	-0.0845938	-1.19245	0.223881	0.454915	1	5498	tags=45%, list=37%, signal=72%
REACTOME_HYALURONAN_METABOLISM	17	-0.238837	-1.19238	0.226824	0.454677	1	3441	tags=47%, list=23%, signal=61%
RUAN_RESPONSE_TO_TNF_DN	70	-0.118935	-1.19197	0.241803	0.454971	1	3541	tags=36%, list=24%, signal=47%
FIGUEROA_AML_METHYLATION_CLUSTER_6_UP	115	-0.0958331	-1.1911	0.216667	0.455985	1	10452	tags=80%, list=70%, signal=269%
REACTOME_SUMOYLATION_OF_TRANSCRIPTION_FACTORS	18	-0.235413	-1.19103	0.244939	0.455742	1	8870	tags=83%, list=60%, signal=207%
LI_INDUCED_T_TO_NATURAL_KILLER_UP	251	-0.0657298	-1.19066	0.234252	0.455968	1	3414	tags=29%, list=23%, signal=38%
PID_CDC42_PATHWAY	67	-0.124897	-1.19063	0.240481	0.45567	1	5460	tags=49%, list=37%, signal=78%
ZHAN_MULTIPLE_MYELOMA_UP	55	-0.13631	-1.19003	0.227926	0.456254	1	12544	tags=98%, list=85%, signal=636%
MEISSNER_NPC_ICP_WITH_H3_UNMETHYLATED	16	-0.245856	-1.18878	0.240557	0.457907	1	8406	tags=81%, list=57%, signal=187%
SCHAEFFER_SOX9_TARGETS_IN_PROSTATE_DEVELOPMENT_DN	42	-0.156723	-1.18666	0.255061	0.460891	1	2626	tags=33%, list=18%, signal=40%
PID_INSULIN_PATHWAY	42	-0.156926	-1.18665	0.224242	0.460548	1	9683	tags=81%, list=65%, signal=233%
REACTOME_MITOTIC_G2_G2_M_PHASES	186	-0.075661	-1.18653	0.223602	0.460386	1	11886	tags=88%, list=80%, signal=436%
NADLER_OBESITY_UP	55	-0.134501	-1.18377	0.227848	0.464453	1	3136	tags=35%, list=21%, signal=44%
BIOCARTA_CERAMIDE_PATHWAY	21	-0.217494	-1.18256	0.266802	0.466109	1	7371	tags=71%, list=50%, signal=142%
REACTOME_SIGNALING_BY_NOTCH	169	-0.0760188	-1.18166	0.220952	0.467219	1	3010	tags=28%, list=20%, signal=34%
SCHAEFFER_PROSTATE_DEVELOPMENT_6HR_UP	145	-0.0838442	-1.18027	0.240918	0.469123	1	3678	tags=33%, list=25%, signal=44%
SHETH_LIVER_CANCER_VS_TXNIP_LOSS_PAM3	62	-0.127439	-1.17991	0.25	0.469366	1	6489	tags=56%, list=44%, signal=100%
MARSHALL_VIRAL_INFECTION_RESPONSE_DN	22	-0.209925	-1.17902	0.248544	0.470418	1	6328	tags=64%, list=43%, signal=111%
IVANOVA_HEMATOPOIESIS_LATE_PROGENITOR	446	-0.0489129	-1.17838	0.270378	0.471092	1	6212	tags=47%, list=42%, signal=78%
REACTOME_SIGNALING_BY_NTRKS	98	-0.102235	-1.17663	0.251509	0.473644	1	12111	tags=92%, list=82%, signal=498%
BIOCARTA_PAR1_PATHWAY	18	-0.228075	-1.17613	0.252	0.474071	1	10626	tags=94%, list=72%, signal=333%
HANSON_HRAS_SIGNALING_VIA_NFKB	15	-0.254	-1.17568	0.241107	0.474447	1	1181	tags=33%, list=8%, signal=36%
RHEIN_ALL_GLUCOCORTICOID_THERAPY_UP	56	-0.133751	-1.17533	0.216433	0.474646	1	7027	tags=61%, list=47%, signal=115%
REACTOME_NUCLEOTIDE_EXCISION_REPAIR	106	-0.0968839	-1.17455	0.242718	0.475584	1	5848	tags=49%, list=39%, signal=80%
SA_PTEN_PATHWAY	16	-0.236901	-1.17418	0.229412	0.475838	1	7612	tags=75%, list=51%, signal=154%
OUILLETTE_CLL_13Q14_DELETION_UP	63	-0.125042	-1.17404	0.264113	0.475716	1	4509	tags=43%, list=30%, signal=61%
PLASARI_TGFB1_SIGNALING_VIA_NFIC_10HR_DN	27	-0.18692	-1.17305	0.242105	0.476916	1	3275	tags=41%, list=22%, signal=52%
PID_RAC1_PATHWAY	50	-0.138094	-1.17209	0.256513	0.478096	1	5077	tags=48%, list=34%, signal=73%
GRADE_COLON_AND_RECTAL_CANCER_UP	269	-0.0602993	-1.17168	0.249027	0.478452	1	10973	tags=80%, list=74%, signal=302%
KAAB_FAILED_HEART_ATRIUM_UP	25	-0.194514	-1.17073	0.244701	0.479655	1	11948	tags=100%, list=81%, signal=514%
TURASHVILI_BREAST_CARCINOMA_DUCTAL_VS_LOBULAR_UP	17	-0.239342	-1.17062	0.240631	0.479465	1	6922	tags=71%, list=47%, signal=132%
PID_IL2_1PATHWAY	49	-0.14247	-1.17033	0.27451	0.47957	1	5460	tags=51%, list=37%, signal=80%
TIEN_INTESTINE_PROBIOTICS_2HR_UP	25	-0.198633	-1.16981	0.266537	0.480055	1	11294	tags=96%, list=76%, signal=402%
REACTOME_RNA_POLYMERASE_II_TRANSCRIPTION_ELONGATION	54	-0.133029	-1.16809	0.266667	0.482567	1	8469	tags=70%, list=57%, signal=164%
PID_NECTIN_PATHWAY	30	-0.180008	-1.1674	0.248971	0.483297	1	10681	tags=90%, list=72%, signal=321%
WEIGEL_OXIDATIVE_STRESS_BY_TBH_AND_H2O2	34	-0.173599	-1.16635	0.272	0.484642	1	3974	tags=44%, list=27%, signal=60%
REACTOME_INTERLEUKIN_RECEPTOR_SHC_SIGNALING	19	-0.219342	-1.16607	0.281893	0.484711	1	6117	tags=63%, list=41%, signal=107%
BIOCARTA_PML_PATHWAY	15	-0.245183	-1.16508	0.252	0.485997	1	2300	tags=40%, list=16%, signal=47%
REACTOME_SIGNALING_BY_WNT_IN_CANCER	31	-0.174161	-1.16421	0.25	0.487024	1	9859	tags=84%, list=66%, signal=250%
REACTOME_PHOSPHOLIPID_METABOLISM	190	-0.0731757	-1.16417	0.257143	0.486725	1	6343	tags=50%, list=43%, signal=86%
BIOCARTA_INTEGRIN_PATHWAY	34	-0.164485	-1.16302	0.256809	0.488301	1	5417	tags=53%, list=37%, signal=83%
KEGG_CYTOKINE_CYTOKINE_RECEPTOR_INTERACTION	133	-0.0873384	-1.16151	0.252066	0.490461	1	6075	tags=50%, list=41%, signal=83%
ABDELMOHSEN_ELAVL4_TARGETS	16	-0.240994	-1.16038	0.252964	0.492041	1	8478	tags=81%, list=57%, signal=190%
EHLERS_ANEUPLOIDY_UP	39	-0.157248	-1.15797	0.27459	0.495713	1	10601	tags=87%, list=72%, signal=305%
LIU_CMYB_TARGETS_UP	146	-0.0826742	-1.15783	0.253036	0.495586	1	10770	tags=81%, list=73%, signal=293%
MCBRYAN_PUBERTAL_BREAST_6_7WK_DN	66	-0.120301	-1.15776	0.251953	0.495335	1	3392	tags=35%, list=23%, signal=45%
KEGG_ARRHYTHMOGENIC_RIGHT_VENTRICULAR_CARDIOMYOPATHY_ARVC	72	-0.116844	-1.15768	0.278351	0.495084	1	10838	tags=85%, list=73%, signal=313%
REACTOME_RECRUITMENT_OF_NUMA_TO_MITOTIC_CENTROSOMES	84	-0.107143	-1.15746	0.286538	0.495076	1	10953	tags=85%, list=74%, signal=322%
REACTOME_TRANSLESION_SYNTHESIS_BY_POLK	17	-0.231552	-1.1573	0.274809	0.494977	1	4421	tags=53%, list=30%, signal=75%
BALDWIN_PRKCI_TARGETS_UP	35	-0.162721	-1.15702	0.277162	0.495099	1	3101	tags=37%, list=21%, signal=47%
BLUM_RESPONSE_TO_SALIRASIB_UP	212	-0.0680983	-1.15678	0.259766	0.49511	1	12573	tags=92%, list=85%, signal=594%
DANG_MYC_TARGETS_DN	26	-0.191564	-1.15657	0.282101	0.495092	1	7430	tags=69%, list=50%, signal=139%
DIAZ_CHRONIC_MEYLOGENOUS_LEUKEMIA_DN	91	-0.103641	-1.15653	0.264516	0.494777	1	8738	tags=69%, list=59%, signal=168%
GOLDRATH_HOMEOSTATIC_PROLIFERATION	137	-0.0826379	-1.15641	0.244306	0.494605	1	10583	tags=80%, list=71%, signal=275%
REACTOME_CHONDROITIN_SULFATE_DERMATAN_SULFATE_METABOLISM	49	-0.138835	-1.15481	0.247036	0.496919	1	2488	tags=31%, list=17%, signal=37%
KEGG_ABC_TRANSPORTERS	40	-0.153324	-1.15455	0.259921	0.497004	1	4035	tags=43%, list=27%, signal=58%
TERAO_AOX4_TARGETS_SKIN_UP	28	-0.177423	-1.15433	0.262042	0.496997	1	6377	tags=61%, list=43%, signal=106%
FINAK_BREAST_CANCER_SDPP_SIGNATURE	19	-0.220372	-1.15404	0.278788	0.497093	1	9223	tags=84%, list=62%, signal=223%
LEE_CALORIE_RESTRICTION_MUSCLE_DN	40	-0.150849	-1.15377	0.262195	0.497194	1	2589	tags=33%, list=17%, signal=39%
LE_SKI_TARGETS_UP	15	-0.242982	-1.1533	0.256785	0.497656	1	8263	tags=80%, list=56%, signal=181%
DANG_REGULATED_BY_MYC_DN	224	-0.0674736	-1.15312	0.263265	0.497573	1	869	tags=13%, list=6%, signal=13%
LIAN_LIPA_TARGETS_3M	42	-0.150433	-1.15253	0.284836	0.498175	1	6249	tags=57%, list=42%, signal=98%
PID_INTEGRIN2_PATHWAY	18	-0.224923	-1.15209	0.274102	0.498522	1	4907	tags=56%, list=33%, signal=83%
LAU_APOPTOSIS_CDKN2A_UP	54	-0.134669	-1.15199	0.266145	0.498312	1	2130	tags=28%, list=14%, signal=32%
BERTUCCI_MEDULLARY_VS_DUCTAL_BREAST_CANCER_UP	176	-0.0743546	-1.15124	0.261134	0.4992	1	7841	tags=60%, list=53%, signal=126%
REACTOME_PLASMA_LIPOPROTEIN_REMODELING	19	-0.221279	-1.15075	0.256705	0.499599	1	5308	tags=58%, list=36%, signal=90%
BIOCARTA_TFF_PATHWAY	20	-0.215798	-1.15073	0.294235	0.499261	1	1995	tags=35%, list=13%, signal=40%
ZHOU_INFLAMMATORY_RESPONSE_FIMA_DN	238	-0.0644123	-1.15073	0.284861	0.498907	1	9153	tags=68%, list=62%, signal=175%
REACTOME_FRS_MEDIATED_FGFR3_SIGNALING	17	-0.233205	-1.15067	0.28827	0.498648	1	7885	tags=76%, list=53%, signal=163%
BIOCARTA_EPO_PATHWAY	18	-0.223685	-1.1497	0.265151	0.499858	1	5749	tags=61%, list=39%, signal=100%
FOURNIER_ACINAR_DEVELOPMENT_LATE_DN	21	-0.216278	-1.14929	0.27451	0.500154	1	3153	tags=43%, list=21%, signal=54%
LIN_SILENCED_BY_TUMOR_MICROENVIRONMENT	69	-0.117615	-1.1491	0.271845	0.500108	1	2133	tags=26%, list=14%, signal=30%
REACTOME_DISEASES_ASSOCIATED_WITH_O_GLYCOSYLATION_OF_PROTEINS	54	-0.129788	-1.14729	0.252525	0.50276	1	1653	tags=24%, list=11%, signal=27%
REACTOME_ROLE_OF_PHOSPHOLIPIDS_IN_PHAGOCYTOSIS	22	-0.205706	-1.14631	0.277559	0.504002	1	2347	tags=36%, list=16%, signal=43%
KEGG_ERBB_SIGNALING_PATHWAY	83	-0.106701	-1.14601	0.282	0.504139	1	9860	tags=77%, list=67%, signal=229%
HUANG_FOXA2_TARGETS_UP	44	-0.150343	-1.14556	0.298211	0.504511	1	2496	tags=32%, list=17%, signal=38%
JOHNSTONE_PARVB_TARGETS_1_DN	54	-0.132744	-1.14545	0.274162	0.504286	1	9846	tags=80%, list=66%, signal=236%
YANG_BREAST_CANCER_ESR1_UP	31	-0.170081	-1.14541	0.282398	0.503985	1	3702	tags=42%, list=25%, signal=56%
FONTAINE_PAPILLARY_THYROID_CARCINOMA_UP	60	-0.124787	-1.14461	0.288889	0.504933	1	2112	tags=27%, list=14%, signal=31%
CHUNG_BLISTER_CYTOTOXICITY_UP	118	-0.0889773	-1.14378	0.270492	0.505859	1	2336	tags=25%, list=16%, signal=29%
BIOCARTA_PDGF_PATHWAY	28	-0.184079	-1.14276	0.295499	0.507196	1	5749	tags=57%, list=39%, signal=93%
REACTOME_DNA_DAMAGE_TELOMERE_STRESS_INDUCED_SENESCENCE	27	-0.183796	-1.14264	0.287755	0.507047	1	2223	tags=33%, list=15%, signal=39%
MULLIGHAN_NPM1_SIGNATURE_3_UP	287	-0.0584316	-1.14263	0.277674	0.506679	1	12686	tags=91%, list=86%, signal=620%
BURTON_ADIPOGENESIS_PEAK_AT_0HR	62	-0.123253	-1.14188	0.298279	0.507616	1	3203	tags=34%, list=22%, signal=43%
BILANGES_SERUM_SENSITIVE_GENES	62	-0.123799	-1.14168	0.283401	0.507544	1	7021	tags=60%, list=47%, signal=113%
BHAT_ESR1_TARGETS_NOT_VIA_AKT1_DN	82	-0.107554	-1.14093	0.30101	0.508482	1	5105	tags=45%, list=34%, signal=68%
PID_RET_PATHWAY	39	-0.155761	-1.14059	0.273267	0.508707	1	10623	tags=87%, list=72%, signal=307%
LANDIS_ERBB2_BREAST_TUMORS_324_DN	140	-0.0831405	-1.13857	0.278656	0.51176	1	898	tags=14%, list=6%, signal=15%
REACTOME_NOTCH3_INTRACELLULAR_DOMAIN_REGULATES_TRANSCRIPTION	24	-0.193758	-1.13843	0.295276	0.511614	1	2075	tags=33%, list=14%, signal=39%
LIN_MELANOMA_COPY_NUMBER_DN	37	-0.160468	-1.13626	0.279503	0.51504	1	6844	tags=62%, list=46%, signal=115%
BIOCARTA_GLEEVEC_PATHWAY	23	-0.202412	-1.13607	0.290135	0.514975	1	4740	tags=52%, list=32%, signal=77%
BURTON_ADIPOGENESIS_4	41	-0.151609	-1.13562	0.299413	0.515383	1	2822	tags=34%, list=19%, signal=42%
VALK_AML_WITH_CEBPA	27	-0.181716	-1.1356	0.288679	0.515039	1	3352	tags=41%, list=23%, signal=53%
CHEMNITZ_RESPONSE_TO_PROSTAGLANDIN_E2_DN	325	-0.054172	-1.1355	0.270103	0.514849	1	8476	tags=62%, list=57%, signal=143%
LOPEZ_MESOTHELIOMA_SURVIVAL_OVERALL_DN	15	-0.252961	-1.13517	0.275591	0.51506	1	10092	tags=93%, list=68%, signal=292%
MIZUSHIMA_AUTOPHAGOSOME_FORMATION	22	-0.201027	-1.13497	0.279749	0.515039	1	4438	tags=50%, list=30%, signal=71%
IWANAGA_CARCINOGENESIS_BY_KRAS_PTEN_DN	306	-0.0560539	-1.13488	0.292089	0.514835	1	9168	tags=67%, list=62%, signal=173%
ZHOU_INFLAMMATORY_RESPONSE_LIVE_DN	316	-0.0563265	-1.13484	0.289941	0.51453	1	8708	tags=64%, list=59%, signal=152%
REACTOME_NUCLEOTIDE_BINDING_DOMAIN_LEUCINE_RICH_REPEAT_CONTAINING_RECEPTOR_NLR_SIGNALING_PATHWAYS	50	-0.137011	-1.13462	0.282744	0.514503	1	5093	tags=48%, list=34%, signal=73%
BHAT_ESR1_TARGETS_NOT_VIA_AKT1_UP	189	-0.0709238	-1.13456	0.300578	0.514237	1	5160	tags=42%, list=35%, signal=63%
MARTINEZ_RB1_TARGETS_DN	466	-0.0461998	-1.13389	0.298539	0.515007	1	5987	tags=45%, list=40%, signal=73%
PID_MYC_ACTIV_PATHWAY	76	-0.111993	-1.13375	0.296813	0.514874	1	10444	tags=82%, list=70%, signal=275%
MULLIGHAN_MLL_SIGNATURE_2_DN	235	-0.0636055	-1.13364	0.272165	0.51468	1	11123	tags=81%, list=75%, signal=320%
DACOSTA_UV_RESPONSE_VIA_ERCC3_COMMON_UP	68	-0.11579	-1.13359	0.30083	0.514402	1	4397	tags=41%, list=30%, signal=58%
REACTOME_STRIATED_MUSCLE_CONTRACTION	31	-0.17084	-1.13356	0.289474	0.514088	1	2256	tags=32%, list=15%, signal=38%
YAO_TEMPORAL_RESPONSE_TO_PROGESTERONE_CLUSTER_9	64	-0.119596	-1.1334	0.261386	0.513988	1	2637	tags=30%, list=18%, signal=36%
MORI_PLASMA_CELL_DN	30	-0.172912	-1.13312	0.280242	0.514077	1	8315	tags=73%, list=56%, signal=167%
BIOCARTA_IL1R_PATHWAY	24	-0.195396	-1.13299	0.305785	0.513916	1	8846	tags=79%, list=60%, signal=196%
JIANG_VHL_TARGETS	81	-0.107484	-1.13299	0.292731	0.513557	1	7568	tags=62%, list=51%, signal=125%
WESTON_VEGFA_TARGETS_12HR	21	-0.209456	-1.13297	0.308429	0.513218	1	1136	tags=29%, list=8%, signal=31%
PID_CERAMIDE_PATHWAY	43	-0.145853	-1.13238	0.289683	0.513803	1	7499	tags=65%, list=51%, signal=131%
ZIRN_TRETINOIN_RESPONSE_UP	17	-0.223902	-1.13223	0.291581	0.513695	1	9767	tags=88%, list=66%, signal=258%
REACTOME_INTERLEUKIN_17_SIGNALING	66	-0.119611	-1.13197	0.296451	0.513839	1	12163	tags=94%, list=82%, signal=521%
GARCIA_TARGETS_OF_FLI1_AND_DAX1_UP	46	-0.13793	-1.13139	0.26499	0.514447	1	6020	tags=54%, list=41%, signal=91%
REACTOME_TRP_CHANNELS	25	-0.190006	-1.13104	0.3	0.514641	1	1340	tags=28%, list=9%, signal=31%
REACTOME_RNA_POLYMERASE_I_TRANSCRIPTION	46	-0.142993	-1.13091	0.279352	0.514501	1	7879	tags=67%, list=53%, signal=143%
HOLLERN_ADENOMYOEPITHELIAL_BREAST_TUMOR	17	-0.224037	-1.13064	0.291581	0.514604	1	9765	tags=88%, list=66%, signal=258%
ALONSO_METASTASIS_EMT_UP	33	-0.166866	-1.13025	0.304082	0.514827	1	1576	tags=27%, list=11%, signal=30%
VANOEVELEN_MYOGENESIS_SIN3A_TARGETS	207	-0.0669597	-1.12997	0.298077	0.51497	1	8548	tags=64%, list=58%, signal=150%
REACTOME_SIGNALING_BY_ERBB2	47	-0.142887	-1.12993	0.305389	0.514676	1	5460	tags=51%, list=37%, signal=81%
TORCHIA_TARGETS_OF_EWSR1_FLI1_FUSION_TOP20_DN	16	-0.234537	-1.12974	0.282101	0.514633	1	234	tags=25%, list=2%, signal=25%
REACTOME_ACTIVATION_OF_AMPK_DOWNSTREAM_OF_NMDARS	20	-0.211583	-1.12942	0.270707	0.514789	1	10953	tags=95%, list=74%, signal=363%
BROWN_MYELOID_CELL_DEVELOPMENT_DN	108	-0.0925133	-1.12929	0.295276	0.51463	1	2895	tags=29%, list=20%, signal=35%
REACTOME_CELL_SURFACE_INTERACTIONS_AT_THE_VASCULAR_WALL	97	-0.0985362	-1.12856	0.301426	0.515542	1	7109	tags=58%, list=48%, signal=110%
BIOCARTA_BCR_PATHWAY	32	-0.168806	-1.12807	0.302554	0.515992	1	5380	tags=53%, list=36%, signal=83%
PID_CASPASE_PATHWAY	46	-0.138107	-1.12764	0.277311	0.516339	1	6662	tags=59%, list=45%, signal=106%
ACEVEDO_LIVER_CANCER_WITH_H3K9ME3_UP	87	-0.102543	-1.1269	0.284501	0.517221	1	5647	tags=48%, list=38%, signal=78%
REACTOME_SCAVENGING_BY_CLASS_A_RECEPTORS	15	-0.245628	-1.12687	0.300971	0.516915	1	1305	tags=33%, list=9%, signal=37%
MCCLUNG_DELTA_FOSB_TARGETS_8WK	46	-0.141504	-1.12676	0.300589	0.516717	1	7901	tags=67%, list=53%, signal=144%
REACTOME_SHC1_EVENTS_IN_ERBB2_SIGNALING	21	-0.206147	-1.12665	0.27881	0.516569	1	7539	tags=71%, list=51%, signal=145%
KEGG_STARCH_AND_SUCROSE_METABOLISM	27	-0.180478	-1.12664	0.288577	0.516213	1	1723	tags=30%, list=12%, signal=33%
MCLACHLAN_DENTAL_CARIES_DN	74	-0.110035	-1.12594	0.300403	0.516987	1	4789	tags=43%, list=32%, signal=64%
BOSCO_EPITHELIAL_DIFFERENTIATION_MODULE	30	-0.171425	-1.12529	0.294922	0.517722	1	3395	tags=40%, list=23%, signal=52%
MATZUK_SPERMATID_DIFFERENTIATION	31	-0.170712	-1.12509	0.292776	0.517707	1	7997	tags=71%, list=54%, signal=154%
RUTELLA_RESPONSE_TO_HGF_VS_CSF2RB_AND_IL4_UP	347	-0.0523712	-1.12505	0.297665	0.517396	1	9967	tags=72%, list=67%, signal=216%
SCHLOSSER_MYC_TARGETS_REPRESSED_BY_SERUM	142	-0.0814108	-1.12474	0.299786	0.517564	1	9142	tags=70%, list=62%, signal=180%
REACTOME_BINDING_AND_UPTAKE_OF_LIGANDS_BY_SCAVENGER_RECEPTORS	31	-0.170467	-1.12471	0.304703	0.517252	1	1305	tags=26%, list=9%, signal=28%
NAKAMURA_TUMOR_ZONE_PERIPHERAL_VS_CENTRAL_UP	246	-0.0619459	-1.12454	0.284351	0.517164	1	10368	tags=76%, list=70%, signal=249%
REACTOME_NEGATIVE_EPIGENETIC_REGULATION_OF_RRNA_EXPRESSION	45	-0.143914	-1.12368	0.307839	0.518258	1	5781	tags=53%, list=39%, signal=87%
MCCABE_HOXC6_TARGETS_DN	20	-0.210462	-1.12364	0.301426	0.517946	1	2074	tags=35%, list=14%, signal=41%
CHEN_LIVER_METABOLISM_QTL_CIS	77	-0.10773	-1.12364	0.31068	0.517598	1	10735	tags=83%, list=72%, signal=300%
WANG_BARRETTS_ESOPHAGUS_AND_ESOPHAGUS_CANCER_UP	18	-0.221547	-1.12324	0.293165	0.517955	1	4957	tags=56%, list=33%, signal=83%
CREIGHTON_ENDOCRINE_THERAPY_RESISTANCE_4	271	-0.0588195	-1.12243	0.297143	0.518987	1	11509	tags=83%, list=78%, signal=366%
PARK_HSC_AND_MULTIPOTENT_PROGENITORS	39	-0.150746	-1.12223	0.298419	0.518963	1	10317	tags=85%, list=70%, signal=277%
REACTOME_PLATELET_AGGREGATION_PLUG_FORMATION	31	-0.168246	-1.12175	0.292871	0.519436	1	8990	tags=77%, list=61%, signal=196%
REACTOME_GAMMA_CARBOXYLATION_HYPUSINE_FORMATION_AND_ARYLSULFATASE_ACTIVATION	26	-0.182775	-1.1194	0.288235	0.523052	1	2428	tags=35%, list=16%, signal=41%
TIAN_TNF_SIGNALING_NOT_VIA_NFKB	21	-0.200135	-1.11917	0.276423	0.523067	1	8334	tags=76%, list=56%, signal=174%
LIU_VMYB_TARGETS_UP	115	-0.0890993	-1.1191	0.303605	0.52281	1	9004	tags=70%, list=61%, signal=176%
SCHLOSSER_SERUM_RESPONSE_UP	110	-0.0904384	-1.11825	0.282787	0.523905	1	9857	tags=75%, list=66%, signal=223%
REACTOME_BASE_EXCISION_REPAIR_AP_SITE_FORMATION	16	-0.236715	-1.11753	0.323108	0.524801	1	9468	tags=88%, list=64%, signal=242%
REACTOME_MTOR_SIGNALLING	38	-0.152599	-1.11735	0.321773	0.52473	1	6718	tags=61%, list=45%, signal=110%
DAUER_STAT3_TARGETS_UP	39	-0.152239	-1.11615	0.321083	0.526394	1	8014	tags=69%, list=54%, signal=150%
REACTOME_O_LINKED_GLYCOSYLATION	89	-0.100282	-1.11607	0.312016	0.52618	1	2188	tags=25%, list=15%, signal=29%
AIYAR_COBRA1_TARGETS_DN	27	-0.179096	-1.11594	0.285714	0.526017	1	9431	tags=81%, list=64%, signal=224%
REACTOME_METABOLISM_OF_STEROIDS	120	-0.0851659	-1.11577	0.3	0.525937	1	10980	tags=83%, list=74%, signal=315%
STEARMAN_LUNG_CANCER_EARLY_VS_LATE_UP	118	-0.0888897	-1.11524	0.325726	0.526506	1	9499	tags=73%, list=64%, signal=201%
KORKOLA_YOLK_SAC_TUMOR	52	-0.13128	-1.11503	0.321063	0.526521	1	4334	tags=42%, list=29%, signal=60%
SPIELMAN_LYMPHOBLAST_EUROPEAN_VS_ASIAN_2FC_DN	16	-0.226967	-1.11447	0.333966	0.52708	1	10539	tags=94%, list=71%, signal=324%
ZHAN_MULTIPLE_MYELOMA_CD2_UP	39	-0.148961	-1.11332	0.312373	0.528663	1	6922	tags=62%, list=47%, signal=115%
LEE_NEURAL_CREST_STEM_CELL_DN	109	-0.0914221	-1.11314	0.330693	0.528611	1	2056	tags=23%, list=14%, signal=26%
WIERENGA_STAT5A_TARGETS_DN	156	-0.0755676	-1.11247	0.311891	0.52944	1	7731	tags=60%, list=52%, signal=123%
WAMUNYOKOLI_OVARIAN_CANCER_GRADES_1_2_DN	60	-0.119267	-1.11195	0.308617	0.529948	1	8371	tags=68%, list=56%, signal=156%
BOGNI_TREATMENT_RELATED_MYELOID_LEUKEMIA_DN	26	-0.186705	-1.1111	0.323771	0.531065	1	5221	tags=54%, list=35%, signal=83%
DORN_ADENOVIRUS_INFECTION_32HR_DN	37	-0.153944	-1.11108	0.311871	0.530741	1	8944	tags=76%, list=60%, signal=190%
BROWNE_HCMV_INFECTION_30MIN_UP	41	-0.145007	-1.1102	0.324056	0.531891	1	2558	tags=32%, list=17%, signal=38%
KEGG_VIRAL_MYOCARDITIS	52	-0.133571	-1.11019	0.322772	0.531532	1	8862	tags=73%, list=60%, signal=181%
REACTOME_FORMATION_OF_TUBULIN_FOLDING_INTERMEDIATES_BY_CCT_TRIC	19	-0.208934	-1.10767	0.328155	0.535557	1	10953	tags=95%, list=74%, signal=362%
MENSE_HYPOXIA_UP	89	-0.0981303	-1.10486	0.320388	0.540105	1	9716	tags=75%, list=66%, signal=217%
REACTOME_DISEASES_ASSOCIATED_WITH_N_GLYCOSYLATION_OF_PROTEINS	16	-0.224637	-1.10379	0.32008	0.541636	1	6867	tags=69%, list=46%, signal=128%
SHIN_B_CELL_LYMPHOMA_CLUSTER_8	34	-0.160607	-1.10359	0.315476	0.541625	1	2858	tags=35%, list=19%, signal=44%
REACTOME_COPII_MEDIATED_VESICLE_TRANSPORT	63	-0.11723	-1.10346	0.319527	0.541476	1	7213	tags=60%, list=49%, signal=117%
GENTLES_LEUKEMIC_STEM_CELL_UP	26	-0.179641	-1.10198	0.326087	0.543779	1	6466	tags=62%, list=44%, signal=109%
XU_HGF_TARGETS_INDUCED_BY_AKT1_48HR_DN	20	-0.207011	-1.10168	0.328094	0.543926	1	4349	tags=50%, list=29%, signal=71%
MARCHINI_TRABECTEDIN_RESISTANCE_DN	41	-0.145386	-1.10142	0.321357	0.544011	1	2914	tags=34%, list=20%, signal=42%
REACTOME_SIGNALING_BY_FGFR1	45	-0.137284	-1.10062	0.316456	0.545075	1	5879	tags=53%, list=40%, signal=88%
LINDSTEDT_DENDRITIC_CELL_MATURATION_B	44	-0.139685	-1.10012	0.347023	0.545598	1	6697	tags=59%, list=45%, signal=107%
PEPPER_CHRONIC_LYMPHOCYTIC_LEUKEMIA_DN	15	-0.23492	-1.09993	0.304348	0.545591	1	2452	tags=40%, list=17%, signal=48%
BIOCARTA_BCELLSURVIVAL_PATHWAY	15	-0.234285	-1.09984	0.345924	0.54536	1	6415	tags=67%, list=43%, signal=117%
TAKEDA_TARGETS_OF_NUP98_HOXA9_FUSION_16D_UP	121	-0.0854357	-1.0987	0.317172	0.547003	1	4381	tags=38%, list=30%, signal=54%
BIOCARTA_ALK_PATHWAY	30	-0.169248	-1.09819	0.315094	0.547526	1	7875	tags=70%, list=53%, signal=149%
MIKKELSEN_NPC_LCP_WITH_H3K4ME3	51	-0.13366	-1.09803	0.339394	0.547471	1	4131	tags=41%, list=28%, signal=57%
PEDRIOLI_MIR31_TARGETS_UP	161	-0.0760047	-1.09761	0.302326	0.547792	1	5885	tags=47%, list=40%, signal=77%
LEE_LIVER_CANCER_CIPROFIBRATE_DN	34	-0.156408	-1.09752	0.305343	0.547586	1	2048	tags=29%, list=14%, signal=34%
BURTON_ADIPOGENESIS_9	77	-0.10667	-1.09734	0.333333	0.54753	1	8055	tags=65%, list=54%, signal=141%
PID_HNF3B_PATHWAY	33	-0.156819	-1.09648	0.341085	0.548735	1	3971	tags=42%, list=27%, signal=58%
LIAN_LIPA_TARGETS_6M	55	-0.124495	-1.09632	0.3125	0.548627	1	6249	tags=55%, list=42%, signal=94%
BROWNE_HCMV_INFECTION_4HR_DN	217	-0.0642865	-1.09603	0.321138	0.548779	1	8627	tags=65%, list=58%, signal=152%
WEST_ADRENOCORTICAL_CARCINOMA_VS_ADENOMA_DN	15	-0.231409	-1.09593	0.327309	0.548581	1	2504	tags=40%, list=17%, signal=48%
REACTOME_SIGNALING_BY_NTRK3_TRKC	17	-0.223592	-1.09557	0.327338	0.548823	1	5411	tags=59%, list=36%, signal=93%
PECE_MAMMARY_STEM_CELL_DN	127	-0.0828826	-1.09506	0.331395	0.549345	1	7188	tags=57%, list=48%, signal=109%
ICHIBA_GRAFT_VERSUS_HOST_DISEASE_35D_DN	35	-0.157244	-1.09466	0.31893	0.549699	1	1064	tags=23%, list=7%, signal=25%
TERAO_AOX4_TARGETS_HG_UP	26	-0.178727	-1.09338	0.359667	0.551546	1	7620	tags=69%, list=51%, signal=142%
WANG_HCP_PROSTATE_CANCER	92	-0.0956321	-1.09325	0.3375	0.551384	1	9228	tags=72%, list=62%, signal=189%
REACTOME_SIGNALING_BY_FGFR	77	-0.10659	-1.09319	0.333333	0.551128	1	9404	tags=74%, list=63%, signal=201%
ACEVEDO_LIVER_CANCER_WITH_H3K27ME3_DN	114	-0.0869824	-1.0931	0.338057	0.550911	1	2883	tags=28%, list=19%, signal=35%
PID_TRAIL_PATHWAY	24	-0.189603	-1.09298	0.313576	0.55074	1	5843	tags=58%, list=39%, signal=96%
REACTOME_SIGNALING_BY_NOTCH1	72	-0.111495	-1.09254	0.318898	0.551128	1	8240	tags=67%, list=56%, signal=149%
REACTOME_ATF4_ACTIVATES_GENES_IN_RESPONSE_TO_ENDOPLASMIC_RETICULUM_STRESS	22	-0.199197	-1.09237	0.339806	0.551064	1	5139	tags=55%, list=35%, signal=83%
LAMB_CCND1_TARGETS	18	-0.21709	-1.09199	0.323108	0.55134	1	5023	tags=56%, list=34%, signal=84%
SATO_SILENCED_EPIGENETICALLY_IN_PANCREATIC_CANCER	30	-0.168518	-1.09123	0.358095	0.552265	1	3438	tags=40%, list=23%, signal=52%
CAIRO_LIVER_DEVELOPMENT_DN	160	-0.0731224	-1.09111	0.328972	0.552097	1	4581	tags=38%, list=31%, signal=55%
BONCI_TARGETS_OF_MIR15A_AND_MIR16_1	84	-0.101377	-1.09085	0.328767	0.552158	1	1507	tags=20%, list=10%, signal=22%
GROSS_HYPOXIA_VIA_ELK3_AND_HIF1A_UP	134	-0.0820124	-1.09069	0.343936	0.552047	1	6541	tags=52%, list=44%, signal=93%
ROESSLER_LIVER_CANCER_METASTASIS_UP	94	-0.0983357	-1.08919	0.345098	0.55429	1	7858	tags=63%, list=53%, signal=133%
DIRMEIER_LMP1_RESPONSE_LATE_UP	47	-0.132094	-1.08785	0.326848	0.556213	1	11613	tags=91%, list=78%, signal=421%
GRANDVAUX_IRF3_TARGETS_DN	15	-0.231072	-1.08748	0.321154	0.556513	1	7451	tags=73%, list=50%, signal=147%
PUIFFE_INVASION_INHIBITED_BY_ASCITES_DN	135	-0.0798251	-1.08741	0.336032	0.556273	1	8273	tags=64%, list=56%, signal=143%
KATSANOU_ELAVL1_TARGETS_DN	129	-0.0829991	-1.08736	0.324478	0.555985	1	2344	tags=24%, list=16%, signal=28%
REACTOME_RHO_GTPASE_CYCLE	136	-0.0804158	-1.08715	0.341463	0.556015	1	8522	tags=65%, list=57%, signal=152%
OSADA_ASCL1_TARGETS_DN	23	-0.188766	-1.0871	0.340164	0.555723	1	4942	tags=52%, list=33%, signal=78%
KIM_WT1_TARGETS_12HR_UP	150	-0.0747997	-1.08701	0.314066	0.555529	1	10171	tags=76%, list=69%, signal=240%
REACTOME_TRISTETRAPROLIN_TTP_ZFP36_BINDS_AND_DESTABILIZES_MRNA	16	-0.228207	-1.08604	0.334623	0.556809	1	9594	tags=88%, list=65%, signal=248%
REACTOME_CHONDROITIN_SULFATE_BIOSYNTHESIS	19	-0.209751	-1.08541	0.333333	0.557506	1	6259	tags=63%, list=42%, signal=109%
REACTOME_VEGFR2_MEDIATED_VASCULAR_PERMEABILITY	26	-0.17894	-1.08486	0.30888	0.558081	1	3055	tags=38%, list=21%, signal=48%
KUNINGER_IGF1_VS_PDGFB_TARGETS_UP	70	-0.110152	-1.08412	0.344609	0.55903	1	5365	tags=47%, list=36%, signal=74%
KANG_IMMORTALIZED_BY_TERT_UP	81	-0.10558	-1.08359	0.345168	0.559604	1	2288	tags=26%, list=15%, signal=30%
BHAT_ESR1_TARGETS_VIA_AKT1_UP	251	-0.0594105	-1.08329	0.338947	0.559766	1	5160	tags=41%, list=35%, signal=61%
REACTOME_SIGNALING_BY_FGFR4	37	-0.149934	-1.08211	0.340816	0.561527	1	9404	tags=78%, list=63%, signal=214%
REACTOME_VISUAL_PHOTOTRANSDUCTION	70	-0.111548	-1.08158	0.367589	0.562122	1	6827	tags=57%, list=46%, signal=105%
DE_YY1_TARGETS_DN	85	-0.0990977	-1.07927	0.32998	0.565785	1	10401	tags=80%, list=70%, signal=267%
REACTOME_NICOTINATE_METABOLISM	27	-0.170575	-1.07913	0.339431	0.565649	1	9008	tags=78%, list=61%, signal=198%
LI_CISPLATIN_RESISTANCE_DN	24	-0.185211	-1.07894	0.357692	0.565622	1	3437	tags=42%, list=23%, signal=54%
WANG_CLASSIC_ADIPOGENIC_TARGETS_OF_PPARG	22	-0.193953	-1.07719	0.34556	0.568323	1	2521	tags=36%, list=17%, signal=44%
REACTOME_O_LINKED_GLYCOSYLATION_OF_MUCINS	42	-0.142113	-1.07698	0.348425	0.568338	1	2136	tags=29%, list=14%, signal=33%
FIRESTEIN_PROLIFERATION	147	-0.0752484	-1.07653	0.348606	0.568746	1	10495	tags=78%, list=71%, signal=265%
KYNG_NORMAL_AGING_DN	16	-0.223177	-1.07572	0.365112	0.569787	1	5962	tags=63%, list=40%, signal=104%
PID_RAC1_REG_PATHWAY	38	-0.148791	-1.07538	0.359343	0.570008	1	5994	tags=55%, list=40%, signal=93%
BIOCARTA_ERAD_PATHWAY	19	-0.200424	-1.0749	0.342391	0.570454	1	11079	tags=95%, list=75%, signal=374%
IIZUKA_LIVER_CANCER_PROGRESSION_L1_G1_UP	16	-0.221987	-1.07351	0.357438	0.572515	1	5053	tags=56%, list=34%, signal=85%
BRUINS_UVC_RESPONSE_VIA_TP53_GROUP_C	75	-0.107038	-1.07319	0.362764	0.572689	1	2178	tags=25%, list=15%, signal=30%
REACTOME_PROCESSING_OF_INTRONLESS_PRE_MRNAS	19	-0.201964	-1.0724	0.356	0.573774	1	5594	tags=58%, list=38%, signal=93%
CHANDRAN_METASTASIS_UP	170	-0.0724032	-1.07204	0.351351	0.574033	1	8882	tags=67%, list=60%, signal=165%
SHIN_B_CELL_LYMPHOMA_CLUSTER_2	25	-0.181561	-1.07122	0.365949	0.57519	1	1465	tags=28%, list=10%, signal=31%
BROWNE_HCMV_INFECTION_10HR_UP	73	-0.106547	-1.0712	0.352941	0.574845	1	8787	tags=70%, list=59%, signal=171%
REACTOME_NOTCH3_ACTIVATION_AND_TRANSMISSION_OF_SIGNAL_TO_THE_NUCLEUS	25	-0.176434	-1.07046	0.330677	0.575758	1	3320	tags=40%, list=22%, signal=51%
REACTOME_DOWNREGULATION_OF_SMAD2_3:SMAD4_TRANSCRIPTIONAL_ACTIVITY	22	-0.192694	-1.07028	0.358268	0.575686	1	7257	tags=68%, list=49%, signal=133%
REACTOME_NEGATIVE_REGULATION_OF_THE_PI3K_AKT_NETWORK	99	-0.0904749	-1.07017	0.354508	0.575511	1	2113	tags=23%, list=14%, signal=27%
LEIN_CEREBELLUM_MARKERS	75	-0.106127	-1.06996	0.358717	0.575501	1	5552	tags=48%, list=37%, signal=76%
WATANABE_COLON_CANCER_MSI_VS_MSS_UP	20	-0.196522	-1.06989	0.349398	0.575286	1	3763	tags=45%, list=25%, signal=60%
KRASNOSELSKAYA_ILF3_TARGETS_DN	45	-0.128855	-1.06919	0.364865	0.576099	1	6992	tags=60%, list=47%, signal=113%
FLECHNER_PBL_KIDNEY_TRANSPLANT_OK_VS_DONOR_DN	38	-0.144694	-1.06751	0.360489	0.578732	1	9566	tags=79%, list=65%, signal=222%
REACTOME_SHC_MEDIATED_CASCADE:FGFR4	16	-0.218467	-1.06707	0.368317	0.579168	1	7885	tags=75%, list=53%, signal=160%
XU_HGF_SIGNALING_NOT_VIA_AKT1_6HR	22	-0.188008	-1.06683	0.350913	0.57919	1	10022	tags=86%, list=68%, signal=266%
MAGRANGEAS_MULTIPLE_MYELOMA_IGLL_VS_IGLK_DN	22	-0.191011	-1.06659	0.362403	0.579228	1	6608	tags=64%, list=45%, signal=115%
REACTOME_SYNTHESIS_OF_BILE_ACIDS_AND_BILE_SALTS	25	-0.17978	-1.06646	0.373444	0.57908	1	10980	tags=92%, list=74%, signal=354%
NEMETH_INFLAMMATORY_RESPONSE_LPS_UP	75	-0.103611	-1.06444	0.351178	0.582177	1	8752	tags=69%, list=59%, signal=168%
ZHENG_FOXP3_TARGETS_IN_T_LYMPHOCYTE_DN	34	-0.157398	-1.06428	0.385859	0.582028	1	6830	tags=62%, list=46%, signal=114%
LI_WILMS_TUMOR_VS_FETAL_KIDNEY_2_UP	25	-0.179577	-1.06381	0.38114	0.582475	1	10983	tags=92%, list=74%, signal=354%
MATTIOLI_MULTIPLE_MYELOMA_WITH_14Q32_TRANSLOCATIONS	34	-0.150391	-1.06342	0.361746	0.582826	1	9550	tags=79%, list=64%, signal=223%
REACTOME_TRANSCRIPTIONAL_REGULATION_OF_PLURIPOTENT_STEM_CELLS	22	-0.191834	-1.06335	0.348606	0.582572	1	5248	tags=55%, list=35%, signal=84%
RUTELLA_RESPONSE_TO_HGF_DN	205	-0.0624424	-1.06284	0.350101	0.583122	1	9864	tags=73%, list=67%, signal=214%
CAIRO_HEPATOBLASTOMA_DN	193	-0.0661664	-1.06234	0.363813	0.583672	1	4026	tags=34%, list=27%, signal=46%
REACTOME_OVARIAN_TUMOR_DOMAIN_PROTEASES	37	-0.149892	-1.06233	0.330645	0.58331	1	6199	tags=57%, list=42%, signal=97%
PID_IL1_PATHWAY	30	-0.157718	-1.06226	0.381148	0.583042	1	9034	tags=77%, list=61%, signal=196%
REACTOME_SIGNALING_BY_FGFR3	37	-0.149934	-1.06223	0.358779	0.582727	1	9404	tags=78%, list=63%, signal=214%
PEDERSEN_TARGETS_OF_611CTF_ISOFORM_OF_ERBB2	66	-0.112411	-1.06116	0.388548	0.584226	1	11820	tags=91%, list=80%, signal=446%
REACTOME_REGULATION_OF_TNFR1_SIGNALING	32	-0.157699	-1.06064	0.359918	0.584791	1	5081	tags=50%, list=34%, signal=76%
REACTOME_SIGNALING_BY_NOTCH1_IN_CANCER	57	-0.117444	-1.06057	0.370079	0.584559	1	4509	tags=42%, list=30%, signal=60%
CHIARETTI_ACUTE_LYMPHOBLASTIC_LEUKEMIA_ZAP70	58	-0.118553	-1.0603	0.364729	0.584635	1	3107	tags=33%, list=21%, signal=41%
FIGUEROA_AML_METHYLATION_CLUSTER_1_UP	91	-0.0956331	-1.05967	0.364341	0.585428	1	6738	tags=55%, list=45%, signal=100%
REACTOME_TNF_SIGNALING	42	-0.13961	-1.05935	0.366876	0.585628	1	4644	tags=45%, list=31%, signal=66%
TSENG_IRS1_TARGETS_DN	119	-0.0842456	-1.05919	0.352227	0.58553	1	7234	tags=57%, list=49%, signal=111%
BIOCARTA_WNT_PATHWAY	22	-0.189752	-1.05832	0.346856	0.586761	1	11344	tags=95%, list=77%, signal=406%
NIKOLSKY_BREAST_CANCER_12Q13_Q21_AMPLICON	37	-0.147721	-1.05818	0.380478	0.586646	1	5029	tags=49%, list=34%, signal=73%
BRACHAT_RESPONSE_TO_CAMPTOTHECIN_UP	24	-0.182627	-1.05743	0.402923	0.587624	1	9035	tags=79%, list=61%, signal=202%
REACTOME_METABOLIC_DISORDERS_OF_BIOLOGICAL_OXIDATION_ENZYMES	23	-0.183982	-1.0572	0.375	0.58764	1	3079	tags=39%, list=21%, signal=49%
KEGG_INSULIN_SIGNALING_PATHWAY	122	-0.0827231	-1.05583	0.376726	0.589791	1	10451	tags=79%, list=70%, signal=264%
RODWELL_AGING_KIDNEY_UP	399	-0.0453171	-1.0554	0.359922	0.590174	1	4475	tags=35%, list=30%, signal=48%
KANG_CISPLATIN_RESISTANCE_UP	18	-0.202008	-1.05518	0.358566	0.590208	1	3599	tags=44%, list=24%, signal=59%
GENTILE_UV_RESPONSE_CLUSTER_D5	35	-0.149429	-1.05428	0.38477	0.591413	1	4992	tags=49%, list=34%, signal=73%
DELLA_RESPONSE_TO_TSA_AND_BUTYRATE	21	-0.192503	-1.05308	0.361905	0.593264	1	4211	tags=48%, list=28%, signal=66%
HOOI_ST7_TARGETS_UP	77	-0.100635	-1.05278	0.391398	0.593425	1	8144	tags=65%, list=55%, signal=143%
REACTOME_SIGNALING_BY_NOTCH3	48	-0.131369	-1.05273	0.374753	0.593139	1	2075	tags=27%, list=14%, signal=31%
NEMETH_INFLAMMATORY_RESPONSE_LPS_DN	29	-0.166634	-1.05258	0.392276	0.593025	1	1114	tags=24%, list=8%, signal=26%
BOHN_PRIMARY_IMMUNODEFICIENCY_SYNDROM_UP	41	-0.133847	-1.05162	0.387226	0.594378	1	2723	tags=32%, list=18%, signal=39%
ZHOU_TNF_SIGNALING_4HR	49	-0.127408	-1.05155	0.385375	0.594109	1	11734	tags=92%, list=79%, signal=439%
MAGRANGEAS_MULTIPLE_MYELOMA_IGG_VS_IGA_DN	22	-0.187198	-1.05146	0.380859	0.593902	1	10034	tags=86%, list=68%, signal=267%
JI_METASTASIS_REPRESSED_BY_STK11	20	-0.194111	-1.05131	0.372745	0.59378	1	4540	tags=50%, list=31%, signal=72%
BIOCARTA_SHH_PATHWAY	15	-0.229154	-1.051	0.379958	0.593954	1	1549	tags=33%, list=10%, signal=37%
KORKOLA_SEMINOMA_UP	38	-0.143705	-1.05065	0.364562	0.594213	1	8020	tags=68%, list=54%, signal=149%
LAIHO_COLORECTAL_CANCER_SERRATED_DN	77	-0.101073	-1.05046	0.369295	0.594179	1	10063	tags=78%, list=68%, signal=241%
SOTIRIOU_BREAST_CANCER_GRADE_1_VS_3_DN	48	-0.127563	-1.04979	0.379242	0.595014	1	10162	tags=81%, list=69%, signal=257%
BUCKANOVICH_T_LYMPHOCYTE_HOMING_ON_TUMOR_DN	21	-0.195069	-1.04967	0.377823	0.594874	1	6291	tags=62%, list=42%, signal=107%
MOOTHA_GLYCOGEN_METABOLISM	16	-0.219725	-1.04961	0.370155	0.594599	1	8793	tags=81%, list=59%, signal=199%
PID_ERBB1_DOWNSTREAM_PATHWAY	100	-0.0868831	-1.04953	0.362173	0.594358	1	12658	tags=94%, list=85%, signal=638%
DER_IFN_ALPHA_RESPONSE_UP	62	-0.112589	-1.04933	0.363296	0.594329	1	6230	tags=53%, list=42%, signal=91%
REACTOME_GLYCEROPHOSPHOLIPID_BIOSYNTHESIS	110	-0.0868739	-1.04855	0.364008	0.595355	1	5866	tags=48%, list=40%, signal=79%
REACTOME_ESTROGEN_DEPENDENT_NUCLEAR_EVENTS_DOWNSTREAM_OF_ESR_MEMBRANE_SIGNALING	21	-0.190071	-1.04817	0.345168	0.595677	1	9895	tags=86%, list=67%, signal=257%
MISHRA_CARCINOMA_ASSOCIATED_FIBROBLAST_UP	18	-0.210404	-1.04722	0.378218	0.597034	1	5122	tags=56%, list=35%, signal=85%
AMIT_SERUM_RESPONSE_480_MCF10A	28	-0.158974	-1.04554	0.390625	0.599725	1	11945	tags=96%, list=81%, signal=495%
DELYS_THYROID_CANCER_UP	381	-0.0460498	-1.04553	0.388778	0.599355	1	1048	tags=12%, list=7%, signal=12%
LIU_LIVER_CANCER	28	-0.164583	-1.04543	0.382066	0.599161	1	9744	tags=82%, list=66%, signal=239%
CREIGHTON_AKT1_SIGNALING_VIA_MTOR_UP	32	-0.155439	-1.04505	0.405462	0.599474	1	7431	tags=66%, list=50%, signal=131%
WILCOX_RESPONSE_TO_PROGESTERONE_UP	137	-0.0772886	-1.04505	0.38523	0.599095	1	3952	tags=34%, list=27%, signal=46%
AMUNDSON_DNA_DAMAGE_RESPONSE_TP53	15	-0.22436	-1.04475	0.38343	0.599219	1	6562	tags=67%, list=44%, signal=119%
REACTOME_INTEGRIN_SIGNALING	23	-0.176583	-1.04462	0.378099	0.599092	1	8990	tags=78%, list=61%, signal=199%
FARMER_BREAST_CANCER_CLUSTER_5	19	-0.196163	-1.04448	0.395918	0.598962	1	998	tags=26%, list=7%, signal=28%
LINDVALL_IMMORTALIZED_BY_TERT_UP	65	-0.108655	-1.04407	0.381551	0.599345	1	5468	tags=48%, list=37%, signal=75%
WILSON_PROTEASES_AT_TUMOR_BONE_INTERFACE_UP	19	-0.19859	-1.04363	0.392781	0.599765	1	3303	tags=42%, list=22%, signal=54%
REACTOME_SIGNAL_AMPLIFICATION	29	-0.164027	-1.04344	0.370445	0.59973	1	6265	tags=59%, list=42%, signal=101%
HOFFMANN_PRE_BI_TO_LARGE_PRE_BII_LYMPHOCYTE_DN	61	-0.112598	-1.04337	0.36853	0.599481	1	10734	tags=84%, list=72%, signal=302%
REACTOME_RAF_INDEPENDENT_MAPK1_3_ACTIVATION	22	-0.187566	-1.04321	0.409836	0.59941	1	6659	tags=64%, list=45%, signal=115%
REACTOME_PI_3K_CASCADE:FGFR4	16	-0.218467	-1.04276	0.378327	0.599859	1	7885	tags=75%, list=53%, signal=160%
REACTOME_INTERLEUKIN_3_INTERLEUKIN_5_AND_GM_CSF_SIGNALING	40	-0.137853	-1.04275	0.387914	0.599504	1	6117	tags=55%, list=41%, signal=93%
BIOCARTA_PTDINS_PATHWAY	22	-0.185908	-1.04172	0.394892	0.600968	1	10727	tags=91%, list=72%, signal=328%
ZHAN_MULTIPLE_MYELOMA_PR_DN	47	-0.127808	-1.0414	0.372428	0.601156	1	10730	tags=85%, list=72%, signal=307%
KONDO_PROSTATE_CANCER_HCP_WITH_H3K27ME3	81	-0.0950278	-1.04123	0.376278	0.601084	1	9399	tags=73%, list=63%, signal=198%
ZWANG_CLASS_2_TRANSIENTLY_INDUCED_BY_EGF	40	-0.139548	-1.04075	0.380567	0.601518	1	12393	tags=98%, list=84%, signal=593%
TOMIDA_METASTASIS_UP	21	-0.186694	-1.04011	0.369295	0.602253	1	5709	tags=57%, list=39%, signal=93%
MEISSNER_BRAIN_HCP_WITH_H3K4ME2	17	-0.210162	-1.03981	0.396947	0.602427	1	6482	tags=65%, list=44%, signal=115%
REACTOME_PLATELET_ACTIVATION_SIGNALING_AND_AGGREGATION	226	-0.0608965	-1.0395	0.380952	0.602591	1	2392	tags=22%, list=16%, signal=26%
REACTOME_CENTROSOME_MATURATION	77	-0.0993226	-1.03844	0.399209	0.604108	1	10859	tags=83%, list=73%, signal=309%
SHEPARD_CRUSH_AND_BURN_MUTANT_UP	181	-0.0653718	-1.03725	0.39	0.605872	1	5187	tags=41%, list=35%, signal=63%
REACTOME_TRNA_PROCESSING	102	-0.0848275	-1.03654	0.382692	0.606765	1	11107	tags=83%, list=75%, signal=330%
WANG_RECURRENT_LIVER_CANCER_UP	19	-0.197488	-1.03625	0.399606	0.60699	1	2539	tags=37%, list=17%, signal=44%
REACTOME_SLC_TRANSPORTER_DISORDERS	82	-0.0970498	-1.03615	0.382524	0.60678	1	9780	tags=76%, list=66%, signal=221%
BILD_SRC_ONCOGENIC_SIGNATURE	52	-0.123861	-1.0357	0.381339	0.607201	1	7865	tags=65%, list=53%, signal=139%
PID_PDGFRB_PATHWAY	126	-0.0788889	-1.03526	0.392857	0.607591	1	12726	tags=94%, list=86%, signal=656%
GAUSSMANN_MLL_AF4_FUSION_TARGETS_D_UP	36	-0.146439	-1.03504	0.380952	0.607605	1	10602	tags=86%, list=72%, signal=302%
REACTOME_INTERLEUKIN_10_SIGNALING	21	-0.18872	-1.03413	0.402321	0.608844	1	4973	tags=52%, list=34%, signal=79%
BIOCARTA_CARM_ER_PATHWAY	25	-0.175588	-1.03411	0.409002	0.608484	1	10449	tags=88%, list=70%, signal=298%
PANGAS_TUMOR_SUPPRESSION_BY_SMAD1_AND_SMAD5_UP	121	-0.07958	-1.03378	0.382166	0.608685	1	1894	tags=21%, list=13%, signal=23%
CHUANG_OXIDATIVE_STRESS_RESPONSE_UP	26	-0.167027	-1.03297	0.381551	0.609737	1	4942	tags=50%, list=33%, signal=75%
VERRECCHIA_RESPONSE_TO_TGFB1_C1	19	-0.201313	-1.03287	0.399614	0.609538	1	4043	tags=47%, list=27%, signal=65%
YAO_TEMPORAL_RESPONSE_TO_PROGESTERONE_CLUSTER_1	61	-0.113476	-1.03287	0.401198	0.60917	1	5617	tags=49%, list=38%, signal=79%
CHIANG_LIVER_CANCER_SUBCLASS_INTERFERON_UP	15	-0.218257	-1.03257	0.417339	0.609341	1	5664	tags=60%, list=38%, signal=97%
EPPERT_LSC_R	34	-0.149739	-1.03221	0.409978	0.609588	1	4763	tags=47%, list=32%, signal=69%
SEITZ_NEOPLASTIC_TRANSFORMATION_BY_8P_DELETION_UP	56	-0.11564	-1.03206	0.384774	0.609496	1	4647	tags=43%, list=31%, signal=62%
BIOCARTA_P53HYPOXIA_PATHWAY	20	-0.189234	-1.0317	0.388664	0.609804	1	9060	tags=80%, list=61%, signal=205%
AMIT_SERUM_RESPONSE_60_MCF10A	54	-0.121077	-1.0316	0.399202	0.609606	1	3429	tags=35%, list=23%, signal=46%
LU_TUMOR_VASCULATURE_UP	26	-0.170499	-1.03099	0.412475	0.610312	1	899	tags=23%, list=6%, signal=25%
REACTOME_INTERLEUKIN_20_FAMILY_SIGNALING	17	-0.210011	-1.03022	0.404297	0.611376	1	4740	tags=53%, list=32%, signal=78%
REACTOME_MRNA_DECAY_BY_5_TO_3_EXORIBONUCLEASE	15	-0.214651	-1.02853	0.388889	0.614112	1	9671	tags=87%, list=65%, signal=249%
SMITH_TERT_TARGETS_UP	134	-0.0765855	-1.0273	0.407025	0.615965	1	8391	tags=64%, list=57%, signal=147%
STONER_ESOPHAGEAL_CARCINOGENESIS_UP	33	-0.14953	-1.02704	0.404339	0.616048	1	12615	tags=100%, list=85%, signal=669%
REACTOME_SIGNAL_TRANSDUCTION_BY_L1	21	-0.189936	-1.02691	0.406953	0.61592	1	11309	tags=95%, list=76%, signal=401%
BYSTROEM_CORRELATED_WITH_IL5_UP	31	-0.155892	-1.02688	0.418146	0.615594	1	7738	tags=68%, list=52%, signal=141%
SILIGAN_TARGETS_OF_EWS_FLI1_FUSION_UP	15	-0.221376	-1.0259	0.406504	0.617014	1	8583	tags=80%, list=58%, signal=190%
REACTOME_NEURODEGENERATIVE_DISEASES	21	-0.190206	-1.02555	0.408907	0.617289	1	4245	tags=48%, list=29%, signal=67%
PID_WNT_SIGNALING_PATHWAY	26	-0.169231	-1.02552	0.440476	0.616952	1	1488	tags=27%, list=10%, signal=30%
ZHENG_IL22_SIGNALING_DN	28	-0.160731	-1.02549	0.422	0.616615	1	8742	tags=75%, list=59%, signal=182%
REACTOME_RNA_POLYMERASE_II_TRANSCRIBES_SNRNA_GENES	72	-0.102001	-1.02516	0.394531	0.616841	1	11057	tags=85%, list=75%, signal=332%
OISHI_CHOLANGIOMA_STEM_CELL_LIKE_UP	306	-0.0505982	-1.02505	0.396484	0.616659	1	6001	tags=45%, list=40%, signal=75%
REACTOME_ELASTIC_FIBRE_FORMATION	42	-0.132508	-1.02497	0.392927	0.616428	1	4396	tags=43%, list=30%, signal=61%
KYNG_DNA_DAMAGE_BY_GAMMA_AND_UV_RADIATION	71	-0.100735	-1.0247	0.402299	0.616526	1	2691	tags=28%, list=18%, signal=34%
MUELLER_COMMON_TARGETS_OF_AML_FUSIONS_DN	24	-0.175179	-1.02463	0.430041	0.6163	1	9763	tags=83%, list=66%, signal=244%
WALLACE_PROSTATE_CANCER_UP	17	-0.203644	-1.02455	0.392354	0.61609	1	10067	tags=88%, list=68%, signal=275%
NABA_MATRISOME_ASSOCIATED	438	-0.0434885	-1.02416	0.420152	0.616432	1	1237	tags=13%, list=8%, signal=13%
KUROZUMI_RESPONSE_TO_ONCOCYTIC_VIRUS	21	-0.18872	-1.0241	0.421053	0.616153	1	4973	tags=52%, list=34%, signal=79%
LIAO_HAVE_SOX4_BINDING_SITES	40	-0.140085	-1.02377	0.422	0.616333	1	6084	tags=55%, list=41%, signal=93%
FRASOR_TAMOXIFEN_RESPONSE_UP	44	-0.129448	-1.0236	0.412229	0.616258	1	1794	tags=25%, list=12%, signal=28%
DURAND_STROMA_S_UP	278	-0.0531938	-1.02347	0.400826	0.616116	1	2267	tags=21%, list=15%, signal=24%
BIOCARTA_AGR_PATHWAY	31	-0.155373	-1.02337	0.425887	0.615948	1	12050	tags=97%, list=81%, signal=516%
REACTOME_ASSOCIATION_OF_TRIC_CCT_WITH_TARGET_PROTEINS_DURING_BIOSYNTHESIS	36	-0.148096	-1.02313	0.412826	0.615976	1	11813	tags=94%, list=80%, signal=464%
PID_TAP63_PATHWAY	47	-0.12591	-1.02276	0.419287	0.616295	1	5080	tags=47%, list=34%, signal=71%
REACTOME_RNA_POLYMERASE_I_TRANSCRIPTION_INITIATION	42	-0.135687	-1.02261	0.409804	0.616194	1	7879	tags=67%, list=53%, signal=142%
REACTOME_ENDOGENOUS_STEROLS	20	-0.19153	-1.02188	0.425743	0.617145	1	9026	tags=80%, list=61%, signal=204%
GILDEA_METASTASIS	25	-0.171367	-1.02155	0.434185	0.617354	1	3395	tags=40%, list=23%, signal=52%
CHENG_IMPRINTED_BY_ESTRADIOL	97	-0.0913801	-1.02153	0.420732	0.617022	1	10577	tags=80%, list=71%, signal=279%
BIOCARTA_INSULIN_PATHWAY	21	-0.183992	-1.02153	0.411043	0.616647	1	5749	tags=57%, list=39%, signal=93%
FAELT_B_CLL_WITH_VH_REARRANGEMENTS_UP	45	-0.129292	-1.02117	0.416335	0.616886	1	7315	tags=62%, list=49%, signal=122%
JISON_SICKLE_CELL_DISEASE_UP	150	-0.0713082	-1.02059	0.42485	0.617601	1	6664	tags=52%, list=45%, signal=94%
BROWNE_HCMV_INFECTION_1HR_UP	40	-0.135456	-1.02004	0.408714	0.618286	1	8747	tags=73%, list=59%, signal=176%
ROSS_LEUKEMIA_WITH_MLL_FUSIONS	66	-0.106689	-1.01883	0.416499	0.620183	1	10332	tags=80%, list=70%, signal=264%
BOHN_PRIMARY_IMMUNODEFICIENCY_SYNDROM_DN	34	-0.146387	-1.01803	0.440501	0.621264	1	7865	tags=68%, list=53%, signal=144%
REACTOME_CA2PLUS_PATHWAY	55	-0.114966	-1.01709	0.423077	0.622573	1	7468	tags=62%, list=50%, signal=124%
ROY_WOUND_BLOOD_VESSEL_DN	15	-0.215826	-1.01657	0.380952	0.623121	1	758	tags=27%, list=5%, signal=28%
DUNNE_TARGETS_OF_AML1_MTG8_FUSION_UP	36	-0.142563	-1.01607	0.403509	0.623608	1	4070	tags=42%, list=27%, signal=57%
AMIT_SERUM_RESPONSE_240_MCF10A	48	-0.12264	-1.01586	0.402724	0.623603	1	2204	tags=27%, list=15%, signal=32%
CHYLA_CBFA2T3_TARGETS_UP	302	-0.0506793	-1.01552	0.435845	0.623841	1	3536	tags=29%, list=24%, signal=37%
BRUNO_HEMATOPOIESIS	55	-0.115093	-1.01541	0.416667	0.623667	1	6927	tags=58%, list=47%, signal=109%
HASLINGER_B_CLL_WITH_17P13_DELETION	22	-0.178821	-1.01515	0.427699	0.623746	1	10158	tags=86%, list=69%, signal=274%
AMIT_EGF_RESPONSE_60_MCF10A	35	-0.143641	-1.0149	0.406977	0.623807	1	8890	tags=74%, list=60%, signal=185%
PID_AP1_PATHWAY	57	-0.11475	-1.01347	0.44086	0.626025	1	5069	tags=46%, list=34%, signal=69%
REACTOME_INTERLEUKIN_2_FAMILY_SIGNALING	32	-0.150306	-1.01332	0.401639	0.625924	1	6117	tags=56%, list=41%, signal=96%
TERAO_AOX4_TARGETS_SKIN_DN	21	-0.18791	-1.01331	0.416834	0.625556	1	4279	tags=48%, list=29%, signal=67%
KOHOUTEK_CCNT2_TARGETS	46	-0.126943	-1.01271	0.411531	0.626235	1	6827	tags=59%, list=46%, signal=108%
XU_HGF_TARGETS_REPRESSED_BY_AKT1_DN	56	-0.1152	-1.01234	0.421158	0.626532	1	4124	tags=39%, list=28%, signal=54%
GAJATE_RESPONSE_TO_TRABECTEDIN_UP	51	-0.121883	-1.01171	0.421589	0.627333	1	9247	tags=75%, list=62%, signal=197%
WANG_ESOPHAGUS_CANCER_VS_NORMAL_UP	102	-0.0865573	-1.01167	0.415289	0.627036	1	4686	tags=40%, list=32%, signal=58%
BIOCARTA_IGF1MTOR_PATHWAY	17	-0.205932	-1.01117	0.438356	0.627592	1	9161	tags=82%, list=62%, signal=215%
BREUHAHN_GROWTH_FACTOR_SIGNALING_IN_LIVER_CANCER	23	-0.175678	-1.01108	0.407115	0.627372	1	9648	tags=83%, list=65%, signal=236%
ZHAN_MULTIPLE_MYELOMA_SUBGROUPS	28	-0.164347	-1.01107	0.433735	0.62701	1	8159	tags=71%, list=55%, signal=159%
BOYLAN_MULTIPLE_MYELOMA_PCA3_DN	55	-0.112305	-1.00986	0.441955	0.628918	1	8316	tags=67%, list=56%, signal=153%
KEGG_TYPE_II_DIABETES_MELLITUS	42	-0.133726	-1.00909	0.426829	0.629959	1	9673	tags=79%, list=65%, signal=225%
YAO_TEMPORAL_RESPONSE_TO_PROGESTERONE_CLUSTER_11	89	-0.0923785	-1.00805	0.421712	0.63155	1	7302	tags=58%, list=49%, signal=114%
SANSOM_APC_TARGETS	170	-0.0677739	-1.00787	0.434978	0.631497	1	8601	tags=65%, list=58%, signal=152%
KEGG_BASAL_CELL_CARCINOMA	51	-0.118117	-1.00773	0.426326	0.631365	1	2035	tags=25%, list=14%, signal=29%
MILI_PSEUDOPODIA	44	-0.130106	-1.00764	0.440644	0.631136	1	11219	tags=89%, list=76%, signal=363%
NABA_ECM_REGULATORS	145	-0.0724892	-1.00762	0.432	0.630793	1	1084	tags=14%, list=7%, signal=15%
PID_SHP2_PATHWAY	50	-0.119824	-1.0075	0.441683	0.630653	1	5940	tags=52%, list=40%, signal=86%
CHEOK_RESPONSE_TO_HD_MTX_DN	21	-0.183654	-1.00713	0.442424	0.63091	1	2930	tags=38%, list=20%, signal=47%
KEGG_GLIOMA	61	-0.108499	-1.00671	0.44664	0.63128	1	3260	tags=33%, list=22%, signal=42%
WU_SILENCED_BY_METHYLATION_IN_BLADDER_CANCER	47	-0.123385	-1.00566	0.432692	0.632724	1	7010	tags=60%, list=47%, signal=113%
SCIBETTA_KDM5B_TARGETS_UP	19	-0.189668	-1.00495	0.442424	0.63361	1	8117	tags=74%, list=55%, signal=163%
TCGA_GLIOBLASTOMA_COPY_NUMBER_DN	27	-0.160251	-1.00437	0.455645	0.634243	1	10259	tags=85%, list=69%, signal=276%
WEST_ADRENOCORTICAL_TUMOR_MARKERS_UP	21	-0.181155	-1.00368	0.40519	0.635097	1	10733	tags=90%, list=72%, signal=327%
BERTUCCI_MEDULLARY_VS_DUCTAL_BREAST_CANCER_DN	160	-0.066061	-1.00288	0.429961	0.636201	1	2368	tags=23%, list=16%, signal=26%
KEGG_ENDOMETRIAL_CANCER	51	-0.118415	-1.00285	0.435223	0.635887	1	7554	tags=63%, list=51%, signal=127%
REACTOME_INTRACELLULAR_SIGNALING_BY_SECOND_MESSENGERS	284	-0.0520014	-1.00276	0.441406	0.635707	1	6710	tags=50%, list=45%, signal=90%
FERRANDO_T_ALL_WITH_MLL_ENL_FUSION_UP	72	-0.0998486	-1.00272	0.42998	0.635412	1	10471	tags=81%, list=71%, signal=273%
DORN_ADENOVIRUS_INFECTION_12HR_DN	29	-0.160601	-1.00271	0.456863	0.635065	1	2737	tags=34%, list=18%, signal=42%
GOTTWEIN_TARGETS_OF_KSHV_MIR_K12_11	59	-0.111044	-1.00266	0.44489	0.634763	1	5146	tags=46%, list=35%, signal=70%
FINETTI_BREAST_CANCERS_KINOME_BLUE	21	-0.18075	-1.00182	0.447419	0.635866	1	8621	tags=76%, list=58%, signal=182%
REACTOME_RHO_GTPASES_ACTIVATE_WASPS_AND_WAVES	35	-0.141383	-1.00181	0.423372	0.635498	1	9347	tags=77%, list=63%, signal=208%
REACTOME_FOXO_MEDIATED_TRANSCRIPTION	58	-0.111308	-1.00046	0.436	0.637579	1	3214	tags=33%, list=22%, signal=42%
REACTOME_RNA_POLYMERASE_III_TRANSCRIPTION_TERMINATION	23	-0.175232	-0.999402	0.431138	0.639088	1	9010	tags=78%, list=61%, signal=199%
FIGUEROA_AML_METHYLATION_CLUSTER_2_UP	40	-0.135527	-0.999143	0.428846	0.639175	1	7634	tags=65%, list=51%, signal=134%
VERNELL_RETINOBLASTOMA_PATHWAY_DN	20	-0.190815	-0.997306	0.438384	0.642169	1	7554	tags=70%, list=51%, signal=143%
IGARASHI_ATF4_TARGETS_DN	85	-0.0920011	-0.996945	0.442085	0.642434	1	11901	tags=89%, list=80%, signal=451%
BIOCARTA_P53_PATHWAY	16	-0.20368	-0.996647	0.433468	0.642585	1	8104	tags=75%, list=55%, signal=165%
SNIJDERS_AMPLIFIED_IN_HEAD_AND_NECK_TUMORS	34	-0.142565	-0.996341	0.428274	0.642774	1	3997	tags=41%, list=27%, signal=56%
SWEET_LUNG_CANCER_KRAS_DN	358	-0.0456376	-0.995666	0.450855	0.643629	1	2074	tags=18%, list=14%, signal=21%
RAO_BOUND_BY_SALL4_ISOFORM_B	436	-0.0421923	-0.995579	0.448413	0.643415	1	7895	tags=57%, list=53%, signal=119%
LEE_LIVER_CANCER_SURVIVAL_DN	162	-0.0691616	-0.994692	0.455852	0.644626	1	12257	tags=90%, list=83%, signal=511%
REACTOME_SUMOYLATION_OF_INTRACELLULAR_RECEPTORS	27	-0.161783	-0.994256	0.468504	0.645055	1	3647	tags=41%, list=25%, signal=54%
LIU_BREAST_CANCER	24	-0.172122	-0.993786	0.425197	0.64552	1	7955	tags=71%, list=54%, signal=153%
REACTOME_TNFR1_INDUCED_NFKAPPAB_SIGNALING_PATHWAY	29	-0.1545	-0.993087	0.456349	0.64643	1	4361	tags=45%, list=29%, signal=63%
OUELLET_OVARIAN_CANCER_INVASIVE_VS_LMP_UP	110	-0.0813845	-0.992671	0.463415	0.646829	1	5812	tags=47%, list=39%, signal=77%
REACTOME_CILIUM_ASSEMBLY	185	-0.0632282	-0.991041	0.458	0.649485	1	8612	tags=64%, list=58%, signal=152%
NIKOLSKY_BREAST_CANCER_17Q11_Q21_AMPLICON	96	-0.0877758	-0.990083	0.451613	0.650881	1	9982	tags=76%, list=67%, signal=231%
HINATA_NFKB_TARGETS_FIBROBLAST_UP	68	-0.101925	-0.989794	0.454191	0.651024	1	7436	tags=60%, list=50%, signal=120%
WIEDERSCHAIN_TARGETS_OF_BMI1_AND_PCGF2	52	-0.115637	-0.989475	0.416667	0.651218	1	4280	tags=40%, list=29%, signal=57%
LEE_LIVER_CANCER_ACOX1_DN	41	-0.132298	-0.989471	0.449704	0.650841	1	6362	tags=56%, list=43%, signal=98%
PID_TCR_PATHWAY	54	-0.11421	-0.98944	0.47817	0.650516	1	8747	tags=70%, list=59%, signal=171%
KIM_BIPOLAR_DISORDER_OLIGODENDROCYTE_DENSITY_CORR_DN	53	-0.115619	-0.98903	0.432749	0.65084	1	2489	tags=28%, list=17%, signal=34%
VALK_AML_CLUSTER_1	25	-0.163659	-0.988884	0.456432	0.650723	1	2323	tags=32%, list=16%, signal=38%
REACTOME_SIGNALING_BY_FGFR_IN_DISEASE	56	-0.109851	-0.987336	0.469512	0.653158	1	10557	tags=82%, list=71%, signal=284%
REACTOME_SIGNALLING_TO_ERKS	32	-0.145798	-0.986832	0.438356	0.653694	1	6647	tags=59%, list=45%, signal=107%
KOKKINAKIS_METHIONINE_DEPRIVATION_96HR_DN	69	-0.1019	-0.98681	0.445564	0.653354	1	8811	tags=70%, list=59%, signal=171%
SCHEIDEREIT_IKK_INTERACTING_PROTEINS	52	-0.118477	-0.98632	0.45674	0.653864	1	9085	tags=73%, list=61%, signal=188%
TSENG_ADIPOGENIC_POTENTIAL_DN	44	-0.123353	-0.985556	0.442085	0.654827	1	2558	tags=30%, list=17%, signal=36%
REACTOME_N_GLYCAN_ANTENNAE_ELONGATION_IN_THE_MEDIAL_TRANS_GOLGI	25	-0.163178	-0.985367	0.437113	0.654792	1	551	tags=20%, list=4%, signal=21%
DAIRKEE_CANCER_PRONE_RESPONSE_BPA	48	-0.120517	-0.984445	0.464646	0.656099	1	8104	tags=67%, list=55%, signal=147%
DEURIG_T_CELL_PROLYMPHOCYTIC_LEUKEMIA_UP	299	-0.0491794	-0.984225	0.455285	0.656127	1	5931	tags=45%, list=40%, signal=73%
WANG_METHYLATED_IN_BREAST_CANCER	29	-0.153025	-0.983972	0.452632	0.656242	1	8984	tags=76%, list=61%, signal=192%
YAGI_AML_WITH_T_8_21_TRANSLOCATION	309	-0.0484929	-0.983568	0.463617	0.656592	1	6782	tags=50%, list=46%, signal=91%
YAGI_AML_SURVIVAL	112	-0.0793547	-0.982897	0.470703	0.65742	1	9291	tags=71%, list=63%, signal=188%
NGUYEN_NOTCH1_TARGETS_UP	26	-0.160042	-0.982372	0.456107	0.658015	1	1624	tags=27%, list=11%, signal=30%
BROWNE_HCMV_INFECTION_20HR_DN	87	-0.0884891	-0.981344	0.457256	0.659474	1	9092	tags=70%, list=61%, signal=180%
LEE_AGING_MUSCLE_UP	34	-0.140028	-0.9796	0.46169	0.662246	1	7523	tags=65%, list=51%, signal=131%
GAUSSMANN_MLL_AF4_FUSION_TARGETS_E_UP	93	-0.0865711	-0.979272	0.481319	0.662487	1	5740	tags=47%, list=39%, signal=77%
STEIN_ESRRA_TARGETS_RESPONSIVE_TO_ESTROGEN_UP	26	-0.161933	-0.979116	0.470707	0.662391	1	9009	tags=77%, list=61%, signal=196%
REACTOME_DEATH_RECEPTOR_SIGNALLING	136	-0.0721469	-0.97906	0.490909	0.662106	1	5155	tags=42%, list=35%, signal=64%
ROSS_AML_WITH_MLL_FUSIONS	61	-0.108309	-0.9786	0.456967	0.662507	1	4235	tags=39%, list=29%, signal=55%
MEISSNER_BRAIN_ICP_WITH_H3K4ME3	30	-0.15027	-0.978106	0.473384	0.663039	1	3708	tags=40%, list=25%, signal=53%
REACTOME_SIGNALING_BY_BRAF_AND_RAF_FUSIONS	60	-0.10705	-0.977911	0.447034	0.66301	1	10034	tags=78%, list=68%, signal=241%
REACTOME_SIGNALING_BY_NON_RECEPTOR_TYROSINE_KINASES	52	-0.114952	-0.976058	0.455645	0.665983	1	4005	tags=38%, list=27%, signal=53%
HOEBEKE_LYMPHOID_STEM_CELL_UP	82	-0.090585	-0.975649	0.464213	0.666318	1	12949	tags=96%, list=87%, signal=757%
BERENJENO_TRANSFORMED_BY_RHOA_FOREVER_UP	19	-0.183054	-0.975475	0.463415	0.666245	1	5874	tags=58%, list=40%, signal=96%
PID_IL12_STAT4_PATHWAY	21	-0.177305	-0.974107	0.493042	0.668349	1	9378	tags=81%, list=63%, signal=220%
GAVIN_FOXP3_TARGETS_CLUSTER_P2	60	-0.106075	-0.974086	0.457086	0.667999	1	9060	tags=72%, list=61%, signal=184%
PID_DNA_PK_PATHWAY	15	-0.205888	-0.973782	0.49187	0.668188	1	7824	tags=73%, list=53%, signal=155%
BRACHAT_RESPONSE_TO_METHOTREXATE_UP	20	-0.18115	-0.973528	0.462282	0.668248	1	9921	tags=85%, list=67%, signal=257%
PHESSE_TARGETS_OF_APC_AND_MBD2_UP	16	-0.202118	-0.97335	0.466258	0.668185	1	10907	tags=94%, list=74%, signal=354%
IKEDA_MIR1_TARGETS_UP	53	-0.111743	-0.971928	0.483936	0.670484	1	2826	tags=30%, list=19%, signal=37%
HERNANDEZ_ABERRANT_MITOSIS_BY_DOCETACEL_4NM_UP	17	-0.194075	-0.971472	0.473141	0.670894	1	4976	tags=53%, list=34%, signal=80%
SAKAI_CHRONIC_HEPATITIS_VS_LIVER_CANCER_UP	74	-0.0971485	-0.970169	0.471983	0.67292	1	3777	tags=35%, list=25%, signal=47%
GRYDER_PAX3FOXO1_TOP_ENHANCERS	426	-0.040534	-0.968311	0.508265	0.675955	1	7944	tags=58%, list=54%, signal=120%
ABBUD_LIF_SIGNALING_1_DN	23	-0.169948	-0.967677	0.475708	0.676756	1	7799	tags=70%, list=53%, signal=147%
LIU_SOX4_TARGETS_DN	291	-0.0497966	-0.966156	0.470226	0.679189	1	4423	tags=35%, list=30%, signal=48%
SANSOM_APC_TARGETS_DN	273	-0.0513296	-0.966127	0.477551	0.678855	1	4196	tags=33%, list=28%, signal=46%
BIOCARTA_ARF_PATHWAY	16	-0.202752	-0.965725	0.466135	0.679174	1	9971	tags=88%, list=67%, signal=267%
COULOUARN_TEMPORAL_TGFB1_SIGNATURE_DN	126	-0.0731519	-0.965362	0.476834	0.679477	1	3397	tags=30%, list=23%, signal=39%
CHYLA_CBFA2T3_TARGETS_DN	195	-0.0590821	-0.964199	0.487854	0.681179	1	5143	tags=41%, list=35%, signal=61%
ZHAN_VARIABLE_EARLY_DIFFERENTIATION_GENES_DN	28	-0.15519	-0.964124	0.480331	0.680935	1	12001	tags=96%, list=81%, signal=505%
FLECHNER_PBL_KIDNEY_TRANSPLANT_REJECTED_VS_OK_UP	62	-0.104587	-0.964041	0.503846	0.680692	1	6109	tags=52%, list=41%, signal=87%
DITTMER_PTHLH_TARGETS_UP	108	-0.079302	-0.963299	0.50211	0.681679	1	3364	tags=31%, list=23%, signal=39%
VARELA_ZMPSTE24_TARGETS_UP	38	-0.131629	-0.963192	0.468254	0.681495	1	11710	tags=92%, list=79%, signal=437%
KAMIKUBO_MYELOID_MN1_NETWORK	18	-0.185755	-0.963093	0.5	0.681308	1	5487	tags=56%, list=37%, signal=88%
REACTOME_SIGNALING_BY_NTRK1_TRKA	78	-0.0939423	-0.962962	0.488978	0.681172	1	12111	tags=91%, list=82%, signal=494%
MOLENAAR_TARGETS_OF_CCND1_AND_CDK4_UP	55	-0.109434	-0.962829	0.5	0.681001	1	2428	tags=27%, list=16%, signal=32%
LANDIS_ERBB2_BREAST_TUMORS_324_UP	140	-0.0704072	-0.962592	0.475345	0.681057	1	11675	tags=86%, list=79%, signal=399%
REACTOME_NOTCH1_INTRACELLULAR_DOMAIN_REGULATES_TRANSCRIPTION	46	-0.118568	-0.961449	0.514793	0.682779	1	8240	tags=67%, list=56%, signal=151%
ISSAEVA_MLL2_TARGETS	53	-0.111665	-0.961174	0.484112	0.682896	1	869	tags=17%, list=6%, signal=18%
GAVIN_FOXP3_TARGETS_CLUSTER_P4	82	-0.0904361	-0.961059	0.487026	0.682723	1	5719	tags=48%, list=39%, signal=77%
CAMPS_COLON_CANCER_COPY_NUMBER_DN	27	-0.15254	-0.960611	0.486815	0.683131	1	9824	tags=81%, list=66%, signal=241%
GRADE_COLON_VS_RECTAL_CANCER_DN	47	-0.120214	-0.960414	0.485323	0.683098	1	9265	tags=74%, list=62%, signal=198%
BROWNE_HCMV_INFECTION_2HR_DN	43	-0.123077	-0.959941	0.489022	0.683583	1	4043	tags=40%, list=27%, signal=54%
ZHU_CMV_8_HR_DN	45	-0.118517	-0.958748	0.467368	0.685429	1	226	tags=13%, list=2%, signal=13%
BIOCARTA_P38MAPK_PATHWAY	35	-0.137597	-0.958523	0.493827	0.68543	1	7285	tags=63%, list=49%, signal=123%
OHM_METHYLATED_IN_ADULT_CANCERS	25	-0.158619	-0.957528	0.46988	0.686888	1	8328	tags=72%, list=56%, signal=164%
REACTOME_TRANSCRIPTION_COUPLED_NUCLEOTIDE_EXCISION_REPAIR_TC_NER	75	-0.092951	-0.957419	0.508065	0.686723	1	10293	tags=79%, list=69%, signal=256%
REACTOME_CONSTITUTIVE_SIGNALING_BY_AKT1_E17K_IN_CANCER	25	-0.159973	-0.957296	0.494949	0.68655	1	8901	tags=76%, list=60%, signal=190%
QUINTENS_EMBRYONIC_BRAIN_RESPONSE_TO_IR	73	-0.0920026	-0.956728	0.519455	0.68722	1	7783	tags=62%, list=52%, signal=129%
RICKMAN_TUMOR_DIFFERENTIATED_WELL_VS_POORLY_DN	325	-0.046504	-0.956707	0.495868	0.686868	1	12556	tags=89%, list=85%, signal=570%
DELASERNA_MYOD_TARGETS_UP	78	-0.0924454	-0.955826	0.481707	0.688124	1	2059	tags=23%, list=14%, signal=27%
DARWICHE_PAPILLOMA_PROGRESSION_RISK	57	-0.106507	-0.955165	0.511156	0.688976	1	3370	tags=33%, list=23%, signal=43%
REACTOME_FANCONI_ANEMIA_PATHWAY	37	-0.134581	-0.955078	0.505952	0.688757	1	1617	tags=24%, list=11%, signal=27%
KLEIN_PRIMARY_EFFUSION_LYMPHOMA_DN	45	-0.120718	-0.955074	0.496063	0.688379	1	4806	tags=44%, list=32%, signal=66%
CHOI_ATL_CHRONIC_VS_ACUTE_DN	17	-0.190874	-0.954498	0.480808	0.689052	1	9384	tags=82%, list=63%, signal=224%
PID_ERBB4_PATHWAY	36	-0.134291	-0.953976	0.483806	0.689614	1	7487	tags=64%, list=50%, signal=129%
BERENJENO_TRANSFORMED_BY_RHOA_DN	374	-0.0435963	-0.953909	0.498032	0.689366	1	2463	tags=21%, list=17%, signal=24%
REACTOME_INFLAMMASOMES	17	-0.193364	-0.952671	0.497992	0.691268	1	8475	tags=76%, list=57%, signal=178%
LINDGREN_BLADDER_CANCER_HIGH_RECURRENCE	42	-0.124594	-0.951746	0.498099	0.692583	1	11220	tags=88%, list=76%, signal=361%
HOFMANN_CELL_LYMPHOMA_DN	30	-0.145228	-0.951148	0.483806	0.693326	1	2300	tags=30%, list=16%, signal=35%
REACTOME_IMMUNOREGULATORY_INTERACTIONS_BETWEEN_A_LYMPHOID_AND_A_NON_LYMPHOID_CELL	48	-0.11688	-0.951012	0.499006	0.693174	1	12482	tags=96%, list=84%, signal=604%
SHIPP_DLBCL_VS_FOLLICULAR_LYMPHOMA_UP	43	-0.123402	-0.950223	0.514286	0.694274	1	10934	tags=86%, list=74%, signal=327%
LEE_DIFFERENTIATING_T_LYMPHOCYTE	168	-0.0629008	-0.9502	0.473888	0.693926	1	5080	tags=40%, list=34%, signal=61%
KORKOLA_EMBRYONIC_CARCINOMA_VS_SEMINOMA_DN	17	-0.187164	-0.949603	0.494163	0.694676	1	2462	tags=35%, list=17%, signal=42%
BIOCARTA_CDMAC_PATHWAY	15	-0.202714	-0.949546	0.491262	0.694392	1	7871	tags=73%, list=53%, signal=156%
PARK_TRETINOIN_RESPONSE_AND_PML_RARA_FUSION	24	-0.163306	-0.949347	0.514395	0.694377	1	9321	tags=79%, list=63%, signal=213%
REACTOME_OTHER_SEMAPHORIN_INTERACTIONS	18	-0.18427	-0.949039	0.506098	0.69458	1	7980	tags=72%, list=54%, signal=156%
KEGG_NEUROTROPHIN_SIGNALING_PATHWAY	120	-0.0740786	-0.948576	0.548077	0.695066	1	12255	tags=90%, list=83%, signal=515%
KYNG_DNA_DAMAGE_BY_4NQO	31	-0.144563	-0.947773	0.514403	0.696196	1	1210	tags=23%, list=8%, signal=25%
MODY_HIPPOCAMPUS_PRENATAL	35	-0.13323	-0.947718	0.493097	0.695893	1	2690	tags=31%, list=18%, signal=38%
PID_IL2_STAT5_PATHWAY	23	-0.166106	-0.947606	0.502016	0.6957	1	2699	tags=35%, list=18%, signal=42%
BIOCARTA_RACCYCD_PATHWAY	25	-0.162048	-0.947477	0.512821	0.695557	1	4719	tags=48%, list=32%, signal=70%
BOYLAN_MULTIPLE_MYELOMA_D_UP	82	-0.0914303	-0.946403	0.514395	0.697203	1	7874	tags=62%, list=53%, signal=132%
PID_ANGIOPOIETIN_RECEPTOR_PATHWAY	45	-0.117737	-0.945708	0.506073	0.698089	1	10451	tags=82%, list=70%, signal=278%
REACTOME_NOTCH2_ACTIVATION_AND_TRANSMISSION_OF_SIGNAL_TO_THE_NUCLEUS	22	-0.166656	-0.94548	0.540948	0.698141	1	3599	tags=41%, list=24%, signal=54%
LIEN_BREAST_CARCINOMA_METAPLASTIC	30	-0.143701	-0.943828	0.517176	0.700871	1	3311	tags=37%, list=22%, signal=47%
KANNAN_TP53_TARGETS_DN	21	-0.171969	-0.941188	0.536822	0.705414	1	3809	tags=43%, list=26%, signal=58%
REACTOME_PERK_REGULATES_GENE_EXPRESSION	26	-0.153716	-0.941143	0.522917	0.705114	1	5139	tags=50%, list=35%, signal=76%
PARK_APL_PATHOGENESIS_DN	39	-0.125167	-0.941023	0.553684	0.70493	1	7654	tags=64%, list=52%, signal=132%
KEGG_MELANOMA	65	-0.100607	-0.940993	0.522177	0.704595	1	8552	tags=68%, list=58%, signal=159%
IWANAGA_CARCINOGENESIS_BY_KRAS_UP	146	-0.0663283	-0.940935	0.541985	0.704295	1	8979	tags=67%, list=61%, signal=169%
CHANGOLKAR_H2AFY_TARGETS_DN	38	-0.133092	-0.940659	0.524085	0.704369	1	5836	tags=53%, list=39%, signal=87%
ZHANG_RESPONSE_TO_IKK_INHIBITOR_AND_TNF_UP	181	-0.0608127	-0.940496	0.511247	0.704281	1	6892	tags=52%, list=46%, signal=97%
KUUSELO_PANCREATIC_CANCER_19Q13_AMPLIFICATION	24	-0.161566	-0.940279	0.516484	0.704326	1	3787	tags=42%, list=26%, signal=56%
REACTOME_PI_3K_CASCADE:FGFR3	15	-0.201769	-0.939387	0.521385	0.705581	1	7885	tags=73%, list=53%, signal=156%
KASLER_HDAC7_TARGETS_1_DN	17	-0.18859	-0.939022	0.557769	0.705855	1	3313	tags=41%, list=22%, signal=53%
GAZDA_DIAMOND_BLACKFAN_ANEMIA_ERYTHROID_UP	23	-0.162311	-0.938887	0.527495	0.705717	1	4689	tags=48%, list=32%, signal=70%
YAO_TEMPORAL_RESPONSE_TO_PROGESTERONE_CLUSTER_12	73	-0.0956007	-0.937533	0.517787	0.707892	1	3668	tags=34%, list=25%, signal=45%
NADLER_HYPERGLYCEMIA_AT_OBESITY	54	-0.10884	-0.9373	0.508637	0.707939	1	4708	tags=43%, list=32%, signal=62%
REACTOME_SHC_MEDIATED_CASCADE:FGFR3	15	-0.201769	-0.937245	0.514677	0.70765	1	7885	tags=73%, list=53%, signal=156%
LU_TUMOR_ENDOTHELIAL_MARKERS_UP	20	-0.174808	-0.936362	0.50308	0.708927	1	378	tags=20%, list=3%, signal=20%
TAKEDA_TARGETS_OF_NUP98_HOXA9_FUSION_8D_DN	140	-0.0682828	-0.936331	0.526104	0.70859	1	2387	tags=23%, list=16%, signal=27%
YAGI_AML_WITH_11Q23_REARRANGED	302	-0.0457297	-0.936088	0.507157	0.708656	1	11610	tags=83%, list=78%, signal=374%
WAKABAYASHI_ADIPOGENESIS_PPARG_BOUND_36HR	29	-0.144242	-0.935485	0.51004	0.709357	1	7069	tags=62%, list=48%, signal=118%
NICK_RESPONSE_TO_PROC_TREATMENT_DN	21	-0.17305	-0.934609	0.510516	0.710546	1	11559	tags=95%, list=78%, signal=432%
TOMLINS_PROSTATE_CANCER_DN	38	-0.130191	-0.934453	0.55666	0.710452	1	8610	tags=71%, list=58%, signal=169%
ZHAN_MULTIPLE_MYELOMA_DN	34	-0.136194	-0.934312	0.504873	0.71032	1	2347	tags=29%, list=16%, signal=35%
BIOCARTA_FAS_PATHWAY	29	-0.143396	-0.934065	0.522267	0.710407	1	8104	tags=69%, list=55%, signal=152%
VALK_AML_CLUSTER_6	29	-0.14781	-0.933959	0.512295	0.710199	1	4460	tags=45%, list=30%, signal=64%
WANG_CLIM2_TARGETS_DN	162	-0.0641026	-0.932853	0.519751	0.71184	1	11416	tags=83%, list=77%, signal=358%
MARIADASON_RESPONSE_TO_BUTYRATE_SULINDAC_4	15	-0.201215	-0.931884	0.52741	0.713262	1	4928	tags=53%, list=33%, signal=80%
MOREAUX_B_LYMPHOCYTE_MATURATION_BY_TACI_DN	71	-0.0946998	-0.93177	0.502994	0.713087	1	9671	tags=75%, list=65%, signal=214%
REACTOME_NUCLEAR_SIGNALING_BY_ERBB4	30	-0.142255	-0.931609	0.508704	0.712992	1	4815	tags=47%, list=32%, signal=69%
TAKEDA_TARGETS_OF_NUP98_HOXA9_FUSION_3D_UP	143	-0.0679446	-0.931455	0.512974	0.71289	1	4602	tags=38%, list=31%, signal=54%
MATZUK_MEIOTIC_AND_DNA_REPAIR	37	-0.127556	-0.931397	0.535497	0.712608	1	2923	tags=32%, list=20%, signal=40%
HOELZEL_NF1_TARGETS_DN	110	-0.0764746	-0.931348	0.570577	0.712307	1	4806	tags=40%, list=32%, signal=59%
PID_ALK1_PATHWAY	23	-0.161057	-0.931132	0.507663	0.712293	1	7286	tags=65%, list=49%, signal=128%
QI_HYPOXIA_TARGETS_OF_HIF1A_AND_FOXA2	33	-0.13778	-0.928628	0.523908	0.716605	1	11441	tags=91%, list=77%, signal=397%
KATSANOU_ELAVL1_TARGETS_UP	153	-0.0656815	-0.927269	0.546535	0.718646	1	1266	tags=15%, list=9%, signal=16%
KEGG_PATHOGENIC_ESCHERICHIA_COLI_INFECTION	48	-0.112794	-0.92701	0.546906	0.71874	1	10998	tags=85%, list=74%, signal=330%
REACTOME_INHIBITION_OF_THE_PROTEOLYTIC_ACTIVITY_OF_APC_C_REQUIRED_FOR_THE_ONSET_OF_ANAPHASE_BY_MITOTIC_SPINDLE_CHECKPOINT_COMPONENTS	20	-0.174774	-0.925391	0.538462	0.721342	1	11498	tags=95%, list=78%, signal=423%
GYORFFY_MITOXANTRONE_RESISTANCE	31	-0.139855	-0.924223	0.544031	0.723097	1	7497	tags=65%, list=51%, signal=130%
BHAT_ESR1_TARGETS_VIA_AKT1_DN	74	-0.089113	-0.923264	0.539078	0.724465	1	5298	tags=45%, list=36%, signal=69%
SARRIO_EPITHELIAL_MESENCHYMAL_TRANSITION_DN	130	-0.0702504	-0.922417	0.53891	0.725635	1	4899	tags=40%, list=33%, signal=59%
WAMUNYOKOLI_OVARIAN_CANCER_GRADES_1_2_UP	123	-0.0710623	-0.922202	0.526515	0.725655	1	9925	tags=74%, list=67%, signal=222%
PID_AMB2_NEUTROPHILS_PATHWAY	32	-0.134987	-0.92207	0.558091	0.725514	1	5417	tags=50%, list=37%, signal=79%
KYNG_WERNER_SYNDROM_AND_NORMAL_AGING_DN	166	-0.0620038	-0.919778	0.541414	0.729432	1	3647	tags=31%, list=25%, signal=40%
BORCZUK_MALIGNANT_MESOTHELIOMA_DN	69	-0.0955567	-0.919351	0.544922	0.72986	1	3318	tags=32%, list=22%, signal=41%
BOYLAN_MULTIPLE_MYELOMA_D_CLUSTER_DN	32	-0.135287	-0.919317	0.535124	0.729527	1	10509	tags=84%, list=71%, signal=289%
REACTOME_SYNTHESIS_OF_BILE_ACIDS_AND_BILE_SALTS_VIA_7ALPHA_HYDROXYCHOLESTEROL	16	-0.190125	-0.918999	0.520875	0.7297	1	10158	tags=88%, list=69%, signal=278%
FARMER_BREAST_CANCER_CLUSTER_1	21	-0.170821	-0.918852	0.558935	0.72957	1	4532	tags=48%, list=31%, signal=68%
PID_P73PATHWAY	71	-0.0936212	-0.918591	0.52495	0.729612	1	10731	tags=82%, list=72%, signal=294%
LANG_MYB_FAMILY_TARGETS	27	-0.146819	-0.918551	0.523327	0.729279	1	1672	tags=26%, list=11%, signal=29%
SIG_PIP3_SIGNALING_IN_CARDIAC_MYOCTES	62	-0.0995381	-0.918321	0.538614	0.72933	1	10727	tags=82%, list=72%, signal=296%
MCCABE_BOUND_BY_HOXC6	325	-0.0454505	-0.917194	0.546693	0.731045	1	11887	tags=85%, list=80%, signal=417%
BIOCARTA_CXCR4_PATHWAY	19	-0.174007	-0.916764	0.557114	0.731432	1	3667	tags=42%, list=25%, signal=56%
LINDSTEDT_DENDRITIC_CELL_MATURATION_C	55	-0.103867	-0.916498	0.509842	0.73151	1	5745	tags=49%, list=39%, signal=80%
BROWNE_HCMV_INFECTION_18HR_DN	153	-0.0648543	-0.916211	0.544256	0.731616	1	4379	tags=36%, list=30%, signal=50%
FIGUEROA_AML_METHYLATION_CLUSTER_1_DN	33	-0.137817	-0.91618	0.547569	0.731283	1	7397	tags=64%, list=50%, signal=127%
REACTOME_ADP_SIGNALLING_THROUGH_P2Y_PURINOCEPTOR_12	19	-0.177448	-0.916072	0.559072	0.731091	1	5957	tags=58%, list=40%, signal=97%
LIU_COMMON_CANCER_GENES	53	-0.106744	-0.915147	0.512671	0.732455	1	4858	tags=43%, list=33%, signal=64%
DARWICHE_SQUAMOUS_CELL_CARCINOMA_DN	143	-0.0653651	-0.914523	0.534274	0.73319	1	11690	tags=85%, list=79%, signal=399%
SESTO_RESPONSE_TO_UV_C7	62	-0.10006	-0.914204	0.536	0.733368	1	8328	tags=66%, list=56%, signal=150%
KOBAYASHI_EGFR_SIGNALING_24HR_UP	78	-0.0888517	-0.914092	0.531549	0.733163	1	2112	tags=23%, list=14%, signal=27%
IVANOVA_HEMATOPOIESIS_STEM_CELL	158	-0.0630624	-0.913606	0.553911	0.733677	1	6489	tags=50%, list=44%, signal=88%
SCHAEFFER_SOX9_TARGETS_IN_PROSTATE_DEVELOPMENT_UP	19	-0.17657	-0.913169	0.567568	0.734074	1	5970	tags=58%, list=40%, signal=97%
WELCSH_BRCA1_TARGETS_DN	132	-0.068717	-0.9129	0.551923	0.734178	1	10897	tags=80%, list=73%, signal=300%
KYNG_DNA_DAMAGE_BY_UV	51	-0.106726	-0.911961	0.53937	0.735524	1	7436	tags=61%, list=50%, signal=122%
RIZ_ERYTHROID_DIFFERENTIATION_HEMGN	22	-0.163703	-0.911922	0.55144	0.735196	1	1621	tags=27%, list=11%, signal=31%
MA_MYELOID_DIFFERENTIATION_UP	34	-0.130229	-0.911678	0.554717	0.735251	1	8104	tags=68%, list=55%, signal=149%
REACTOME_IKK_COMPLEX_RECRUITMENT_MEDIATED_BY_RIP1	22	-0.160706	-0.911265	0.581213	0.735597	1	4361	tags=45%, list=29%, signal=64%
GROSS_ELK3_TARGETS_DN	27	-0.145993	-0.910925	0.523109	0.73583	1	5528	tags=52%, list=37%, signal=83%
KUMAR_TARGETS_OF_MLL_AF9_FUSION	325	-0.0435166	-0.910454	0.569745	0.73632	1	7855	tags=57%, list=53%, signal=119%
SHETH_LIVER_CANCER_VS_TXNIP_LOSS_PAM2	148	-0.0636096	-0.910068	0.558185	0.736619	1	11990	tags=87%, list=81%, signal=451%
VERRECCHIA_RESPONSE_TO_TGFB1_C5	21	-0.165147	-0.909786	0.547569	0.736728	1	2498	tags=33%, list=17%, signal=40%
REACTOME_CHEMOKINE_RECEPTORS_BIND_CHEMOKINES	15	-0.192222	-0.909631	0.548255	0.736593	1	2096	tags=33%, list=14%, signal=39%
DALESSIO_TSA_RESPONSE	18	-0.181794	-0.909589	0.544401	0.736286	1	4722	tags=50%, list=32%, signal=73%
REACTOME_ORGANELLE_BIOGENESIS_AND_MAINTENANCE	273	-0.0488348	-0.909272	0.576998	0.736469	1	9120	tags=66%, list=62%, signal=169%
KAAB_FAILED_HEART_VENTRICLE_DN	38	-0.122347	-0.909171	0.564257	0.73626	1	8726	tags=71%, list=59%, signal=172%
MORI_MATURE_B_LYMPHOCYTE_UP	75	-0.0896264	-0.908206	0.554167	0.737633	1	4807	tags=41%, list=32%, signal=61%
TIEN_INTESTINE_PROBIOTICS_6HR_DN	163	-0.0611556	-0.907909	0.580645	0.737792	1	3925	tags=33%, list=26%, signal=44%
CREIGHTON_ENDOCRINE_THERAPY_RESISTANCE_1	468	-0.0370686	-0.907808	0.573248	0.737576	1	2510	tags=21%, list=17%, signal=24%
GHANDHI_BYSTANDER_IRRADIATION_UP	59	-0.100607	-0.907606	0.548	0.737575	1	7813	tags=63%, list=53%, signal=132%
WANG_METASTASIS_OF_BREAST_CANCER_ESR1_DN	27	-0.147247	-0.906418	0.559546	0.739381	1	3313	tags=37%, list=22%, signal=48%
PID_HNF3A_PATHWAY	32	-0.135181	-0.906398	0.536779	0.739021	1	781	tags=19%, list=5%, signal=20%
BIOCARTA_TEL_PATHWAY	17	-0.179942	-0.903998	0.563353	0.743041	1	10418	tags=88%, list=70%, signal=296%
YAGI_AML_RELAPSE_PROGNOSIS	33	-0.134916	-0.903947	0.554702	0.742743	1	9237	tags=76%, list=62%, signal=201%
GARGALOVIC_RESPONSE_TO_OXIDIZED_PHOSPHOLIPIDS_GREEN_UP	21	-0.164404	-0.903636	0.588235	0.74293	1	5333	tags=52%, list=36%, signal=82%
REACTOME_PHOSPHORYLATION_OF_THE_APC_C	19	-0.172127	-0.903159	0.564299	0.743463	1	11498	tags=95%, list=78%, signal=422%
REACTOME_CTLA4_INHIBITORY_SIGNALING	20	-0.166	-0.903148	0.582661	0.743087	1	9404	tags=80%, list=63%, signal=218%
KYNG_WERNER_SYNDROM_AND_NORMAL_AGING_UP	71	-0.0915574	-0.903045	0.548583	0.742893	1	10135	tags=77%, list=68%, signal=244%
REACTOME_DEPOLYMERISATION_OF_THE_NUCLEAR_LAMINA	15	-0.195679	-0.902922	0.564356	0.742749	1	5010	tags=53%, list=34%, signal=80%
KEGG_PORPHYRIN_AND_CHLOROPHYLL_METABOLISM	24	-0.150909	-0.902922	0.58502	0.742354	1	3327	tags=38%, list=22%, signal=48%
KEGG_DILATED_CARDIOMYOPATHY	82	-0.0866066	-0.902885	0.539916	0.742026	1	10838	tags=82%, list=73%, signal=302%
ZHAN_MULTIPLE_MYELOMA_HP_UP	39	-0.120745	-0.902829	0.587209	0.741738	1	9240	tags=74%, list=62%, signal=197%
BIOCARTA_CASPASE_PATHWAY	18	-0.180263	-0.902077	0.567073	0.742712	1	3921	tags=44%, list=26%, signal=60%
LOPEZ_TRANSLATION_VIA_FN1_SIGNALING	34	-0.126988	-0.901863	0.551657	0.742704	1	8588	tags=71%, list=58%, signal=167%
PARENT_MTOR_SIGNALING_DN	37	-0.125104	-0.901276	0.568862	0.743363	1	7367	tags=62%, list=50%, signal=123%
MARTIN_VIRAL_GPCR_SIGNALING_DN	40	-0.12008	-0.899763	0.573529	0.745739	1	9345	tags=75%, list=63%, signal=202%
SEITZ_NEOPLASTIC_TRANSFORMATION_BY_8P_DELETION_DN	27	-0.146609	-0.899325	0.576065	0.746154	1	11010	tags=89%, list=74%, signal=345%
KANG_FLUOROURACIL_RESISTANCE_UP	20	-0.166588	-0.898919	0.551181	0.746478	1	1241	tags=25%, list=8%, signal=27%
PID_INTEGRIN_A4B1_PATHWAY	31	-0.139033	-0.898079	0.562257	0.747612	1	12770	tags=100%, list=86%, signal=720%
BUCKANOVICH_T_LYMPHOCYTE_HOMING_ON_TUMOR_UP	16	-0.18739	-0.897223	0.58	0.748739	1	6492	tags=63%, list=44%, signal=111%
DELASERNA_MYOD_TARGETS_DN	54	-0.102574	-0.895713	0.603206	0.751102	1	11939	tags=91%, list=81%, signal=464%
CHIARADONNA_NEOPLASTIC_TRANSFORMATION_KRAS_DN	131	-0.0676332	-0.895546	0.548708	0.751005	1	7948	tags=60%, list=54%, signal=129%
CONRAD_STEM_CELL	27	-0.146849	-0.893543	0.581921	0.754222	1	8810	tags=74%, list=59%, signal=182%
HADDAD_T_LYMPHOCYTE_AND_NK_PROGENITOR_UP	74	-0.0893969	-0.893399	0.554393	0.754068	1	11104	tags=84%, list=75%, signal=332%
LINDSTEDT_DENDRITIC_CELL_MATURATION_D	54	-0.103823	-0.893079	0.588461	0.754229	1	4233	tags=39%, list=29%, signal=54%
REACTOME_PHASE_I_FUNCTIONALIZATION_OF_COMPOUNDS	62	-0.0967545	-0.893057	0.588235	0.753874	1	5029	tags=44%, list=34%, signal=66%
WENDT_COHESIN_TARGETS_UP	30	-0.136091	-0.891604	0.582031	0.756153	1	11825	tags=93%, list=80%, signal=460%
PID_RHOA_PATHWAY	44	-0.111293	-0.891458	0.585859	0.756022	1	4758	tags=43%, list=32%, signal=63%
CHIN_BREAST_CANCER_COPY_NUMBER_UP	23	-0.160499	-0.890901	0.589537	0.756644	1	2782	tags=35%, list=19%, signal=43%
SWEET_KRAS_TARGETS_DN	52	-0.106825	-0.888738	0.58502	0.7602	1	6406	tags=54%, list=43%, signal=94%
REACTOME_NEGATIVE_REGULATION_OF_FGFR4_SIGNALING	27	-0.143816	-0.888433	0.573469	0.760357	1	9404	tags=78%, list=63%, signal=212%
KIM_LIVER_CANCER_POOR_SURVIVAL_UP	21	-0.159473	-0.887828	0.590196	0.761068	1	464	tags=19%, list=3%, signal=20%
REACTOME_G_ALPHA_12_13_SIGNALLING_EVENTS	77	-0.0848686	-0.887431	0.591376	0.761405	1	6066	tags=49%, list=41%, signal=83%
LIU_TARGETS_OF_VMYB_VS_CMYB_DN	33	-0.131487	-0.887182	0.586074	0.761468	1	4795	tags=45%, list=32%, signal=67%
ZHONG_RESPONSE_TO_AZACITIDINE_AND_TSA_DN	64	-0.0955198	-0.887027	0.588119	0.76135	1	12027	tags=91%, list=81%, signal=478%
ADDYA_ERYTHROID_DIFFERENTIATION_BY_HEMIN	61	-0.0963266	-0.887008	0.57935	0.760986	1	9759	tags=75%, list=66%, signal=220%
MIKKELSEN_ES_LCP_WITH_H3K4ME3	101	-0.0755864	-0.886991	0.599258	0.760619	1	2411	tags=24%, list=16%, signal=28%
NAKAMURA_ADIPOGENESIS_LATE_UP	95	-0.0787783	-0.886576	0.58498	0.760976	1	9921	tags=75%, list=67%, signal=224%
BIOCARTA_ERK_PATHWAY	26	-0.145593	-0.886301	0.604555	0.761058	1	4689	tags=46%, list=32%, signal=67%
WEIGEL_OXIDATIVE_STRESS_BY_HNE_AND_TBH	55	-0.100716	-0.885661	0.592827	0.761803	1	9835	tags=76%, list=66%, signal=226%
INGA_TP53_TARGETS	15	-0.185011	-0.885169	0.580392	0.762321	1	10110	tags=87%, list=68%, signal=272%
PID_HIV_NEF_PATHWAY	34	-0.127008	-0.884335	0.575697	0.763477	1	3355	tags=35%, list=23%, signal=46%
REACTOME_DNA_REPLICATION_PRE_INITIATION	83	-0.0794381	-0.883161	0.608247	0.765198	1	2581	tags=25%, list=17%, signal=30%
EPPERT_HSC_R	109	-0.0721552	-0.882008	0.606061	0.766822	1	13085	tags=95%, list=88%, signal=807%
QI_PLASMACYTOMA_UP	199	-0.0539547	-0.881948	0.6	0.766532	1	5023	tags=39%, list=34%, signal=58%
STANELLE_E2F1_TARGETS	26	-0.144657	-0.881278	0.584795	0.767372	1	7554	tags=65%, list=51%, signal=133%
MCDOWELL_ACUTE_LUNG_INJURY_UP	39	-0.120907	-0.880816	0.59841	0.767828	1	7717	tags=64%, list=52%, signal=133%
SENESE_HDAC1_AND_HDAC2_TARGETS_DN	203	-0.0524021	-0.879862	0.582231	0.769195	1	10409	tags=75%, list=70%, signal=250%
REACTOME_MECP2_REGULATES_NEURONAL_RECEPTORS_AND_CHANNELS	17	-0.178906	-0.879156	0.615385	0.770105	1	7817	tags=71%, list=53%, signal=149%
PID_ER_NONGENOMIC_PATHWAY	40	-0.116884	-0.878906	0.596422	0.770153	1	7539	tags=63%, list=51%, signal=127%
RIZKI_TUMOR_INVASIVENESS_3D_DN	224	-0.0520177	-0.878554	0.60479	0.770358	1	3676	tags=30%, list=25%, signal=39%
FALVELLA_SMOKERS_WITH_LUNG_CANCER	66	-0.0919808	-0.877604	0.609023	0.771681	1	8752	tags=68%, list=59%, signal=166%
LEE_LIVER_CANCER_E2F1_DN	40	-0.117733	-0.877491	0.592	0.771493	1	2708	tags=30%, list=18%, signal=37%
REACTOME_FRS_MEDIATED_FGFR1_SIGNALING	19	-0.165676	-0.877374	0.624	0.771317	1	5351	tags=53%, list=36%, signal=82%
REACTOME_TP53_REGULATES_TRANSCRIPTION_OF_GENES_INVOLVED_IN_CYTOCHROME_C_RELEASE	19	-0.171654	-0.876843	0.591716	0.771844	1	11505	tags=95%, list=78%, signal=422%
MCLACHLAN_DENTAL_CARIES_UP	182	-0.0561111	-0.876755	0.615679	0.771602	1	890	tags=12%, list=6%, signal=12%
SABATES_COLORECTAL_ADENOMA_SIZE_UP	19	-0.16601	-0.875569	0.621951	0.773343	1	7687	tags=68%, list=52%, signal=142%
SHIN_B_CELL_LYMPHOMA_CLUSTER_3	22	-0.151937	-0.875565	0.622449	0.77295	1	10556	tags=86%, list=71%, signal=299%
COATES_MACROPHAGE_M1_VS_M2_DN	68	-0.0896702	-0.875278	0.612903	0.773041	1	8707	tags=68%, list=59%, signal=163%
REACTOME_VEGFR2_MEDIATED_CELL_PROLIFERATION	18	-0.175288	-0.87519	0.609562	0.772799	1	8113	tags=72%, list=55%, signal=159%
BYSTRYKH_HEMATOPOIESIS_STEM_CELL_QTL_CIS	112	-0.07159	-0.873057	0.612086	0.776323	1	11788	tags=87%, list=80%, signal=419%
CHEOK_RESPONSE_TO_MERCAPTOPURINE_AND_HD_MTX_DN	23	-0.154986	-0.872633	0.605108	0.776693	1	2219	tags=30%, list=15%, signal=36%
REACTOME_UNFOLDED_PROTEIN_RESPONSE_UPR	82	-0.0800094	-0.869461	0.616	0.781974	1	8404	tags=65%, list=57%, signal=148%
HOEGERKORP_CD44_TARGETS_TEMPORAL_DN	23	-0.150583	-0.869005	0.644	0.78243	1	4218	tags=43%, list=28%, signal=61%
RASHI_NFKB1_TARGETS	15	-0.179866	-0.868614	0.629921	0.782749	1	12163	tags=100%, list=82%, signal=556%
BURTON_ADIPOGENESIS_12	30	-0.131928	-0.867673	0.614894	0.783984	1	10404	tags=83%, list=70%, signal=279%
TANAKA_METHYLATED_IN_ESOPHAGEAL_CARCINOMA	75	-0.0863697	-0.867368	0.604915	0.784124	1	4262	tags=37%, list=29%, signal=52%
ELVIDGE_HIF1A_TARGETS_DN	86	-0.0802326	-0.86655	0.605941	0.785198	1	5197	tags=43%, list=35%, signal=66%
RASHI_RESPONSE_TO_IONIZING_RADIATION_1	36	-0.121726	-0.86545	0.624769	0.786759	1	7261	tags=61%, list=49%, signal=119%
PID_TXA2PATHWAY	51	-0.102737	-0.864265	0.647799	0.78852	1	5460	tags=47%, list=37%, signal=74%
MURAKAMI_UV_RESPONSE_24HR	16	-0.178055	-0.864237	0.626459	0.788168	1	12190	tags=100%, list=82%, signal=562%
LAIHO_COLORECTAL_CANCER_SERRATED_UP	103	-0.0716764	-0.864145	0.645793	0.787915	1	13052	tags=95%, list=88%, signal=790%
ONDER_CDH1_TARGETS_1_UP	116	-0.0685248	-0.863672	0.611881	0.788369	1	6406	tags=50%, list=43%, signal=87%
REACTOME_ABC_TRANSPORTERS_IN_LIPID_HOMEOSTASIS	16	-0.183888	-0.863233	0.615702	0.788748	1	3764	tags=44%, list=25%, signal=59%
KEGG_TGF_BETA_SIGNALING_PATHWAY	76	-0.0854576	-0.861468	0.625506	0.791626	1	9860	tags=75%, list=67%, signal=223%
LIU_NASOPHARYNGEAL_CARCINOMA	60	-0.094379	-0.861337	0.608696	0.791454	1	9974	tags=77%, list=67%, signal=233%
REACTOME_SIGNALING_BY_BMP	25	-0.148885	-0.860942	0.60166	0.791739	1	7286	tags=64%, list=49%, signal=126%
ZHAN_MULTIPLE_MYELOMA_HP_DN	43	-0.110399	-0.860153	0.626953	0.792782	1	4920	tags=44%, list=33%, signal=66%
PID_AJDISS_2PATHWAY	45	-0.109181	-0.860061	0.616731	0.792534	1	10248	tags=80%, list=69%, signal=258%
SILIGAN_BOUND_BY_EWS_FLT1_FUSION	42	-0.113636	-0.859969	0.623762	0.792286	1	10676	tags=83%, list=72%, signal=297%
REACTOME_SIGNALING_BY_NODAL	15	-0.184768	-0.859542	0.621032	0.79268	1	11102	tags=93%, list=75%, signal=371%
AMIT_EGF_RESPONSE_480_HELA	150	-0.0600517	-0.85857	0.658281	0.794022	1	3864	tags=32%, list=26%, signal=43%
PID_CXCR3_PATHWAY	35	-0.121101	-0.85857	0.625506	0.793615	1	5411	tags=49%, list=36%, signal=76%
MORI_PRE_BI_LYMPHOCYTE_DN	67	-0.088098	-0.858202	0.636183	0.793869	1	3569	tags=33%, list=24%, signal=43%
JIANG_TIP30_TARGETS_DN	20	-0.158861	-0.857659	0.63447	0.794455	1	2838	tags=35%, list=19%, signal=43%
KEGG_MTOR_SIGNALING_PATHWAY	49	-0.105212	-0.857245	0.654064	0.794791	1	12062	tags=92%, list=81%, signal=491%
YIH_RESPONSE_TO_ARSENITE_C4	16	-0.17922	-0.856788	0.621569	0.795229	1	6613	tags=63%, list=45%, signal=113%
KYNG_ENVIRONMENTAL_STRESS_RESPONSE_NOT_BY_4NQO_IN_WS	35	-0.120154	-0.85642	0.655172	0.795495	1	7543	tags=63%, list=51%, signal=128%
NAKAMURA_ADIPOGENESIS_EARLY_UP	51	-0.10007	-0.855665	0.638075	0.796455	1	9860	tags=76%, list=67%, signal=228%
PID_HIF2PATHWAY	31	-0.130513	-0.855479	0.631579	0.796409	1	9070	tags=74%, list=61%, signal=191%
PID_S1P_S1P2_PATHWAY	24	-0.145876	-0.855111	0.655172	0.796675	1	12050	tags=96%, list=81%, signal=511%
CHNG_MULTIPLE_MYELOMA_HYPERPLOID_DN	29	-0.136475	-0.855017	0.63655	0.796436	1	3094	tags=34%, list=21%, signal=43%
CHANGOLKAR_H2AFY_TARGETS_UP	43	-0.110938	-0.853899	0.646	0.79799	1	13187	tags=100%, list=89%, signal=902%
REACTOME_NEGATIVE_REGULATORS_OF_DDX58_IFIH1_SIGNALING	33	-0.124721	-0.853218	0.63189	0.798822	1	3098	tags=33%, list=21%, signal=42%
TAKEDA_TARGETS_OF_NUP98_HOXA9_FUSION_6HR_DN	39	-0.113051	-0.853008	0.650602	0.798782	1	2511	tags=28%, list=17%, signal=34%
VERHAAK_AML_WITH_NPM1_MUTATED_UP	127	-0.066262	-0.852331	0.650406	0.799545	1	2179	tags=21%, list=15%, signal=25%
MANN_RESPONSE_TO_AMIFOSTINE_UP	17	-0.166302	-0.851966	0.629857	0.799773	1	10620	tags=88%, list=72%, signal=311%
JAATINEN_HEMATOPOIETIC_STEM_CELL_UP	285	-0.0431607	-0.851434	0.627572	0.800323	1	8269	tags=60%, list=56%, signal=133%
REACTOME_THROMBIN_SIGNALLING_THROUGH_PROTEINASE_ACTIVATED_RECEPTORS_PARS	29	-0.129476	-0.850899	0.613861	0.800865	1	6265	tags=55%, list=42%, signal=95%
KYNG_RESPONSE_TO_H2O2_VIA_ERCC6_UP	34	-0.120542	-0.850544	0.66537	0.801091	1	6067	tags=53%, list=41%, signal=89%
KYNG_DNA_DAMAGE_BY_4NQO_OR_UV	52	-0.0999859	-0.850185	0.620332	0.801328	1	11354	tags=87%, list=77%, signal=368%
NAKAMURA_ADIPOGENESIS_LATE_DN	34	-0.122184	-0.850071	0.638418	0.801139	1	8223	tags=68%, list=55%, signal=152%
GRABARCZYK_BCL11B_TARGETS_UP	64	-0.0912817	-0.849923	0.650763	0.800973	1	9773	tags=75%, list=66%, signal=219%
ABE_VEGFA_TARGETS	15	-0.180271	-0.849829	0.680473	0.80074	1	7215	tags=67%, list=49%, signal=130%
REACTOME_REGULATION_OF_SIGNALING_BY_CBL	22	-0.151642	-0.849678	0.635294	0.800603	1	5843	tags=55%, list=39%, signal=90%
CAFFAREL_RESPONSE_TO_THC_24HR_5_UP	30	-0.129427	-0.84954	0.646503	0.800419	1	5499	tags=50%, list=37%, signal=79%
REACTOME_INTERLEUKIN_7_SIGNALING	19	-0.161623	-0.849485	0.628803	0.800116	1	5411	tags=53%, list=36%, signal=83%
LIN_MELANOMA_COPY_NUMBER_UP	63	-0.0913771	-0.849449	0.654	0.799784	1	8536	tags=67%, list=58%, signal=156%
FOSTER_KDM1A_TARGETS_DN	182	-0.053054	-0.847607	0.650099	0.802623	1	13154	tags=94%, list=89%, signal=823%
GOBERT_CORE_OLIGODENDROCYTE_DIFFERENTIATION	41	-0.110842	-0.847117	0.656371	0.803134	1	5956	tags=51%, list=40%, signal=85%
WEIGEL_OXIDATIVE_STRESS_RESPONSE	32	-0.127336	-0.846723	0.625755	0.803421	1	9700	tags=78%, list=65%, signal=225%
WINZEN_DEGRADED_VIA_KHSRP	77	-0.0827483	-0.84562	0.673828	0.804962	1	4942	tags=42%, list=33%, signal=62%
MULLIGHAN_NPM1_MUTATED_SIGNATURE_2_UP	115	-0.0666647	-0.845459	0.663386	0.804833	1	12686	tags=92%, list=86%, signal=634%
BIOCARTA_CCR5_PATHWAY	15	-0.179056	-0.845282	0.645094	0.804755	1	12175	tags=100%, list=82%, signal=559%
REACTOME_NUCLEAR_RECEPTOR_TRANSCRIPTION_PATHWAY	46	-0.103789	-0.843028	0.655936	0.808344	1	5880	tags=50%, list=40%, signal=83%
BIDUS_METASTASIS_DN	131	-0.0648785	-0.842602	0.661826	0.808691	1	1877	tags=19%, list=13%, signal=22%
UZONYI_RESPONSE_TO_LEUKOTRIENE_AND_THROMBIN	33	-0.124457	-0.841805	0.670168	0.809691	1	4899	tags=45%, list=33%, signal=68%
PID_CMYB_PATHWAY	71	-0.0855476	-0.841571	0.640927	0.809706	1	1871	tags=21%, list=13%, signal=24%
REACTOME_A_TETRASACCHARIDE_LINKER_SEQUENCE_IS_REQUIRED_FOR_GAG_SYNTHESIS	26	-0.140192	-0.841448	0.677686	0.80951	1	2488	tags=31%, list=17%, signal=37%
PID_CDC42_REG_PATHWAY	30	-0.128372	-0.84119	0.661597	0.809566	1	6503	tags=57%, list=44%, signal=101%
REACTOME_REGULATION_OF_TP53_ACTIVITY_THROUGH_METHYLATION	18	-0.166712	-0.841094	0.63655	0.809326	1	8240	tags=72%, list=56%, signal=162%
PID_NFAT_TFPATHWAY	31	-0.125624	-0.840998	0.671371	0.809079	1	4838	tags=45%, list=33%, signal=67%
MACLACHLAN_BRCA1_TARGETS_DN	15	-0.180812	-0.840869	0.645963	0.808902	1	2265	tags=33%, list=15%, signal=39%
HUTTMANN_B_CLL_POOR_SURVIVAL_UP	236	-0.048053	-0.840588	0.648111	0.809005	1	12681	tags=90%, list=86%, signal=614%
LEE_AGING_MUSCLE_DN	35	-0.119938	-0.839784	0.662602	0.810057	1	2463	tags=29%, list=17%, signal=34%
KHETCHOUMIAN_TRIM24_TARGETS_UP	45	-0.104968	-0.839664	0.627329	0.809852	1	8004	tags=64%, list=54%, signal=140%
LA_MEN1_TARGETS	22	-0.151065	-0.839467	0.646	0.809787	1	2482	tags=32%, list=17%, signal=38%
MORI_PLASMA_CELL_UP	47	-0.102352	-0.838635	0.634387	0.810892	1	12368	tags=94%, list=83%, signal=563%
[truncated: 462 more rows]

## Sheet: P3WB C5GO (+)
Supplementary dataset 2. GSEA results for whole-brain transcripts from naïve WT and Arid1b+/– mice at P3.
NAME	SIZE	ES	NES	NOM p-val	FDR q-val	FWER p-val	RANK AT MAX	LEADING EDGE
GO_PRESYNAPSE	497	0.195402	4.97001	0	0	0	8863	tags=79%, list=60%, signal=189%
GO_MITOCHONDRIAL_PROTEIN_COMPLEX	251	0.246467	4.6065	0	0	0	7098	tags=72%, list=48%, signal=136%
GO_STRUCTURAL_CONSTITUENT_OF_RIBOSOME	150	0.310071	4.47734	0	0	0	6815	tags=77%, list=46%, signal=140%
GO_RIBOSOMAL_SUBUNIT	175	0.280724	4.3727	0	0	0	6815	tags=74%, list=46%, signal=135%
GO_ORGANELLE_INNER_MEMBRANE	494	0.168205	4.32534	0	0	0	6772	tags=62%, list=46%, signal=110%
GO_RESPIRASOME	92	0.377078	4.26392	0	0	0	7013	tags=85%, list=47%, signal=160%
GO_CELLULAR_RESPIRATION	176	0.281731	4.24903	0	0	0	8002	tags=82%, list=54%, signal=176%
GO_ATP_SYNTHESIS_COUPLED_ELECTRON_TRANSPORT	92	0.377078	4.22499	0	0	0	7013	tags=85%, list=47%, signal=160%
GO_OXIDATIVE_PHOSPHORYLATION	136	0.303789	4.13665	0	0	0	7855	tags=83%, list=53%, signal=175%
GO_RIBOSOME	215	0.241443	4.11339	0	0	0	6815	tags=70%, list=46%, signal=127%
GO_RESPIRATORY_ELECTRON_TRANSPORT_CHAIN	110	0.329356	4.10725	0	0	0	7013	tags=80%, list=47%, signal=151%
GO_INNER_MITOCHONDRIAL_MEMBRANE_PROTEIN_COMPLEX	127	0.30534	4.04242	0	0	0	8002	tags=84%, list=54%, signal=181%
GO_MONOVALENT_INORGANIC_CATION_TRANSMEMBRANE_TRANSPORTER_ACTIVITY	312	0.196981	4.01573	0	0	0	5741	tags=58%, list=39%, signal=93%
GO_ESTABLISHMENT_OF_PROTEIN_LOCALIZATION_TO_ENDOPLASMIC_RETICULUM	109	0.324012	3.95263	0	0	0	6248	tags=74%, list=42%, signal=127%
GO_RESPIRATORY_CHAIN_COMPLEX	78	0.375039	3.8722	0	0	0	7013	tags=85%, list=47%, signal=160%
GO_AMINE_TRANSPORT	90	0.340427	3.8553	0	0	0	4537	tags=64%, list=31%, signal=92%
GO_ELECTRON_TRANSPORT_CHAIN	165	0.254774	3.85017	0	0	0	7855	tags=78%, list=53%, signal=164%
GO_COTRANSLATIONAL_PROTEIN_TARGETING_TO_MEMBRANE	95	0.331867	3.82009	0	0	0	6815	tags=79%, list=46%, signal=145%
GO_REGULATION_OF_NEUROTRANSMITTER_LEVELS	222	0.216179	3.78427	0	0	0	8863	tags=81%, list=60%, signal=199%
GO_MITOCHONDRIAL_ELECTRON_TRANSPORT_NADH_TO_UBIQUINONE	53	0.434666	3.778	0	0	0	7005	tags=91%, list=47%, signal=171%
GO_PROTON_TRANSMEMBRANE_TRANSPORT	136	0.278508	3.77215	0	0	0	5392	tags=64%, list=36%, signal=100%
GO_NEUROPEPTIDE_SIGNALING_PATHWAY	76	0.357233	3.7637	0	0	0	5069	tags=70%, list=34%, signal=105%
GO_ENERGY_DERIVATION_BY_OXIDATION_OF_ORGANIC_COMPOUNDS	252	0.205297	3.74945	0	0	0	6538	tags=64%, list=44%, signal=113%
GO_SYNAPTIC_VESICLE_MEMBRANE	99	0.313129	3.67688	0	0	0	4373	tags=61%, list=29%, signal=85%
GO_PROTEIN_LOCALIZATION_TO_ENDOPLASMIC_RETICULUM	135	0.262381	3.58727	0	0	0	6248	tags=68%, list=42%, signal=117%
GO_PROTEIN_TARGETING_TO_MEMBRANE	182	0.230669	3.58261	0	0	0	6315	tags=65%, list=43%, signal=113%
GO_NEUROTRANSMITTER_TRANSPORT	217	0.211681	3.58171	0	0	0	8863	tags=81%, list=60%, signal=198%
GO_MONOVALENT_INORGANIC_CATION_TRANSPORT	463	0.146438	3.57564	0	0	0	5741	tags=53%, list=39%, signal=84%
GO_CYTOSOLIC_RIBOSOME	99	0.292783	3.50656	0	0	0	6919	tags=76%, list=47%, signal=141%
GO_PROTEIN_TARGETING	404	0.152917	3.50611	0	0	0	7592	tags=66%, list=51%, signal=132%
GO_AEROBIC_RESPIRATION	83	0.331894	3.49778	0	0	0	7967	tags=87%, list=54%, signal=186%
GO_NADH_DEHYDROGENASE_ACTIVITY	45	0.439898	3.47604	0	0	0	7005	tags=91%, list=47%, signal=172%
GO_EXOCYTIC_VESICLE	214	0.209267	3.46006	0	0	0	5047	tags=55%, list=34%, signal=82%
GO_GENERATION_OF_PRECURSOR_METABOLITES_AND_ENERGY	478	0.138092	3.45802	0	0	0	7912	tags=67%, list=53%, signal=138%
GO_NEUROPEPTIDE_HORMONE_ACTIVITY	22	0.623836	3.42604	0	0	0	3568	tags=86%, list=24%, signal=114%
GO_MITOCHONDRIAL_RESPIRATORY_CHAIN_COMPLEX_ASSEMBLY	98	0.293823	3.39584	0	0	0	7018	tags=77%, list=47%, signal=144%
GO_VESICLE_MEDIATED_TRANSPORT_IN_SYNAPSE	208	0.197018	3.37325	0	0	0	8880	tags=79%, list=60%, signal=195%
GO_LARGE_RIBOSOMAL_SUBUNIT	108	0.276219	3.32446	0	0	0	8975	tags=88%, list=61%, signal=221%
GO_NADH_DEHYDROGENASE_COMPLEX	49	0.406346	3.29591	0	0	0	7005	tags=88%, list=47%, signal=166%
GO_OXIDOREDUCTASE_COMPLEX	102	0.273895	3.28758	0	0	0	7013	tags=75%, list=47%, signal=140%
GO_TRANSPORTER_COMPLEX	284	0.169189	3.27864	0	0	0	6831	tags=63%, list=46%, signal=114%
GO_NEUROTRANSMITTER_SECRETION	168	0.209834	3.22695	0	0	0	8837	tags=80%, list=60%, signal=197%
GO_INTRINSIC_COMPONENT_OF_SYNAPTIC_VESICLE_MEMBRANE	45	0.395066	3.1666	0	3.9937e-05	0.002	4373	tags=69%, list=29%, signal=97%
GO_OXIDOREDUCTASE_ACTIVITY_ACTING_ON_NAD_P_H_QUINONE_OR_SIMILAR_COMPOUND_AS_ACCEPTOR	54	0.359464	3.15708	0	3.90294e-05	0.002	7044	tags=83%, list=48%, signal=158%
GO_MONOAMINE_TRANSPORT	78	0.309168	3.14718	0	3.8162e-05	0.002	4373	tags=60%, list=29%, signal=85%
GO_ESTABLISHMENT_OF_PROTEIN_LOCALIZATION_TO_MEMBRANE	311	0.154872	3.13778	0	3.73324e-05	0.002	6332	tags=58%, list=43%, signal=99%
GO_SENSORY_PERCEPTION_OF_PAIN	91	0.280943	3.1324	0	3.65381e-05	0.002	7101	tags=76%, list=48%, signal=145%
GO_SYNAPTIC_MEMBRANE	366	0.142372	3.12661	0	3.57769e-05	0.002	8837	tags=73%, list=60%, signal=177%
GO_SMALL_RIBOSOMAL_SUBUNIT	70	0.32048	3.12277	0	3.50468e-05	0.002	6919	tags=79%, list=47%, signal=147%
GO_CATION_CHANNEL_COMPLEX	200	0.190934	3.09606	0	5.14806e-05	0.003	6102	tags=60%, list=41%, signal=101%
GO_PROTON_TRANSMEMBRANE_TRANSPORTER_ACTIVITY	107	0.264323	3.08969	0	5.04712e-05	0.003	5392	tags=63%, list=36%, signal=98%
GO_DOPAMINE_TRANSPORT	45	0.376429	3.07573	0	4.95006e-05	0.003	4319	tags=67%, list=29%, signal=94%
GO_NADH_DEHYDROGENASE_COMPLEX_ASSEMBLY	62	0.335306	3.04549	0	8.09651e-05	0.005	7005	tags=81%, list=47%, signal=152%
GO_POSTSYNAPTIC_MEMBRANE	263	0.161001	3.00848	0	0.000111125	0.007	8647	tags=74%, list=58%, signal=175%
GO_DISTAL_AXON	301	0.153591	2.99113	0	0.00014034	0.009	7570	tags=66%, list=51%, signal=132%
GO_CATECHOLAMINE_SECRETION	53	0.348841	2.96857	0	0.000198723	0.013	6035	tags=75%, list=41%, signal=127%
GO_CELLULAR_MONOVALENT_INORGANIC_CATION_HOMEOSTASIS	101	0.248061	2.96173	0	0.000210147	0.014	5741	tags=63%, list=39%, signal=103%
GO_PASSIVE_TRANSMEMBRANE_TRANSPORTER_ACTIVITY	377	0.129765	2.91553	0	0.000265547	0.018	5714	tags=51%, list=39%, signal=81%
GO_TRANSPORT_VESICLE_MEMBRANE	181	0.187935	2.90826	0	0.000261047	0.018	4373	tags=48%, list=29%, signal=67%
GO_ATP_METABOLIC_PROCESS	287	0.148246	2.89168	0	0.000270512	0.019	8382	tags=71%, list=57%, signal=160%
GO_MONOVALENT_INORGANIC_CATION_HOMEOSTASIS	138	0.209861	2.8579	0	0.000335245	0.024	6908	tags=67%, list=47%, signal=125%
GO_SENSORY_PERCEPTION	431	0.119136	2.84893	0	0.000329837	0.024	6987	tags=59%, list=47%, signal=108%
GO_PROTON_TRANSPORTING_TWO_SECTOR_ATPASE_COMPLEX	46	0.354739	2.84818	0	0.000324602	0.024	5392	tags=72%, list=36%, signal=112%
GO_INTRINSIC_COMPONENT_OF_ORGANELLE_MEMBRANE	359	0.127579	2.83871	0	0.000346572	0.026	4761	tags=45%, list=32%, signal=64%
GO_MULTICELLULAR_ORGANISMAL_SIGNALING	185	0.179573	2.83868	0	0.00034124	0.026	7708	tags=70%, list=52%, signal=143%
GO_REGULATION_OF_TRANS_SYNAPTIC_SIGNALING	424	0.117078	2.81647	0	0.000439515	0.033	4502	tags=42%, list=30%, signal=58%
GO_NEURON_TO_NEURON_SYNAPSE	360	0.126399	2.80464	0	0.000445489	0.034	8837	tags=72%, list=60%, signal=174%
GO_CYTOCHROME_COMPLEX	27	0.456142	2.80367	0	0.000438938	0.034	5329	tags=81%, list=36%, signal=127%
GO_CYTOSOLIC_LARGE_RIBOSOMAL_SUBUNIT	51	0.336913	2.80252	0	0.000444849	0.035	8975	tags=94%, list=61%, signal=238%
GO_PH_REDUCTION	53	0.324996	2.80024	0	0.000438494	0.035	6667	tags=77%, list=45%, signal=140%
GO_ORGANELLAR_RIBOSOME	86	0.262433	2.79734	0	0.000468423	0.038	8888	tags=86%, list=60%, signal=214%
GO_REGULATION_OF_ION_TRANSMEMBRANE_TRANSPORT	416	0.118794	2.76996	0	0.000605041	0.049	6805	tags=57%, list=46%, signal=103%
GO_TRANSPORT_VESICLE	369	0.125444	2.76591	0	0.000620192	0.051	4373	tags=42%, list=29%, signal=58%
GO_MITOCHONDRIAL_TRANSLATIONAL_TERMINATION	89	0.246266	2.75741	0	0.000669989	0.056	6698	tags=70%, list=45%, signal=126%
GO_REGULATION_OF_MEMBRANE_POTENTIAL	392	0.119923	2.72168	0	0.000888727	0.072	8442	tags=69%, list=57%, signal=155%
GO_MITOCHONDRIAL_MATRIX	442	0.113565	2.71496	0	0.000911008	0.075	7355	tags=61%, list=50%, signal=117%
GO_REGULATION_OF_TRANSPORTER_ACTIVITY	252	0.142137	2.68614	0	0.00115452	0.095	8341	tags=70%, list=56%, signal=158%
GO_POSITIVE_REGULATION_OF_ION_TRANSPORT	235	0.154831	2.68508	0	0.00113971	0.095	7014	tags=63%, list=47%, signal=117%
GO_GLUTAMATERGIC_SYNAPSE	351	0.124788	2.68468	0.00196464	0.00113615	0.096	8837	tags=72%, list=60%, signal=174%
GO_NEURON_PROJECTION_TERMINUS	144	0.190985	2.67875	0	0.00117531	0.1	9447	tags=83%, list=64%, signal=226%
GO_TRANSLATIONAL_ELONGATION	132	0.200738	2.67248	0	0.00119185	0.103	7158	tags=68%, list=48%, signal=131%
GO_HORMONE_ACTIVITY	65	0.284981	2.64994	0	0.00138541	0.121	4688	tags=60%, list=32%, signal=87%
GO_REGULATION_OF_DOPAMINE_SECRETION	32	0.399883	2.64417	0	0.00147251	0.129	4276	tags=69%, list=29%, signal=96%
GO_REGULATION_OF_NERVOUS_SYSTEM_PROCESS	138	0.192722	2.6345	0	0.00155724	0.138	6730	tags=64%, list=45%, signal=117%
GO_OXIDOREDUCTASE_ACTIVITY_ACTING_ON_NAD_P_H	93	0.225999	2.60307	0	0.00198068	0.175	10220	tags=91%, list=69%, signal=292%
GO_REGULATION_OF_GLUTAMATE_RECEPTOR_SIGNALING_PATHWAY	61	0.272439	2.60133	0	0.00198735	0.177	8615	tags=85%, list=58%, signal=203%
GO_GATED_CHANNEL_ACTIVITY	279	0.138054	2.57986	0	0.0022297	0.194	5696	tags=52%, list=38%, signal=83%
GO_RECEPTOR_REGULATOR_ACTIVITY	297	0.128195	2.57682	0	0.00224331	0.198	3977	tags=39%, list=27%, signal=53%
GO_INTRINSIC_COMPONENT_OF_SYNAPTIC_MEMBRANE	158	0.172066	2.56914	0	0.00232322	0.207	6108	tags=58%, list=41%, signal=98%
GO_MITOCHONDRIAL_TRANSLATION	135	0.188685	2.55331	0	0.00255413	0.232	8978	tags=79%, list=61%, signal=199%
GO_POSITIVE_REGULATION_OF_SYNAPTIC_TRANSMISSION	159	0.174343	2.54957	0	0.00259248	0.236	10403	tags=87%, list=70%, signal=290%
GO_REGULATION_OF_CELLULAR_PH	83	0.24056	2.54774	0	0.00260136	0.239	5741	tags=63%, list=39%, signal=102%
GO_ELECTRON_TRANSFER_ACTIVITY	95	0.219498	2.5399	0	0.00276556	0.254	7690	tags=74%, list=52%, signal=152%
GO_REGULATION_OF_TRANSMEMBRANE_TRANSPORT	485	0.100945	2.52893	0	0.00295373	0.272	6805	tags=56%, list=46%, signal=100%
GO_CATION_CHANNEL_ACTIVITY	278	0.132618	2.51831	0	0.00325516	0.297	5696	tags=51%, list=38%, signal=82%
GO_UNFOLDED_PROTEIN_BINDING	98	0.218233	2.5157	0	0.00326574	0.301	9039	tags=83%, list=61%, signal=210%
GO_NUCLEAR_TRANSCRIBED_MRNA_CATABOLIC_PROCESS_NONSENSE_MEDIATED_DECAY	115	0.204743	2.50754	0	0.00338211	0.316	6914	tags=67%, list=47%, signal=124%
GO_FEEDING_BEHAVIOR	79	0.235201	2.50616	0.00196464	0.00341723	0.321	4225	tags=52%, list=28%, signal=72%
GO_INTEGRAL_COMPONENT_OF_SYNAPTIC_VESICLE_MEMBRANE	32	0.377155	2.49494	0	0.00364963	0.342	2759	tags=56%, list=19%, signal=69%
GO_AEROBIC_ELECTRON_TRANSPORT_CHAIN	20	0.470086	2.48906	0	0.00380103	0.356	5641	tags=85%, list=38%, signal=137%
GO_LOCOMOTORY_BEHAVIOR	188	0.155558	2.48574	0	0.0038735	0.366	8526	tags=73%, list=58%, signal=169%
GO_PRESYNAPTIC_MEMBRANE	151	0.167177	2.47432	0	0.00415391	0.385	8837	tags=76%, list=60%, signal=187%
GO_SNARE_BINDING	107	0.201761	2.47415	0.00199601	0.00412188	0.386	4373	tags=50%, list=29%, signal=70%
GO_TRANSMISSION_OF_NERVE_IMPULSE	67	0.252071	2.47269	0	0.00413154	0.39	8228	tags=81%, list=55%, signal=180%
GO_PROTON_TRANSPORTING_V_TYPE_ATPASE_COMPLEX	26	0.40619	2.47233	0	0.00409219	0.39	5392	tags=77%, list=36%, signal=121%
GO_NEUROTRANSMITTER_UPTAKE	39	0.335825	2.47131	0.00394477	0.00408591	0.393	4537	tags=64%, list=31%, signal=92%
GO_IMPORT_INTO_CELL	204	0.148966	2.46475	0.0021692	0.00424657	0.408	6542	tags=59%, list=44%, signal=104%
GO_NEUROTRANSMITTER_RECEPTOR_INTERNALIZATION	25	0.421717	2.46299	0	0.00428534	0.413	6211	tags=84%, list=42%, signal=144%
GO_NEUROTRANSMITTER_METABOLIC_PROCESS	27	0.400875	2.46134	0	0.00430928	0.421	6696	tags=85%, list=45%, signal=155%
GO_REGULATION_OF_CATION_TRANSMEMBRANE_TRANSPORT	297	0.12373	2.4522	0	0.00452628	0.439	8285	tags=68%, list=56%, signal=151%
GO_LATE_ENDOSOME_TO_VACUOLE_TRANSPORT	21	0.459845	2.45014	0	0.00453179	0.442	5899	tags=86%, list=40%, signal=142%
GO_DENSE_CORE_GRANULE	26	0.404595	2.44672	0	0.00455965	0.447	8837	tags=100%, list=60%, signal=247%
GO_REGULATION_OF_CATION_CHANNEL_ACTIVITY	159	0.168709	2.44187	0.00205761	0.0047223	0.459	8341	tags=73%, list=56%, signal=165%
GO_NEURON_SPINE	174	0.155685	2.42791	0	0.00524177	0.505	8880	tags=75%, list=60%, signal=186%
GO_OXIDOREDUCTASE_ACTIVITY_ACTING_ON_A_HEME_GROUP_OF_DONORS	24	0.411786	2.42447	0	0.00532977	0.511	5641	tags=79%, list=38%, signal=128%
GO_SYNAPTIC_TRANSMISSION_DOPAMINERGIC	26	0.392781	2.42298	0	0.0053574	0.515	4450	tags=69%, list=30%, signal=99%
GO_TRICARBOXYLIC_ACID_CYCLE	33	0.346712	2.41574	0.00205761	0.00564809	0.538	7899	tags=88%, list=53%, signal=188%
GO_TRANSLATIONAL_TERMINATION	103	0.207713	2.4147	0	0.00566548	0.539	8888	tags=81%, list=60%, signal=200%
GO_REGULATION_OF_HORMONE_SECRETION	218	0.137453	2.40816	0	0.00584068	0.55	4724	tags=45%, list=32%, signal=66%
GO_REGULATION_OF_PH	91	0.215933	2.40475	0	0.00595631	0.559	5778	tags=60%, list=39%, signal=98%
GO_NEUROTRANSMITTER_RECEPTOR_COMPLEX	50	0.282068	2.40452	0	0.00592126	0.559	8285	tags=84%, list=56%, signal=190%
GO_INSULIN_SECRETION	182	0.155002	2.40206	0.00198807	0.00601262	0.568	7586	tags=66%, list=51%, signal=134%
GO_REGULATION_OF_POSTSYNAPSE_ORGANIZATION	102	0.20283	2.39081	0	0.00654762	0.609	10385	tags=90%, list=70%, signal=299%
GO_PEPTIDE_HORMONE_SECRETION	212	0.140865	2.39002	0	0.00654292	0.612	4724	tags=46%, list=32%, signal=66%
GO_VOLTAGE_GATED_ION_CHANNEL_ACTIVITY	168	0.159213	2.38924	0	0.00653193	0.613	5696	tags=54%, list=38%, signal=87%
GO_SYNAPTIC_TRANSMISSION_GABAERGIC	45	0.295014	2.3885	0.00189394	0.00650753	0.613	9476	tags=93%, list=64%, signal=258%
GO_INTRINSIC_COMPONENT_OF_POSTSYNAPTIC_MEMBRANE	115	0.189423	2.38021	0	0.00686614	0.634	6108	tags=60%, list=41%, signal=101%
GO_GLUTAMATE_RECEPTOR_SIGNALING_PATHWAY	96	0.201413	2.37957	0.00195312	0.00682613	0.634	8615	tags=78%, list=58%, signal=185%
GO_CARDIAC_CONDUCTION	132	0.174722	2.35345	0	0.00835451	0.715	7091	tags=65%, list=48%, signal=124%
GO_DOPAMINE_METABOLIC_PROCESS	36	0.326865	2.34861	0	0.00852656	0.728	4225	tags=61%, list=28%, signal=85%
GO_ATPASE_ACTIVITY_COUPLED_TO_TRANSMEMBRANE_MOVEMENT_OF_IONS_ROTATIONAL_MECHANISM	19	0.442003	2.34854	0	0.00847461	0.729	5159	tags=79%, list=35%, signal=121%
GO_REGULATION_OF_BLOOD_CIRCULATION	255	0.127583	2.34813	0	0.00841689	0.729	7617	tags=64%, list=51%, signal=129%
GO_CYTOSOLIC_SMALL_RIBOSOMAL_SUBUNIT	43	0.301569	2.34283	0	0.00857768	0.737	6919	tags=77%, list=47%, signal=143%
GO_SYNAPTIC_VESICLE_EXOCYTOSIS	116	0.181165	2.33022	0	0.00933422	0.767	8837	tags=78%, list=60%, signal=191%
GO_HORMONE_TRANSPORT	268	0.12384	2.32938	0	0.00934765	0.773	4724	tags=44%, list=32%, signal=63%
GO_SNARE_COMPLEX_ASSEMBLY	18	0.447686	2.32285	0	0.00976831	0.793	4901	tags=78%, list=33%, signal=116%
GO_INNER_MITOCHONDRIAL_MEMBRANE_ORGANIZATION	49	0.285908	2.31788	0	0.0100513	0.803	7877	tags=82%, list=53%, signal=174%
GO_REGULATION_OF_SENSORY_PERCEPTION	34	0.338184	2.3137	0	0.0102505	0.813	5462	tags=71%, list=37%, signal=112%
GO_ACID_SECRETION	32	0.351773	2.31261	0	0.0102685	0.817	6841	tags=81%, list=46%, signal=151%
GO_VOLTAGE_GATED_CATION_CHANNEL_ACTIVITY	124	0.177456	2.31159	0	0.010238	0.818	5640	tags=56%, list=38%, signal=89%
GO_PHAGOSOME_ACIDIFICATION	25	0.396916	2.31032	0	0.0102809	0.82	5392	tags=76%, list=36%, signal=119%
GO_RESPONSE_TO_COCAINE	47	0.27714	2.29776	0	0.0110694	0.845	5682	tags=66%, list=38%, signal=107%
GO_REGULATION_OF_NMDA_RECEPTOR_ACTIVITY	33	0.328681	2.29675	0	0.0110633	0.848	8615	tags=91%, list=58%, signal=217%
[truncated: 1,980 more rows]

## Sheet: P3WB C5GO (-)
Supplementary dataset 2. GSEA results for whole-brain transcripts from naïve WT and Arid1b+/– mice at P3.
[truncated: 2,852 more rows]

[truncated: 38 more sheets: P3WB C5BP (+), P3WB C5BP (-), P3WB C5CC (+), P3WB C5CC (-), P3WB C5MF (+), P3WB C5MF (-), P3WB ASD_RISK (+), P3WB ASD_RISK (-), P3WB Celltype (+), P3WB Celltype (-), P10WB C2All (+), P10WB C2All (-), P10WB C5GO (+), P10WB C5GO (-), P10WB C5BP (+), P10WB C5BP (-), P10WB C5CC (+), P10WB C5CC (-), P10WB C5MF (+), P10WB C5MF (-) …]
