# Supplementary material for: Early postnatal serotonin modulation prevents adult-stage deficits in Arid1b-deficient mice through synaptic transcriptional reprogramming
Source: Nat Commun. 2022 Aug 27;13:5051. doi: 10.1038/s41467-022-32748-5 (PMC9420115; doi:10.1038/s41467-022-32748-5)
Supplement: Supplementary file 5 — Supplementary dataset 3 [file 41467_2022_32748_MOESM5_ESM.xlsx]

## Sheet: WB Veh HT versus Veh WT
Supplementary dataset 3. RNA-Seq results for whole-brain of WT and Arid1b+/– mice at P120 treated early (P3–P21) with vehicle or fluoxetine.
Gene Information			Deseq2 Results					Veh-HT				Veh-WT
HGNC symbol	Mouse symbol	Ensemble ID	baseMean	log2FC	FC	p-value	adjusted p-value	W10-V-HT1	W10-V-HT3	W10-V-HT4	W10-V-HT5	W10-V-WT1	W10-V-WT3	W10-V-WT4	W10-V-WT5
ARID1B	Arid1b	ENSMUSG00000069729	2510.93	-0.493119	-1.40748	3.73889e-07	0.00660138	2139.71	1826.54	2308.24	2069.33	2965.28	2785.3	2978.66	3014.36
MYL4	Myl4	ENSMUSG00000061086	355.51	1.01131	2.01574	6.81011e-07	0.00660138	555.604	658.485	342.972	344.091	258.202	254.904	183.423	246.4
ASPG	Aspg	ENSMUSG00000037686	147.92	0.725492	1.65346	5.86619e-06	0.0235764	142.183	233.133	186.579	175.877	107.612	109.97	122.237	105.765
HMCN1	Hmcn1	ENSMUSG00000066842	201.262	-1.44894	-2.73008	6.04351e-06	0.0235764	58.6183	107.781	139.392	123.673	442.816	108.425	392.555	236.84
ABCA8	Abca8a	ENSMUSG00000041828	344.645	-0.832897	-1.78126	6.08047e-06	0.0235764	158.401	272.021	263.431	296.243	460.837	334.738	461.243	510.247
TNNC1	Tnnc1	ENSMUSG00000091898	126.038	0.797994	1.73868	1.55571e-05	0.0498437	164.61	214.585	130.765	130.067	96.5235	97.1762	74.1613	100.415
NR4A3	Nr4a3	ENSMUSG00000028341	1021.91	-0.604127	-1.52006	1.87498e-05	0.0498437	733.213	870.124	631.76	1008.65	1292.77	1118.96	1303.41	1216.39
SSC5D	Ssc5d	ENSMUSG00000035279	120.5	-0.677615	-1.59949	3.86134e-05	0.0776572	68.3783	112.055	100.891	89.2738	152.715	150.972	131.364	158.352
IL1A	Il1a	ENSMUSG00000027399	10.962	1.72433	3.30427	4.00563e-05	0.0776572	8.1783	23.0013	14.8293	21.2876	5.73157	3.98128	6.35245	4.33394
CLDN15	Cldn15	ENSMUSG00000001739	4.82797	-2.69146	-6.45969	6.02699e-05	0.0830902	1.34237	1.04566	1.85423	0.943952	6.64925	9.87479	10.4122	6.50127
PDYN	Pdyn	ENSMUSG00000027400	821.862	0.632666	1.55043	6.29423e-05	0.0830902	1165.05	1052.93	948.888	830.382	827.272	672.236	506.57	571.571
IGFBP6	Igfbp6	ENSMUSG00000023046	724.404	0.57216	1.48675	6.3424e-05	0.0830902	949.992	1074.43	741.833	699.236	594.022	628.279	573.373	534.064
DMKN	Dmkn	ENSMUSG00000060962	60.7429	1.00656	2.00912	6.3969e-05	0.0830902	58.8427	77.6276	122.022	65.2995	55.9069	40.474	37.4984	28.2721
S100A9	S100a9	ENSMUSG00000056071	49.3876	1.37677	2.59686	7.23198e-05	0.0830902	43.6039	103.093	38.8292	99.4149	11.1369	29.2507	31.33	38.4429
MT-ND4L	mt-Nd4l	ENSMUSG00000065947	4310.83	1.00977	2.01359	7.7615e-05	0.0830902	3930.51	9615.74	4433.81	5062.96	3253.54	1637.43	3571.69	2980.97
LCTL	Lctl	ENSMUSG00000032401	7.45748	-2.10814	-4.31136	8.10194e-05	0.0830902	0	5.64705	3.33245	1.6979	14.52	11.5356	7.92727	14.9996
DYNLT1	Dynlt1b	ENSMUSG00000096255	638.408	0.825395	1.77202	8.48999e-05	0.0830902	569.25	1304.24	665.345	725.617	381.353	474.787	490.982	495.687
ZNF729	Zfp729a	ENSMUSG00000021510	320.044	0.947174	1.92809	8.57174e-05	0.0830902	319.53	486.112	334.871	544.321	262.158	112.912	209.855	290.589
HAS1	Has1	ENSMUSG00000003665	62.7354	0.660058	1.58015	0.000112893	0.104221	77.1874	81.1828	82.3536	66.5418	46.9119	47.584	47.9919	52.1296
WFS1	Wfs1	ENSMUSG00000039474	5074.91	0.539745	1.45372	0.000141882	0.119594	5528.31	6375.32	7297.93	4851.6	4929.75	3742.47	4163.78	3710.13
OR10AD1	Olfr287	ENSMUSG00000090129	162.828	-0.49578	-1.41008	0.000157083	0.126547	143.397	130.458	134.42	132.626	161.81	192.977	203.679	203.254
ZNF616	Zfp991	ENSMUSG00000067916	74.7867	1.17297	2.25476	0.000163185	0.126547	43.5595	135.009	79.3418	156.366	37.6649	30.8695	55.5382	59.9451
FZD4	Fzd4	ENSMUSG00000049791	442.783	-0.494234	-1.40857	0.000178249	0.130796	357.669	317.398	394.13	400.419	448.098	511.281	490.056	623.212
SALL4	Sall4	ENSMUSG00000027547	8.04709	-2.11084	-4.31943	0.000195651	0.130796	6.63808	1.05132	3.32793	2.48282	14.7436	8.55568	6.58344	20.9939
DSP	Dsp	ENSMUSG00000054889	184.43	-0.862668	-1.8184	0.000224081	0.144809	146.426	169.909	69.0824	139.29	313.231	209.371	251.025	177.106
IL12A	Il12a	ENSMUSG00000027776	28.8542	1.04618	2.06506	0.00025551	0.159793	39.5703	38.7804	51.6412	25.6967	26.0215	20.4264	11.517	17.18
HSPA1B	Hspa1b	ENSMUSG00000090877	1974.25	-0.562942	-1.47728	0.000277488	0.163513	1362.54	1863.93	1526.04	1622.01	1684.81	2423.95	2467.01	2843.74
TEP1	Tep1	ENSMUSG00000006281	308.471	0.504708	1.41884	0.000281321	0.163513	401.933	346.645	376.288	323.097	223.398	233.059	318.351	244.996
ACKR2	Ackr2	ENSMUSG00000044534	46.0206	1.00813	2.0113	0.000286761	0.163513	38.9625	66.3447	45.8438	95.4283	37.6554	20.1075	28.4631	35.3594
CCNF	Ccnf	ENSMUSG00000072082	186.994	0.681933	1.60429	0.000342317	0.184347	252.947	174.219	305.156	189.248	141.809	182.14	129.893	120.54
MUC2	Muc2	ENSMUSG00000025515	13.0902	-2.45096	-5.4678	0.000368216	0.192935	2.79959	2.25966	5.88213	3.52452	27.8892	5.54225	1.25268	55.572
MMP2	Mmp2	ENSMUSG00000031740	127.986	-0.66339	-1.5838	0.000381392	0.19458	119.149	100.316	75.6337	101.444	181.042	189.344	141.431	115.53
CYP4V2	Cyp4v3	ENSMUSG00000079057	177.514	-0.536288	-1.45024	0.000397228	0.196448	106.45	141.596	179.271	150.472	202.541	207.902	216.134	215.749
SLC6A16	Slc6a16	ENSMUSG00000094152	33.3459	0.801294	1.74266	0.000461181	0.205839	49.8667	45.7979	40.1628	33.983	21.9083	28.725	22.6884	23.6349
SLC4A11	Slc4a11	ENSMUSG00000074796	95.6275	0.761289	1.695	0.000467164	0.205839	121.731	101.042	171.18	87.1942	83.3783	83.259	62.2764	54.959
MOB3C	Mob3c	ENSMUSG00000028709	133.434	-0.489864	-1.40431	0.000494311	0.21296	110.212	97.1633	113.146	123.167	171.314	163.904	149.113	139.455
OTOP2	Otop2	ENSMUSG00000050201	29.1907	1.02316	2.03236	0.000517287	0.213835	41.4663	26.2535	59.9422	28.6918	21.7558	14.5097	20.6962	20.2099
HIVEP1	Hivep1	ENSMUSG00000021366	2319.85	-0.31844	-1.24698	0.000518402	0.213835	2008.94	1862.07	2233.29	2153.71	2576.48	2508.71	2506.35	2709.27
P2RX7	P2rx7	ENSMUSG00000029468	322.821	-0.498405	-1.41265	0.000566203	0.225405	258.495	226.995	290.895	292.421	348.4	478.852	346.603	339.91
MECOM	Mecom	ENSMUSG00000027684	74.3844	-0.643513	-1.56213	0.000569703	0.225405	42.3852	59.6288	59.2931	69.3482	84.3933	112.456	83.7543	83.8168
SLC7A4	Slc7a4	ENSMUSG00000022756	2038.17	0.563606	1.47796	0.000589547	0.228591	2426.43	2768.45	2821.71	1708.19	1919.13	1829.64	1403.54	1428.31
PCDH8	Pcdh8	ENSMUSG00000036422	2076.23	0.537348	1.4513	0.000650749	0.242617	2432.27	2786.35	2960.73	1654.67	1634.99	1764.39	1806.43	1569.99
TTC22	Ttc22	ENSMUSG00000034919	37.4311	0.737089	1.66681	0.000669525	0.244907	55.3412	45.8047	48.5291	37.5299	31.9803	25.2967	25.8607	29.1058
RASL10A	Rasl10a	ENSMUSG00000034209	723.242	0.48086	1.39558	0.000721424	0.249754	821.873	849.895	1015.24	683.537	716.104	622.09	550.507	526.69
SAG	Sag	ENSMUSG00000056055	53.2935	0.78566	1.72388	0.000757747	0.255291	66.219	82.0036	46.5403	75.2395	54.379	29.3983	38.7731	33.7955
PLA2G2D	Pla2g2d	ENSMUSG00000041202	5.24195	1.99926	3.99795	0.000763753	0.255291	4.36304	6.54926	13.8033	8.79481	2.29318	3.20671	1.2845	1.64072
HLA-A	H2-Q7	ENSMUSG00000060550	53.2268	1.00648	2.009	0.000791409	0.257315	117.508	68.1151	32.6343	66.3149	37.1891	42.1531	24.3374	37.5631
HMGCS2	Hmgcs2	ENSMUSG00000027875	164.504	-0.663614	-1.58405	0.000813975	0.257315	172.43	109.825	87.4774	140.755	255.45	179.085	172.545	198.463
TNFAIP8L1	Tnfaip8l1	ENSMUSG00000044469	162.041	0.433318	1.35034	0.000824512	0.257315	178.636	211.795	187.183	167.281	138.425	130.095	144.079	138.837
JSRP1	Jsrp1	ENSMUSG00000020216	74.8809	0.933989	1.91055	0.000825731	0.257315	79.6676	127.213	134.507	51.5974	75.0084	45.5981	36.4741	48.9814
FAM81B	Fam81b	ENSMUSG00000109228	7.64331	1.67152	3.18551	0.000845904	0.257315	16.3521	12.5701	9.22359	8.32882	4.77548	0.996117	2.38244	6.51783
IFIT1B	Ifit1	ENSMUSG00000034459	64.6016	0.67943	1.60151	0.00085147	0.257315	70.6153	95.6972	60.5799	90.7751	59.5635	43.819	40.5621	55.2005
TIPIN	Tipin	ENSMUSG00000032397	225.832	0.615794	1.5324	0.000862717	0.257315	213.052	396.916	252.511	230.692	163.07	207.62	177.571	165.221
HSPB3	Hspb3	ENSMUSG00000051456	20.8011	1.09933	2.14255	0.000903565	0.263048	33.6916	39.7737	21.2815	18.7474	19.1028	12.7739	8.04075	12.9974
FANCD2	Fancd2	ENSMUSG00000034023	89.6957	0.724362	1.65217	0.000920065	0.263048	81.4971	121.895	129.136	114.242	101.283	58.5038	58.204	52.8059
TMEM267	Tmem267	ENSMUSG00000074634	386.295	-0.657614	-1.57747	0.000942637	0.263048	267.215	271.602	218.905	441.066	590.242	485.494	442.489	373.35
DNAH11	Dnah11	ENSMUSG00000018581	206.415	-0.931913	-1.9078	0.000949778	0.263048	91.3639	90.0236	162.173	224.809	143.397	359.682	303.717	276.151
CACNA1F	Cacna1f	ENSMUSG00000031142	11.6919	1.87673	3.67241	0.00096703	0.264054	14.5924	12.9262	11.0766	33.4284	13.2489	1.64054	1.21208	5.40992
GPR151	Gpr151	ENSMUSG00000042816	38.7697	0.682098	1.60447	0.00106819	0.278059	45.5091	42.5951	57.4202	45.3354	30.2753	31.8343	28.8287	28.3598
CCDC116	Ccdc116	ENSMUSG00000022768	79.1656	0.736482	1.66611	0.00108808	0.278059	88.8362	121.613	68.8732	117.724	84.6121	51.7388	50.934	48.9941
PKD2L1	Pkd2l1	ENSMUSG00000037578	49.9478	-0.734185	-1.66346	0.00110271	0.278059	31.2718	31.7106	51.0208	35.3179	44.6169	74.5161	64.3361	66.7924
UPB1	Upb1	ENSMUSG00000033427	25.5637	1.13823	2.20111	0.00121091	0.293449	59.4315	23.1349	28.3134	30.6191	27.437	14.1659	9.10095	12.3068
NPTX2	Nptx2	ENSMUSG00000059991	1717.49	0.938312	1.91629	0.00124664	0.298378	1526.03	1500.39	4644.9	1356.72	1038.78	1138.64	1220.45	1314.03
SPATS2L	Spats2l	ENSMUSG00000038305	611.99	0.482734	1.39739	0.00136245	0.318239	581.717	687.968	777.5	804.243	646.419	512.943	423.306	461.825
BRIP1	Brip1	ENSMUSG00000034329	7.01873	-1.82553	-3.54437	0.00148558	0.338834	2.83858	2.18098	2.55535	3.20708	7.29786	22.3085	12.7544	3.0071
CCL28	Ccl28	ENSMUSG00000074715	42.6655	-0.999386	-1.99915	0.00153284	0.343573	12.3888	19.2986	38.2771	42.6079	85.3538	40.9803	54.4875	47.9299
SGMS2	Sgms2	ENSMUSG00000050931	177.656	-0.461922	-1.37738	0.0015418	0.343573	165.857	170.597	117.921	145.309	191.672	229.186	205.263	195.444
CCDC117	Ccdc117	ENSMUSG00000020482	715.763	-0.349421	-1.27405	0.00159826	0.348152	682.44	537.443	625.98	673.326	770.343	824.33	866.755	745.488
ZNF488	Zfp488	ENSMUSG00000044519	80.4273	-0.507509	-1.42159	0.0016242	0.34987	54.1624	66.0559	67.6421	76.6948	90.5038	98.0193	90.6466	99.6933
CD6	Cd6	ENSMUSG00000024670	35.6558	0.871423	1.82947	0.00188031	0.387774	52.9648	40.8202	60.4776	31.0744	18.4859	36.5196	17.4683	27.436
TESC	Tesc	ENSMUSG00000029359	1214.91	0.372716	1.29479	0.00193781	0.387774	1474.29	1552.65	1318.35	1139.61	1031.33	1176.07	1065.78	961.221
NR4A2	Nr4a2	ENSMUSG00000026826	900.639	-0.470724	-1.3858	0.0019424	0.387774	752.836	628.587	733.904	904.529	1091.67	801.38	1269.07	1023.14
IFI27L2	Ifi27l2a	ENSMUSG00000079017	21.7199	1.16847	2.24774	0.00195566	0.387774	18.452	59.1792	20.8799	21.9302	16.862	9.97698	16.7011	9.778
MYH7	Myh7	ENSMUSG00000053093	715.436	0.480599	1.39532	0.00198309	0.388141	975.066	956.987	580.105	822.207	656.696	586.346	533.288	612.791
LYRM2	Lyrm2	ENSMUSG00000045854	175.293	0.659684	1.57974	0.00200762	0.388141	175.584	334.171	155.454	193.282	157.022	147.663	124.437	114.727
MT-CO2	mt-Co2	ENSMUSG00000064354	127069	0.645566	1.56435	0.00203596	0.388141	109476	239359	127348	143954	100986	72183.3	112375	110874
DMP1	Dmp1	ENSMUSG00000029307	241.728	-0.416928	-1.33508	0.002094	0.388141	199.613	177.45	229.839	220.473	228.866	295.541	283.475	298.568
DNAH14	Dnah14	ENSMUSG00000047369	36.4758	1.10174	2.14613	0.0021019	0.388141	58.513	51.8176	26.3953	63.0458	19.3357	8.35617	34.3147	30.0284
HYAL2	Hyal2	ENSMUSG00000010047	440.561	0.631447	1.54912	0.00210217	0.388141	482.155	809.801	462.734	386.999	291.93	385.838	417.473	287.561
C10orf105	Gm17455	ENSMUSG00000090439	6.82334	1.53793	2.90378	0.00219666	0.40176	10.123	10.3554	9.39566	9.81793	7.39004	1.38456	2.26525	3.85495
CLSPN	Clspn	ENSMUSG00000042489	45.9459	1.11305	2.16302	0.00223532	0.40501	65.32	18.994	66.8954	100.146	29.8595	26.5745	17.3504	42.4276
UBE2V2	Ube2v2	ENSMUSG00000022674	1735.23	0.615724	1.53233	0.002285	0.410178	1640.55	3173.28	1867.52	1719.8	1421.94	979.363	1566.86	1512.55
NTS	Nts	ENSMUSG00000019890	159.299	0.730954	1.65974	0.00232518	0.410765	137.389	319.563	177.871	160.142	164.756	95.1665	105.515	113.987
PLA2R1	Pla2r1	ENSMUSG00000054580	18.443	-1.16381	-2.24048	0.00233064	0.410765	3.51684	10.8998	12.7189	16.981	21.7849	44.1673	19.2407	18.2349
ZNF442	Gm14391	ENSMUSG00000078903	421.477	0.4125	1.33099	0.00249311	0.428487	471.278	523.818	526.748	404.692	438.469	322.052	351.607	333.151
NPY	Npy	ENSMUSG00000029819	864.116	0.623395	1.5405	0.0026853	0.448904	1089.29	1300.72	1117.53	684.216	915.177	761.782	483.448	560.765
S100A6	S100a6	ENSMUSG00000001025	325.115	0.652336	1.57171	0.00268597	0.448904	423.092	596.424	286.868	283.604	287.094	297.313	199.092	227.432
SDK2	Sdk2	ENSMUSG00000041592	1394.53	0.465972	1.38125	0.002849	0.468081	1862.44	1474.17	1995.05	1141.09	1268.96	1102.14	1150.57	1161.85
ETNPPL	Etnppl	ENSMUSG00000019232	1392.45	-0.493571	-1.40793	0.00287797	0.468868	809.59	1058.28	1353.48	1402.22	1534.28	1526.58	1489.41	1965.75
CACHD1	Cachd1	ENSMUSG00000028532	1051.79	-0.432495	-1.34957	0.00290538	0.468883	826.336	725.294	1066.65	963.051	969.179	1285.7	1373.65	1204.49
DCLRE1A	Dclre1a	ENSMUSG00000025077	180.229	-0.62	-1.53687	0.00292644	0.468883	94.7817	128.478	164.214	179.09	242.231	175.82	171.657	285.557
GIMAP4	Gimap4	ENSMUSG00000054435	6.12847	1.49368	2.81606	0.00307854	0.481949	7.15807	9.09376	6.51059	13.728	3.30174	3.49647	2.90951	2.82966
LRIF1	Lrif1	ENSMUSG00000056260	368.083	0.537688	1.45164	0.00309236	0.481949	363.416	612.618	340.204	427.637	318.114	233.543	317.669	331.465
SPTLC2	Sptlc2	ENSMUSG00000021036	949.554	-0.449254	-1.36533	0.00314128	0.483334	559.227	937.039	848.909	865.916	1099.36	1014.52	1020.76	1250.7
CCKBR	Cckbr	ENSMUSG00000030898	1419.87	0.308133	1.2381	0.0032034	0.48901	1765.44	1623.25	1482.44	1413.63	1385.73	1266.67	1185.52	1236.32
PPP1R42	Ppp1r42	ENSMUSG00000025916	11.6214	1.32878	2.51191	0.00323041	0.489281	10.2662	20.9719	7.3622	27.7699	10.2603	5.2341	6.95458	4.15193
SVIL	Svil	ENSMUSG00000024236	507.968	-0.403101	-1.32235	0.00349788	0.508692	483.07	369.769	464.988	432.314	479.316	523.632	641.096	669.556
CAP1	Cap1	ENSMUSG00000028656	6712.72	0.276103	1.21092	0.00356243	0.508692	7290.19	7877.66	7780.81	6463.71	6413.85	6183.84	5818.32	5873.37
GSG1L	Gsg1l	ENSMUSG00000046182	2392.1	0.372808	1.29487	0.00360726	0.508692	2971.53	2382.28	3167.9	2276.43	2335.8	2056.83	1899.44	2046.59
PRSS22	Prss22	ENSMUSG00000045027	12.7206	1.09395	2.13457	0.00361811	0.508692	17.2026	13.2058	23.373	15.378	11.5217	10.7911	4.80445	5.48838
MPO	Mpo	ENSMUSG00000009350	5.58516	1.71283	3.27803	0.0036547	0.508692	2.32757	8.10005	15.5482	8.69975	2.18781	2.58539	1.41037	3.82216
OBSCN	Obscn	ENSMUSG00000061462	273.444	0.664991	1.58556	0.00366072	0.508692	411.553	466.819	241.63	223.576	266.804	225.6	151.267	200.305
FERMT1	Fermt1	ENSMUSG00000027356	21.4417	-0.91864	-1.89033	0.00367065	0.508692	16.1029	12.4185	21.2384	9.43339	36.4276	19.994	34.0501	21.869
PRSS16	Prss16	ENSMUSG00000006179	21.4662	-0.940737	-1.91951	0.00369968	0.508692	18.049	16.5749	6.99971	16.8976	34.2927	35.9196	25.0465	17.9495
BHLHA9	Bhlha9	ENSMUSG00000044243	44.7919	0.584304	1.49932	0.00376828	0.514476	60.2342	60.5793	44.2002	50.1858	41.1523	34.4471	32.9816	34.5548
PDCD10	Pdcd10	ENSMUSG00000027835	1093.42	0.470434	1.38553	0.00384501	0.520219	1260.91	1766.54	968.144	1085.34	929.879	907.506	969.33	859.731
ITPR2	Itpr2	ENSMUSG00000030287	884.53	-0.361041	-1.28435	0.00386401	0.520219	690.268	718.301	830.997	855.06	923.868	957.373	901.979	1198.39
SEMA4A	Sema4a	ENSMUSG00000028064	1833.56	0.468022	1.38321	0.00397503	0.528925	1906.72	1946.56	2924.62	1734.9	1745.76	1674.18	1415.11	1320.59
GPR161	Gpr161	ENSMUSG00000040836	669.407	-0.297107	-1.22868	0.0039858	0.528925	646.091	545.957	607.227	604.561	809.869	677.602	750.388	713.557
RBM20	Rbm20	ENSMUSG00000043639	165.505	-0.486082	-1.40064	0.00401052	0.528925	161.553	132.361	125.143	132.415	151.65	235.861	223.969	161.087
GJC1	Gjc1	ENSMUSG00000034520	123.916	-0.517736	-1.43171	0.00406062	0.531914	119.537	80.8003	104.77	102.861	140.707	108.906	185.725	148.024
DAW1	Daw1	ENSMUSG00000053161	12.3909	1.0037	2.00513	0.00416949	0.542509	14.3404	16.0533	19.7881	15.8096	5.05625	8.80782	9.83927	9.43264
ARHGAP15	Arhgap15	ENSMUSG00000049744	205.588	0.695365	1.61929	0.00444705	0.568495	222.868	423.429	200.429	170.235	200.34	114.56	157.288	155.558
OPRD1	Oprd1	ENSMUSG00000050511	513.169	0.388509	1.30904	0.00445114	0.568495	643.109	478.853	684.803	521.218	505.43	422.718	438.641	410.582
SLITRK5	Slitrk5	ENSMUSG00000033214	1516.96	0.242355	1.18292	0.00452871	0.568495	1694.14	1565.48	1659.01	1658.38	1481.26	1298.21	1391.26	1387.94
XAF1	Xaf1	ENSMUSG00000040483	94.4938	0.560222	1.4745	0.00459119	0.568495	88.663	138.885	103.445	118.415	88.0323	85.7124	51.757	81.0409
GCKR	Gckr	ENSMUSG00000059434	20.1071	-1.31475	-2.4876	0.00463038	0.568495	4.02276	7.44931	28.4916	7.18815	14.9661	24.8045	44.2111	29.7234
ANTXR2	Antxr2	ENSMUSG00000029338	50.333	-0.665892	-1.58655	0.00467555	0.570094	37.3797	36.712	39.9157	39.18	44.4239	98.1347	55.5422	51.3758
CEACAM1	Ceacam2	ENSMUSG00000054385	11.8163	-1.13305	-2.19322	0.0047973	0.576486	4.12202	8.51421	9.98696	6.42122	11.2127	21.5159	10.4927	22.2645
DAB2	Dab2	ENSMUSG00000022150	346.043	-0.397915	-1.3176	0.00481718	0.576486	259.534	240.954	341.157	351.988	413.838	372.337	372.928	415.606
TMEM114	Tmem114	ENSMUSG00000022715	55.9667	0.602906	1.51877	0.0049292	0.582698	68.3893	91.7724	58.3409	51.8317	42.5964	50.722	48.4724	35.6082
LBHD1	Lbhd1	ENSMUSG00000096740	108.911	-0.649074	-1.56816	0.00505275	0.582923	83.4243	90.2102	71.4788	92.4779	220.538	110	101.35	101.805
SMPD5	Smpd5	ENSMUSG00000071724	7.63308	1.34054	2.53245	0.00522539	0.582923	19.6079	6.44382	7.63089	10.4485	3.72569	3.24847	3.56655	6.39289
CENPF	Cenpf	ENSMUSG00000026605	23.8218	1.29258	2.44966	0.00524257	0.582923	45.69	10.9122	13.1407	68.8949	18.6828	8.39834	12.9106	11.9449
FGR	Fgr	ENSMUSG00000028874	8.82749	-1.66475	-3.17058	0.0053808	0.582923	4.00967	2.33885	5.55871	3.4705	2.86702	35.4993	10.4625	6.41337
EIF3E	Eif3e	ENSMUSG00000022336	1533.14	0.528993	1.44292	0.00539154	0.582923	1431.01	2799.49	1467.72	1546.11	1344.5	1095.59	1317.3	1263.41
PRDM16	Prdm16	ENSMUSG00000039410	538.955	0.502787	1.41695	0.00539905	0.582923	761.393	612.808	431.662	723.115	421.955	531.158	490.09	339.46
SPG21	Spg21	ENSMUSG00000032388	883.695	0.341117	1.26674	0.00542466	0.582923	1137.86	1006.47	918.519	888.733	766.512	907.654	765.111	678.704
PCSK9	Pcsk9	ENSMUSG00000044254	134.115	0.707684	1.63318	0.00542726	0.582923	193.412	264.522	107.956	99.9018	106.473	118.837	89.7773	92.0403
RTN4RL1	Rtn4rl1	ENSMUSG00000045287	2638.98	0.365862	1.28865	0.00544071	0.582923	3107.99	3102.17	3409.84	2267.67	2099.97	2545.68	2375.97	2202.55
EMC2	Emc2	ENSMUSG00000022337	1197.8	0.564046	1.47841	0.0054435	0.582923	1111.76	2146.1	1208.05	1250	1127.84	678.217	1035.99	1024.45
CDH23	Cdh23	ENSMUSG00000012819	263.503	0.557055	1.47126	0.0054879	0.582923	235.862	435.232	364.108	221.01	177.355	237.742	236.558	200.155
RNF43	Rnf43	ENSMUSG00000034177	110.34	-0.487498	-1.40201	0.00552284	0.582923	111.273	100.797	74.0673	82.4907	140.849	148.931	123.828	100.48
IGFBP4	Igfbp4	ENSMUSG00000017493	2160.14	0.438245	1.35496	0.00552355	0.582923	2868.77	3123.33	2194.56	1756.99	1786.55	1951.6	1813.63	1785.67
SH2D5	Sh2d5	ENSMUSG00000045349	3386.85	0.318853	1.24734	0.00553365	0.582923	3996.4	4053.48	3602.54	3386.05	3478.68	3167.08	2711.15	2699.4
GABRR2	Gabrr2	ENSMUSG00000023267	46.0598	-0.67463	-1.59619	0.00566654	0.582923	25.2051	28.7743	42.4766	45.0121	65.5872	63.9046	38.1007	59.418
TMEM144	Tmem144	ENSMUSG00000027956	273.273	-0.435762	-1.35263	0.00566776	0.582923	211.751	184.055	242.968	288.93	274.444	307.357	296.112	380.57
MRPL33	Mrpl33	ENSMUSG00000106918	483.209	0.557947	1.47217	0.0056828	0.582923	481.773	924.19	448.89	447.799	392.096	399.08	399.117	372.729
SNRPB2	Snrpb2	ENSMUSG00000008333	470.779	0.545348	1.45937	0.00574478	0.586179	360.787	792.369	567.933	513.312	424.191	296.093	412.794	398.75
LPAR2	Lpar2	ENSMUSG00000031861	53.7353	0.530596	1.44453	0.00592254	0.596038	46.7807	73.1323	68.597	65.6357	45.0877	40.5073	47.5625	42.5795
LAG3	Lag3	ENSMUSG00000030124	174.227	0.612815	1.52924	0.00595123	0.596038	249.475	274.422	193.944	125.718	157.513	155.101	144.798	92.845
KRT77	Krt77	ENSMUSG00000067594	241.319	0.435097	1.352	0.00595194	0.596038	284.185	270.253	250.169	305.607	271.209	202.996	183.099	163.035
PLCXD1	Plcxd1	ENSMUSG00000064247	802.319	0.347393	1.27226	0.00596461	0.596038	953.92	1053.13	771.38	815.766	690.815	805.502	679.005	649.037
ABCC3	Abcc3	ENSMUSG00000020865	87.997	0.584169	1.49918	0.00599512	0.596038	102.029	103.467	124.678	92.2322	99.8235	56.5871	78.1812	46.9781
MCHR1	Mchr1	ENSMUSG00000050164	494.284	0.303364	1.23402	0.00619198	0.610855	597.009	517.07	586.266	484.519	483.247	435.572	421.269	429.32
CCDC24	Ccdc24	ENSMUSG00000078588	74.7313	0.824871	1.77138	0.00620718	0.610855	73.9082	167.592	59.4586	82.1963	44.1421	70.1861	69.5248	30.842
B3GNT7	B3gnt7	ENSMUSG00000079445	44.6849	0.635252	1.55321	0.00623912	0.610898	56.3922	73.784	43.9876	43.1389	45.2586	31.7432	28.8466	34.3283
ALDH3A1	Aldh3a1	ENSMUSG00000019102	40.2285	0.657076	1.57688	0.00629697	0.612389	69.8711	48.0554	40.7508	39.197	22.8566	33.6132	37.06	30.4238
UQCRB	Uqcrb	ENSMUSG00000021520	1558.86	0.606033	1.52207	0.00634897	0.612389	1749.29	3083.57	1304.94	1388.81	1070.2	1105.92	1497.92	1270.18
HKDC1	Hkdc1	ENSMUSG00000020080	249.459	0.463583	1.37896	0.00638069	0.612389	280.943	309.952	334.059	231.384	259.446	224.621	153.034	202.229
ULBP2	Ulbp1	ENSMUSG00000079685	9.12748	1.75549	3.37642	0.00650195	0.620952	21.0064	1.82054	31.7932	3.24002	4.51614	4.65372	2.79161	3.1982
TMA7	Tma7	ENSMUSG00000091537	1593.3	0.496157	1.41045	0.00662953	0.630032	1803.16	2779.27	1385.15	1490.91	1411.81	1289.27	1350.82	1235.99
DHTKD1	Dhtkd1	ENSMUSG00000025815	262.188	-0.535824	-1.44977	0.00678378	0.63824	153.435	273.788	211.311	217.675	425.917	258.926	238.16	318.293
CTXND1	Gm2115	ENSMUSG00000097789	1024.65	-0.321555	-1.24968	0.00683987	0.63824	844.224	761.564	978.159	1058.46	1070.51	1138.02	1210.64	1135.63
PCDHGC5	Pcdhgc5	ENSMUSG00000102543	4910.39	0.396065	1.31591	0.00694538	0.6401	5944.5	6680.9	4987.1	4707.73	5056.89	4454.2	3362.82	4088.98
MYOF	Myof	ENSMUSG00000048612	199.753	-0.523433	-1.43737	0.00696658	0.6401	174.15	130.389	211.072	138.155	187.341	266.192	188.751	301.97
PON2	Pon2	ENSMUSG00000032667	951.011	-0.406142	-1.32514	0.00703631	0.640706	698.372	658.076	891.767	1022.63	1230.95	925.11	1055.2	1125.97
LPAR5	Lpar5	ENSMUSG00000067714	11.1177	1.09762	2.14001	0.00705103	0.640706	18.7883	21.5927	9.24893	11.9106	5.15052	9.28555	8.72425	4.24056
DDX60	Ddx60	ENSMUSG00000037921	16.5667	1.43468	2.70322	0.00707232	0.640706	11.2663	8.41796	11.4713	69.4752	13.3033	5.14872	6.72676	6.72435
ACOX2	Acox2	ENSMUSG00000021751	9.56205	1.48863	2.80621	0.00712466	0.642446	5.9667	12.272	5.18593	34.492	5.41761	7.42716	3.16577	2.56921
PIN4	Pin4	ENSMUSG00000079480	310.805	0.505799	1.41991	0.00719247	0.645558	265.62	528.879	304.207	359.819	255.755	215.765	274.833	281.564
ADORA2A	Adora2a	ENSMUSG00000020178	1532.14	0.623214	1.5403	0.0072351	0.646391	2059.59	2888.34	1133.17	1351.46	1471.02	1302.41	953.54	1097.6
PIM2	Pim2	ENSMUSG00000031155	1337.05	0.351443	1.27584	0.00745324	0.662826	1728.9	1679.35	1389.58	1199.55	1152.34	1322.14	1133.94	1090.63
NEUROD6	Neurod6	ENSMUSG00000037984	1269.15	0.541548	1.45553	0.00753169	0.666744	1558.81	2117.29	1029.85	1312.92	1391.62	819.068	972.179	951.443
SLC39A8	Slc39a8	ENSMUSG00000053897	88.9876	-0.585667	-1.50073	0.00774225	0.675047	53.1453	47.3445	94.8426	88.3065	103.507	85.4876	115.574	123.693
SERPINC1	Serpinc1	ENSMUSG00000026715	6.03594	1.84705	3.59764	0.00777324	0.675047	15.7558	1.73921	4.08201	16.0409	4.26113	3.52597	0	2.88241
GCK	Gck	ENSMUSG00000041798	81.2834	0.548262	1.46232	0.00792508	0.68286	110.823	92.0874	79.6496	103.372	72.0404	91.1851	49.7097	51.3997
RGS13	Rgs13	ENSMUSG00000051079	7.69413	1.39604	2.63177	0.00799971	0.683218	4.09262	20.9867	11.1109	8.28838	7.64958	2.89356	3.19505	3.33622
EPB41L5	Epb41l5	ENSMUSG00000026383	267.035	-0.370485	-1.29279	0.00808843	0.683331	222.96	192.566	251.968	263.455	316.136	250.312	303.906	334.979
NTSR1	Ntsr1	ENSMUSG00000027568	304.818	0.383541	1.30454	0.00820878	0.683331	387.53	378.123	364.624	250.777	283.812	263.787	251.016	258.874
TXNIP	Txnip	ENSMUSG00000038393	750.66	-0.439641	-1.35627	0.00830567	0.683331	635.334	562.127	673.682	676.937	634.965	788.355	840.943	1192.94
CPA2	Cpa2	ENSMUSG00000071553	43.5753	0.728226	1.6566	0.00831026	0.683331	44.1273	90.1493	35.163	48.4128	30.6818	24.172	38.2469	37.6489
SEC61G	Sec61g	ENSMUSG00000078974	192.105	0.66349	1.58391	0.00831322	0.683331	181.649	373.53	167.388	219.602	148.729	92.7803	207.811	145.352
RPPH1	Rpph1	ENSMUSG00000092837	55.6923	2.20568	4.61293	0.0083983	0.683331	292.071	49.7167	10.7797	13.7176	10.5032	32.967	20.1059	15.6776
SLC38A8	Slc38a8	ENSMUSG00000034224	13.7575	0.940219	1.91882	0.00841849	0.683331	14.7106	28.4875	17.9879	12.1715	9.59128	10.8987	10.2351	5.9775
S100A8	S100a8	ENSMUSG00000056054	21.5199	1.15097	2.22063	0.00846171	0.683331	14.9626	46.973	14.0262	42.4315	3.85005	19.0926	12.6023	18.221
TGFB1I1	Tgfb1i1	ENSMUSG00000030782	337.486	0.413278	1.33171	0.00848005	0.683331	409.591	474.819	357.204	300.645	303.041	343.11	252.006	259.475
PARP3	Parp3	ENSMUSG00000023249	174.899	0.506031	1.42014	0.00851236	0.683331	167.371	198.82	263.679	189.525	147.192	199.037	116.666	116.901
GALR1	Galr1	ENSMUSG00000024553	29.1835	0.625995	1.54328	0.00852885	0.683331	26.7499	38.0284	36.0177	40.7277	21.374	21.6337	27.0698	21.8666
TP53I11	Trp53i11	ENSMUSG00000068735	2747.38	0.303216	1.23389	0.00852974	0.683331	2988.34	3269.25	3385.39	2497.52	2298.33	2532.2	2668.11	2339.92
CDHR4	Cdhr4	ENSMUSG00000032595	71.0888	0.562747	1.47708	0.00876102	0.695826	83.2684	77.2471	110.713	66.9767	53.4679	39.812	68.5551	68.6702
SSC4D	Ssc4d	ENSMUSG00000029699	41.5222	-0.628037	-1.54546	0.00880027	0.695826	25.269	36.6515	23.3213	44.1229	63.7409	39.9278	49.1711	49.9727
B2M	B2m	ENSMUSG00000060802	1733.34	0.509795	1.42385	0.00904209	0.702319	1555.72	3179.82	1586.67	1823.44	1369.82	1623.06	1413.48	1314.71
SERPIND1	Serpind1	ENSMUSG00000022766	114.584	-0.469235	-1.38437	0.00906143	0.702319	87.1231	78.9959	117.255	100.356	100.177	160.936	142.053	129.78
SLA	Sla	ENSMUSG00000022372	250.165	-0.404693	-1.32381	0.00908297	0.702319	205.086	170.758	232.519	252.313	230.158	277.796	297.768	334.923
SUB1	Sub1	ENSMUSG00000022205	3525.53	0.559801	1.47407	0.00922061	0.70631	3396.29	7003.54	3154.93	3251.34	3196.22	2578.21	3030.87	2592.87
TAC1	Tac1	ENSMUSG00000061762	885.613	0.644118	1.56278	0.00925861	0.70631	612.216	1643.43	1046.31	1018.05	942.375	434.411	697.4	690.707
ABLIM2	Ablim2	ENSMUSG00000029095	5681.06	0.258709	1.19641	0.00940991	0.70631	6421.74	6650.37	6145.98	5537.72	5596.77	5369.2	4635.01	5091.69
DOC2A	Doc2a	ENSMUSG00000052301	1317.29	0.367476	1.29009	0.0094333	0.70631	1719.95	1688.72	1303.58	1224.37	962.739	1318.98	1167.8	1152.22
CENPE	Cenpe	ENSMUSG00000045328	31.7939	-1.11659	-2.16834	0.00953814	0.70631	9.68966	25.8102	21.4412	22.0702	77.8437	9.17237	36.9304	51.3938
PACSIN2	Pacsin2	ENSMUSG00000016664	2147.77	-0.288406	-1.22129	0.00960132	0.70631	1893.24	1647.27	2011.97	2182.21	2512.55	2107.56	2422.21	2405.17
UCHL3	Uchl3	ENSMUSG00000022111	511.692	0.348839	1.27354	0.00960497	0.70631	493.47	714.634	527.46	556.785	396.648	442.242	477.217	485.081
VSTM2B	Vstm2b	ENSMUSG00000039257	1219.85	0.304752	1.23521	0.00964209	0.70631	1516.54	1497.42	1240.43	1139.54	1150.57	1122.47	1091.8	1000.05
AMZ1	Amz1	ENSMUSG00000050022	596.953	0.543598	1.4576	0.00974293	0.70631	714.914	1067.11	529.825	520.611	541.815	584.147	440.715	376.487
C1orf196	6330411D24Rik	ENSMUSG00000110067	41.316	-0.98826	-1.98379	0.00975272	0.70631	23.584	40.4557	21.2296	20.8865	20.8153	45.9727	37.7382	119.846
TMEM254	Tmem254b	ENSMUSG00000021867	157.6	0.831593	1.77965	0.00988289	0.712266	307.151	251.518	159.493	89.5687	81.9644	197.165	101.295	72.6442
NPAS3	Npas3	ENSMUSG00000021010	369.256	-0.44099	-1.35754	0.00996452	0.712849	237.524	285.419	354.125	374.4	413.625	319.933	508.261	460.761
OASL2P	Oasl2	ENSMUSG00000029561	87.0165	0.516967	1.43094	0.0102814	0.727883	116.358	88.0736	81.5687	122.497	76.7156	70.0562	50.7247	90.1378
ANKRD63	Ankrd63	ENSMUSG00000078137	1465.95	0.466018	1.38129	0.0102873	0.727883	2115.89	2112.85	1187.95	1386.75	1446.17	1290.44	1052.09	1135.48
DRD4	Drd4	ENSMUSG00000025496	23.675	1.30205	2.46579	0.0104018	0.7291	15.4782	24.4072	88.0118	6.89839	12.113	13.3454	14.3394	14.8067
HAUS7	Haus7	ENSMUSG00000031371	135.919	-0.344707	-1.26989	0.0104173	0.7291	111.308	126.952	118.783	121.303	160.499	163.876	133.747	150.887
SSPO	Sspo	ENSMUSG00000029797	211.323	-0.502888	-1.41705	0.0104836	0.730146	194.493	208.149	189.223	107.873	191.606	247.557	249.09	302.595
IRX2	Irx2	ENSMUSG00000001504	264.768	-0.735324	-1.66477	0.0106513	0.730146	204.386	208.949	163.001	218.677	109.735	436.896	459.739	316.761
MFN1	Mfn1	ENSMUSG00000027668	2681.36	-0.318317	-1.24688	0.0106903	0.730146	2165.31	1990.48	2525.59	2863.79	3101.21	2892.51	2733.99	3177.97
CD68	Cd68	ENSMUSG00000018774	175.717	0.518495	1.43246	0.0106953	0.730146	199.808	237.833	234.116	155.565	210.266	135.143	128.475	104.529
RPL17	Rpl17	ENSMUSG00000062328	6383.76	0.537502	1.45146	0.0107232	0.730146	6904.97	12343.6	5285.29	5703.93	5309.05	5722.02	4967.65	4833.63
RNASET2	Rnaset2b	ENSMUSG00000094724	543.612	-0.264814	-1.20148	0.0110733	0.746477	445.98	487.104	518.877	523.35	622.513	588.16	624.322	538.592
CCNB1	Ccnb1	ENSMUSG00000041431	15.2507	0.882935	1.84412	0.0111192	0.746477	17.2373	16.6122	18.0448	27.1077	8.37065	7.86822	18.1257	8.63934
SLC4A5	Slc4a5	ENSMUSG00000068323	239.912	-0.433474	-1.35048	0.0111499	0.746477	251.039	217.72	200.787	148.96	224.816	270.519	337.984	267.469
GNAT1	Gnat1	ENSMUSG00000034837	8.56692	2.07461	4.21231	0.0112363	0.748585	1.95315	17.6093	3.62314	30.0034	0.462003	8.14254	6.21826	0.523582
EFCAB3	Efcab3	ENSMUSG00000020690	5.07924	-1.96484	-3.90369	0.0113686	0.749806	0	6.35908	2.78003	0	17.3174	5.73245	5.44003	3.00495
MUSK	Musk	ENSMUSG00000057280	22.8609	0.696593	1.62067	0.0114093	0.749806	23.0131	22.7419	36.7867	30.2069	21.1165	19.6242	15.1213	14.2768
DNAH6	Dnah6	ENSMUSG00000052861	176.643	-0.605297	-1.52129	0.0116992	0.76368	95.9048	148.838	163.729	150.502	107.01	249.759	226.141	271.259
RGS10	Rgs10	ENSMUSG00000030844	584.035	0.283074	1.21678	0.0117503	0.76444	563.322	748.867	641.999	609.762	502.543	539.174	548.762	517.848
SSTR3	Sstr3	ENSMUSG00000044933	1017.85	0.41801	1.33608	0.0119345	0.773828	1355.1	1384.44	1169.39	749.433	843.363	923.902	910.496	806.667
PSMA4	Psma4	ENSMUSG00000032301	2171.41	0.41947	1.33744	0.012054	0.778967	2036.88	3631.91	2151.14	2119.22	1882.97	1832.91	1837.74	1878.52
CETN3	Cetn3	ENSMUSG00000021537	902.092	0.421119	1.33897	0.0122545	0.780884	825.937	1439.19	953.46	912.547	870.723	633.502	802.636	778.749
CEP112	Cep112	ENSMUSG00000020728	52.909	0.587271	1.5024	0.01227	0.780884	50.8643	75.33	67.894	59.4306	54.2411	30.9467	30.1068	54.4583
KIAA0355	4931406P16Rik	ENSMUSG00000066571	1505.93	-0.263679	-1.20054	0.012285	0.780884	1257.27	1259.61	1407.79	1548.82	1604.51	1613.64	1546.33	1809.49
HMCN2	Hmcn2	ENSMUSG00000055632	76.4197	0.499658	1.41388	0.0124737	0.789232	82.9652	100.468	114.141	60.6204	69.4602	64.184	65.582	53.9366
ADH1C	Adh1	ENSMUSG00000074207	15.3785	0.786816	1.72526	0.0125615	0.789232	20.4632	16.3559	17.3296	23.8164	9.28944	14.5456	11.7001	9.52782
SPATA1	Spata1	ENSMUSG00000028188	28.3643	0.718994	1.64603	0.0125895	0.789232	18.5025	46.8369	34.8736	40.7385	27.3862	17.8633	15.9192	24.7943
ADAM8	Adam8	ENSMUSG00000025473	151.355	-0.476599	-1.39146	0.0127549	0.789232	120.082	125.316	127.258	130.945	207.757	113.968	155.609	229.907
ZNRD1ASP	Znrd1as	ENSMUSG00000036214	58.9782	0.566438	1.48086	0.0127818	0.789232	60.0465	107.03	57.4569	57.0206	50.3741	39.1187	51.7456	49.0331
RN7SK	Rn7sk	ENSMUSG00000065037	768.424	1.65679	3.15313	0.012888	0.789232	3092.46	1079.27	195.467	300.286	379.043	384.944	456.399	259.526
VPS45	Vps45	ENSMUSG00000015747	1007.99	0.395547	1.31544	0.01292	0.789232	1351.46	1317.84	817.661	1096.13	844.891	1012.73	887.469	735.693
DNAJB6	Dnajb6	ENSMUSG00000029131	4258.93	0.326482	1.25395	0.0129421	0.789232	4489.57	6122.62	4310.52	4032.51	3697.49	3658.23	3758.45	4002.06
TMSB4X	Tmsb4x	ENSMUSG00000049775	12628.9	0.532131	1.44606	0.0130299	0.789232	13417.9	24372.6	10525.3	11412	10759.4	8923.16	12029.7	9590.84
CUX2	Cux2	ENSMUSG00000042589	3171.35	0.286683	1.21983	0.0131637	0.789232	3728.2	3795.31	3582.89	2835.99	3119.08	2895.04	2821.78	2592.48
ESPL1	Espl1	ENSMUSG00000058290	65.2006	1.11156	2.16079	0.01327	0.789232	193.351	109.32	29.547	27.2394	26.8667	61.8705	26.8061	46.6037
VSTM4	Vstm4	ENSMUSG00000050666	163.562	-0.38325	-1.30428	0.0133129	0.789232	166.578	136.406	122.655	143.254	143.961	211.394	198.294	185.956
MT-ND1	mt-Nd1	ENSMUSG00000064341	105580	0.592691	1.50806	0.013354	0.789232	98901.2	221119	94347.5	93503.7	89483.2	62881.7	102174	82232.9
RTN4RL2	Rtn4rl2	ENSMUSG00000050896	813.891	0.370754	1.29303	0.0133827	0.789232	898.605	1111.64	1007.51	653.832	715.857	685.048	775.739	662.901
TRAF6	Traf6	ENSMUSG00000027164	622.657	-0.36716	-1.28981	0.0134482	0.789232	479.42	408.15	678.208	608.365	682.626	732.914	679.345	712.231
NOP10	Nop10	ENSMUSG00000027133	834.782	0.545565	1.45959	0.0134569	0.789232	881.284	1658.03	697.27	726.826	627.329	653.814	766.615	667.092
ACAT2	Acat3	ENSMUSG00000062480	97.2288	-0.444491	-1.36083	0.0135023	0.789232	77.0816	72.1294	72.3488	107.205	119.343	121.683	87.8579	120.182
GBE1	Gbe1	ENSMUSG00000022707	295.224	-0.445555	-1.36184	0.0135033	0.789232	204.437	225.99	292.323	274.454	251.16	293.398	372.613	447.42
C1orf43	4933434E20Rik	ENSMUSG00000118504	246.117	-0.516759	-1.43074	0.0135653	0.789232	124.74	157.896	273.176	252.906	290.782	316.287	313.257	239.891
VIPR1	Vipr1	ENSMUSG00000032528	823.075	0.45956	1.37512	0.0135689	0.789232	884.854	1277.91	960.227	689.452	833.723	730.149	497.332	710.954
TDRD6	Tdrd6	ENSMUSG00000040140	47.0035	-0.72088	-1.64819	0.013609	0.789232	31.9817	21.0074	25.8488	63.3333	76.84	59.9795	45.9534	51.0839
BLOC1S6	Bloc1s6	ENSMUSG00000005804	626.922	0.237466	1.17892	0.0136737	0.789232	709.345	611.693	684.325	708.55	601.145	552.372	568.401	579.545
MT-ND4	mt-Nd4	ENSMUSG00000064363	131141	0.616455	1.5331	0.0137209	0.78934	110961	269324	126046	128628	120843	63159.2	123811	106352
SRL	Srl	ENSMUSG00000022519	238.408	0.359451	1.28294	0.0140455	0.805621	312.73	233.964	214.34	313.108	215.83	215.403	205.276	196.615
TPRKB	Tprkb	ENSMUSG00000054226	1494.43	-0.310095	-1.23979	0.0145878	0.822745	1154.63	1131.08	1485.69	1564.45	1561.24	1733.57	1566.41	1758.36
LYZ	Lyz2	ENSMUSG00000069516	221.802	0.449318	1.36539	0.0145903	0.822745	245.368	330.606	213.778	234.805	213.512	233.784	166.92	135.642
CLEC5A	Clec5a	ENSMUSG00000029915	35.5185	1.00416	2.00578	0.0146124	0.822745	23.8878	100.449	22.3916	42.2112	32.4295	32.6498	17.3784	12.7513
PET117	Pet117	ENSMUSG00000098387	8.05851	6.51863	91.6862	0.0146982	0.822745	41.4103	0	23.0577	0	0	0	0	0
TGM5	Tgm5	ENSMUSG00000053675	10.0503	-1.20331	-2.30268	0.0149034	0.822745	7.59831	4.9255	7.56187	4.38794	3.5655	25.7059	13.489	13.1686
PENK	Penk	ENSMUSG00000045573	6168.1	0.383143	1.30418	0.0149182	0.822745	8485.19	8368.7	5813.55	5262.91	5658.09	5850.11	4734.42	5171.8
NPFFR1	Npffr1	ENSMUSG00000020090	92.1949	0.367293	1.28993	0.0149834	0.822745	116.296	101.732	97.598	100.194	79.3024	90.931	73.7844	77.722
SLC16A3	Slc16a3	ENSMUSG00000025161	118.113	0.579807	1.49465	0.0150712	0.822745	155.693	206.97	119.623	83.872	125.026	80.1981	79.2439	94.2765
BLNK	Blnk	ENSMUSG00000061132	130.501	0.772547	1.70828	0.0150949	0.822745	135.144	91.744	339.983	91.4057	115.719	91.1641	96.7368	82.1104
MED12	Med12	ENSMUSG00000079487	1901.31	-0.305144	-1.23554	0.0151109	0.822745	1760.3	1438.09	1900.33	1704.86	2465.94	2182.01	1850.39	1908.59
TRIB3	Trib3	ENSMUSG00000032715	26.4357	0.760599	1.69419	0.0151474	0.822745	53.0612	33.2713	23.5401	24.2907	14.353	28.5582	21.0561	13.3553
ECEL1	Ecel1	ENSMUSG00000026247	1225.94	0.447224	1.36341	0.0151504	0.822745	1567.31	1751.22	1466.67	872.819	1055.79	1251.39	898.701	943.657
KL	Kl	ENSMUSG00000058488	1039.74	-0.318371	-1.24692	0.0153254	0.824323	1036.25	817.163	1001.95	847.838	949.568	1207.24	1344.59	1113.29
RPS25	Rps25	ENSMUSG00000009927	4526.69	0.557733	1.47195	0.0154398	0.824323	5449.37	8979.21	3446.15	3689.6	3449.34	4094.46	3789.35	3316.01
VIL1	Vil1	ENSMUSG00000026175	17.93	0.750554	1.68244	0.0154607	0.824323	24.5987	21.6382	26.2508	17.0049	14.2816	15.6743	8.26832	15.7232
RDH11	Rdh11	ENSMUSG00000066441	673.217	-0.381484	-1.30268	0.0154753	0.824323	493.743	444.122	671.646	727.805	785.77	691.693	715.271	855.69
EPOR	Epor	ENSMUSG00000006235	243.404	0.409647	1.32836	0.0155861	0.824323	293.153	364.301	248.255	205.814	225.194	225.053	208.702	176.763
ITGA11	Itga11	ENSMUSG00000032243	96.493	0.681256	1.60354	0.0155868	0.824323	76.4226	88.4121	224.044	85.9397	85.8365	62.0385	70.9946	78.2566
RAB11FIP1	Rab11fip1	ENSMUSG00000031488	133.184	-0.386588	-1.3073	0.0156447	0.824323	89.9716	124.083	140.973	106.003	154.765	130.209	151.944	167.521
EBI3	Ebi3	ENSMUSG00000003206	17.4992	0.730963	1.65975	0.0156471	0.824323	26.5285	24.3705	18.7428	18.2225	15.3367	9.8637	16.0245	10.9044
ARPC3	Arpc3	ENSMUSG00000029465	2730.95	0.522881	1.43682	0.0157345	0.824848	3292.6	5155.96	2214.57	2219.32	2307.11	2504.06	2116.44	2037.53
ISLR2	Islr2	ENSMUSG00000051243	2718.93	0.444446	1.36079	0.0157422	0.824848	3256.07	4535.65	2634.28	2112	2449.86	2142.63	2268.89	2352.07
LDHA	Ldha	ENSMUSG00000063229	8028.27	0.3203	1.24859	0.0158529	0.826181	11054.8	9261.08	7942.79	7406.3	6848.99	8043.21	7033.13	6635.8
RORC	Rorc	ENSMUSG00000028150	201.798	-0.550249	-1.46434	0.0159693	0.828975	145.255	163.29	176.506	169.603	118.126	332.984	242.469	266.15
ZFP90	Zfp90	ENSMUSG00000031907	330.626	-0.285143	-1.21853	0.0160692	0.828975	259.934	290.687	324.821	315.145	406.752	362.566	341.222	343.881
MLF1	Mlf1	ENSMUSG00000048416	36.1915	0.707933	1.63346	0.0160775	0.828975	32.0714	77.6919	31.4351	38.3979	21.3365	27.7321	34.1877	26.6794
KLF10	Klf10	ENSMUSG00000037465	588.443	0.50018	1.41439	0.0161791	0.831021	621.411	506.743	1073.69	555.696	587.341	473.71	501.998	386.957
SLC30A2	Slc30a2	ENSMUSG00000028836	89.9765	0.425306	1.34286	0.0162029	0.831021	126.766	99.8475	82.6103	104.039	88.8317	62.6856	71.5694	83.4621
MYH15	Myh15	ENSMUSG00000092009	29.7842	0.656798	1.57658	0.0163117	0.834392	24.7981	36.9368	50.5411	33.1658	32.2923	16.8763	23.1875	20.4759
MT-CO3	mt-Co3	ENSMUSG00000064358	80939.5	0.636773	1.55485	0.0165569	0.838093	104600	152835	99376.5	37258.7	66038.5	57204	70299.6	59903.2
VILL	Vill	ENSMUSG00000038775	202.066	0.450577	1.36659	0.0166134	0.83876	291.082	277.981	197.434	168.98	211.888	171.243	158.711	139.208
GTF2F2	Gtf2f2	ENSMUSG00000067995	267.456	0.42476	1.34235	0.0168056	0.844278	235.21	440.526	295.24	254.51	236.616	230.038	208.917	238.588
C9orf85	1110059E24Rik	ENSMUSG00000035171	506.421	0.471239	1.3863	0.0168098	0.844278	423.963	856.441	531.942	541.064	398.709	324.095	508.594	466.564
RBM19	Rbm19	ENSMUSG00000029594	499.283	0.458673	1.37428	0.0169825	0.848614	776.913	488.892	683.474	365.975	428.038	437.22	447.825	365.926
LGALS4	Lgals4	ENSMUSG00000053964	69.351	-0.413957	-1.33234	0.0170493	0.849706	56.2778	60.8124	58.7693	61.2181	72.7276	95.2625	66.5449	83.1959
CRIP2	Crip2	ENSMUSG00000006356	2691.33	0.396455	1.31627	0.0171271	0.851391	3502.71	3892.62	2468.18	2372.44	2608.65	2585.41	2131.18	1969.45
TRH	Trh	ENSMUSG00000005892	258.108	0.435211	1.35211	0.0172183	0.85372	363.988	325.953	236.587	261.27	297.527	215.162	179.593	184.783
RAD51C	Rad51c	ENSMUSG00000007646	103.407	-0.548836	-1.46291	0.0173063	0.85372	43.553	80.9425	113.515	97.4728	111.561	102.747	137.146	140.32
MEIG1	Meig1	ENSMUSG00000026650	36.706	0.85205	1.80506	0.0173359	0.85372	34.8327	97.2383	24.0232	33.2704	24.5294	17.9045	33.3986	28.4514
CFAP157	Cfap157	ENSMUSG00000038987	23.0421	0.918413	1.89003	0.0174097	0.854488	38.2502	10.9309	40.9255	31.2874	9.86718	26.8724	14.2248	11.9781
BUB1B	Bub1b	ENSMUSG00000040084	114.86	-0.790076	-1.72916	0.0176139	0.856763	88.8104	36.8009	44.3544	166.779	143.943	123.129	124.706	190.361
C1D	C1d	ENSMUSG00000000581	930.341	0.484485	1.39909	0.0176651	0.856763	825.355	1662.61	911.769	940.97	730.391	591.521	931.1	849.012
COL3A1	Col3a1	ENSMUSG00000026043	222.988	0.488875	1.40335	0.0176948	0.856763	184.908	207.366	280.081	370.675	169.622	214.206	214.86	142.185
CFAP161	Cfap161	ENSMUSG00000011154	35.3435	0.690914	1.61431	0.0178217	0.856763	30.124	74.3754	33.6684	36.0733	24.9567	36.3025	23.7776	23.4702
NID1	Nid1	ENSMUSG00000005397	427.71	-0.32008	-1.2484	0.0178353	0.856763	374.221	313.806	434.673	398.458	391.068	509.004	483.171	517.282
MYCT1	Myct1	ENSMUSG00000046916	11.1988	0.88125	1.84197	0.0178954	0.856763	21.6172	13.5995	12.9364	10.2641	6.75252	8.88301	7.92133	7.61622
TRPV3	Trpv3	ENSMUSG00000043029	34.2329	-0.717782	-1.64465	0.0179209	0.856763	16.2303	18.7847	33.2747	34.6664	65.6097	28.7063	43.9903	32.6011
GAS2L3	Gas2l3	ENSMUSG00000074802	65.789	-0.634654	-1.55257	0.017938	0.856763	31.6022	50.4806	66.5019	54.5455	46.6835	118.833	92.4399	65.225
SLC25A48	Slc25a48	ENSMUSG00000021509	12.7747	1.03292	2.04616	0.0179422	0.856763	21.4726	25.9833	7.40846	14.1799	4.75822	12.8363	11.2023	4.35682
EHMT1	Ehmt1	ENSMUSG00000036893	1119.94	-0.332346	-1.25906	0.0181587	0.861729	868.076	817.568	1124.62	1154.67	1284.64	1040.26	1385.19	1284.49
KLF3	Klf3	ENSMUSG00000029178	788.911	-0.325088	-1.25274	0.0181655	0.861729	578.535	623.584	779.689	818.591	873.775	744.644	973.807	918.665
KCND1	Kcnd1	ENSMUSG00000009731	442.331	0.251907	1.19078	0.0181796	0.861729	485.67	532.228	429.109	477.244	403.859	427.865	400.403	382.266
FNDC9	Fndc9	ENSMUSG00000048721	133.379	0.656454	1.5762	0.018336	0.861772	100.039	105.686	289.528	156.728	134.983	86.1691	82.0001	111.898
BGLAP	Bglap3	ENSMUSG00000074489	30.3771	-0.70416	-1.6292	0.0183453	0.861772	14.8089	36.7354	15.9	26.5021	48.0312	29.3605	27.4644	44.2146
NLRX1	Nlrx1	ENSMUSG00000032109	350.311	0.479784	1.39454	0.0183537	0.861772	475.208	576.493	262.55	318.761	271.649	329.372	303.059	265.396
ENKUR	Enkur	ENSMUSG00000026679	56.3661	0.609372	1.5256	0.0183669	0.861772	49.6013	110.018	51.3376	61.0845	57.1063	34.6069	39.0001	48.1737
SMOC2	Smoc2	ENSMUSG00000023886	407.03	0.258645	1.19635	0.0184651	0.861772	475.74	435.199	469.353	394.539	397.055	363.461	380.17	340.724
NOP14	Nop14	ENSMUSG00000036693	596.312	0.27015	1.20593	0.0184933	0.861772	548.674	760.72	662.365	634.641	531.665	531.975	552.581	547.873
ZFPM1	Zfpm1	ENSMUSG00000049577	1419.07	0.54347	1.45747	0.0185403	0.861772	2280.4	2307.24	1175.13	970.974	975.296	1277.89	1285.56	1080.04
SH3TC1	Sh3tc1	ENSMUSG00000036553	87.5653	0.537007	1.45096	0.0185848	0.861772	96.3788	112.883	65.2593	142.672	66.8077	86.6325	79.9621	49.9269
ZNF559-ZNF177	Zfp931	ENSMUSG00000078861	463.037	0.411577	1.33014	0.0186264	0.861772	480.861	733.057	417.019	484.252	347.931	344.585	477.545	419.047
WNT10A	Wnt10a	ENSMUSG00000026167	174.83	0.363843	1.28685	0.0187837	0.861772	207.098	175.074	247.518	157.39	140.81	163.489	152.168	155.089
LINGO1	Lingo1	ENSMUSG00000049556	9075.51	0.30157	1.23249	0.0187845	0.861772	10639.5	11425.5	10506.9	7510.79	7884.14	8657.84	8006.04	7973.26
NFATC3	Nfatc3	ENSMUSG00000031902	443.195	-0.344592	-1.26979	0.0188313	0.861772	319.521	320.254	467.818	452.727	451.895	488.484	510.781	534.082
FAT4	Fat4	ENSMUSG00000046743	588.311	-0.231195	-1.17381	0.0188799	0.861772	533.294	521.88	516.835	592.887	677.634	598.331	639.322	626.302
DYNLL1	Dynll1	ENSMUSG00000009013	6163.1	0.444822	1.36115	0.0189789	0.861772	7318.1	10610.6	5019.37	5475.4	5082.91	5241.28	5620.17	4937.04
ERMAP	Ermap	ENSMUSG00000028644	12.328	-0.951925	-1.93445	0.0189806	0.861772	9.57986	7.40661	13.0446	3.64257	24.1599	13.9638	10.468	16.3584
ARHGAP25	Arhgap25	ENSMUSG00000030047	168.258	0.461455	1.37693	0.0191063	0.86362	207.914	146.973	178.885	245.45	172.654	165.147	97.4204	131.624
NUP160	Nup160	ENSMUSG00000051329	366.716	-0.426579	-1.34404	0.019297	0.86362	228.262	296.688	287.643	437.746	437.244	332.722	487.471	425.954
POLB	Polb	ENSMUSG00000031536	1188.89	0.327227	1.2546	0.0194147	0.86362	1244.15	1728.53	1130.53	1189.62	942.062	1130.55	1068.53	1077.15
PPFIBP2	Ppfibp2	ENSMUSG00000036528	357.738	-0.386558	-1.30727	0.0194251	0.86362	278.725	229.597	371.554	359.083	337.401	446.735	375.158	463.653
NUDT14	Nudt14	ENSMUSG00000002804	240.189	0.442674	1.35912	0.0194336	0.86362	339.628	345.791	195.485	227.483	189.56	224.045	233.816	165.706
ACTR10	Actr10	ENSMUSG00000021076	2971.37	0.490568	1.405	0.0194484	0.86362	3017.28	5606.65	2775.14	2490.23	2058.19	2521.56	2857.8	2444.07
SPI1	Spi1	ENSMUSG00000002111	111.301	0.58467	1.4997	0.0195008	0.86362	160.258	202.505	72.0739	100.637	83.7744	104.556	86.2058	80.3991
DNAJB1	Dnajb1	ENSMUSG00000005483	1909.57	-0.214763	-1.16051	0.0195815	0.864755	1810.88	1779.94	1633.63	1847.45	1986.25	1923.81	2248.36	2046.27
PM20D1	Pm20d1	ENSMUSG00000042251	85.7717	-0.581961	-1.49688	0.0197116	0.868519	72.3889	56.7288	52.1689	92.5459	57.5051	119.383	95.6266	139.827
PPP1R3B	Ppp1r3b	ENSMUSG00000046794	59.7918	-0.433975	-1.35095	0.0197944	0.87005	36.6898	55.6164	57.3047	53.1025	67.2077	61.0725	75.6682	71.6726
LHFPL2	Lhfpl2	ENSMUSG00000045312	655.87	-0.328702	-1.25588	0.0200239	0.874334	617.588	475.426	637.312	595.614	565.361	797.868	816.683	741.109
BST2	Bst2	ENSMUSG00000046718	96.6964	0.440528	1.3571	0.0201525	0.876136	104.175	144.324	79.391	117.76	74.497	93.9405	87.7626	71.7205
SH3BP1	Sh3bp1	ENSMUSG00000022436	754.878	0.331465	1.25829	0.0201581	0.876136	875.694	1011.85	854.493	622.925	691.183	728.843	609.412	644.619
MTRR	Mtrr	ENSMUSG00000034617	374.345	-0.283451	-1.2171	0.0203098	0.876136	387.62	288.778	330.162	345.131	366.611	405.433	433.455	437.567
CEBPZOS	Cebpzos	ENSMUSG00000062691	348.689	0.468791	1.38395	0.0203348	0.876136	407.131	611.498	278.757	322.321	270.306	325.588	311.989	261.92
MIS18BP1	Mis18bp1	ENSMUSG00000047534	13.0473	-1.00122	-2.0017	0.0203511	0.876136	17.6834	4.43623	4.53748	11.1666	12.1977	18.4267	14.3053	21.6248
UBAP1L	Ubap1l	ENSMUSG00000086228	230.977	-0.43026	-1.34748	0.0203758	0.876136	191.927	133.439	237.014	224.711	198.925	283.029	265.328	313.444
HPSE	Hpse	ENSMUSG00000035273	29.308	0.583163	1.49813	0.0204608	0.876136	46.1133	26.9556	38.0447	29.9674	29.4056	19.8784	22.3204	21.7787
NDOR1	Ndor1	ENSMUSG00000115018	186.934	-0.400037	-1.31954	0.0204717	0.876136	192.831	143.823	149.568	158.887	270.117	181.454	163.217	235.575
AIF1	Aif1	ENSMUSG00000024397	79.4482	0.554602	1.46876	0.020472	0.876136	73.6001	136.677	95.3191	71.8957	80.2987	78.9029	55.7891	43.1031
GPR34	Gpr34	ENSMUSG00000040229	243.645	0.561109	1.4754	0.0206595	0.878127	223.532	473.932	225.748	238.755	259.799	146.983	225.628	154.782
INMT	Inmt	ENSMUSG00000003477	48.6679	0.690238	1.61355	0.0207009	0.878127	66.3835	81.4696	38.1862	54.5653	57.915	44.2157	27.1081	19.4995
STBD1	Stbd1	ENSMUSG00000047963	33.9273	-0.635273	-1.55323	0.0207449	0.878127	25.7202	25.8693	19.5545	34.8362	42.5154	26.7439	35.1053	61.0734
PRDM6	Prdm6	ENSMUSG00000069378	28.937	-0.617239	-1.53394	0.0208724	0.87968	36.4707	23.8573	15.6348	18.1831	33.2667	41.4758	32.7143	29.8935
MT-CYB	mt-Cytb	ENSMUSG00000064370	156588	0.645445	1.56422	0.0210789	0.884641	106227	353273	149662	155013	148659	76697	141067	122110
PEAK1	Peak1	ENSMUSG00000074305	1969.49	-0.303296	-1.23396	0.0210979	0.884641	1543.45	1468.56	2050.69	1988.45	1948.18	2387.96	2098.97	2269.64
CLDN2	Cldn2	ENSMUSG00000047230	102.167	-0.328638	-1.25583	0.021127	0.884641	94.4929	83.8448	98.0397	86.014	106.53	115.27	112.971	120.174
TPM1	Tpm1	ENSMUSG00000032366	5391.59	0.276923	1.21161	0.0212118	0.886209	6189.56	5609.73	6829.03	5001.64	5283.77	5294.96	4515.59	4408.42
PDE2A	Pde2a	ENSMUSG00000110195	12670.3	0.30655	1.23675	0.0213673	0.88704	14848.9	15449.6	13612.6	12134.8	14063.9	11355.4	9531.58	10365.8
FKBP3	Fkbp3	ENSMUSG00000020949	2932.86	0.430788	1.34797	0.0215381	0.891926	2617.38	4999.71	2906.37	2946.25	2720.47	1950.95	2544.1	2777.62
PCDHGA9	Pcdhga9	ENSMUSG00000102440	503.616	0.419184	1.33717	0.0217137	0.891926	637.23	765.811	438.255	464.842	377.937	497.044	494.259	353.552
UTP14C	Utp14b	ENSMUSG00000079470	349.042	-0.411028	-1.32963	0.0217205	0.891926	217.42	261.798	325.056	392.598	384.991	324.079	396.286	490.109
PCDHA9	Pcdha8	ENSMUSG00000103800	41.589	0.587674	1.50282	0.0217968	0.891926	61.8382	34.129	51.8401	52.8496	26.9522	26.5931	50.1406	28.369
DNAJC15	Dnajc15	ENSMUSG00000022013	1735.15	0.482066	1.39674	0.0218274	0.891926	1771.95	3329.28	1492.43	1500.09	1312.7	1444.42	1511.87	1518.48
RPL11	Rpl11	ENSMUSG00000059291	4315.12	0.324765	1.25246	0.0219933	0.891926	4677.76	6238.65	3985.58	4292.89	3854.26	4331.72	3504.01	3636.07
TTLL11	Ttll11	ENSMUSG00000026885	1025.57	0.230011	1.17284	0.0220185	0.891926	1148.92	1155.46	1163.74	960.968	1000.16	955.568	928.589	891.161
IER5	Ier5	ENSMUSG00000056708	2254.49	0.244468	1.18466	0.0220497	0.891926	2730.49	2455.39	2517.22	2078.5	2078.33	2210.15	2059.55	1906.32
THBS4	Thbs4	ENSMUSG00000021702	309.755	0.513728	1.42773	0.0221452	0.891926	511.324	461.28	217.713	268.107	300.617	218.535	252.952	247.511
FAM92A	Fam92a	ENSMUSG00000028218	1189.87	0.408916	1.32769	0.0222256	0.891926	1199.18	1981.53	1080.02	1168.88	1029.85	844.752	1151.86	1062.85
OVGP1	Ovgp1	ENSMUSG00000074340	137.384	-0.436265	-1.3531	0.0222518	0.891926	89.3021	81.3873	143.454	151.596	158.765	149.733	158.439	166.4
HNMT	Hnmt	ENSMUSG00000026986	395.732	0.526627	1.44056	0.0222835	0.891926	330.531	718.889	392.017	426.839	416.885	206.034	330.902	343.76
COPS2	Cops2	ENSMUSG00000027206	2026.32	0.571977	1.48656	0.0223281	0.891926	1440.49	3770.19	2262.15	2217.88	1907.25	945.42	1604.97	2062.23
SPATA13	Spata13	ENSMUSG00000021990	609.727	0.27641	1.21118	0.0223591	0.891926	661.825	598.078	769.688	642.286	601.431	495.627	605.075	503.808
SEMA5B	Sema5b	ENSMUSG00000052133	594.553	-0.24159	-1.1823	0.0225206	0.895792	590.435	527.881	473.593	588.698	669.114	651.123	627.336	628.241
BTLA	Btla	ENSMUSG00000052013	14.864	-0.862013	-1.81757	0.0225484	0.895792	5.10412	6.26666	12.6063	16.8768	20.8561	24.2937	19.4753	13.4328
F2RL1	F2rl1	ENSMUSG00000021678	5.88449	-1.18437	-2.27264	0.0226228	0.896582	2.69616	4.1837	4.60872	2.81749	3.82616	9.88509	10.3634	8.69523
ATP5IF1	Atpif1	ENSMUSG00000054428	3494.98	0.470124	1.38523	0.0226764	0.896582	3836.65	6426.61	2925.14	3049.75	2603.57	2863.17	3449.41	2805.53
PADI1	Padi1	ENSMUSG00000025329	5.47883	1.21022	2.31373	0.0227071	0.896582	9.37669	8.24384	6.47878	6.65809	2.87017	5.90165	3.21257	1.08883
BTBD19	Btbd19	ENSMUSG00000073771	121.554	0.380216	1.30154	0.0228801	0.898111	148.803	133.997	124.948	142.905	134.404	107.118	101.576	78.6784
SASH3	Sash3	ENSMUSG00000031101	45.6647	0.526777	1.44071	0.022902	0.898111	75.3163	50.143	44.4776	45.9728	32.3959	38.645	29.614	48.7531
KCNH1	Kcnh1	ENSMUSG00000058248	2658.08	0.300028	1.23117	0.0230944	0.899883	3434.52	2789.7	3217.32	2293.35	2502.38	2596.32	2207.93	2223.14
TRIM47	Trim47	ENSMUSG00000020773	184.844	0.521316	1.43526	0.023133	0.899883	263.739	317.742	141.592	149.301	149.397	165.357	169.614	122.014
BUD31	Bud31	ENSMUSG00000038722	678.649	0.407566	1.32645	0.0231818	0.899883	585.167	1148.08	676.024	685.576	635.614	575.225	541.506	581.996
PLEKHA8	Plekha8	ENSMUSG00000005225	666.554	-0.31946	-1.24786	0.0232363	0.899883	502.867	497.347	709.873	660.398	710.929	847.802	669.763	733.45
TLL2	Tll2	ENSMUSG00000025013	47.8538	0.832317	1.78054	0.023336	0.901224	33.594	31.2454	137.465	42.4021	31.4332	36.4578	35.4706	34.7619
NDUFA1	Ndufa1	ENSMUSG00000016427	1250.72	0.498581	1.41282	0.0233947	0.901698	1333.1	2436.16	947.967	1141.84	1086.64	966.504	1098.05	995.496
INHBA	Inhba	ENSMUSG00000041324	241.109	0.918141	1.88968	0.0234617	0.902483	110.732	146.312	758.56	245.1	203.72	97.4429	143.437	223.57
LRRC27	Lrrc27	ENSMUSG00000015980	134.345	-0.424427	-1.34204	0.0235719	0.904928	125.521	95.5272	117.724	119.505	110.832	194.965	182.943	127.742
C14orf93	4931414P19Rik	ENSMUSG00000022179	112.403	0.560819	1.47511	0.0236589	0.905025	195.468	159.099	99.9025	82.1784	83.0614	82.4409	125.114	71.957
PRKX	Prkx	ENSMUSG00000035725	341.316	-0.295812	-1.22758	0.0238018	0.905025	265.585	264.731	347.113	346.919	407.629	381.05	345.832	371.669
IRF7	Irf7	ENSMUSG00000025498	68.9928	0.502344	1.41651	0.0238854	0.905025	98.6923	77.5638	84.9176	62.1747	54.0378	70.0648	35.5581	68.9333
ECSCR	Ecscr	ENSMUSG00000073599	53.6915	0.497563	1.41183	0.0239419	0.905025	51.7932	84.7191	51.8186	62.8826	52.7984	52.1162	39.9274	33.4766
GPNMB	Gpnmb	ENSMUSG00000029816	98.2837	0.342311	1.26779	0.0240521	0.905025	104.208	105.163	101.5	129.433	86.6488	83.9616	95.367	79.9885
ADNP	Adnp	ENSMUSG00000051149	1501.9	-0.499917	-1.41413	0.0240983	0.905025	846.135	791.914	1688.04	1648.83	2145.82	1481.44	1690.76	1722.24
CILP	Cilp	ENSMUSG00000042254	11.1294	0.883377	1.84469	0.0241059	0.905025	17.5713	19.8641	7.35939	13.2068	6.67283	9.84245	7.99815	6.52004
AK6	Ak6	ENSMUSG00000078941	1292.57	0.383606	1.3046	0.0244712	0.905025	1080.01	2085.8	1351.84	1335.44	1223.67	1005.75	1126.64	1131.38
CACYBP	Cacybp	ENSMUSG00000014226	1961.92	0.413432	1.33185	0.0244864	0.905025	1644.91	3218.43	1990.23	2110.33	1671.27	1323.51	1813.56	1923.11
YBX2	Ybx2	ENSMUSG00000018554	84.3932	-0.457459	-1.37312	0.0245071	0.905025	73.4965	50.7749	76.9877	84.3015	131.131	80.6538	87.914	89.8869
KLF2	Klf2	ENSMUSG00000055148	273.751	-0.432278	-1.34936	0.0246494	0.905025	261.319	303.751	155.138	211.878	239.033	327.301	320.338	371.247
TINCR	Gm20219	ENSMUSG00000110218	78.2153	-0.47976	-1.39451	0.0246964	0.905025	73.7255	67.6074	68.0733	51.9275	70.7429	126.157	67.8748	99.6143
KIF4A	Kif4	ENSMUSG00000034311	29.6358	-0.758203	-1.69138	0.0247466	0.905025	14.8376	11.3612	30.1992	30.4638	34.395	20.7847	38.5231	56.5216
AP1S1	Ap1s1	ENSMUSG00000004849	5758.17	0.383077	1.30412	0.0248756	0.905025	7403.91	8441.29	5371.41	4856.88	5044.97	5958.97	4776.7	4211.23
MT-ND2	mt-Nd2	ENSMUSG00000064345	67503	0.536509	1.45046	0.0248814	0.905025	59648.7	140322	57500	62176.7	58856.3	44170.7	66673.7	50675.5
CITED2	Cited2	ENSMUSG00000039910	1288.71	-0.209409	-1.15621	0.0249327	0.905025	1232.1	1175.3	1196.09	1178.69	1224.53	1431.1	1483.92	1387.93
F2RL2	F2rl2	ENSMUSG00000021675	32.1293	0.824636	1.77109	0.0249648	0.905025	31.0668	23.9925	84.4211	24.4261	19.0235	16.8283	24.6597	32.6164
GRK3	Grk3	ENSMUSG00000042249	4113.61	-0.26265	-1.19968	0.0249829	0.905025	3634.97	3142.35	3806.22	4376.02	4863.76	4313.51	4085.75	4686.29
GAP43	Gap43	ENSMUSG00000047261	5654.27	0.192668	1.14287	0.0249875	0.905025	6171.84	6408.67	6013.67	5531.72	5494.63	5438.91	5190.27	4984.41
DAXX	Daxx	ENSMUSG00000002307	611.438	0.442592	1.35904	0.0249898	0.905025	881.938	803.075	564.498	569.678	445.22	542.229	712.537	372.332
RHOU	Rhou	ENSMUSG00000039960	1280.39	-0.299442	-1.23067	0.0250234	0.905025	1228.24	1036.77	1261.01	1066.01	1236.29	1204.4	1491.3	1719.11
CYP4B1	Cyp4b1	ENSMUSG00000028713	14.6213	0.848124	1.80016	0.0250569	0.905025	26.1085	18.3434	9.46488	21.3334	5.29134	15.2454	11.1186	10.0649
MAP3K8	Map3k8	ENSMUSG00000024235	60.0185	-0.54649	-1.46053	0.0250683	0.905025	50.4682	46.6241	39.3418	58.9375	38.0582	80.5287	91.7674	74.4226
NUP85	Nup85	ENSMUSG00000020739	872.605	-0.218264	-1.16333	0.0250835	0.905025	840.883	747.513	781.119	857.233	854.383	998.185	951.249	950.276
ERCC8	Ercc8	ENSMUSG00000021694	323.002	-0.289783	-1.22246	0.0251028	0.905025	284.521	242.792	321.666	312.872	316.99	405.274	348.75	351.149
INTS4	Ints4	ENSMUSG00000025133	777.048	-0.313099	-1.24237	0.0251149	0.905025	497.539	760.41	794.614	718.841	831.882	910.85	854.994	847.253
ZC3HAV1L	Zc3hav1l	ENSMUSG00000047749	220.807	-0.277746	-1.2123	0.0251671	0.905221	211.519	178.493	184.412	224.718	234.157	234.609	261.371	237.172
POLD2	Pold2	ENSMUSG00000020471	627.895	0.459652	1.37521	0.0255058	0.913636	782.311	1006.33	431.299	689.607	475.66	646.793	551.15	440.01
AGMAT	Agmat	ENSMUSG00000040706	29.2069	0.685278	1.60801	0.0256503	0.913636	21.2625	28.2745	60.2482	33.6062	27.594	18.8782	17.5373	26.2541
MRPS18C	Mrps18c	ENSMUSG00000016833	441.327	0.47871	1.3935	0.0256818	0.913636	463.63	812.354	350.525	429.126	333.359	307.562	434.273	399.791
KIF24	Kif24	ENSMUSG00000028438	44.915	-0.584426	-1.49944	0.0256838	0.913636	43.6181	22.4709	48.3186	30.1872	68.8322	47.2708	38.0114	60.6106
C1orf54	BC028528	ENSMUSG00000038543	42.1777	0.517675	1.43165	0.0257715	0.914061	54.1361	66.4083	35.911	42.5252	38.6368	28.8794	31.5144	39.4102
POGK	Pogk	ENSMUSG00000040596	2310.83	-0.244023	-1.18429	0.02579	0.914061	1975.1	2016.35	2111.68	2359.02	2122.88	2593.74	2573.78	2734.07
RGS2	Rgs2	ENSMUSG00000026360	1251.87	0.557452	1.47167	0.0259755	0.915001	802.471	1926.79	1998.55	1234.34	1479.82	743.009	838.399	991.535
MYL6	Myl6	ENSMUSG00000090841	8093.99	0.320745	1.24898	0.0259993	0.915001	8696.96	11958	7512.05	7793.67	6556.42	7716.26	7456.8	7061.73
STMN4	Stmn4	ENSMUSG00000022044	5695.27	0.404475	1.32361	0.0260386	0.915001	6959.3	8816.44	5319.24	4859.11	4851.35	6195.8	4493.9	4066.99
BAIAP2	Baiap2	ENSMUSG00000025372	11734.8	0.254888	1.19324	0.0260525	0.915001	13988.7	14333.5	12156.1	10596.9	11252.9	11104.5	9773.88	10671.5
RFLNA	Rflna	ENSMUSG00000037962	36.2516	0.624325	1.54149	0.0261413	0.915442	48.7046	60.0309	33.6458	33.7443	29.184	15.9728	40.4097	28.3206
SLCO2A1	Slco2a1	ENSMUSG00000032548	146.938	-0.299877	-1.23104	0.0261595	0.915442	133.987	124.901	133.148	134.854	135.756	165.897	170.866	176.096
CCDC3	Ccdc3	ENSMUSG00000026676	358.803	0.330904	1.2578	0.0263816	0.917247	317.387	380.491	519.587	380.655	347.799	291.765	324.913	307.825
FAM71D	Fam71d	ENSMUSG00000056987	6.16422	-1.33089	-2.51559	0.0263914	0.917247	0	1.3485	6.52656	5.42106	11.7684	6.94962	4.86279	12.4368
TMEM183A	Tmem183a	ENSMUSG00000042305	1533.47	-0.285968	-1.21923	0.0264059	0.917247	1356.31	1152.03	1541.97	1475.71	1493.21	1943.34	1500.52	1804.68
EIF2S2	Eif2s2	ENSMUSG00000074656	1619.85	0.516153	1.43014	0.0265396	0.917247	1110.14	2919.73	1809.77	1786.06	1485.95	880.505	1416.59	1550.09
EPSTI1	Epsti1	ENSMUSG00000022014	12.7728	0.791188	1.7305	0.0266129	0.917247	18.8868	14.5936	16.1727	15.4841	14.0436	6.78964	10.926	5.28588
LUM	Lum	ENSMUSG00000036446	90.5847	0.533811	1.44775	0.0266633	0.917247	81.13	167.752	90.4225	89.3431	61.6912	54.4852	91.9287	87.9255
SPOCD1	Spocd1	ENSMUSG00000028784	9.37315	0.919123	1.89096	0.026714	0.917247	13.4361	9.38243	16.6561	9.41255	5.73493	9.84129	4.02194	6.4998
TM4SF5	Tm4sf5	ENSMUSG00000018919	5.79612	1.19585	2.29079	0.0269186	0.920651	5.62815	15.7344	5.4177	5.29995	2.7952	4.25202	3.30165	3.9399
HTR2B	Htr2b	ENSMUSG00000026228	5.75991	1.17385	2.25613	0.0269257	0.920651	4.08315	5.21325	11.1638	11.1688	4.73355	2.99448	2.38006	4.34217
STAC3	Stac3	ENSMUSG00000040287	64.5253	-0.486981	-1.40151	0.0269925	0.92131	53.3008	58.1006	48.1182	55.0399	102.369	74.713	45.6772	78.8838
COLEC12	Colec12	ENSMUSG00000036103	293.134	-0.414533	-1.33287	0.0270687	0.921367	167.858	253.786	283.187	299.037	357.647	249.559	413.593	320.408
GPR83	Gpr83	ENSMUSG00000031932	774.14	0.390483	1.31083	0.0272352	0.923091	1111.78	776.025	840.667	785.267	933.728	606.47	524.195	614.987
MEGF6	Megf6	ENSMUSG00000057751	344.972	0.536629	1.45058	0.0272887	0.923293	313.983	691.729	302.132	325.7	376.516	270.404	269.754	209.563
CDK5RAP2	Cdk5rap2	ENSMUSG00000039298	1066.88	-0.350471	-1.27498	0.0274832	0.923983	782.136	787.936	1077.4	1103.06	902.458	1381.74	1263.34	1237
LMX1A	Lmx1a	ENSMUSG00000026686	29.9226	-0.583961	-1.49896	0.0275265	0.923983	16.6845	17.2646	32.5602	28.5249	29.6976	39.8373	43.1102	31.7018
MRPL30	Mrpl30	ENSMUSG00000026087	990.733	0.361096	1.2844	0.0275474	0.923983	1050.33	1580.68	882.555	942.767	835.704	831.252	898.665	903.909
DNAJC13	Dnajc13	ENSMUSG00000032560	1829.25	-0.352425	-1.2767	0.0279671	0.924278	1384.59	1225.28	1882.21	1933.69	2275.9	2303.32	1683.2	1945.83
GAL	Gal	ENSMUSG00000024907	106.692	0.414118	1.33248	0.0280813	0.924278	125.821	134.63	116.633	110.402	79.3199	132.42	77.6619	76.646
SNRNP27	Snrnp27	ENSMUSG00000001158	651.874	0.331094	1.25797	0.0280854	0.924278	652.848	992.83	647.956	611.458	576.424	600.77	547.461	585.243
ANAPC16	Anapc16	ENSMUSG00000020107	1013.24	-0.229899	-1.17275	0.028095	0.924278	966.804	828.861	908.064	1026.61	1137.52	1179.98	1015.79	1042.31
TOMM7	Tomm7	ENSMUSG00000028998	1058.03	0.386901	1.30758	0.0281303	0.924278	1149.17	1752.14	900.297	994.854	851.678	979.572	929.105	907.443
VTI1B	Vti1b	ENSMUSG00000021124	3520.15	0.397593	1.31731	0.0281436	0.924278	3473.03	6038.39	3211.87	3285.44	2929.07	2772.58	3375.62	3075.23
NFU1	Nfu1	ENSMUSG00000029993	936.415	0.276996	1.21167	0.0281878	0.924278	1050.72	1252.31	868.98	932.913	862.324	913.576	820.886	789.606
PTGS1	Ptgs1	ENSMUSG00000047250	384.344	0.448529	1.36465	0.0282338	0.924278	360.573	355.048	709.733	348.128	353.711	291.81	333.258	322.493
ATP2C2	Atp2c2	ENSMUSG00000034112	50.5466	0.596022	1.51154	0.0282369	0.924278	50.8162	65.4085	92.7957	34.2508	53.1602	38.598	38.7387	30.6046
SGK1	Sgk1	ENSMUSG00000019970	2318.68	-0.686493	-1.60937	0.0283129	0.924278	1906.8	1368.01	2198.29	1635.08	1443.04	1725	2282.39	5990.83
BLOC1S2	Bloc1s2	ENSMUSG00000057506	583.443	0.256487	1.19457	0.0284305	0.924278	613.845	763.994	569.715	593.047	561.826	534.47	518.996	511.652
NDN	Ndn	ENSMUSG00000033585	9967.95	0.516758	1.43074	0.028498	0.924278	14949.5	15867.9	7725.02	8395.31	5211.29	10478.3	7667.91	9448.35
FRRS1	Frrs1	ENSMUSG00000033386	45.7266	-0.596439	-1.51198	0.0285047	0.924278	34.4959	31.2031	42.614	35.9268	67.0076	29.6926	81.2831	43.5898
TFR2	Tfr2	ENSMUSG00000029716	200.994	0.301641	1.23255	0.0285097	0.924278	212.216	236.958	241.31	197.676	202.17	173.882	195.214	148.524
CCDC153	Ccdc153	ENSMUSG00000070306	121.079	0.500918	1.41511	0.0287308	0.927542	97.5069	231.36	126.88	111.401	97.0159	93.8154	93.6838	116.968
MT-ATP8	mt-Atp8	ENSMUSG00000064356	17767.7	0.41126	1.32985	0.0287539	0.927542	18019.5	31370.7	15504.2	16237.9	13980.4	15203.6	15806.2	16019
SLIRP	Slirp	ENSMUSG00000021040	642.985	0.526256	1.44019	0.0288448	0.928497	577.126	1302.25	537.216	620.044	491.859	397.829	664.773	552.779
DCLK3	Dclk3	ENSMUSG00000032500	1074.48	0.302097	1.23294	0.0288807	0.928497	1246.39	1033.15	1313.44	1153.08	1215.25	887.869	805.389	941.316
SYT5	Syt5	ENSMUSG00000004961	4040.59	0.356629	1.28043	0.0289751	0.928497	5478.32	5674.8	3317.5	3680.27	3855.2	3459.16	3446.57	3412.88
P2RX4	P2rx4	ENSMUSG00000029470	455.195	-0.225913	-1.16952	0.0291613	0.929851	423.871	387.209	433.991	433.194	471.888	545.163	470.848	475.395
KIF2C	Kif2c	ENSMUSG00000028678	5.99584	1.18019	2.26607	0.0292207	0.930215	13.3537	12.2846	5.08287	3.44342	4.40727	3.06867	2.9708	3.35534
ROR1	Ror1	ENSMUSG00000035305	122.776	-0.415385	-1.33365	0.0293162	0.93172	82.0514	95.6127	108.294	134.055	97.9242	161.624	154.977	147.67
NME5	Nme5	ENSMUSG00000035984	131.787	0.493733	1.40808	0.0293862	0.93172	137.867	235.902	108.489	134.582	139.669	81.5437	115.818	100.429
SARNP	Sarnp	ENSMUSG00000078427	747.085	0.4451	1.36141	0.0294956	0.93172	592.531	1331.6	741.839	779.21	628.219	507.876	685.776	709.63
MRPS33	Mrps33	ENSMUSG00000029918	1285.27	0.431244	1.3484	0.0295209	0.93172	1182.96	2349.93	1121.17	1249.43	1027.97	1041.75	1151.41	1157.57
PABPC4L	Pabpc4l	ENSMUSG00000090919	7.19106	1.41477	2.66618	0.0297757	0.932333	1.24245	3.9615	18.8768	17.8412	4.60995	0.907157	5.09684	4.99265
CR2	Cr2	ENSMUSG00000026616	9.9473	-1.11401	-2.16447	0.0297957	0.932333	2.32181	6.25874	14.6645	3.48675	7.54393	14.2025	9.49344	21.6068
PSMA2	Psma2	ENSMUSG00000015671	2185.77	0.376393	1.29809	0.0298424	0.932333	1966.21	3658.93	2090.11	2161.62	1842.8	1824.24	1919.55	2022.68
TCEAL8	Tceal8	ENSMUSG00000051579	659.61	0.448739	1.36485	0.0298527	0.932333	514.156	1186.87	630.381	713.812	571.296	457.395	595.065	607.906
CYCS	Cycs	ENSMUSG00000063694	1817.05	0.361393	1.28467	0.0298958	0.932333	1607.33	2937.77	1754.21	1873.93	1504.93	1518.93	1658.12	1681.18
TTN	Ttn	ENSMUSG00000051747	97.8592	-0.726819	-1.65499	0.0299124	0.932333	67.675	58.181	83.774	79.6223	60.4316	76.6684	87.9535	268.568
CACNA1S	Cacna1s	ENSMUSG00000026407	50.749	0.77635	1.71279	0.0299944	0.933388	104.37	51.3457	43.7373	54.7894	56.0003	58.243	18.6105	18.8957
EVPL	Evpl	ENSMUSG00000034282	353.28	0.439648	1.35627	0.0302846	0.937108	505.099	547.523	312.021	263.246	300.065	313.199	328.724	256.359
LCA5	Lca5	ENSMUSG00000032258	266.435	-0.294243	-1.22624	0.0303369	0.937108	219.657	227.465	238.172	270.955	334.52	257.8	257.048	325.862
STK10	Stk10	ENSMUSG00000020272	314.633	-0.361329	-1.28461	0.0304044	0.937108	217.316	229.533	310.699	342.862	299.158	354.788	333.415	429.293
LLGL2	Llgl2	ENSMUSG00000020782	95.9369	0.612751	1.52917	0.0304356	0.937108	129.613	137.468	125.501	70.0714	109.825	98.5689	58.3595	38.0884
GIPR	Gipr	ENSMUSG00000030406	66.5898	-0.458037	-1.37367	0.0304523	0.937108	59.9856	51.2507	72.148	41.457	102.36	68.2155	73.1505	64.1515
ATP5MC2	Atp5g2	ENSMUSG00000062683	276.589	0.480883	1.3956	0.0306041	0.937893	296.381	482.392	290.157	220.619	218.23	265.237	283.222	156.472
THBS2	Thbs2	ENSMUSG00000023885	370.493	-0.250201	-1.18937	0.0306669	0.937893	367.958	291.812	328.286	366.61	381.789	419.452	427.339	380.701
YEATS4	Yeats4	ENSMUSG00000020171	887.156	0.397059	1.31682	0.0306732	0.937893	1131.5	1387.44	748.803	766.88	709.792	903.442	756.051	693.343
KLHL40	Klhl40	ENSMUSG00000074001	194.125	0.424245	1.34187	0.0307743	0.937893	243.479	241.22	256.607	148.819	227.189	153.279	138.647	143.758
OSBPL3	Osbpl3	ENSMUSG00000029822	855.072	-0.304805	-1.23525	0.0307843	0.937893	644.345	708.61	830.949	874.485	1119.85	905.418	765.631	991.294
CILP2	Cilp2	ENSMUSG00000044006	78.0298	0.499655	1.41388	0.0307945	0.937893	82.3963	138.659	69.9916	74.5028	52.588	53.6613	80.3699	72.0696
RPL36AL	Rpl36al	ENSMUSG00000049751	1301.14	0.459325	1.3749	0.0308164	0.937893	1102.4	2487.45	1160.21	1275.98	977.374	1076.84	1222.96	1105.9
ZBTB8OS	Zbtb8os	ENSMUSG00000057572	359.136	0.495052	1.40937	0.0308676	0.937978	315.556	721.942	306.76	337.534	316.088	252.588	312.121	310.498
SMIM6	Smim6	ENSMUSG00000075420	5.80163	-1.09174	-2.13131	0.0309794	0.938062	4.04081	5.2483	2.79444	2.81037	9.4323	5.97159	6.39709	9.71811
SEZ6	Sez6	ENSMUSG00000000632	8698.56	0.398482	1.31812	0.0310553	0.938062	11385	13557.5	7908.61	6718.75	8240.6	8014.49	7051.67	6711.87
ZNF652	Zfp652	ENSMUSG00000075595	2082.79	-0.212373	-1.15859	0.0310639	0.938062	1876.76	1889.91	2018.74	1933.26	1940.97	2321.98	2458.98	2221.7
SUMO1	Sumo1	ENSMUSG00000026021	2021.04	0.475937	1.39082	0.0311975	0.940152	1587.18	3702.04	1988.92	2127.34	1779.89	1177.46	1978.69	1826.82
RUNX1	Runx1	ENSMUSG00000022952	26.8743	-0.563876	-1.47824	0.0315333	0.941183	15.7946	21.5329	26.4535	22.504	37.7734	25.7382	39.7314	25.4662
FAM216A	Fam216a	ENSMUSG00000029463	1598.96	0.196216	1.14569	0.0315442	0.941183	1646.85	1864.19	1763.31	1555.59	1463.37	1534.6	1504.39	1459.4
EXO1	Exo1	ENSMUSG00000039748	10.3693	1.23007	2.34579	0.0315719	0.941183	12.8724	5.77757	22.6161	15.2397	6.38249	3.64546	0.974983	15.4454
CHST9	Chst9	ENSMUSG00000047161	20.5297	0.863295	1.81919	0.0316053	0.941183	14.7691	42.1001	24.1497	25.1606	19.5605	3.23197	21.3184	13.9472
MLH1	Mlh1	ENSMUSG00000032498	311.767	-0.353395	-1.27756	0.0316154	0.941183	219.019	227.995	346.439	300.532	425.259	334.092	333.672	307.132
SSB	Ssb	ENSMUSG00000068882	2080.14	0.494109	1.40845	0.0316683	0.941183	1417.57	3685.75	2309.25	2318.32	2107.23	1190.87	1647.16	1964.97
MPZ	Mpz	ENSMUSG00000056569	11.1959	1.19369	2.28738	0.0317607	0.941183	27.7594	2.56491	13.6475	17.8461	7.12172	6.52046	1.99282	12.1139
NTF4	Ntf5	ENSMUSG00000074121	8.92769	0.909289	1.87812	0.031843	0.941183	8.79604	8.40327	17.4564	11.441	4.45467	6.53839	5.26696	9.06477
MAGOHB	Magohb	ENSMUSG00000030188	97.5992	0.509631	1.42369	0.0318741	0.941183	120.434	176.591	94.8613	67.3274	81.0508	82.7104	90.6573	67.1612
MMP23B	Mmp23	ENSMUSG00000029061	85.6426	0.401351	1.32074	0.0319356	0.941183	93.3189	113.261	99.2202	84.387	56.3316	94.773	80.8741	62.9748
EOMES	Eomes	ENSMUSG00000032446	196.284	-0.623639	-1.54076	0.031944	0.941183	234.108	119.443	108.185	157.067	112.789	391.882	232.822	213.977
SDK1	Sdk1	ENSMUSG00000039683	458.855	0.365943	1.28872	0.0321763	0.941818	617.554	660.111	380.162	410.307	411.819	429.934	383.77	377.182
ACTN1	Actn1	ENSMUSG00000015143	3143.62	0.242535	1.18307	0.0326144	0.941818	3637.55	3299.62	3573.85	3117.77	3356.65	2973.31	2495.07	2695.1
UCN	Ucn	ENSMUSG00000038676	13.9947	0.902864	1.86977	0.0326253	0.941818	10.1988	31.2577	19.9903	11.233	4.75247	6.92374	13.8357	13.7656
DCBLD2	Dcbld2	ENSMUSG00000035107	983.369	-0.270563	-1.20628	0.032651	0.941818	775.089	797.051	930.625	1060.74	1056.79	988.169	1029.71	1228.79
NCF2	Ncf2	ENSMUSG00000026480	101.913	0.445913	1.36218	0.0327604	0.941818	81.1988	136.686	90.2815	163.268	89.4133	79.5687	97.8756	77.0098
TXNL4A	Txnl4a	ENSMUSG00000057130	687.545	0.365276	1.28813	0.0328274	0.941818	937.601	831.719	621.954	705.644	418.609	623.85	720.271	640.714
TGFBR3	Tgfbr3	ENSMUSG00000029287	580.664	-0.264217	-1.20098	0.0328833	0.941818	588.391	490.455	509.387	523.323	528.679	599.229	721.968	683.882
LSP1	Lsp1	ENSMUSG00000018819	120.994	0.47848	1.39327	0.0329427	0.941818	221.654	134.259	122.388	87.9912	107.804	87.227	112.022	94.6063
ACADVL	Acadvl	ENSMUSG00000018574	1472.91	-0.183985	-1.13602	0.0329689	0.941818	1376.03	1395.63	1329.57	1415.29	1431.38	1628.08	1621.81	1585.45
RPL23A	Rpl23a	ENSMUSG00000058546	6242.87	0.481891	1.39657	0.0330416	0.941818	6861.96	12168.6	4796.5	5276.95	4610.35	5453.96	5976.83	4797.78
MARF1	Marf1	ENSMUSG00000060657	3887.01	-0.247164	-1.18687	0.0330583	0.941818	3037.79	3174.43	3976.23	4029.2	4311.29	3938.04	4261.81	4367.26
KAT2B	Kat2b	ENSMUSG00000000708	1027.84	-0.343004	-1.26839	0.0331688	0.941818	696.871	811.646	1054.43	1060.33	876.571	1170.69	1272.65	1279.5
CCDC103	Ccdc103	ENSMUSG00000020930	42.5784	0.438926	1.35559	0.0331981	0.941818	59.8389	47.297	44.0582	44.7236	38.6819	36.7488	29.6573	39.6217
NRG4	Nrg4	ENSMUSG00000032311	67.1044	-0.42231	-1.34007	0.0332196	0.941818	62.7737	46.1662	62.0367	58.3643	87.7857	56.8593	93.9434	68.906
COL6A3	Col6a3	ENSMUSG00000048126	257.439	0.35737	1.28109	0.033222	0.941818	244.675	258.761	335.918	315.197	179.513	210.812	212.99	301.643
PPP4R1	Ppp4r1	ENSMUSG00000061950	1083.53	-0.283771	-1.21737	0.0332821	0.941818	927.687	799.591	1135.12	1046.09	1383.37	1058	1098.47	1219.9
LCN2	Lcn2	ENSMUSG00000026822	6.82968	0.988536	1.98417	0.0332825	0.941818	8.02003	9.43988	10.1701	8.44152	2.91973	4.9272	3.18896	7.53003
TFAP4	Tfap4	ENSMUSG00000005718	103.737	0.349855	1.27443	0.0334106	0.941818	111.281	147.669	98.5296	108.204	92.6382	102.137	88.1085	81.333
GUCY2GP	Gucy2g	ENSMUSG00000055523	143.558	0.421813	1.33961	0.0335946	0.941818	194.325	220.229	115.397	128.435	143.517	115.588	113.982	116.991
PLD1	Pld1	ENSMUSG00000027695	300.629	-0.370747	-1.29302	0.0336258	0.941818	213.092	201.021	307.914	324.907	312.642	351.106	285.926	408.426
OR2AK2	Olfr316	ENSMUSG00000107677	15.0139	-0.839662	-1.78963	0.0336534	0.941818	8.51544	8.53336	8.28309	18.4342	29.943	8.86504	20.9612	16.5762
ITGA2B	Itga2b	ENSMUSG00000034664	93.1911	0.34895	1.27363	0.0337043	0.941818	115.245	99.8832	119.943	83.5864	91.848	80.5512	81.0982	73.3747
RASGEF1C	Rasgef1c	ENSMUSG00000020374	626.069	0.462268	1.37771	0.0337068	0.941818	814.258	993.905	551.119	543.099	683.283	628.855	379.701	414.332
S100A3	S100a3	ENSMUSG00000001021	14.4684	0.695402	1.61934	0.0337144	0.941818	14.098	18.2083	15.6997	23.4947	7.95631	13.3234	11.2898	11.6773
STARD9	Stard9	ENSMUSG00000033705	1098.37	-0.296533	-1.22819	0.0338491	0.943761	946.648	743.614	1086.93	1165.01	1145.15	1192.77	1146.94	1359.93
LCK	Lck	ENSMUSG00000000409	35.2018	-0.532249	-1.44618	0.0338813	0.943761	33.0819	23.6909	36.9221	22.3061	45.044	28.0224	50.4532	42.094
IL1R1	Il1r1	ENSMUSG00000026072	132.593	-0.390351	-1.31071	0.0340982	0.944751	101.205	105.52	130.925	120.252	154.291	117.601	124.929	206.024
ERCC5	Ercc5	ENSMUSG00000026048	629.002	-0.334636	-1.26106	0.0341061	0.944751	418.203	469.207	658.517	677.903	760.114	652.176	642.941	752.953
GPR21	Gpr21	ENSMUSG00000053164	51.3709	0.500049	1.41426	0.0341438	0.944751	52.4941	39.7672	82.3839	65.5172	47.2259	31.6927	41.7136	50.1724
PMEPA1	Pmepa1	ENSMUSG00000038400	1436.3	0.29647	1.22814	0.0341605	0.944751	1738.94	1793.58	1639.87	1161.73	1205.54	1448.69	1295.82	1206.21
CDK1	Cdk1	ENSMUSG00000019942	12.6185	0.764715	1.69903	0.0343205	0.947821	14.3216	25.7216	12.1789	11.2159	10.2213	8.51366	10.1453	8.6301
SP7	Sp7	ENSMUSG00000060284	59.2569	0.569434	1.48394	0.0345739	0.95192	85.0861	60.1232	53.5815	84.6779	81.7427	33.9731	38.4092	36.4615
COBLL1	Cobll1	ENSMUSG00000034903	359.295	-0.39487	-1.31482	0.0346295	0.95192	198.873	271.994	408.399	360.211	369.371	396.923	391.488	477.101
SIK2	Sik2	ENSMUSG00000037112	1110.1	-0.320835	-1.24905	0.0349587	0.954008	907.559	818.922	976.625	1244.21	1085.06	1410.91	1035.65	1401.82
TTC29	Ttc29	ENSMUSG00000037101	9.07597	1.06017	2.08518	0.0350174	0.954008	9.68146	8.70284	8.01549	21.5268	2.52657	5.29054	3.74062	13.1235
SCD	Scd1	ENSMUSG00000037071	6068	-0.268649	-1.20468	0.0352471	0.954008	5200.44	4603.25	5838.8	6375.45	5597.29	6526.55	7408.58	6993.62
SLITRK6	Slitrk6	ENSMUSG00000045871	106.349	0.65228	1.57165	0.0358516	0.954008	57.1398	190.953	133.393	138.039	141.515	51.8437	71.7116	66.1992
TRAPPC2	Trappc2	ENSMUSG00000079317	966.979	0.43125	1.3484	0.0358571	0.954008	747.199	1667.45	1042.52	983.973	824.371	615.902	923.896	930.526
C9orf78	BC005624	ENSMUSG00000026851	2362.78	0.26818	1.20429	0.035902	0.954008	2560.43	3220.79	2339.2	2207	1922.18	2230.03	2209.3	2213.29
MYO1F	Myo1f	ENSMUSG00000024300	90.0007	0.346945	1.27186	0.0359381	0.954008	120.875	106.696	87.7977	88.7367	86.9517	84.38	76.3523	68.2165
SPATA33	Spata33	ENSMUSG00000048478	178.05	0.316426	1.24524	0.0359468	0.954008	235.55	202.886	190.65	163.381	139.14	141.884	181.425	169.488
PCP4	Pcp4	ENSMUSG00000090223	6760.7	0.494917	1.40924	0.0360581	0.954008	7303.86	13545.9	5145.36	5641.67	4831.31	5773.65	6754.5	5089.35
RPS23	Rps23	ENSMUSG00000049517	2257.18	0.364836	1.28774	0.0361707	0.954008	2396.74	3718.01	1884.87	2164.42	1911.33	2095.67	1928.82	1957.59
SAMD11	Samd11	ENSMUSG00000096351	46.0373	-0.542897	-1.4569	0.0362107	0.954008	47.4652	32.0881	41.0419	29.1018	72.3044	69.0294	34.0737	43.1939
BCL2L11	Bcl2l11	ENSMUSG00000027381	228.481	-0.266585	-1.20296	0.0362851	0.954008	237.15	222.778	192.332	179.121	256.206	248.489	260.63	231.144
FOXC2	Foxc2	ENSMUSG00000046714	96.2263	0.493148	1.40751	0.0363269	0.954008	115.282	158.465	81.6083	95.2926	61.022	75.6922	116.99	65.4575
IFITM3	Ifitm3	ENSMUSG00000025492	266.967	0.476213	1.39109	0.0363388	0.954008	329.067	480.181	203.54	230.086	210.185	286.393	206.408	189.878
MTMR10	Mtmr10	ENSMUSG00000030522	739.329	-0.305027	-1.23544	0.0363556	0.954008	510.654	588.658	829.798	715.055	806.335	751.113	816.437	896.585
C2CD4C	C2cd4c	ENSMUSG00000045912	750.034	0.418629	1.33666	0.0365331	0.954008	922.184	1242.76	667.066	601.24	676.099	674.166	721.6	495.156
RYR1	Ryr1	ENSMUSG00000030592	1466.64	-0.209353	-1.15617	0.0365937	0.954008	1345.01	1280.85	1341.8	1472.86	1624.31	1409.33	1520.93	1738.07
C4orf19	0610040J01Rik	ENSMUSG00000060512	110.909	-0.343746	-1.26905	0.0367437	0.954008	105.512	91.9749	92.5553	101.464	104.166	154.272	133.202	104.126
RPP38	Rpp38	ENSMUSG00000049950	92.5592	0.424557	1.34216	0.0368467	0.954008	79.551	147.95	87.8709	108.743	98.3182	73.6566	76.545	67.8394
NTN3	Ntn3	ENSMUSG00000117406	460.408	0.410602	1.32924	0.036923	0.954008	550.79	776.169	392.527	382.619	399.076	452.795	380.911	348.375
FGF1	Fgf1	ENSMUSG00000036585	2213.85	-0.378564	-1.30005	0.0369245	0.954008	1564.48	1591.53	2259.21	2283.68	1671.1	2818.67	2594.69	2927.45
NRG2	Nrg2	ENSMUSG00000060275	470.937	-0.338999	-1.26488	0.0369978	0.954008	493.267	472.736	305.426	393.643	466.494	602.877	587.121	445.928
NUCB2	Nucb2	ENSMUSG00000030659	273.466	0.481934	1.39661	0.0370566	0.954008	162.787	368.47	400.167	342.391	306.526	198.173	183.219	225.999
C1orf189	1700094D03Rik	ENSMUSG00000118506	111.032	0.738071	1.66794	0.0371032	0.954008	109.116	253.246	55.1998	138.675	68.2048	40.2132	124.761	98.841
PRKRIP1	Prkrip1	ENSMUSG00000039737	659.902	0.419142	1.33713	0.0371315	0.954008	960.336	959.643	554.22	547.456	415.803	654.264	589.525	597.97
RTP4	Rtp4	ENSMUSG00000033355	37.8177	0.486055	1.40061	0.0371412	0.954008	34.3974	50.8741	33.4947	57.8189	33.0612	31.2135	34.6906	26.9915
RSPO1	Rspo1	ENSMUSG00000028871	115.604	-0.396038	-1.31589	0.037247	0.954008	96.3038	89.6463	109.133	104.036	183.896	94.3945	125.209	122.214
MFSD13B	Mfsd13b	ENSMUSG00000030877	7.93669	-0.93932	-1.91762	0.037268	0.954008	4.37116	8.18466	5.70301	3.03626	8.29185	16.0865	8.32471	9.49544
NNAT	Nnat	ENSMUSG00000067786	6885.24	0.323201	1.2511	0.0372769	0.954008	8230.87	9862.65	5954.07	6566.49	5488.34	6489.88	6956.65	5532.98
NEURL3	Neurl3	ENSMUSG00000047180	23.805	0.531371	1.4453	0.0372825	0.954008	30.7946	25.0621	26.8232	29.4477	17.9111	20.652	15.7568	23.9925
XIRP2	Xirp2	ENSMUSG00000027022	12.7864	-1.03728	-2.05236	0.0373409	0.954008	2.28537	7.80803	10.7395	11.5511	29.3329	7.46007	25.887	7.22737
ILDR1	Ildr1	ENSMUSG00000022900	14.8845	-0.660896	-1.58106	0.0374769	0.954008	12.0928	13.3603	11.2189	9.71385	18.4922	22.3399	18.9529	12.9049
PIBF1	Pibf1	ENSMUSG00000022064	244.163	0.371065	1.29331	0.0375379	0.954008	181.594	349.605	263.029	306.415	238.107	179.836	211.636	223.083
CENPW	Cenpw	ENSMUSG00000075266	67.1209	0.547112	1.46116	0.0375553	0.954008	65.5599	129.706	64.7217	58.975	42.8832	40.0451	71.5273	63.5492
SCN5A	Scn5a	ENSMUSG00000032511	401.071	0.434956	1.35187	0.0375605	0.954008	439.407	665.304	405.915	333.79	428.813	398.255	280.975	256.108
GLRX3	Glrx3	ENSMUSG00000031068	2285.6	0.3963	1.31613	0.0375849	0.954008	2578.34	3861.65	1950.37	2000.34	1618.97	2176.13	2039.75	2059.26
SSTR2	Sstr2	ENSMUSG00000047904	472.378	0.349724	1.27432	0.0375856	0.954008	571.325	434.316	697.274	414.39	441.768	474.284	353.479	392.189
LYRM1	Lyrm1	ENSMUSG00000030922	192.121	0.411199	1.32979	0.037645	0.954008	218.746	305.709	184.742	169.092	180.413	149.666	204.013	124.59
BCL3	Bcl3	ENSMUSG00000053175	17.6232	-0.855171	-1.80897	0.0378027	0.954008	13.8411	18.7151	7.57975	9.61187	27.3376	26.8138	30.7696	6.31704
GDPD2	Gdpd2	ENSMUSG00000019359	310.609	-0.25148	-1.19043	0.0378172	0.954008	272.986	244.038	310.19	306.498	358.074	339.682	350.591	302.808
COX6B1	Cox6b1	ENSMUSG00000036751	4986.56	0.476642	1.3915	0.0378184	0.954008	5752.31	9660.05	3750.18	4049.5	3627.81	4526.34	4639.29	3886.98
ZWINT	Zwint	ENSMUSG00000019923	28039.8	0.313032	1.24232	0.0378348	0.954008	29130.4	42140.6	27318.3	25690.6	21887.2	26095.8	26902.7	25152.7
FNIP2	Fnip2	ENSMUSG00000061175	739.002	-0.204867	-1.15258	0.0378389	0.954008	736.839	634.238	666.621	709.469	726.653	838.358	819.257	780.584
ACAD8	Acad8	ENSMUSG00000031969	691.16	-0.241088	-1.18188	0.0379293	0.954008	648.399	517.298	726.061	642.443	767.607	755.055	755.673	716.743
SMIM18	Smim18	ENSMUSG00000094500	157.667	0.56554	1.47994	0.0380413	0.954008	166.046	327.789	115.526	143.589	122.393	81.0064	154.41	150.581
SNRPE	Snrpe	ENSMUSG00000090553	554.618	0.424768	1.34236	0.038165	0.954008	637.542	962.928	428.522	514.423	422.014	461.37	571.802	438.342
PRR33	Prr33	ENSMUSG00000043795	12.5148	-0.748117	-1.6796	0.0382127	0.954008	7.19133	10.8379	11.9525	7.11993	15.0506	21.4928	16.2254	10.248
ANG	Ang	ENSMUSG00000072115	35.8049	0.655974	1.57568	0.0383287	0.954008	27.2233	76.7304	30.027	41.4434	37.8958	23.6255	31.418	18.0755
MED6	Med6	ENSMUSG00000002679	311.668	0.385259	1.30609	0.0383487	0.954008	287.108	508.832	328.29	287.54	305.669	220.838	252.204	302.867
MICB	Mill2	ENSMUSG00000040987	59.4505	-0.405127	-1.32421	0.0385023	0.954008	47.8423	53.1302	42.7589	60.4187	83.6486	69.5655	64.8209	53.419
ADAT2	Adat2	ENSMUSG00000019808	114.75	0.312459	1.24182	0.038545	0.954008	147.008	119.453	115.622	127.163	121.112	100.153	93.9415	93.5481
APOBR	Apobr	ENSMUSG00000042759	25.2612	-0.671763	-1.59302	0.0386543	0.954008	22.2494	19.0692	13.5147	20.9503	28.7304	17.0528	56.3104	24.2121
NANP	Nanp	ENSMUSG00000053916	382.305	0.266076	1.20253	0.0387823	0.954008	332.23	488.217	412.394	435.456	333.441	342.781	339.406	374.518
PFDN1	Pfdn1	ENSMUSG00000024346	1412.02	0.472633	1.38764	0.0388569	0.954008	1573.29	2733.61	1053.68	1204.96	1018.72	1143.36	1390.18	1178.34
GTF2H5	Gtf2h5	ENSMUSG00000034345	1413.7	0.294229	1.22623	0.0390198	0.954008	1297.66	2053.07	1457.45	1421.09	1406.29	1257.45	1241.9	1174.69
COX17	Cox17	ENSMUSG00000046516	1124.01	0.38418	1.30512	0.0392291	0.954008	1302.28	1873.82	878.088	1038.04	946.148	942.293	1030.82	980.593
ARMC9	Armc9	ENSMUSG00000062590	1136.03	0.227285	1.17063	0.0392737	0.954008	1364.4	1146.27	1206.97	1183.82	1195.33	979.06	938.606	1073.81
TMPRSS6	Tmprss6	ENSMUSG00000016942	20.7078	1.11239	2.16203	0.0392769	0.954008	65.3906	12.6431	33.1328	4.39051	18.9893	5.78996	9.98415	15.3418
NEU2	Neu2	ENSMUSG00000079434	77.2554	0.490417	1.40485	0.039291	0.954008	118.205	104.272	68.5355	70.1304	83.278	67.5802	39.1474	66.8951
SUSD3	Susd3	ENSMUSG00000021384	51.1436	0.575181	1.48986	0.039369	0.954008	68.1674	91.2932	35.3717	50.5134	45.1212	52.6113	41.372	24.6982
FLNC	Flnc	ENSMUSG00000068699	264.187	0.359825	1.28327	0.0394346	0.954008	295.238	394.69	275.438	222.91	190.52	277.004	239.135	218.56
INPP5D	Inpp5d	ENSMUSG00000026288	370.325	0.476731	1.39159	0.0394482	0.954008	390.657	703.764	342.809	288.967	386.861	317.013	301.78	230.746
AMN1	Amn1	ENSMUSG00000068250	340.838	0.390047	1.31044	0.0394725	0.954008	344.776	557.654	351.275	294.07	323.401	224.274	326.368	304.884
TRAPPC2L	Trappc2l	ENSMUSG00000015013	866.254	0.374913	1.29676	0.0395829	0.954008	1004.24	1400.96	682.584	825.427	677.893	815.043	801.235	722.647
RPS24	Rps24	ENSMUSG00000025290	6153.79	0.448141	1.36428	0.0396868	0.954008	5744.14	11838.4	5142.87	5682.84	4883.65	4676.06	6260.75	5001.67
EFNA1	Efna1	ENSMUSG00000027954	148.462	0.321109	1.24929	0.039764	0.954008	184.69	167.69	178.576	129.798	130.375	143.052	146.088	107.425
SLC35D2	Slc35d2	ENSMUSG00000033114	10.2629	-1.00252	-2.0035	0.0398151	0.954008	3.1447	2.36358	9.91048	11.1054	14.198	6.1169	14.8616	20.4029
SNX18	Snx18	ENSMUSG00000042364	859.259	-0.233388	-1.17559	0.0398731	0.954008	699.528	698.965	895.658	864.387	885.464	943.978	968.05	918.041
TNFRSF13C	Tnfrsf13c	ENSMUSG00000068105	7.52414	-1.10428	-2.14991	0.0399101	0.954008	0	7.4516	2.96676	8.52502	15.7338	6.87851	9.56924	9.06824
OAS1	Oas1a	ENSMUSG00000052776	18.0408	0.615239	1.53181	0.0399289	0.954008	28.3232	22.0875	16.6438	20.6143	14.2231	9.89579	15.2219	17.317
ITIH2	Itih2	ENSMUSG00000037254	149.946	-0.357844	-1.28151	0.0399364	0.954008	101.036	101.999	154.299	166.911	172.168	181.033	158.97	163.152
PDCD5	Pdcd5	ENSMUSG00000030417	722.555	0.402738	1.32201	0.0399544	0.954008	721.428	1263.37	624.322	681.97	553.173	576.721	744.898	614.556
OPN3	Opn3	ENSMUSG00000026525	187.941	-0.281624	-1.21556	0.0400287	0.954008	191.601	155.036	155.898	176.788	170.419	218.807	214.29	220.69
C9orf24	1110017D15Rik	ENSMUSG00000028441	42.2474	0.462659	1.37808	0.0400721	0.954008	62.2171	53.1094	38.5923	41.9825	46.3055	33.8925	30.3637	31.5166
CCDC181	Ccdc181	ENSMUSG00000026578	509.611	0.323845	1.25166	0.0400849	0.954008	516.986	754.615	458.717	535.739	514.619	477.832	388.515	429.863
ECI2	Eci2	ENSMUSG00000021417	673.417	-0.227768	-1.17102	0.040159	0.954008	603.868	536.704	666.026	673.728	774.866	712.337	661.511	758.296
DHFR	Dhfr	ENSMUSG00000021707	104.175	-0.326647	-1.2541	0.0401666	0.954008	76.0351	81.027	102.348	109.126	120.036	104.245	117.444	123.136
ABCA17P	Abca17	ENSMUSG00000035435	22.4037	0.81675	1.76143	0.0401996	0.954008	37.8455	15.8837	34.9882	25.3955	21.5649	4.495	20.3063	18.7502
MED31	Med31	ENSMUSG00000020801	290.174	0.34694	1.27186	0.0402475	0.954008	279.7	461	284.894	273.358	246.007	236.473	274.372	265.585
ARPP19	Arpp19	ENSMUSG00000007656	4996.25	0.463605	1.37898	0.0403767	0.954008	3586.79	7909.11	6224.68	5447.47	6075.93	2928.11	3584.54	4213.41
KIF17	Kif17	ENSMUSG00000028758	1068.46	0.2848	1.21824	0.0404934	0.954008	1263.91	1236.11	1181.18	1013.16	1146.61	1076.74	779.757	850.193
MSH5	Msh5	ENSMUSG00000007035	14.0708	-0.856831	-1.81106	0.0405088	0.954008	5.03307	19.7198	8.33335	8.28512	16.3663	29.1999	9.11692	16.5116
RPRML	Rprml	ENSMUSG00000046215	1194.54	0.442185	1.35866	0.0405702	0.954008	1636.29	2022.79	922.943	923.052	1173.03	1036.81	938.08	903.325
LCP1	Lcp1	ENSMUSG00000021998	255.946	-0.379981	-1.30132	0.0406971	0.954008	163.966	163.312	288.953	272.496	262.425	281.98	296.684	317.749
GNGT2	Gngt2	ENSMUSG00000038811	36.2441	0.648655	1.56771	0.0407356	0.954008	33.8633	77.3058	19.9129	46.4639	27.194	25.6428	29.9775	29.5923
OST4	Ost4	ENSMUSG00000038803	842.584	0.2778	1.21234	0.0408636	0.954008	904.211	1170.73	818.225	800.584	683.381	840.823	771.836	750.879
IFT22	Ift22	ENSMUSG00000007987	1562.78	0.286788	1.21992	0.0409152	0.954008	2015	1996.69	1444.48	1416.77	1441.5	1457.21	1502.54	1228.07
POLR1D	Polr1d	ENSMUSG00000029642	1169.25	0.311611	1.24109	0.0410403	0.954008	1319.76	1729.26	1076.54	1055.12	969.2	1106.2	1107.85	990.04
CCND1	Ccnd1	ENSMUSG00000070348	1635.21	0.2689	1.20489	0.0411357	0.954008	2048.71	1878.25	1693.64	1529.62	1266.3	1764.26	1530.52	1370.42
GJA4	Gja4	ENSMUSG00000050234	96.7321	0.486239	1.40079	0.0411566	0.954008	133.537	168.484	69.7568	80.3685	74.1487	89.8897	83.3886	74.2833
SMIM11A	Smim11	ENSMUSG00000051989	204.939	0.405793	1.32482	0.041157	0.954008	218.734	349.941	192.379	173.547	162.386	207.292	178.732	156.504
DPY30	Dpy30	ENSMUSG00000024067	447.47	0.329599	1.25666	0.0414975	0.954008	389.146	690.906	467.025	445.845	397.017	366.585	424.6	398.639
LSM8	Lsm8	ENSMUSG00000044155	395.355	0.363074	1.28616	0.0417268	0.954008	354.575	650.947	388.085	385.851	359.818	316.967	385.059	321.535
PIGF	Pigf	ENSMUSG00000024145	210.515	0.372442	1.29454	0.0417465	0.954008	208.702	326.113	191.381	224.217	176.446	143.576	222.431	191.255
NUDT17	Nudt17	ENSMUSG00000028100	170.032	0.328046	1.25531	0.0417704	0.954008	214.25	231.74	163.692	148.432	152.506	164.118	152.977	132.541
PDE5A	Pde5a	ENSMUSG00000053965	566.53	-0.507025	-1.42112	0.0417752	0.954008	266.226	405.98	575.338	623.057	384.873	639.076	755.892	881.794
SMIM8	Smim8	ENSMUSG00000028295	231.895	0.417205	1.33534	0.0418696	0.954008	250.333	414.839	194.757	201.11	189.701	199.517	209.653	195.253
DUSP16	Dusp16	ENSMUSG00000030203	519.962	-0.336227	-1.26245	0.0418739	0.954008	435.13	328.498	542.052	532.131	456.846	634.267	606.298	624.472
PPM1D	Ppm1d	ENSMUSG00000020525	546.208	-0.230136	-1.17295	0.0420031	0.954008	495.763	497.516	509.508	508.242	486.156	628.018	645.09	599.368
TRMT61A	Trmt61a	ENSMUSG00000060950	444.924	0.272956	1.20828	0.0420226	0.954008	520.676	584.625	444.012	399.453	438.23	373.708	414.247	384.439
MAD2L1	Mad2l1	ENSMUSG00000029910	213.298	0.27007	1.20587	0.0420654	0.954008	187.321	261.158	245.739	237.176	194.815	175.836	196.601	207.735
MAGOH	Magoh	ENSMUSG00000028609	464.988	0.416987	1.33514	0.0423268	0.954008	490.047	814.997	410.864	411.429	338.67	343.783	488.923	421.188
ENO4	Eno4	ENSMUSG00000048029	97.6022	0.326831	1.25426	0.0424002	0.954008	133.124	106.372	97.0207	98.859	96.5812	91.1692	82.7314	74.9595
A3GALT2	A3galt2	ENSMUSG00000028794	26.4529	-0.687999	-1.61105	0.0425794	0.954008	19.761	15.3194	21.7705	23.9572	13.109	49.3255	25.8697	42.5105
CABP4	Cabp4	ENSMUSG00000024842	24.9967	-0.511224	-1.42526	0.0427636	0.954008	16.232	21.9497	25.0086	19.0386	29.6272	25.7248	34.2785	28.1144
ATXN7L2	Atxn7l2	ENSMUSG00000048997	886.185	0.318802	1.24729	0.0427863	0.954008	1118.2	1218.74	818.97	779.992	837.567	897.495	748.322	670.198
ATP5MF	Atp5j2	ENSMUSG00000038690	3993.98	0.477489	1.39232	0.0429941	0.954008	4867	7493.12	2899.69	3336.7	2545.68	3464.55	4156.11	3189
SASH1	Sash1	ENSMUSG00000015305	3163	-0.242274	-1.18286	0.0431087	0.954008	2985.71	2428.91	2975.31	3202.38	2933.45	3329.31	3796.59	3652.31
CNN3	Cnn3	ENSMUSG00000053931	2231.45	-0.235078	-1.17697	0.0432575	0.954008	1893.22	1710.81	2304.34	2290.64	2251.22	2501.38	2470.6	2429.41
CRYGN	Crygn	ENSMUSG00000038135	7.74814	1.43306	2.7002	0.043362	0.954008	3.11523	25.0763	14.5033	2.67089	4.35757	6.46198	0.951598	4.84825
TXN	Txn1	ENSMUSG00000028367	1229.53	0.296718	1.22835	0.0433922	0.954008	1226.33	1835.05	1129.3	1231.32	1055.82	1061.29	1149.69	1147.4
NAA20	Naa20	ENSMUSG00000002728	1237.37	0.361325	1.28461	0.043602	0.954008	1139.15	1992.32	1172.44	1261.99	920.052	941.777	1243.76	1227.49
EMP3	Emp3	ENSMUSG00000040212	59.8203	0.38596	1.30673	0.0436234	0.954008	71.6494	75.1037	62.0563	62.2497	41.8441	43.6937	62.5558	59.4096
CDR2	Cdr2	ENSMUSG00000030878	767.418	-0.358053	-1.2817	0.0436487	0.954008	707.593	506.671	750.648	725.578	571.234	1021.57	889.007	967.045
HPS5	Hps5	ENSMUSG00000014418	685.141	-0.229252	-1.17223	0.0436803	0.954008	637.161	552.447	683.285	648.909	668.523	795.854	684.175	810.774
MDFIC	Mdfic	ENSMUSG00000041390	108.021	-0.3618	-1.28503	0.0439151	0.954008	68.141	106.626	97.3934	105.088	132.257	92.3324	123.168	139.164
TTLL13P	Ttll13	ENSMUSG00000045467	21.5917	0.691779	1.61527	0.0440007	0.954008	15.215	37.3366	34.3679	19.7151	21.8716	15.3098	9.00815	19.9096
NFXL1	Nfxl1	ENSMUSG00000072889	355.806	-0.371512	-1.29371	0.0442004	0.954008	230.577	247.729	384.796	376.152	406.353	306.354	426.116	468.37
ZC3HAV1	Zc3hav1	ENSMUSG00000029826	199.231	-0.258624	-1.19634	0.0442128	0.954008	185.273	170.967	190.546	179.336	185.063	216.003	246.959	219.699
MED21	Med21	ENSMUSG00000030291	505.801	0.369019	1.29147	0.0442422	0.954008	445.161	831.663	486.664	517.052	424.243	366.193	508.009	467.425
PYGO1	Pygo1	ENSMUSG00000034910	1314.11	-0.28032	-1.21446	0.0442695	0.954008	962.181	987.485	1410.25	1385.74	1415.19	1373.16	1500.79	1478.09
TBCA	Tbca	ENSMUSG00000042043	990.491	0.447109	1.36331	0.0444873	0.954008	1035.86	1876.29	793.171	866.151	736.188	842.1	1032.11	742.06
LIPG	Lipg	ENSMUSG00000053846	100.069	0.527249	1.44118	0.0445049	0.954008	103.649	63.012	193.545	112.064	107.099	69.0416	77.3491	74.7939
TMEM140	Tmem140	ENSMUSG00000057137	67.5058	-0.390114	-1.3105	0.0445758	0.954008	47.0624	62.5118	52.1356	71.3879	74.8483	85.791	58.7578	87.5513
TSPAN18	Tspan18	ENSMUSG00000027217	202.647	-0.373252	-1.29527	0.0447874	0.954008	154.389	151.786	218.272	181.326	172.085	201.531	311.537	230.25
NDUFA4	Ndufa4	ENSMUSG00000029632	5492.97	0.419042	1.33704	0.04487	0.954008	4811.57	10276.3	4817.28	5235.41	4212.21	4391.79	5386.37	4812.85
TBL1XR1	Tbl1xr1	ENSMUSG00000027630	1601.86	-0.29017	-1.22278	0.0449667	0.954008	1118.05	1498.82	1659.14	1487.95	1747.27	1401.73	1896.82	2005.06
FCF1	Fcf1	ENSMUSG00000021243	364.944	0.409623	1.32834	0.0449993	0.954008	366.58	646.929	317.875	334.61	284.365	273.332	378.506	317.356
ACOT12	Acot12	ENSMUSG00000021620	5.88931	-1.19677	-2.29225	0.0450954	0.954008	0	3.74074	5.73783	4.1423	11.9422	4.41224	13.2758	3.8634
OSBPL10	Osbpl10	ENSMUSG00000040875	933.311	0.204596	1.15236	0.0451142	0.954008	1094.14	973.65	1059.65	870.626	881.264	852.619	834.767	899.781
FREM2	Frem2	ENSMUSG00000037016	141.69	-0.359951	-1.28338	0.0452305	0.954008	130.321	90.8207	120.773	155.009	161.649	197.078	138.979	138.888
OGN	Ogn	ENSMUSG00000021390	258.488	0.604482	1.52043	0.0453563	0.954008	183.607	573.793	210.574	279.386	240.079	105.512	240.416	234.539
GRIK3	Grik3	ENSMUSG00000001985	4034.08	0.185425	1.13715	0.0453981	0.954008	4743.57	4399.99	4206.62	3823.09	3898.59	3769.23	3653.2	3778.36
DNAJC2	Dnajc2	ENSMUSG00000029014	601.991	0.485981	1.40054	0.0455595	0.954008	357.244	1030.07	724.841	696.836	610.534	337.388	503.252	555.768
PGAM2	Pgam2	ENSMUSG00000020475	95.2261	0.503821	1.41796	0.0455645	0.954008	138.979	157.782	58.3297	92.1835	86.6772	94.3347	67.1163	66.4066
CFAP43	Cfap43	ENSMUSG00000044948	61.0885	0.460997	1.37649	0.0456935	0.954008	56.9172	68.5923	77.5892	78.9704	72.3893	31.2556	54.827	48.1668
PRIMA1	Prima1	ENSMUSG00000041669	117.707	0.366077	1.28884	0.0457088	0.954008	139.944	154.847	124.757	111.005	69.368	121.969	112.782	106.986
RPRM	Rprm	ENSMUSG00000075334	1509.94	0.363994	1.28698	0.0457466	0.954008	2015.24	2201.39	1302.39	1279.43	1597.03	1377.91	1176.3	1129.87
MRPL42	Mrpl42	ENSMUSG00000062981	918.306	0.53183	1.44576	0.0458463	0.954008	790.329	2007.66	753.267	791.658	609.924	585.162	921.185	887.269
APOLD1	Apold1	ENSMUSG00000090698	80.4633	-0.499448	-1.41367	0.0458731	0.954008	79.5244	40.7967	57.2738	89.0023	115.343	79.2309	62.8625	119.674
HELLS	Hells	ENSMUSG00000025001	69.9436	0.643768	1.5624	0.0459469	0.954008	57.1801	52.1138	164.234	67.3559	75.7498	32.2346	49.2332	61.4474
MND1	Mnd1	ENSMUSG00000033752	11.9729	0.804095	1.74605	0.046016	0.954008	21.7194	13.4902	18.5622	7.49621	8.57028	12.8004	8.78313	4.36134
C1R	C1ra	ENSMUSG00000055172	75.5124	0.365378	1.28822	0.0460841	0.954008	104.555	74.2425	83.5533	78.4066	66.7833	82.5622	59.9523	54.0445
NECAB3	Necab3	ENSMUSG00000027489	1506.19	0.401255	1.32066	0.0461411	0.954008	1961.41	2342.78	1364.22	1189.34	1522.61	1543.96	1076.45	1048.75
SLC25A30	Slc25a30	ENSMUSG00000022003	265.012	-0.272003	-1.20748	0.0462539	0.954008	205.164	218.233	275.85	260.418	265.71	265.455	330.427	298.838
NOD2	Nod2	ENSMUSG00000055994	30.5196	0.534907	1.44885	0.0464772	0.954008	25.8056	32.8949	53.8062	31.5585	30.7832	21.8529	27.4923	19.9629
SIM1	Sim1	ENSMUSG00000019913	18.2858	0.848588	1.80074	0.0466471	0.954008	3.70929	25.1415	27.0148	38.0671	15.302	9.04415	13.0592	14.9485
MRPL13	Mrpl13	ENSMUSG00000022370	777.751	0.434197	1.35116	0.0467207	0.954008	822.825	1458.49	577.441	717.352	578.408	650.926	738.857	677.715
ARHGAP10	Arhgap10	ENSMUSG00000037148	496.789	0.302461	1.23325	0.0467696	0.954008	582.899	432.236	680.471	498.787	507.67	467.243	373.125	431.882
LTF	Ltf	ENSMUSG00000032496	18.9975	0.890092	1.85329	0.0469744	0.954008	15.0008	20.0284	13.8419	48.1927	4.51236	25.6472	10.1449	14.6116
C11orf98	1810009A15Rik	ENSMUSG00000071653	289.111	0.447727	1.36389	0.0470523	0.954008	333.127	531.098	232.506	237.764	203.843	294.99	223.882	255.681
CWC15	Cwc15	ENSMUSG00000004096	1260.18	0.353813	1.27793	0.0471681	0.954008	1324.87	2104.72	1100.55	1125.79	1108.79	1159.38	1061.54	1095.78
SLC6A20	Slc6a20a	ENSMUSG00000036814	593.025	-0.212785	-1.15892	0.0471696	0.954008	495.921	535.314	546.764	618.509	694.282	601.119	641.268	611.021
KNTC1	Kntc1	ENSMUSG00000029414	21.0172	0.975978	1.96697	0.047204	0.954008	19.5833	34.5584	13.31	42.5974	3.42921	10.3289	32.1771	12.1537
TMEM69	Tmem69	ENSMUSG00000055900	142.972	-0.277701	-1.21226	0.0473027	0.954008	135.286	110.547	125.233	146.038	150.908	146.58	175.814	153.371
MDN1	Mdn1	ENSMUSG00000058006	2532.04	-0.412662	-1.33114	0.047323	0.954008	2434.51	1435.38	2419.23	2400.39	3726.22	1752.48	2989.54	3098.57
COX20	Cox20	ENSMUSG00000026500	280.638	0.35016	1.2747	0.0475775	0.954008	291.216	436.754	236.471	293.615	212.499	230.036	260.214	284.298
C2orf68	0610030E20Rik	ENSMUSG00000058706	564.434	-0.307059	-1.23718	0.0476114	0.954008	455.301	372.95	589.837	598.897	663.578	610.172	540.859	683.878
KRT17	Krt17	ENSMUSG00000035557	7.77165	0.864595	1.82083	0.0476849	0.954008	11.9377	13.2558	9.26777	5.75286	5.77158	5.86057	4.8561	5.47082
IFI44	Ifi44	ENSMUSG00000028037	7.90009	1.01343	2.01871	0.0476896	0.954008	10.8751	6.81197	4.10862	21.0899	4.99775	5.1341	2.91923	7.26404
POMP	Pomp	ENSMUSG00000029649	2067.29	0.334719	1.26113	0.0477111	0.954008	1867.35	3358	1929.46	2069.26	1695.32	1945.56	1891.92	1781.42
CPNE5	Cpne5	ENSMUSG00000024008	2957.88	0.409137	1.32789	0.0478835	0.954008	3857.33	4868.5	2451.05	2321.56	2912.73	2855.02	2061.87	2334.99
RPL21	Rpl21	ENSMUSG00000041453	7417	0.429753	1.347	0.0479082	0.954008	7786.44	14022.5	5762.38	6483.28	5674.94	6094.99	7341.11	6170.35
TNFRSF9	Tnfrsf9	ENSMUSG00000028965	8.60528	0.911565	1.88108	0.0479777	0.954008	13.9432	4.27833	15.9201	10.7934	7.35424	2.85458	8.73294	4.9654
U2AF1L4	U2af1l4	ENSMUSG00000078765	784.187	0.355813	1.27971	0.0480702	0.954008	873.86	1240.05	751.295	656.613	692.497	820.707	665.384	573.091
TLR12P	Tlr12	ENSMUSG00000062545	23.6874	0.625884	1.54316	0.0481077	0.954008	27.9732	43.3325	28.8846	15.1855	21.8246	17.8388	22.4626	11.9972
PRCD	Prcd	ENSMUSG00000075410	107.814	0.363473	1.28652	0.0481893	0.954008	130.569	151.392	90.7553	113.195	76.8053	105.647	108.511	85.6379
OAF	Oaf	ENSMUSG00000032014	320.395	0.370923	1.29318	0.0482476	0.954008	404.57	423.06	219.864	398.803	338.033	262.254	270.508	246.07
RPL32	Rpl32	ENSMUSG00000057841	3734.94	0.483	1.39765	0.0482722	0.954008	4451.48	7449.01	2595.3	2922.13	2838.75	3567.23	3256.55	2799.03
HDDC3	Hddc3	ENSMUSG00000030532	321.325	0.354505	1.27855	0.0484311	0.954008	414.909	443.165	242.302	342.715	273.969	343.639	240.168	269.729
FABP5	Fabp5	ENSMUSG00000027533	3263.44	0.419449	1.33742	0.0484842	0.954008	3494.48	6076.35	2579.04	2788.71	2484.65	2955.29	3019.22	2709.79
SIX3	Six3	ENSMUSG00000038805	366.058	0.286289	1.2195	0.0485233	0.954008	396.73	404.846	418.413	388.838	438.388	290.063	286.394	304.788
TMEM102	Tmem102	ENSMUSG00000089876	34.8547	-0.588502	-1.50368	0.0485593	0.954008	45.3211	33.9983	17.7776	15.3377	39.3449	52.301	41.7639	32.9932
MARVELD2	Marveld2	ENSMUSG00000021636	103.522	-0.460736	-1.37624	0.0485731	0.954008	75.7757	75.4022	75.7605	121.338	66.4426	133.095	136.736	143.626
DPH1	Dph1	ENSMUSG00000078789	550.652	0.302587	1.23335	0.0486273	0.954008	718.774	716.963	514.536	483.442	463.632	573.07	497.287	437.509
EFEMP1	Efemp1	ENSMUSG00000020467	357.646	0.225813	1.16944	0.0487622	0.954008	374.302	403.626	346.578	418.505	329.971	352.444	343.873	291.872
MCC	Mcc	ENSMUSG00000071856	821.753	-0.268946	-1.20493	0.0488547	0.954008	774.411	705.779	706.127	795.708	668.531	997.997	1018.16	907.311
SAPCD2	Sapcd2	ENSMUSG00000026955	65.5174	0.545451	1.45948	0.0488947	0.954008	138.57	63.9016	62.6931	49.0463	36.5939	66.0514	56.7618	50.5216
SLC16A12	Slc16a12	ENSMUSG00000009378	74.4745	-0.341062	-1.26669	0.0489298	0.954008	56.9429	56.0534	79.8191	69.1205	93.509	79.6044	76.8887	83.8577
HS3ST2	Hs3st2	ENSMUSG00000046321	646.833	0.247076	1.1868	0.0489521	0.954008	775.797	556.641	802.399	674.105	617.455	583.454	582.466	582.347
ADCY10	Adcy10	ENSMUSG00000026567	9.06328	-1.03907	-2.05491	0.0490048	0.954008	5.19609	2.27467	13.4065	3.84078	13.008	4.75214	9.38852	20.6396
SIGMAR1	Sigmar1	ENSMUSG00000036078	929.971	0.2332	1.17544	0.0490556	0.954008	1071.86	1137.38	984.781	827.173	825.921	910.588	892.783	789.277
OTX2	Otx2	ENSMUSG00000021848	170.28	-0.371826	-1.29399	0.0491283	0.954008	172.462	113.866	186.037	122.191	141.031	228.45	197.473	200.728
SH3D19	Sh3d19	ENSMUSG00000028082	742.487	-0.211329	-1.15775	0.0491515	0.954008	729.408	577.529	705.504	740.281	806.502	808.36	754.921	817.389
HHIPL2	Hhipl2	ENSMUSG00000053461	25.6163	0.982091	1.97533	0.0496199	0.954008	10.0589	40.0676	75.6691	12.6998	33.254	12.4491	10.1499	10.5824
AMER1	Amer1	ENSMUSG00000050332	364.753	-0.286211	-1.21943	0.0497136	0.954008	334.652	242.465	385.995	351.24	376.816	451.967	398.998	375.894
TTC23	Ttc23	ENSMUSG00000030555	87.847	-0.349172	-1.27383	0.0497379	0.954008	78.2309	75.8277	90.8345	63.7416	94.8644	124.19	94.6407	80.4461
LARS2	Lars2	ENSMUSG00000035202	28473.2	1.00654	2.00909	0.0498843	0.954008	85253.8	38863.7	13332.6	14637	17570.2	17820.3	23999.5	16308.5
MAP3K20	Map3k20	ENSMUSG00000004085	274.381	-0.276245	-1.21104	0.0500379	0.954008	192.751	228.627	292.895	276.12	298	308.507	280.478	317.674
HLA-E	H2-T23	ENSMUSG00000067212	355.929	0.246224	1.1861	0.0500587	0.954008	433.905	313.742	404.839	392.983	359.171	319.079	308.448	315.266
TAF5	Taf5	ENSMUSG00000025049	180.842	-0.261547	-1.19876	0.0501129	0.954008	139.851	161.404	186.465	169.231	192.377	220.5	196.521	180.391
C22orf39	2510002D24Rik	ENSMUSG00000071632	237.241	-0.250201	-1.18937	0.0501139	0.954008	224.617	192.109	231.145	218.55	288.33	218.799	258.987	265.392
NEIL2	Neil2	ENSMUSG00000035121	60.9608	-0.343325	-1.26868	0.050141	0.954008	55.3506	52.2986	49.7107	57.6444	75.9042	58.5037	64.6529	73.6213
PRR7	Prr7	ENSMUSG00000034686	880.938	0.370024	1.29237	0.0502036	0.954008	1079.58	1399.8	757.272	736.643	871.016	824.698	753.253	625.242
IGFN1	Igfn1	ENSMUSG00000051985	598.986	-0.423803	-1.34146	0.0503666	0.954008	510.862	581.424	549.142	405.739	1099.84	580.867	463.978	600.035
C11orf1	1110032A03Rik	ENSMUSG00000037971	613.026	0.432	1.3491	0.050412	0.954008	449.602	1169.28	604.204	593.5	566.384	471.811	535	514.427
NFATC1	Nfatc1	ENSMUSG00000033016	222.839	-0.265738	-1.20225	0.0505225	0.954008	239.858	201.1	176.78	192.356	281.644	238.652	227.434	224.89
PARP4	Parp4	ENSMUSG00000054509	282.037	-0.342489	-1.26794	0.0505621	0.954008	248.935	222.656	211.588	310.715	314.96	404.296	312.829	230.321
SEC16B	Sec16b	ENSMUSG00000026589	31.8816	-0.521215	-1.43516	0.0505668	0.954008	30.5009	16.5873	31.5697	25.8125	26.3536	36.091	35.6869	52.4511
CALM2	Calm2	ENSMUSG00000036438	32939.9	0.37474	1.29661	0.050753	0.954008	26382.7	57132.2	32593.8	32667.3	30921.5	24823.9	29040.2	29957.8
EGFL6	Egfl6	ENSMUSG00000000402	57.1533	-0.377928	-1.29947	0.0508048	0.954008	39.432	43.9877	64.7565	49.533	63.7671	65.357	58.7386	71.6548
KIF20B	Kif20b	ENSMUSG00000024795	27.6553	1.25322	2.38373	0.0509028	0.954008	5.8211	49.9546	25.3737	71.8748	12.0201	2.5999	4.97484	48.6237
OGG1	Ogg1	ENSMUSG00000030271	179.123	0.321172	1.24935	0.0509709	0.954008	232.081	243.827	166.266	154.7	156.566	153.775	177.103	148.667
VANGL2	Vangl2	ENSMUSG00000026556	553.149	-0.277585	-1.21216	0.0509885	0.954008	546.892	493.697	490.733	469.585	558.859	467.543	741.953	655.932
DKKL1	Dkkl1	ENSMUSG00000030792	232.986	0.43237	1.34945	0.0511763	0.954008	381.026	304.835	174.176	211.232	222.159	245.925	150.467	174.065
GJB2	Gjb2	ENSMUSG00000046352	311.225	0.308604	1.23851	0.0513051	0.954008	359.209	372.519	306.878	340.24	225.371	297.526	360.767	227.286
C5orf49	1700001L19Rik	ENSMUSG00000021534	177.813	0.384534	1.30544	0.0513486	0.954008	150.435	278.42	197.016	179.673	193.943	128.219	169.95	124.85
CDH5	Cdh5	ENSMUSG00000031871	479.817	-0.201793	-1.15013	0.0513925	0.954008	416.668	411.546	485.176	470.771	486.075	509.079	532.151	527.066
CD300LB	Cd300lb	ENSMUSG00000063193	5.57718	-1.11357	-2.16381	0.051527	0.954008	2.8086	3.11293	4.23676	3.87709	1.96968	6.39562	13.2378	8.97896
GRASP	Grasp	ENSMUSG00000000531	1040.59	0.362376	1.28554	0.0515529	0.954008	990.708	1039.22	1774.08	877.8	1006.66	825.96	894.655	915.61
RAB40B	Rab40b	ENSMUSG00000025170	840.492	0.341268	1.26687	0.0515817	0.954008	1066.19	1236.83	675.164	780.032	856.505	744.179	631.273	733.768
MGAT4C	Mgat4c	ENSMUSG00000019888	144.369	0.477716	1.39254	0.0516299	0.954008	92.8189	204.447	181.934	191.581	161.967	74.6274	105.356	142.218
DUSP1	Dusp1	ENSMUSG00000024190	1186.68	-0.377591	-1.29917	0.0519432	0.954008	1328.51	1209.07	687.302	905.387	1050.28	1668.12	1460.98	1183.78
PRR22	Prr22	ENSMUSG00000090273	53.7704	0.454324	1.37014	0.0519565	0.954008	71.9332	80.3341	39.3465	57.9143	41.2454	46.7078	56.9705	35.7117
MSANTD2	Msantd2	ENSMUSG00000042138	380.82	-0.3682	-1.29074	0.05211	0.954008	256.235	251.276	390.024	430.724	491.199	387.95	338.939	500.21
CRYBB1	Crybb1	ENSMUSG00000029343	112.054	0.589897	1.50514	0.0521287	0.954008	144.428	244.889	75.1299	74.4775	96.4859	110.465	86.9708	63.583
LRRIQ3	Lrriq3	ENSMUSG00000028182	11.3204	0.792256	1.73178	0.052182	0.954008	9.9539	17.0393	15.8604	14.3543	14.5446	4.30647	10.0061	4.49838
GDPD5	Gdpd5	ENSMUSG00000035314	1752.99	0.282822	1.21657	0.0523122	0.954008	1997.9	2234.27	2041.97	1423.45	1500.2	1768.19	1711.9	1346.04
TMEM252	Tmem252	ENSMUSG00000048572	80.2261	-0.340056	-1.26581	0.0523709	0.954008	63.9597	61.7805	73.2776	83.9093	80.8458	76.5703	106.205	95.2609
ETNK2	Etnk2	ENSMUSG00000070644	288.677	0.290344	1.22293	0.0523949	0.954008	326.801	403.684	281.934	258.365	274.074	280.846	231.528	252.185
FAM220A	Fam220a	ENSMUSG00000083012	13.6359	-0.975659	-1.96654	0.0524191	0.954008	10.1063	8.36234	6.19727	7.77625	11.023	9.07294	6.53087	50.018
EEF1AKMT1	Eef1akmt1	ENSMUSG00000021951	439.311	0.240106	1.18108	0.0525349	0.954008	418.652	579.712	425.384	478.884	411.363	395.979	394.283	410.233
POU2F1	Pou2f1	ENSMUSG00000026565	1139.91	-0.325717	-1.25329	0.0525449	0.954008	652.696	977.382	1261.73	1153.21	1353.86	1174.21	1236.14	1310.08
CASP2	Casp2	ENSMUSG00000029863	450.317	-0.254656	-1.19305	0.0526179	0.954008	385.416	335.762	473.563	447.154	530.691	518.795	475.32	435.84
CCNE2	Ccne2	ENSMUSG00000028212	153.118	0.38376	1.30474	0.0527246	0.954008	116.055	225.278	193.441	157.861	130.944	103.975	130.544	166.842
STON1	Ston1	ENSMUSG00000033855	107.11	-0.534961	-1.4489	0.0528305	0.954008	87.8579	84.4156	104.149	70.9213	97.1455	82.3182	91.0317	239.04
BCAP29	Bcap29	ENSMUSG00000020650	959.59	0.296299	1.22799	0.0528801	0.954008	879.062	1424.81	1008.25	918.925	928.829	754.09	924.298	838.457
UGDH	Ugdh	ENSMUSG00000029201	702.123	-0.287385	-1.22043	0.0532405	0.954008	496.465	539.417	771.388	720.38	771.731	677.183	832.4	808.021
CD52	Cd52	ENSMUSG00000000682	42.9438	0.545608	1.45964	0.0535462	0.954008	41.4875	69.5559	55.2332	38.1633	36.2384	22.7377	55.3509	24.7834
COL24A1	Col24a1	ENSMUSG00000028197	292.161	-0.68191	-1.60426	0.0535985	0.954008	98.9928	113.127	322.98	362.198	551.262	437.081	245.608	206.037
LHCGR	Lhcgr	ENSMUSG00000024107	14.384	0.975944	1.96693	0.0536659	0.954008	7.53538	8.74981	15.2106	45.5822	12.2525	7.32389	14.4099	4.00744
CCNI	Ccni	ENSMUSG00000063015	4856.06	-0.214028	-1.15992	0.0537924	0.954008	4596.32	4034.31	4443	4913.23	4627.78	4847.75	5990.36	5395.73
CD300C	Cd300c2	ENSMUSG00000044811	55.7672	0.365487	1.28832	0.0539578	0.954008	53.4388	64.497	60.3722	72.2784	57.5167	39.864	45.6919	52.4789
PPP1R1B	Ppp1r1b	ENSMUSG00000061718	9983.29	0.44715	1.36334	0.0539739	0.954008	13002.9	17835.1	8245.48	6989.22	9574.55	10019.1	7073.45	7126.48
COL1A1	Col1a1	ENSMUSG00000001506	596.744	0.28697	1.22008	0.0540529	0.954008	628.044	862.919	526.86	606.385	543.912	512.677	598.726	494.433
SNHG6	Snhg6	ENSMUSG00000098234	228.639	0.394919	1.31487	0.0540914	0.954008	276.481	382.815	168.92	211.428	209.857	172.697	209.759	197.153
TNFRSF8	Tnfrsf8	ENSMUSG00000028602	67.277	0.459313	1.37489	0.0541836	0.954008	89.1811	98.4813	55.1012	69.0699	74.0651	69.6201	41.9602	40.7372
IDO1	Ido1	ENSMUSG00000031551	36.0942	0.668794	1.58974	0.054488	0.954008	46.7544	60.4683	35.3359	34.9405	56.9854	20.9659	15.5598	17.7434
COX7C	Cox7c	ENSMUSG00000017778	3754.92	0.414305	1.33266	0.0545772	0.954008	4453.29	6709.4	2899.84	3099.52	2620.92	3465.96	3667.14	3123.28
NDUFS4	Ndufs4	ENSMUSG00000021764	1476.24	0.413574	1.33198	0.0546186	0.954008	1398.77	2777.57	1186.26	1383.22	1175.6	1116.35	1462.4	1309.77
SLC7A1	Slc7a1	ENSMUSG00000041313	1407.88	-0.175641	-1.12947	0.0547216	0.954008	1352.57	1245.97	1376.05	1315.43	1573.75	1500.87	1550.43	1348.02
PFDN5	Pfdn5	ENSMUSG00000001289	3204.1	0.373156	1.29518	0.0548463	0.954008	3495.25	5542.55	2559.54	2867.94	2534.91	3000.09	2985.93	2646.63
C10orf53	1700024G13Rik	ENSMUSG00000072473	10.2318	0.750214	1.68204	0.0550531	0.954008	16.1975	15.8753	11.8911	7.5496	5.65048	9.81981	7.23699	7.63368
POLR2K	Polr2k	ENSMUSG00000045996	350.766	0.369225	1.29166	0.0550787	0.954008	395.685	582.738	288.143	315.395	295.093	264.22	337.265	327.585
LRRFIP2	Lrrfip2	ENSMUSG00000032497	967.013	-0.250026	-1.18923	0.0551003	0.954008	742.453	809.298	998.744	981.351	1120.6	907.959	1000.23	1175.47
TMOD4	Tmod4	ENSMUSG00000005628	8.24348	-0.929533	-1.90466	0.0551303	0.954008	5.40711	7.61289	2.19753	7.27984	6.81245	19.8691	8.74131	8.02763
ZBTB7C	Zbtb7c	ENSMUSG00000044646	238.868	0.332103	1.25885	0.0552532	0.954008	289.299	341.21	243.391	191.562	175.36	237.954	228.075	204.095
SST	Sst	ENSMUSG00000004366	3857.89	0.321675	1.24978	0.0553178	0.954008	5339.44	5119.62	3293.43	3393.2	3546.39	4029.73	3084.03	3057.31
DOCK1	Dock1	ENSMUSG00000058325	1095.53	-0.215816	-1.16136	0.0553895	0.954008	1154.22	885.674	1064.19	952.335	1062.4	1227.88	1157.08	1260.42
SHC4	Shc4	ENSMUSG00000035109	243.19	-0.341403	-1.26699	0.0554628	0.954008	190.366	178.986	240.015	247.862	197.607	239.646	313.345	337.691
CRYBG3	Crybg3	ENSMUSG00000022723	360.469	-0.434403	-1.35135	0.0555055	0.954008	209.596	278.769	391.897	342.62	362.407	394.193	275.562	628.71
TYMP	Tymp	ENSMUSG00000022615	95.3941	0.402137	1.32146	0.0555078	0.954008	110.938	154.824	83.9546	85.3337	73.4878	85.2798	100.848	68.487
SNTN	Sntn	ENSMUSG00000044772	8.56636	0.954466	1.93786	0.0555498	0.954008	9.40764	16.4042	10.2617	9.46885	1.90882	2.98349	12.6005	5.49569
POLE4	Pole4	ENSMUSG00000030042	633.777	-0.176639	-1.13025	0.0556007	0.954008	543.55	595.668	617.393	622.223	688.222	660.601	671.543	671.013
CHAC2	Chac2	ENSMUSG00000020309	221.506	0.354406	1.27846	0.0558938	0.954008	292.859	323.823	190.697	187.442	175.657	219.379	171.593	210.597
NTAN1	Ntan1	ENSMUSG00000022681	1161.33	0.231637	1.17417	0.0559404	0.954008	1278.52	1512.95	1138.15	1087.91	984.599	1117.27	1044.77	1126.46
NOXRED1	Noxred1	ENSMUSG00000072919	32.4091	-0.567308	-1.48176	0.0560606	0.954008	25.8189	10.9136	40.0668	27.167	34.8898	40.0638	33.5127	46.8405
RAB36	Rab36	ENSMUSG00000020175	1058.07	0.260437	1.19784	0.0561954	0.954008	1072.69	1047.21	1426.44	1065.94	1129.44	1000.21	852.117	870.525
SERP2	Serp2	ENSMUSG00000052584	1719.39	0.243504	1.18386	0.0561992	0.954008	2063.9	2190.88	1573.24	1629.46	1608.63	1718.82	1510.04	1460.19
PNPLA1	Pnpla1	ENSMUSG00000043286	6.7148	0.970898	1.96006	0.0562578	0.954008	12.2917	9.51175	9.28656	5.15738	8.716	1.86734	2.92138	3.96623
SELENOF	Selenof	ENSMUSG00000037072	4587.13	0.387684	1.30829	0.0563302	0.954008	5639.91	7688.33	3662.84	3808.49	3272.72	4711.41	4057.03	3856.31
NHLRC2	Nhlrc2	ENSMUSG00000025078	945.314	-0.252863	-1.19157	0.0564735	0.954008	765.905	695.23	971.908	1016.7	952.425	1091.25	1033.5	1035.6
APOO	Apoo	ENSMUSG00000079508	560.46	0.290136	1.22276	0.0565296	0.954008	549.77	841.68	510.128	565.031	517.37	496.292	527.56	475.844
NDUFAF2	Ndufaf2	ENSMUSG00000068184	347.239	0.368341	1.29087	0.0565644	0.954008	385.344	579.732	303.084	297.222	263.057	346.843	285.302	317.325
CDKN3	Cdkn3	ENSMUSG00000037628	10.2599	0.95267	1.93545	0.0566717	0.954008	2.96387	26.964	10.2962	14.7942	8.21393	4.85256	7.35052	6.64408
MCTS1	Mcts1	ENSMUSG00000000355	672.195	0.329715	1.25676	0.0566815	0.954008	697.606	1067.65	594.098	635.62	617.964	502.417	658.357	603.848
TRAF5	Traf5	ENSMUSG00000026637	58.7031	-0.441256	-1.35779	0.056711	0.954008	46.4394	59.0781	37.3747	55.7453	65.0294	80.4604	42.1301	83.3673
RESP18	Resp18	ENSMUSG00000033061	1860.17	0.344836	1.27001	0.0567415	0.954008	1451.06	2995.33	1907.55	1971.24	1495.43	1475.38	1860.14	1725.22
EFHD2	Efhd2	ENSMUSG00000040659	9021.07	0.266039	1.2025	0.0567737	0.954008	11006.4	11816.1	9060.42	7520.33	7541.41	8553.3	8921.45	7749.21
KCNJ4	Kcnj4	ENSMUSG00000044216	3555.95	0.425698	1.34322	0.0568673	0.954008	4786.91	6213.1	2789.81	2518.06	3447.53	2976.37	2976.1	2739.69
HSCB	Hscb	ENSMUSG00000043510	108.775	0.329418	1.25651	0.0569264	0.954008	144.786	143.276	92.9446	104.101	93.9534	105.482	88.67	96.9885
CETN4P	Cetn4	ENSMUSG00000045031	156.734	0.295165	1.22703	0.0571459	0.954008	162.341	209.216	155.166	164.379	173.907	134.715	128.402	125.746
RAVER2	Raver2	ENSMUSG00000035275	738.267	-0.246145	-1.18603	0.0573026	0.954008	644.92	591.779	684.682	779.597	939.699	687.559	745.472	832.427
SNED1	Sned1	ENSMUSG00000047793	945.556	-0.425921	-1.34343	0.0574758	0.954008	618.945	550.624	1297.69	759.801	877.612	986.02	1079.65	1394.1
RIIAD1	Riiad1	ENSMUSG00000028139	29.6369	0.781452	1.71886	0.0575336	0.954008	32.0708	71.2195	21.2388	25.7786	26.2209	6.94689	36.3822	17.2373
RELL1	Rell1	ENSMUSG00000047881	386.62	-0.219608	-1.16442	0.0575912	0.954008	324.098	322.117	382.5	398.779	438.801	390.255	400.325	436.087
ADAMTS1	Adamts1	ENSMUSG00000022893	499.181	-0.265176	-1.20178	0.0576046	0.954008	436.856	378.565	452.551	544.939	492.479	647.595	553.645	486.821
RBM12	Rbm12	ENSMUSG00000089824	612.61	-0.285823	-1.21911	0.0577585	0.954008	514.186	486.853	579.41	625.523	489.683	743.687	681.519	780.02
RHEB	Rheb	ENSMUSG00000028945	2457.98	0.248261	1.18777	0.057896	0.954008	2166.3	2839.43	2914.28	2753.99	2092.28	1915.38	2356.09	2626.06
RPP25	Rpp25	ENSMUSG00000062309	390.715	0.292714	1.22494	0.0580709	0.954008	542.126	480.041	359.138	341.133	365.748	359.356	368.693	309.483
PIWIL2	Piwil2	ENSMUSG00000033644	44.1807	-0.404453	-1.32359	0.0582106	0.954008	35.4926	29.3804	43.4556	42.9053	54.0873	46.3119	41.0981	60.7141
TACSTD2	Tacstd2	ENSMUSG00000051397	8.50464	0.880729	1.84131	0.0584237	0.954008	14.5839	10.0333	8.3655	11.5665	1.92835	5.86831	11.2699	4.42134
SPCS1	Spcs1	ENSMUSG00000021917	1696.72	0.382416	1.30352	0.0584827	0.954008	1610.71	3022.51	1511.27	1536.79	1236.08	1359.86	1722.26	1574.31
MMP17	Mmp17	ENSMUSG00000029436	7227.58	0.397538	1.31726	0.0584988	0.954008	9677.67	12137.6	5382.34	5671.59	6177.29	6836.78	6049.93	5887.49
CACNA1H	Cacna1h	ENSMUSG00000024112	3346.56	0.302391	1.23319	0.0585312	0.954008	4009.38	4631.13	3223.41	2920.2	3587.42	3248.36	2548.05	2604.5
RPL35A	Rpl35a	ENSMUSG00000060636	4054.37	0.422461	1.34021	0.0585806	0.954008	4080.6	7744.69	3173.77	3576.45	3116.96	3187.92	4263.46	3291.11
KRT7	Krt7	ENSMUSG00000023039	7.29307	1.15809	2.23162	0.0586194	0.954008	4.15409	3.03038	24.0054	8.57307	3.69215	2.15473	3.72024	9.01452
SDR42E1	Sdr42e1	ENSMUSG00000034308	177.338	0.307792	1.23781	0.0590799	0.954008	234.374	163.465	196.012	191.06	198.979	157.976	151.589	125.252
PLA2G7	Pla2g7	ENSMUSG00000023913	3019.05	-0.267487	-1.20371	0.059172	0.954008	2574.38	2127.13	3169.61	3088.18	2717.4	3564.93	3437.02	3473.76
USP48	Usp48	ENSMUSG00000043411	3433.81	-0.292701	-1.22493	0.059194	0.954008	2654.13	2369.82	3575.11	3746.1	4323.86	3852.58	3173.89	3774.98
ZNF839	Zfp839	ENSMUSG00000021271	263.977	-0.257747	-1.19561	0.0592498	0.954008	209.553	225.039	277.535	248.484	311.89	239.394	282.784	317.135
ARL6	Arl6	ENSMUSG00000022722	560.092	0.282042	1.21591	0.0592625	0.954008	477.372	768.485	613.633	598.427	518.92	415.876	536.031	551.992
HTRA4	Htra4	ENSMUSG00000037406	28.2026	0.755101	1.68775	0.059264	0.954008	31.6246	17.4575	65.6715	26.6164	34.5862	8.77661	15.1134	25.7747
VIPR2	Vipr2	ENSMUSG00000011171	152.323	-0.263783	-1.20062	0.0592763	0.954008	132.947	117.285	144.338	158.546	186.833	158.376	161.09	159.171
PLEKHH2	Plekhh2	ENSMUSG00000040852	361.116	-0.381275	-1.30249	0.0592796	0.954008	214.705	235.391	396.794	406.469	418.462	381.037	338.34	497.734
SSTR5	Sstr5	ENSMUSG00000050824	34.5778	0.534136	1.44807	0.0593192	0.954008	38.9282	60.68	34.0939	30.25	29.5871	39.831	27.2034	16.0489
HSBP1L1	Hsbp1l1	ENSMUSG00000078963	30.5842	0.454876	1.37066	0.0594209	0.954008	25.8333	39.6309	36.773	39.0818	23.1582	32.8575	26.5582	20.781
PCCA	Pcca	ENSMUSG00000041650	785.761	-0.285964	-1.21922	0.0594689	0.954008	735.818	566.423	673.029	856.284	878.617	728.22	782.504	1065.19
SNX31	Snx31	ENSMUSG00000013611	14.2488	1.06982	2.09918	0.0595645	0.954008	4.56492	13.3371	8.5191	52.7795	17.1774	4.98075	5.34944	7.28222
JRK	Jrk	ENSMUSG00000046380	344.799	0.3247	1.2524	0.0595826	0.954008	434.29	490.343	306.446	303.657	245.267	328.66	343.358	306.372
EFEMP2	Efemp2	ENSMUSG00000024909	419.831	0.262659	1.19969	0.059752	0.954008	490.849	547.451	378.578	415.111	326.194	413.156	377.767	409.539
TMC3	Tmc3	ENSMUSG00000038540	57.1072	-0.499252	-1.41348	0.0598473	0.954008	36.9772	32.756	56.18	62.8791	37.5457	69.2939	89.3679	71.8581
MRPS14	Mrps14	ENSMUSG00000058267	803.916	0.343352	1.2687	0.0599482	0.954008	761.193	1340.02	729.644	765.641	637.341	654.337	725.579	817.577
BVES	Bves	ENSMUSG00000071317	55.5315	-0.424358	-1.34198	0.0602337	0.954008	34.114	37.9515	61.2856	55.7068	57.0101	58.287	84.1059	55.7913
CAMKK1	Camkk1	ENSMUSG00000020785	5610.45	0.217849	1.163	0.0602904	0.954008	7023.28	6054.77	5984.29	5072.14	5089.93	5803.86	5016.56	4838.82
CRTAC1	Crtac1	ENSMUSG00000042401	1917.89	0.231433	1.174	0.060454	0.954008	2349.88	2165.65	2082.79	1688.6	1950.63	1784.17	1790.13	1531.23
TRAF3IP3	Traf3ip3	ENSMUSG00000037318	13.7223	-0.667865	-1.58872	0.0605009	0.954008	11.4202	8.69769	13.0912	8.97512	16.0483	25.9206	10.4786	15.1463
FAM118A	Fam118a	ENSMUSG00000022434	542.196	-0.233474	-1.17566	0.0605072	0.954008	471.112	481.971	461.823	577.228	618.47	506.381	552.407	668.179
FDXACB1	Fdxacb1	ENSMUSG00000037845	131.69	-0.35523	-1.27919	0.0606757	0.954008	86.6451	105.281	112.505	156.857	116.738	167.544	169.708	138.24
ANAPC10	Anapc10	ENSMUSG00000036977	231.843	0.407194	1.3261	0.0608315	0.954008	252.508	416.364	188.433	201.206	195.478	161.45	232.509	206.792
ACYP2	Acyp2	ENSMUSG00000060923	442.959	0.376815	1.29847	0.0608515	0.954008	488.26	730.055	382.808	401.132	289.603	481.667	403.302	366.846
LMX1B	Lmx1b	ENSMUSG00000038765	94.6965	-0.502112	-1.41629	0.0608889	0.954008	104.6	77.9908	69.4028	61.7664	53.5115	95.0029	119.888	175.409
RIDA	Rida	ENSMUSG00000022323	954.218	0.443021	1.35945	0.0609962	0.954008	622.539	1807.78	1015.15	952.339	713.991	677.702	865.238	979.004
TNS3	Tns3	ENSMUSG00000020422	2962.36	-0.223848	-1.16784	0.0610863	0.954008	2578.59	2711.48	2776.09	2865.6	2698.77	2833.33	3652.62	3582.37
NAPSA	Napsa	ENSMUSG00000002204	8.06727	-0.94082	-1.91962	0.0611088	0.954008	9.20878	8.13715	4.02058	1.78162	14.4828	9.92675	6.1025	10.878
CD3EAP	Cd3eap	ENSMUSG00000047649	554.576	0.296583	1.22823	0.0611676	0.954008	715.017	751.424	484.192	495.972	506.467	566.658	461.229	455.651
KLHL29	Klhl29	ENSMUSG00000020627	1945.42	0.169979	1.12504	0.0611728	0.954008	2216.15	1889.72	2133.17	2000.98	1921.57	1760.63	1758.13	1883.03
CSTB	Cstb	ENSMUSG00000005054	579.61	0.392811	1.31295	0.0611788	0.954008	592.253	1019.79	535.545	484.778	373.593	534.396	589.7	506.819
GRM1	Grm1	ENSMUSG00000019828	3193.67	-0.319512	-1.24791	0.0611964	0.954008	2213.84	2317.34	3455.28	3378.18	2691.29	3577.84	4060.89	3854.68
MRPL32	Mrpl32	ENSMUSG00000015672	454.321	0.369505	1.29191	0.0612932	0.954008	421.418	771.514	442.017	414.281	352.287	351.384	505.007	376.66
ARHGEF26	Arhgef26	ENSMUSG00000036885	1164.8	-0.291639	-1.22403	0.0613324	0.954008	995.473	759.453	1341.01	1093.12	1167.64	1346.38	1184.06	1431.29
LDB2	Ldb2	ENSMUSG00000039706	765.44	-0.2914	-1.22383	0.0613547	0.954008	759.983	586.777	670.727	734.827	996.515	637.842	736.1	1000.75
NQO1	Nqo1	ENSMUSG00000003849	125.728	-0.279744	-1.21398	0.0613617	0.954008	104.991	96.9834	134.516	116.764	124.177	144.006	132.234	152.154
GNRH1	Gnrh1	ENSMUSG00000015812	8.77042	0.956265	1.94028	0.0614994	0.954008	3.81844	22.0845	5.38705	14.7854	6.58699	3.85572	5.42288	8.2224
SIAH2	Siah2	ENSMUSG00000036432	530.718	-0.257268	-1.19521	0.0615342	0.954008	567.012	457.84	404.147	506.712	482.347	578.353	671.804	577.526
DTWD1	Dtwd1	ENSMUSG00000023330	152.065	0.276955	1.21164	0.061624	0.954008	136.021	205.526	165.827	158.392	148.394	127.348	135.064	139.945
DUSP9	Dusp9	ENSMUSG00000031383	26.7341	0.613103	1.52955	0.0618191	0.954008	36.0637	15.1596	51.2533	26.8209	16.2535	29.6675	20.0349	18.6195
VWA3A	Vwa3a	ENSMUSG00000030889	184.792	0.437412	1.35417	0.0619062	0.954008	282.692	230.37	175.497	163.368	238.932	155.694	101.42	130.361
GFY	Gfy	ENSMUSG00000095276	11.8219	-0.848639	-1.8008	0.0619795	0.954008	9.61758	7.38207	8.09455	8.44438	14.6716	10.5534	5.72987	30.0816
ISOC2	Isoc2b	ENSMUSG00000052605	115.993	0.326666	1.25411	0.0620204	0.954008	140.111	157.338	103.686	115.434	97.7625	109.526	121.767	82.3176
SVOP	Svop	ENSMUSG00000042078	7301.3	0.37782	1.29938	0.0621824	0.954008	9433.23	12071.8	5913.59	5589.9	6139.46	6977.47	6663.46	5621.49
PFKL	Pfkl	ENSMUSG00000020277	8085.56	0.314582	1.24365	0.06225	0.954008	9883.38	12037.9	7332.21	6601.51	7470.43	8063.8	6833.26	6461.94
ARHGEF3	Arhgef3	ENSMUSG00000021895	1762.39	-0.243772	-1.18408	0.0623371	0.954008	1555.72	1252.11	1791.23	1855.12	1884.7	1901.49	1757.56	2101.15
CIDEA	Cidea	ENSMUSG00000024526	109.151	-0.368282	-1.29081	0.0623374	0.954008	120.908	104.098	71.3059	85.8293	85.4822	129.603	131.808	144.176
LINC-PINT	Lncpint	ENSMUSG00000044471	42.4848	0.431954	1.34906	0.0624799	0.954008	34.532	48.1616	66.4319	45.3486	44.7157	38.0309	31.504	31.1542
MRRF	Mrrf	ENSMUSG00000026887	483.142	0.234941	1.17686	0.0625069	0.954008	483.616	606.372	549.811	449.862	383.45	459.537	467.6	464.89
TIMP2	Timp2	ENSMUSG00000017466	11715.6	0.283911	1.21749	0.0626111	0.954008	16056.1	14552.6	11036.2	9815.22	10315.9	11894	10702.9	9351.7
CMKLR1	Cmklr1	ENSMUSG00000042190	93.9448	0.355593	1.27951	0.0627993	0.954008	76.1297	148.369	101.133	96.6666	88.9398	72.9364	84.4559	82.9289
HK2	Hk2	ENSMUSG00000000628	188.218	-0.444723	-1.36105	0.0629346	0.954008	128.404	137.165	169.603	200.851	132.079	168.169	337.283	232.188
NYX	Nyx	ENSMUSG00000051228	31.0011	-0.523329	-1.43727	0.0630569	0.954008	21.5539	18.3243	26.0525	35.1213	27.5459	45.497	25.6233	48.2907
CMIP	Cmip	ENSMUSG00000034390	5354.22	0.218882	1.16383	0.0632867	0.954008	6908.93	5869.03	5525.11	4737.11	5048.35	5119.44	4884.06	4741.74
DLC1	Dlc1	ENSMUSG00000031523	2092.64	-0.185627	-1.13731	0.0633741	0.954008	2234.43	1744.5	1863.47	1992	2181.94	2327.93	2214.47	2182.35
ACOT13	Acot13	ENSMUSG00000006717	1195.15	0.373858	1.29581	0.0634353	0.954008	1259	2122.93	971.339	1043.48	949.426	1163.22	1060.07	991.77
SIRT4	Sirt4	ENSMUSG00000029524	368.29	-0.242672	-1.18318	0.0634984	0.954008	360.008	274.952	330.995	383.779	432.868	399.824	348.886	415.011
SDS	Sds	ENSMUSG00000029597	14.9327	-0.716705	-1.64342	0.0635205	0.954008	5.06346	19.0331	14.1695	8.04129	12.1282	22.097	20.4717	18.4575
OXNAD1	Oxnad1	ENSMUSG00000021906	411.538	-0.316564	-1.24536	0.0635331	0.954008	333.086	296.655	362.153	473.295	541.171	526.666	363.84	395.437
ARID5B	Arid5b	ENSMUSG00000019947	1242.64	-0.271194	-1.20681	0.0635411	0.954008	999.882	981.703	1309.29	1212.21	1212.13	1235.04	1248.52	1742.34
KCTD11	Kctd11	ENSMUSG00000046731	62.2025	0.326673	1.25412	0.0635476	0.954008	68.0945	77.9929	67.9997	63.2211	49.5095	59.047	63.0081	48.7471
CEP152	Cep152	ENSMUSG00000068394	160.737	-0.320076	-1.2484	0.0635832	0.954008	101.848	122.961	169.461	175.826	190.875	168.473	163.74	192.713
ZNF263	Zfp263	ENSMUSG00000022529	479.669	-0.270562	-1.20628	0.063743	0.954008	440.571	313.879	520.571	463.701	536.727	562.438	488.319	511.149
HCST	Hcst	ENSMUSG00000064109	4.98283	-1.01139	-2.01585	0.0637671	0.954008	1.29167	5.10961	3.77059	2.84617	5.62012	9.43586	6.38335	5.40531
SUMO2	Sumo2	ENSMUSG00000020738	3533.91	0.275976	1.21081	0.063784	0.954008	3311.21	5326.65	3505.03	3340.27	3152.71	3062.28	3357.67	3215.48
METRNL	Metrnl	ENSMUSG00000039208	256.872	0.266066	1.20252	0.0637918	0.954008	323.924	261.01	314.535	223.384	208.897	254.789	247.497	220.944
SWT1	Swt1	ENSMUSG00000052748	267.557	0.360048	1.28347	0.0639115	0.954008	177.061	341.693	305.359	378.394	253.447	198.967	220.89	264.644
CHRM4	Chrm4	ENSMUSG00000040495	644.29	0.406271	1.32526	0.0640022	0.954008	825.677	1071.57	533.185	507.58	719.977	580.362	443.48	472.491
METTL7A	Mettl7a1	ENSMUSG00000054619	918.652	-0.197316	-1.14656	0.0640129	0.954008	895.186	778.798	836.324	913.471	875.682	940.729	1019.86	1089.16
DACT2	Dact2	ENSMUSG00000048826	1551.45	0.350326	1.27485	0.0640788	0.954008	1956.53	2445.67	1166.16	1388.1	1414.36	1453.13	1400.77	1186.86
KLC3	Klc3	ENSMUSG00000040714	128.617	0.42803	1.3454	0.0642551	0.954008	171.484	220.621	104.455	93.99	97.6787	122.124	119.147	99.4403
PNLDC1	Pnldc1	ENSMUSG00000073460	29.828	-0.804186	-1.74616	0.0642789	0.954008	5.5254	33.4134	21.8156	26.7245	75.9994	27.7495	17.4651	29.9307
TMEM158	Tmem158	ENSMUSG00000054871	1574.17	0.345208	1.27033	0.0643142	0.954008	2081.41	2362.65	1313.41	1289.19	1662.38	1344.12	1294.49	1245.74
ECE1	Ece1	ENSMUSG00000057530	2180.25	-0.348976	-1.27366	0.0643763	0.954008	2049.42	1488.45	1631.61	2502.53	1648.14	2807.42	2393.95	2920.48
HPCAL4	Hpcal4	ENSMUSG00000046093	24616.1	0.230951	1.17361	0.0643807	0.954008	32124.6	26659.2	25463.5	22082.7	25139.5	23216.8	20413.8	21828.3
PRKD3	Prkd3	ENSMUSG00000024070	615.909	-0.284307	-1.21783	0.0645957	0.954008	410.408	477.309	688.689	643.292	639.525	696.261	677.703	694.082
LY9	Ly9	ENSMUSG00000004707	8.88533	0.796373	1.73673	0.0646412	0.954008	14.1908	10.9487	14.5798	5.72763	8.90698	7.01142	5.16677	4.55065
TLR9	Tlr9	ENSMUSG00000045322	41.7455	0.439739	1.35636	0.0646976	0.954008	41.1942	51.2833	45.5201	54.458	49.691	27.4928	40.2426	24.0822
KIAA1211L	2010300C02Rik	ENSMUSG00000026090	6772.07	0.278584	1.213	0.064727	0.954008	9065.62	8386.4	6571.45	5673.32	7187.59	6066.01	5641.54	5584.65
CORO1C	Coro1c	ENSMUSG00000004530	4213.35	0.270362	1.20611	0.0647641	0.954008	5284.39	5432.43	4245.72	3466.79	3478.53	4415.99	3795.49	3587.48
TMEM126A	Tmem126a	ENSMUSG00000030615	436.708	0.292272	1.22457	0.0650715	0.954008	440.913	659.294	407.074	416.289	381.333	362.715	442.46	383.584
SCGB1C1	Scgb1c1	ENSMUSG00000038801	5.29341	-1.78306	-3.44155	0.0653107	0.954008	2.65707	2.09289	0	4.72234	1.89266	0.991103	0.795497	29.1957
ADRA1B	Adra1b	ENSMUSG00000050541	606.551	0.284024	1.21759	0.0653146	0.954008	760.616	814.575	598.644	491.496	509.238	613.859	543.729	520.253
CDH20	Cdh20	ENSMUSG00000050840	581.363	-0.309292	-1.2391	0.0653561	0.954008	385.277	425.725	624.916	639.502	579.62	587.95	671.187	736.723
STK32C	Stk32c	ENSMUSG00000015981	4344.67	0.302087	1.23293	0.0653982	0.954008	5678.28	5869.59	3830.5	3814.11	4667.65	4011.72	3453.07	3432.41
ADGB	Adgb	ENSMUSG00000050994	27.558	0.602496	1.51834	0.0654237	0.954008	18.3461	40.7503	27.7524	46.0314	30.2342	11.2896	18.7812	27.2792
RPL37	Rpl37	ENSMUSG00000041841	4956.6	0.403234	1.32247	0.0656144	0.954008	5360.8	9322.53	3743.89	4152.22	3873.15	4438.7	4641.62	4119.87
TEX30	Tex30	ENSMUSG00000026049	96.5242	0.407987	1.32683	0.0657443	0.954008	73.8493	152.068	130.308	83.3811	71.4513	71.3486	89.9772	99.8108
BEX3	Bex3	ENSMUSG00000046432	4855.5	0.298735	1.23007	0.0657499	0.954008	5844.36	7176.82	4251.82	4153.45	4023.34	4678.09	4568.31	4147.79
GPD2	Gpd2	ENSMUSG00000026827	3011.31	-0.195471	-1.1451	0.0658502	0.954008	2780.72	2373.25	2971.18	3104.78	3333.53	2958.83	3275.1	3293.1
A2M	A2m	ENSMUSG00000030111	696.397	-0.508905	-1.42297	0.0659416	0.954008	556.351	523.34	581.388	638.109	267.904	1048.65	997.423	958.012
ZNF676	Zfp273	ENSMUSG00000030446	110.831	0.506286	1.42039	0.0660578	0.954008	99.8323	178.113	120.182	121.847	134.204	39.5902	82.1728	110.706
PTTG1	Pttg1	ENSMUSG00000020415	579.279	0.314307	1.24341	0.0661184	0.954008	625.319	909.162	494.044	540.831	462.349	533.575	564.222	504.732
APCDD1	Apcdd1	ENSMUSG00000071847	1020.27	0.255935	1.19411	0.0663418	0.954008	1336.12	1129.79	1016.47	961.406	994.837	1049.44	934.32	739.761
BACH2	Bach2	ENSMUSG00000040270	341.198	-0.470952	-1.38602	0.066398	0.954008	232.38	182.89	428.352	297.858	266.02	618.129	315.198	388.76
PCDHA11	Pcdha11	ENSMUSG00000007440	177.71	0.290633	1.22318	0.0664021	0.954008	216.544	152.798	187.33	225.296	137.515	157.837	151.141	193.221
HDDC2	Hddc2	ENSMUSG00000000295	227.092	0.389869	1.31027	0.0664433	0.954008	170.011	405.957	206.328	247.768	188.713	182.658	212.361	202.938
IMMP1L	Immp1l	ENSMUSG00000042670	439.947	0.438175	1.35489	0.0665444	0.954008	407.643	876.196	329.431	411.894	315.407	352.509	445.826	380.67
ALX3	Alx3	ENSMUSG00000014603	21.8043	0.661493	1.58172	0.0670374	0.954008	34.8	42.8144	17.8987	11.6395	22.7001	12.8519	16.1294	15.6004
PNPLA3	Pnpla3	ENSMUSG00000041653	182.363	-0.303017	-1.23372	0.0671971	0.954008	137.176	141.724	151.32	221.986	207.278	182.388	190.028	227.006
LEMD1	Lemd1	ENSMUSG00000079330	62.5098	-0.338542	-1.26448	0.0672008	0.954008	51.0341	63.7685	41.8649	64.6258	71.2867	73.0013	64.7906	69.7061
YDJC	Ydjc	ENSMUSG00000041774	606.201	0.358802	1.28236	0.0672111	0.954008	793.809	952.933	463.083	515.688	555.049	555.42	560.494	453.132
CAPS2	Caps2	ENSMUSG00000035694	6.84056	0.868326	1.82554	0.0672135	0.954008	10.4761	10.2118	7.01696	7.9514	8.08406	3.19823	5.50978	2.27611
ZNHIT1	Znhit1	ENSMUSG00000059518	859.973	0.34574	1.2708	0.0672415	0.954008	1043.02	1377.4	706.053	724.086	714.633	874.603	760.631	679.348
AJAP1	Ajap1	ENSMUSG00000039546	1324.34	0.182438	1.1348	0.0673199	0.954008	1447.99	1266.42	1595.47	1321.94	1235.67	1227.06	1228.45	1271.73
CD300LG	Cd300lg	ENSMUSG00000017309	6.61059	-0.884354	-1.84594	0.0674158	0.954008	3.85392	5.96361	5.20105	3.70286	6.3306	11.9035	10.4781	5.45099
TRAPPC1	Trappc1	ENSMUSG00000049299	592.701	0.325651	1.25323	0.0676425	0.954008	614.068	966.419	498.854	558.024	560.631	556.226	498.235	489.148
TIMM8B	Timm8b	ENSMUSG00000039016	1827.38	0.429569	1.34683	0.0677623	0.954008	1953.07	3523.4	1364.14	1549.43	1235.02	1476.16	1921.38	1596.48
CERKL	Cerkl	ENSMUSG00000075256	50.4442	-0.498434	-1.41268	0.0679139	0.954008	28.5633	27.5735	54.6432	56.0247	57.2696	40.1845	83.969	55.3261
GLUD1	Glud1	ENSMUSG00000021794	7581.05	-0.188507	-1.13958	0.0679759	0.954008	6781.76	6178.32	7443.86	7941.84	7618.37	7946.47	8714.26	8023.5
KRT20	Krt20	ENSMUSG00000035775	15.9646	-0.739578	-1.66969	0.0680836	0.954008	8.16458	11.6379	15.661	12.026	39.8284	11.9229	11.2461	17.2303
TMEM87B	Tmem87b	ENSMUSG00000014353	1297.4	0.206223	1.15366	0.0682044	0.954008	1209.96	1491.09	1410.5	1446.93	1223.44	1026.61	1243.55	1327.16
GPR22	Gpr22	ENSMUSG00000044067	1114.38	0.558975	1.47322	0.0682166	0.954008	587.395	2114.87	1379.41	1228.34	1075.38	405.639	938.642	1185.39
MYO1G	Myo1g	ENSMUSG00000020437	19.1269	0.518537	1.4325	0.0682625	0.954008	23.2816	27.0477	15.8082	23.7187	17.7688	16.0346	13.7155	15.6402
SLC31A2	Slc31a2	ENSMUSG00000066152	283.765	-0.296764	-1.22839	0.0683239	0.954008	225.311	187.536	307.245	297.69	282.837	284.523	344.733	340.243
LDLRAD3	Ldlrad3	ENSMUSG00000048058	346.654	-0.23587	-1.17762	0.0683645	0.954008	289.358	265.724	356.077	361.191	340.12	390.807	380.545	389.41
MTERF2	Mterf2	ENSMUSG00000049038	264.361	0.464396	1.37974	0.0684628	0.954008	149.946	484.88	314.995	275.932	259.015	160.253	217.915	251.954
CFAP45	Cfap45	ENSMUSG00000026546	75.5868	0.350332	1.27485	0.0685564	0.954008	63.7816	93.3605	94.744	86.3097	83.887	51.879	59.9145	70.8179
GYG1	Gyg	ENSMUSG00000019528	591.436	-0.199703	-1.14846	0.0689885	0.954008	497.281	499.719	577.985	626.121	639.11	603.157	664.829	623.283
PIGM	Pigm	ENSMUSG00000050229	439.403	-0.233266	-1.17549	0.068989	0.954008	367.565	334.929	464.75	447.632	435.696	473.383	504.62	486.653
ZNF516	Zfp516	ENSMUSG00000058881	900.991	-0.194626	-1.14443	0.0690498	0.954008	902.064	875.301	735.647	849.403	956.03	1006.06	1027.84	855.588
C9orf50	1700001O22Rik	ENSMUSG00000044320	87.7926	0.371586	1.29377	0.0691128	0.954008	115.652	119.453	82.6285	78.7381	100.283	72.1457	56.3532	77.0867
SLC8A2	Slc8a2	ENSMUSG00000030376	12723.4	0.31799	1.24659	0.0692212	0.954008	16679.9	18801.8	10403.9	10595.1	11630.4	12045	10714.5	10916.6
SGPL1	Sgpl1	ENSMUSG00000020097	1284.36	-0.179451	-1.13245	0.0692861	0.954008	1214.25	1087.95	1270.14	1245.75	1317.74	1521.43	1314.9	1302.75
EDN1	Edn1	ENSMUSG00000021367	74.0635	-0.379649	-1.30103	0.0694186	0.954008	89.0506	62.4726	60.8838	45.87	84.6568	79.8144	66.2239	103.536
RPF2	Rpf2	ENSMUSG00000038510	291.468	0.372601	1.29469	0.069431	0.954008	255.618	479.659	298.291	281.31	244.727	178.556	281.873	311.711
FBXL21	Fbxl21	ENSMUSG00000035509	154.647	-0.277721	-1.21228	0.0694493	0.954008	132.838	113.232	172.549	140.401	158.379	172.768	191.268	155.742
ECHDC2	Echdc2	ENSMUSG00000028601	367.414	-0.231969	-1.17444	0.069566	0.954008	345.507	311.558	310.377	384.083	372.435	345.07	410.901	459.382
CCDC15	Ccdc15	ENSMUSG00000034303	46.7209	-0.414696	-1.33302	0.0697382	0.954008	29.2071	39.9227	43.0376	47.0143	65.2228	40.2706	43.1343	65.9581
GADD45B	Gadd45b	ENSMUSG00000015312	406.533	0.321808	1.2499	0.070054	0.954008	472.562	425.409	599.557	309.649	328.347	415.264	387.895	313.584
ENGASE	Engase	ENSMUSG00000033857	539.166	0.384373	1.30529	0.0700848	0.954008	584.2	920.372	349.494	588.266	502.845	409.917	493.315	464.915
LAMB3	Lamb3	ENSMUSG00000026639	95.5325	-0.433727	-1.35072	0.0701891	0.954008	79.5734	109.737	48.013	87.1039	130.654	77.6219	138.692	92.8647
DLX2	Dlx2	ENSMUSG00000023391	150.324	0.436328	1.35316	0.0702024	0.954008	251.577	177.567	114.068	148.616	184.574	114.957	86.8726	124.359
PSMA3	Psma3	ENSMUSG00000060073	1984.27	0.328601	1.2558	0.0702613	0.954008	1846.82	3287.81	1844.15	1858.59	1603.76	1553.46	2017.67	1861.9
CD164L2	Cd164l2	ENSMUSG00000028865	69.7406	0.317364	1.24605	0.0703183	0.954008	68.7462	92.4516	64.9343	84.0377	55.2961	64.736	64.8132	62.91
HMGB3	Hmgb3	ENSMUSG00000015217	613.352	0.236022	1.17774	0.0703222	0.954008	623.103	645.928	779.052	605.117	660.903	474.982	541.825	575.905
QRFPR	Qrfpr	ENSMUSG00000058400	81.5735	0.407908	1.32676	0.0703326	0.954008	83.8213	60.2624	123.194	104.386	91.1258	50.9578	68.8636	69.9761
PLA2G2C	Pla2g2c	ENSMUSG00000028750	7.39181	0.960527	1.94602	0.0704031	0.954008	21.3727	5.61697	5.65024	6.69719	2.96771	6.06004	7.45735	3.31225
CCNJL	Ccnjl	ENSMUSG00000044707	108.781	-0.318136	-1.24672	0.0704244	0.954008	95.5876	88.3235	99.5395	104.014	85.9767	118.616	150.36	127.831
NGF	Ngf	ENSMUSG00000027859	58.6605	0.404168	1.32333	0.070497	0.954008	75.4966	90.8304	45.9215	55.3973	61.9187	46.1879	48.0415	45.4904
HINT1	Hint1	ENSMUSG00000020267	3931.9	0.36152	1.28478	0.0707235	0.954008	4836.75	6360.12	3134.99	3356.46	2756.4	4191.84	3589.32	3229.29
ID3	Id3	ENSMUSG00000007872	1057	0.446705	1.36292	0.0707355	0.954008	1398.79	1910.26	730.68	838.368	962.038	1049.02	956.378	610.471
ZSCAN21	Zscan21	ENSMUSG00000037017	385.929	-0.239997	-1.18099	0.0709498	0.954008	312.418	301.899	389.962	409.537	453.186	425.22	366.7	428.514
LZTS1	Lzts1	ENSMUSG00000036306	2665.09	0.303897	1.23447	0.0710808	0.954008	3425.19	3789.4	2236.73	2328.69	2679.68	2465.83	2033.53	2361.71
MEX3B	Mex3b	ENSMUSG00000057706	646.432	0.282448	1.21626	0.0711384	0.954008	776.358	918.078	555.99	588.483	602.617	605.678	609.535	514.721
HLCS	Hlcs	ENSMUSG00000040820	503.648	-0.224021	-1.16798	0.0713171	0.954008	425.01	394.197	536.865	500.577	508.697	539.652	525.433	598.75
GMPPB	Gmppb	ENSMUSG00000070284	537.013	0.280631	1.21473	0.0713533	0.954008	625.456	653.146	617.906	460.024	383.761	596.739	516.415	442.657
BRMS1	Brms1	ENSMUSG00000080268	548.527	0.296058	1.22779	0.0713541	0.954008	726.671	722.385	517.028	453.272	484.92	586.407	459.587	437.948
SLC38A7	Slc38a7	ENSMUSG00000036534	1134.46	0.308423	1.23835	0.0713669	0.954008	1414.78	1662.81	957.087	986.851	966.883	1187.41	960.149	939.702
C15orf65	Ccpg1os	ENSMUSG00000086158	92.1528	0.370707	1.29299	0.071463	0.954008	81.8891	144.146	85.6081	104.187	64.6381	69.9084	98.97	87.8752
PCDH1	Pcdh1	ENSMUSG00000051375	9900.09	0.352596	1.27686	0.0715408	0.954008	11804.6	16624.8	8072.58	7914.1	8793.48	9365.78	8781.44	7843.85
VWA8	Vwa8	ENSMUSG00000058997	1816.15	-0.209075	-1.15595	0.0715969	0.954008	1562.31	1469.09	1839.39	1866.9	1691.34	2054.28	1962.98	2082.92
SRP14	Srp14	ENSMUSG00000009549	2288.91	0.230808	1.17349	0.0719029	0.954008	2390.31	3080.22	2171.15	2245.04	1889.58	2312.19	2192.59	2030.25
SKIDA1	Skida1	ENSMUSG00000054074	246.384	0.224941	1.16873	0.0720293	0.954008	315.458	229.047	265.068	254.839	223.119	228.39	236.937	218.212
ADCY5	Adcy5	ENSMUSG00000022840	11612	0.297816	1.22928	0.0720666	0.954008	14881.6	16371	10322.2	9651.22	11727.3	11066.4	9288.44	9588.16
GPX8	Gpx8	ENSMUSG00000021760	125.809	0.471277	1.38634	0.0720821	0.954008	136.847	245.583	92.0688	110.935	97.9065	101.916	143.476	77.7362
OMD	Omd	ENSMUSG00000048368	47.2231	0.508562	1.42263	0.0721781	0.954008	64.3056	84.5593	25.6023	48.089	38.8836	36.7133	44.8708	34.7607
CPS1	Cps1	ENSMUSG00000025991	18.9365	-0.53672	-1.45067	0.0722142	0.954008	15.0071	20.0805	15.662	11.1589	15.2121	23.6885	24.7315	25.9517
FGF11	Fgf11	ENSMUSG00000042826	925.828	-0.250348	-1.18949	0.0723247	0.954008	865.642	711.004	916.738	889.634	804.444	926.644	1188.03	1104.48
SS18L2	Ss18l2	ENSMUSG00000032526	799.793	0.334202	1.26068	0.0724064	0.954008	807.199	1323.62	671.559	766.657	614.401	691.19	833.385	690.339
CDK18	Cdk18	ENSMUSG00000026437	1547.55	0.205237	1.15288	0.0724842	0.954008	1683.12	1935.9	1586.57	1425.11	1432.22	1511.55	1505.81	1300.13
BEND4	Bend4	ENSMUSG00000092060	340.551	-0.272409	-1.20782	0.0725346	0.954008	236.94	270.496	390.788	334.176	382.657	336.741	387.396	385.213
PREX1	Prex1	ENSMUSG00000039621	7692.67	0.308358	1.2383	0.0725559	0.954008	9107.74	11696.3	7150.54	6092.83	6136.61	7359.78	7425.77	6571.84
PSMC6	Psmc6	ENSMUSG00000021832	1811.6	0.408189	1.32702	0.0725629	0.954008	1259.68	2865.38	2128.15	2010.75	1784.95	932.371	1628.18	1883.32
GHSR	Ghsr	ENSMUSG00000051136	24.1082	-0.581114	-1.496	0.0728117	0.954008	5.35479	21.4051	22.213	27.5074	23.2886	29.573	34.9959	28.5282
TOMM5	Tomm5	ENSMUSG00000078713	820.586	0.292797	1.22501	0.0729147	0.954008	879.113	1250.42	729.734	755.366	667.715	805.722	792.38	684.243
CGGBP1	Cggbp1	ENSMUSG00000054604	1530.73	-0.295474	-1.22729	0.0729568	0.954008	979.142	1247.36	1665.32	1604.69	1629.32	1385.51	1876.03	1858.5
FABP7	Fabp7	ENSMUSG00000019874	437.023	0.440589	1.35716	0.0730986	0.954008	362.036	857.792	367.965	425.142	412.444	247.135	415.449	408.222
NUMBL	Numbl	ENSMUSG00000063160	4812.09	0.296987	1.22858	0.0731503	0.954008	5628.33	7299.99	4371.29	3923.95	4232.57	4526.22	4460.54	4053.83
SNRPD1	Snrpd1	ENSMUSG00000002477	571.753	0.323316	1.2512	0.0731681	0.954008	519.204	956.223	524.149	542.309	520.04	479.483	500.227	532.393
PAQR8	Paqr8	ENSMUSG00000025931	6284.77	-0.224725	-1.16855	0.0733118	0.954008	5917.87	4992.8	6182.81	6091.49	5342.82	6995.61	7315.26	7439.53
CHRNB4	Chrnb4	ENSMUSG00000035200	44.2085	0.373104	1.29514	0.073689	0.954008	44.4186	61.7615	50.8145	42.3801	37.2885	31.5063	39.9321	45.5668
EBF2	Ebf2	ENSMUSG00000022053	109.788	-0.525919	-1.43985	0.0737477	0.954008	59.2441	83.2239	101.86	115.367	48.6811	130.337	174.142	165.448
SMPDL3A	Smpdl3a	ENSMUSG00000019872	693.401	0.266093	1.20255	0.0739883	0.954008	616.002	1000.83	662.345	749.187	577.031	599.853	674.035	667.93
RWDD2A	Rwdd2a	ENSMUSG00000032417	483.639	0.184962	1.13679	0.074004	0.954008	517.518	572.56	461.766	507.212	458.147	438.23	465.981	447.697
AKAIN1	Akain1	ENSMUSG00000091636	395.305	-0.318155	-1.24673	0.074031	0.954008	351.323	296.97	374.797	384.243	273.102	492.879	487.27	501.853
TYW5	Tyw5	ENSMUSG00000048495	257.348	0.421359	1.33919	0.074032	0.954008	188.035	385.338	288.564	315.488	290.457	121.988	230.51	238.409
PCSK2	Pcsk2	ENSMUSG00000027419	10091.5	0.210422	1.15703	0.0740515	0.954008	13021.7	10040.1	10491.2	9752.88	10315.9	9707.12	8400.84	9002.3
MOB1A	Mob1a	ENSMUSG00000043131	846.521	-0.262126	-1.19924	0.0740704	0.954008	672.461	593.455	859.098	952.964	920.611	840.414	932.915	1000.25
METTL25	Mettl25	ENSMUSG00000036009	117.629	-0.304872	-1.23531	0.0741797	0.954008	104.856	77.4094	125.94	112.17	137.121	106.233	141.855	135.449
RBP1	Rbp1	ENSMUSG00000046402	609.676	0.358437	1.28204	0.0742769	0.954008	689.475	1030.17	535.269	485.891	457.836	588.578	606.85	483.333
ITGAM	Itgam	ENSMUSG00000030786	599.16	0.184065	1.13608	0.0742928	0.954008	672.201	628.378	630.326	619.276	638.34	535.181	550.801	518.777
VPS29	Vps29	ENSMUSG00000029462	2632.55	0.289191	1.22196	0.0743978	0.954008	2654.83	4128.3	2378.76	2421.23	2440.8	2274.44	2246.97	2515.03
GPR6	Gpr6	ENSMUSG00000046922	420.945	0.388021	1.3086	0.0746024	0.954008	576.909	673.585	299.902	358.64	418.5	384.005	283.306	372.711
KLF5	Klf5	ENSMUSG00000005148	249.281	0.316158	1.24501	0.0746585	0.954008	302.652	218.366	321.826	263.609	291.98	168.75	233.717	193.344
IRAK1BP1	Irak1bp1	ENSMUSG00000032251	413.51	0.205416	1.15302	0.0747834	0.954008	382.094	495.836	423.197	469.526	408.785	359.271	377.326	392.043
PCDHGA1	Pcdhga1	ENSMUSG00000103144	282.204	0.278877	1.21325	0.0749817	0.954008	397.15	276.266	247.029	318.143	290.628	266.584	223.026	238.809
FBLN5	Fbln5	ENSMUSG00000021186	260.349	-0.281317	-1.2153	0.0750779	0.954008	255.362	268.836	179.405	237.768	225.965	285.506	334.179	295.768
HBB	Hbb-bs	ENSMUSG00000052305	3124.75	-0.365411	-1.28825	0.0752186	0.954008	3496.71	2999.97	1899.26	2529.77	2461.84	2853.89	4573.04	4183.55
USP3	Usp3	ENSMUSG00000032376	950.549	-0.286489	-1.21967	0.0752984	0.954008	878.576	634.186	973.351	940.006	775.847	1150.71	1077.96	1173.76
PRSS50	Prss50	ENSMUSG00000048752	30.4529	0.574379	1.48904	0.0753102	0.954008	44.0157	60.2125	17.7981	24.0351	20.9245	28.6522	24.97	23.0151
NMUR2	Nmur2	ENSMUSG00000037393	10.8463	0.645125	1.56387	0.0753615	0.954008	12.1627	15.6152	10.17	15.0317	10.4684	6.93951	8.74872	7.6342
FOSL2	Fosl2	ENSMUSG00000029135	1280.8	-0.22486	-1.16866	0.0755226	0.954008	1247.83	1297.15	983.086	1197.4	1263.24	1200.35	1481.19	1576.13
CRHBP	Crhbp	ENSMUSG00000021680	245.277	0.285363	1.21872	0.0755228	0.954008	210.851	263.886	319.448	282.883	259.953	170.96	236.945	217.29
FAM89B	Fam89b	ENSMUSG00000024939	550.9	0.28176	1.21568	0.0756454	0.954008	751.607	676.241	532.153	458.979	455.88	592.798	470.796	468.742
ADGRF2	Adgrf2	ENSMUSG00000057899	28.873	-0.547823	-1.46188	0.0756778	0.954008	14.8917	16.7132	29.6659	31.738	51.2693	25.9563	23.7978	36.9514
S100A11	S100a11	ENSMUSG00000027907	88.737	0.384357	1.30528	0.0756959	0.954008	97.5619	149.998	79.4434	75.6143	68.639	78.9684	92.2969	67.3743
EEF1E1	Eef1e1	ENSMUSG00000001707	512.721	0.411112	1.32971	0.0757341	0.954008	700.763	894.212	359.278	388.482	379.504	455.528	453.469	470.534
ASPRV1	Asprv1	ENSMUSG00000033508	36.6103	0.412971	1.33142	0.0758044	0.954008	33.4468	42.4132	51.2751	39.6994	42.611	29.7611	26.4595	27.2161
NDUFA5	Ndufa5	ENSMUSG00000023089	1420.42	0.33053	1.25747	0.0758439	0.954008	1318.07	2403	1366.24	1242.33	1158.63	1143.98	1410.4	1320.75
SLC38A6	Slc38a6	ENSMUSG00000044712	998.354	-0.299754	-1.23093	0.075974	0.954008	832.519	641.532	994.232	1110.9	1279.28	910.123	983.924	1234.33
RRBP1	Rrbp1	ENSMUSG00000027422	2048.15	-0.218216	-1.16329	0.0761333	0.954008	1935.51	1728.22	1981.87	1928.77	1907.8	2102.31	2731.9	2068.82
STX5	Stx5a	ENSMUSG00000010110	1840.67	-0.185288	-1.13704	0.0761951	0.954008	1750.32	1509.29	1807.24	1822.86	2004.85	2134.39	1743.52	1952.91
LCT	Lct	ENSMUSG00000026354	174.296	-0.443966	-1.36034	0.0762077	0.954008	211.908	164.86	67.3282	148.019	201.9	226.724	224.349	149.276
ENPP2	Enpp2	ENSMUSG00000022425	12056.5	-0.320198	-1.2485	0.07621	0.954008	6756.34	9749.25	14397.3	11991.4	12868.6	12392.8	13728.6	14567.8
SLC2A4	Slc2a4	ENSMUSG00000018566	140.589	0.442864	1.3593	0.0763622	0.954008	176.279	254.494	102.797	114.898	88.7221	128.606	151.859	107.058
ATP6AP1L	Atp6ap1l	ENSMUSG00000078958	187.121	0.357943	1.2816	0.0765797	0.954008	190.075	298.178	169.518	182.8	219.481	147.044	127.855	162.019
HFE	Hfe	ENSMUSG00000006611	163.56	-0.322255	-1.25028	0.0765831	0.954008	168.95	95.7559	150.383	168.192	145.803	187.324	199.14	192.931
NGB	Ngb	ENSMUSG00000021032	436.146	0.425016	1.34259	0.0768121	0.954008	538.342	813.568	301.947	346.262	369.505	446.164	357.595	315.783
RHOBTB3	Rhobtb3	ENSMUSG00000021589	781.313	-0.24533	-1.18536	0.0768651	0.954008	595.143	599.71	865.264	798.433	821.256	788.757	850.795	931.147
CSPG4	Cspg4	ENSMUSG00000032911	1178.07	0.333198	1.2598	0.0768823	0.954008	1329.4	1947.47	986.514	990.741	993.438	1132.1	1108.39	936.476
ANKMY1	Ankmy1	ENSMUSG00000034212	14.7143	-0.54847	-1.46253	0.0770673	0.954008	12.6339	12.1467	12.3666	10.8731	17.9523	16.2431	20.7662	14.7326
EGR2	Egr2	ENSMUSG00000037868	236.461	-0.348615	-1.27334	0.0775578	0.954008	285.082	217.188	132.385	198.834	244.787	317.881	279.457	216.073
SNAP23	Snap23	ENSMUSG00000027287	309.926	-0.345151	-1.27028	0.0776482	0.954008	185.685	228.517	342.915	333.784	409.23	258.765	348.375	372.137
TBX3	Tbx3	ENSMUSG00000018604	122.087	-0.565808	-1.48022	0.077672	0.954008	151.208	115.629	62.9737	63.5467	165.667	115.163	236.904	65.6028
TCP11L1	Tcp11l1	ENSMUSG00000027175	833.642	-0.292328	-1.22461	0.0776749	0.954008	535.308	650.485	885.021	925.108	815.545	969.367	850.259	1038.04
KCTD4	Kctd4	ENSMUSG00000046523	521.232	0.521832	1.43578	0.0776936	0.954008	305.854	874.919	604.988	671.684	665.319	195.851	408.943	442.297
TSHZ2	Tshz2	ENSMUSG00000047907	1202.3	-0.264578	-1.20128	0.0777433	0.954008	1035.14	962.173	1208.32	1163.06	1636.97	977.264	1247.13	1388.31
TMUB1	Tmub1	ENSMUSG00000028958	707.181	0.454023	1.36985	0.0777458	0.954008	943.834	1339.13	470.388	517.374	538.618	719.719	652.129	476.252
LGR5	Lgr5	ENSMUSG00000020140	220.955	-0.278358	-1.21281	0.0777508	0.954008	218.255	139.225	218.707	222.39	236.321	261.777	214.986	255.976
FDX2	Fdx2	ENSMUSG00000079677	899.298	0.324962	1.25263	0.0778459	0.954008	1195.48	1296.96	683.026	825.89	847.498	912.103	767.08	666.347
CTXN1	Ctxn1	ENSMUSG00000048644	8856.28	0.428786	1.3461	0.0778745	0.954008	11739	16363.7	6065.94	6482.87	8552.87	8300.75	6864.88	6480.3
KHDC3L	Khdc3	ENSMUSG00000092622	19.6623	-0.558589	-1.47283	0.0780037	0.954008	23.1509	15.4726	11.472	14.2675	28.4618	30.1233	20.7892	13.5614
RPL29	Rpl29	ENSMUSG00000048758	3845.08	0.344897	1.27006	0.0781268	0.954008	3867.12	6755.61	3110.57	3476.79	3534.85	3625.76	3257.05	3132.9
DCST1	Dcst1	ENSMUSG00000042672	64.6206	0.340125	1.26587	0.078132	0.954008	74.4557	65.854	89.9636	58.4379	68.9962	50.1441	50.0976	59.0161
ANKRD44	Ankrd44	ENSMUSG00000052331	363.319	-0.356795	-1.28058	0.0782966	0.954008	220.261	275.061	384.948	391.949	436.789	304.982	350.641	541.922
PRKAG3	Prkag3	ENSMUSG00000006542	8.62069	-0.82319	-1.76931	0.0783791	0.954008	6.17113	2.7191	10.1985	5.20698	5.46552	15.0625	8.75948	15.3823
BTF3	Btf3	ENSMUSG00000021660	2440.09	0.312097	1.24151	0.078429	0.954008	2109.55	4070.06	2292.08	2340	2156.91	2133.86	2223.82	2194.45
METTL24	Mettl24	ENSMUSG00000045555	22.5324	0.480919	1.39563	0.0785192	0.954008	33.092	26.4596	21.615	24.3087	25.6082	15.8956	17.7022	15.5776
WFDC2	Wfdc2	ENSMUSG00000017723	30.7259	-0.497688	-1.41195	0.0785822	0.954008	35.6235	30.1417	22.8045	13.8776	28.3657	46.9637	38.5004	29.53
SLC22A5	Slc22a5	ENSMUSG00000018900	430.186	-0.219595	-1.16441	0.0786185	0.954008	438.279	325.552	382.137	444.867	436.417	495.502	482.263	436.469
CRISPLD1	Crispld1	ENSMUSG00000025776	89.7728	-0.386442	-1.30717	0.0786327	0.954008	53.7274	75.2027	79.8269	101.14	109.058	72.6179	88.8768	137.732
CH25H	Ch25h	ENSMUSG00000050370	10.784	0.726654	1.6548	0.0787611	0.954008	7.93568	15.2484	16.7801	13.4354	2.88764	11.8191	7.19267	10.9727
EYA1	Eya1	ENSMUSG00000025932	213.311	-0.398113	-1.31778	0.0787676	0.954008	115.153	166.853	229.179	224.242	309.21	153.486	230.063	278.302
BATF3	Batf3	ENSMUSG00000026630	24.2568	0.578692	1.49349	0.0788039	0.954008	22.3258	29.2432	48.3087	15.7981	15.4569	23.6323	15.1465	24.1428
FLT1	Flt1	ENSMUSG00000029648	2132.46	-0.182613	-1.13494	0.0788967	0.954008	2117.33	1709.29	1961.99	2202.27	2241.14	2430.72	2187.49	2209.43
LGR6	Lgr6	ENSMUSG00000042793	188.245	-0.31347	-1.24269	0.0790264	0.954008	234.884	155.617	127.389	155.518	231.258	187.658	230.629	183.008
NANOS3	Nanos3	ENSMUSG00000056155	8.3887	0.891019	1.85449	0.0790579	0.954008	6.53926	17.7812	10.6233	8.34313	3.21223	3.4623	13.5183	3.62995
MT-ND5	mt-Nd5	ENSMUSG00000064367	88779.4	0.437968	1.35469	0.0791102	0.954008	63214.5	179591	79736.4	86068	80369.9	53825.9	87743.6	79685.8
INO80C	Ino80c	ENSMUSG00000047989	432.369	-0.265339	-1.20192	0.0792831	0.954008	342.686	299.818	481.697	445.263	503.178	436.417	447.216	502.678
BCL2A1	Bcl2a1b	ENSMUSG00000089929	15.4319	0.639579	1.55787	0.0793271	0.954008	10.8342	28.8179	16.9909	18.709	14.1386	10.0573	17.4079	6.49918
SDHB	Sdhb	ENSMUSG00000009863	4691.37	0.362136	1.28533	0.079372	0.954008	6206.09	7474.58	3654.6	3773.82	3468.86	5100.06	4030.22	3822.76
GJA5	Gja5	ENSMUSG00000057123	16.0326	-0.53782	-1.45178	0.0796299	0.954008	16.3598	10.589	15.2108	10.3751	15.9885	21.9303	19.2663	18.5406
RXFP3	Rxfp3	ENSMUSG00000060735	112.813	0.380146	1.30147	0.0798645	0.954008	122.171	76.2226	187.636	124.025	110.35	91.5652	97.6467	92.8881
TDRD12	Tdrd12	ENSMUSG00000030491	9.98777	0.679889	1.60202	0.0799446	0.954008	14.0356	10.0962	14.8167	10.2852	7.97775	6.10639	11.1553	5.42898
NES	Nes	ENSMUSG00000004891	414.151	-0.229907	-1.17276	0.0799511	0.954008	373.258	397.715	353.495	400.828	369.67	515.492	500.496	402.256
SLC38A4	Slc38a4	ENSMUSG00000022464	22.0172	0.594096	1.50953	0.0799521	0.954008	14.8612	30.3736	34.2229	26.1972	30.7048	10.8193	15.8844	13.074
SNRPD3	Snrpd3	ENSMUSG00000020180	1391.67	0.248986	1.18837	0.0800073	0.954008	1473.34	1933.81	1399.68	1240.32	1324.39	1147.53	1440.5	1173.74
ZNF7	Zfp7	ENSMUSG00000033669	264.233	-0.265188	-1.20179	0.0800176	0.954008	237.405	172.748	268.262	281.07	294.409	309.085	264.553	286.33
NAPEPLD	Napepld	ENSMUSG00000044968	499.678	-0.309108	-1.23894	0.0801114	0.954008	326.164	373.317	567.348	517.24	625.569	432.684	580.476	574.627
LPP	Lpp	ENSMUSG00000033306	396.676	-0.37043	-1.29274	0.0801668	0.954008	235.497	252.981	473.518	420.253	359.229	412.803	452.547	566.584
EDEM1	Edem1	ENSMUSG00000030104	705.644	-0.211291	-1.15772	0.0802561	0.954008	586.915	561.123	752.672	714.836	717.361	750.45	821.858	739.941
GCGR	Gcgr	ENSMUSG00000025127	12.4992	-0.614801	-1.53135	0.0802779	0.954008	12.8089	10.9893	9.1607	7.322	12.0594	17.6086	18.8671	11.1779
NFKBIA	Nfkbia	ENSMUSG00000021025	513.975	-0.363134	-1.28622	0.0804978	0.954008	488.512	328.422	574.422	407.171	433.877	489.579	534.422	855.39
PGM5	Pgm5	ENSMUSG00000041731	150.062	-0.296517	-1.22818	0.0807084	0.954008	173.327	128.552	113.367	124.716	131.519	199.823	160.75	168.438
GPR50	Gpr50	ENSMUSG00000056380	28.9518	-0.497898	-1.41215	0.0810135	0.954008	15.5716	20.0056	28.3592	31.512	45.652	40.345	27.1448	23.0243
ABI1	Abi1	ENSMUSG00000058835	3072.85	0.271319	1.20691	0.0810796	0.954008	2699.11	4499.82	3349.06	2895.46	2857.47	2342.76	3005.46	2933.67
ICAM5	Icam5	ENSMUSG00000032174	8809.26	0.394345	1.31435	0.0811833	0.954008	11534.5	15498.7	6380.41	6609.98	8704.53	7228.17	7848.5	6669.22
TIMM21	Timm21	ENSMUSG00000024645	292.807	0.337166	1.26327	0.081194	0.954008	209.24	453.678	309.461	334.505	246.828	230.817	240.327	317.598
ADNP2	Adnp2	ENSMUSG00000053950	809.156	-0.155976	-1.11418	0.0811987	0.954008	809.04	780.742	735.315	738.279	878.333	841.155	881.943	808.439
P3H1	P3h1	ENSMUSG00000028641	391.653	0.205709	1.15325	0.0814097	0.954008	439.916	447.505	427.732	363.05	415.648	348.938	352.364	338.067
AGPS	Agps	ENSMUSG00000042410	1189.07	-0.386396	-1.30712	0.0814721	0.954008	759.732	733.822	1322.17	1305.89	1416.36	922.983	1205.16	1846.41
CHTF18	Chtf18	ENSMUSG00000019214	92.4646	0.512732	1.42675	0.0814849	0.954008	204.053	99.1497	50.6872	84.7527	61.2615	70.0701	85.0077	84.7347
CARTPT	Cartpt	ENSMUSG00000021647	396.148	0.418321	1.33637	0.0816036	0.954008	362.478	768.101	350.705	330.971	275.417	453.503	298.235	329.775
SDHAF2	Sdhaf2	ENSMUSG00000024668	864.402	0.160882	1.11797	0.0816423	0.954008	873.9	931.165	932.283	911.755	879.408	833.095	747.655	805.957
COX7B	Cox7b	ENSMUSG00000031231	4298.44	0.350593	1.27508	0.0816485	0.954008	4340.78	7523.56	3459.69	3948.91	3256.29	3511.25	4469.03	3877.99
PCDHB14	Pcdhb20	ENSMUSG00000046191	293.416	-0.262784	-1.19979	0.0817228	0.954008	227.702	212.083	300.696	324.99	315.58	305.343	300.005	360.931
SYNDIG1L	Syndig1l	ENSMUSG00000071234	1303.33	0.363727	1.28675	0.0817233	0.954008	1744.76	2117.87	992.555	1012.43	1215.97	1272.78	1016.18	1054.1
GDAP1L1	Gdap1l1	ENSMUSG00000017943	2909.37	0.267991	1.20413	0.081751	0.954008	3708.06	3691.97	2986.01	2330.45	2239.3	3000.31	2835.84	2483.05
RCOR3	Rcor3	ENSMUSG00000037395	603.958	-0.232882	-1.17518	0.0817618	0.954008	441.569	498.066	627.018	653.259	626.235	628.537	682.005	674.975
BBIP1	Bbip1	ENSMUSG00000084957	875.602	0.296882	1.22849	0.0818649	0.954008	849.72	1401.49	744.34	866.955	779.078	741.023	840.202	782.002
CLCF1	Clcf1	ENSMUSG00000040663	58.7729	0.408782	1.32756	0.0818749	0.954008	82.7406	83.0411	57.065	45.876	36.3699	44.2393	55.2554	65.5961
PIGN	Pign	ENSMUSG00000056536	493.269	-0.394445	-1.31444	0.0818875	0.954008	279.015	318.982	579.662	525.144	638.913	405.407	477.019	722.012
PSMA7	Psma7	ENSMUSG00000027566	3255.57	0.389088	1.30957	0.0818908	0.954008	4126.09	5677.31	2442.17	2522.73	2290.74	3380.83	2957.68	2646.99
OMG	Omg	ENSMUSG00000049612	2309.67	0.423721	1.34138	0.0819876	0.954008	1463.48	4261.23	2429.95	2430.45	2411.87	1382.34	1871.55	2226.53
ARHGEF15	Arhgef15	ENSMUSG00000052921	643.394	0.271088	1.20672	0.0819955	0.954008	890.889	558.852	724.706	642.49	581	686.308	591.329	471.58
ZSCAN10	Zscan10	ENSMUSG00000023902	5.05458	-1.04686	-2.06603	0.082027	0.954008	2.76007	5.8846	0.973088	3.953	2.30569	8.11371	11.9273	4.51922
OASL	Oasl1	ENSMUSG00000041827	5.8591	-0.960321	-1.94574	0.0820637	0.954008	2.57264	2.65972	5.79592	4.08485	5.65649	3.81395	6.6312	15.658
METTL18	Mettl18	ENSMUSG00000041396	80.4586	0.410129	1.3288	0.0820669	0.954008	49.8846	140.498	84.4514	91.7466	67.0982	68.7299	67.2984	73.9611
KCNMB1	Kcnmb1	ENSMUSG00000020155	24.1388	-0.43059	-1.34778	0.0823916	0.954008	18.9757	23.1691	20.324	19.5963	24.834	29.6925	26.183	30.3356
CLYBL	Clybl	ENSMUSG00000025545	409.446	0.286934	1.22004	0.0824084	0.954008	501.564	579.802	368.867	350.703	345.371	433.149	355.633	340.479
FBN2	Fbn2	ENSMUSG00000024598	150.198	-0.332637	-1.25931	0.0824629	0.954008	149.872	91.3199	121.399	170.995	189.133	134.139	188.656	156.072
SMIM15	Smim15	ENSMUSG00000071180	810.982	0.435471	1.35235	0.0824763	0.954008	506.587	1495.04	846.495	881.318	805.288	440.672	763.888	748.566
ITGB3BP	Itgb3bp	ENSMUSG00000028549	95.2673	0.504409	1.41854	0.0825261	0.954008	84.3646	192.729	94.4534	75.5979	58.0804	52.847	119.246	84.8203
MSN	Msn	ENSMUSG00000031207	912.75	-0.27068	-1.20638	0.0826011	0.954008	774.806	627.646	1000.9	905.129	789.176	1075.42	1005.65	1123.27
MRTO4	Mrto4	ENSMUSG00000028741	655.361	0.315323	1.24429	0.0828277	0.954008	852.566	964.975	500.791	589.426	576.223	656.719	581.704	520.486
LPAR4	Lpar4	ENSMUSG00000049929	31.5502	0.51939	1.43335	0.0829618	0.954008	24.1176	46.8592	44.2483	33.1901	35.2612	11.7701	29.7875	27.1676
TMEM63C	Tmem63c	ENSMUSG00000034145	1562.49	0.15987	1.11719	0.0830479	0.954008	1697.52	1612.67	1749.03	1536.15	1393.26	1534.03	1399.9	1577.32
MPHOSPH10	Mphosph10	ENSMUSG00000030521	359.764	0.395489	1.31539	0.083056	0.954008	219.472	625.539	366.509	422.877	329.924	252.468	318.513	342.808
SNRPG	Snrpg	ENSMUSG00000057278	343.468	0.376612	1.29829	0.0831085	0.954008	245.573	582.472	316.392	407.245	355.955	304.797	304.577	230.732
NDUFA3	Ndufa3	ENSMUSG00000035674	1454.76	0.355121	1.27909	0.083159	0.954008	1565.23	2578	1084.77	1304.12	1226.87	1283.73	1387.97	1207.42
VRK2	Vrk2	ENSMUSG00000064090	36.5389	0.575176	1.48986	0.0832078	0.954008	43.7837	57.7035	30.7636	42.9872	47.9472	19.2968	37.7448	12.0847
SPHK1	Sphk1	ENSMUSG00000061878	261.503	0.365719	1.28852	0.0833259	0.954008	285.101	404.655	273.176	214.698	160.375	283.404	281.908	188.707
C11orf97	1700012B09Rik	ENSMUSG00000031927	13.1046	0.569105	1.4836	0.0833516	0.954008	13.0137	14.7632	18.0323	16.7581	10.531	9.28906	13.2865	9.16317
FOXF2	Foxf2	ENSMUSG00000038402	110.33	-0.286864	-1.21999	0.0834128	0.954008	97.6267	82.8134	111.257	105.829	139.649	137.854	101.963	105.651
FAM126A	Fam126a	ENSMUSG00000028995	592.004	-0.30881	-1.23869	0.0834836	0.954008	393.251	423.312	629.936	667.632	773.704	529.631	635.8	682.769
R3HCC1L	R3hcc1l	ENSMUSG00000025184	389.029	-0.288017	-1.22096	0.0835252	0.954008	272.729	281.514	465.427	380.005	407.521	391.11	429.364	484.561
PCDHB18P	Pcdhb18	ENSMUSG00000048347	182.017	-0.33891	-1.2648	0.0835456	0.954008	127.29	122.101	210.038	182.609	183.997	155.196	239.716	235.188
CKAP2L	Ckap2l	ENSMUSG00000048327	14.2131	0.587304	1.50244	0.0835613	0.954008	12.339	18.9398	12.9738	23.9533	13.3358	8.97749	13.5026	9.68278
GMFG	Gmfg	ENSMUSG00000060791	19.9391	0.602095	1.51792	0.0836159	0.954008	15.7325	37.0755	27.4091	15.8417	24.749	9.63606	13.8793	15.1894
CETN2	Cetn2	ENSMUSG00000031347	619.102	0.413883	1.33227	0.0836345	0.954008	370.978	1066.62	662.393	728.603	655.748	375.649	542.585	550.245
HOMER2	Homer2	ENSMUSG00000025813	1979.62	-0.23516	-1.17704	0.0836693	0.954008	1653.54	1683.56	1804.81	2131.57	2647.86	1779.54	2045.95	2090.16
ZFP69	Zfp69	ENSMUSG00000064141	35.3994	-0.474916	-1.38984	0.0837402	0.954008	42.011	22.6922	24.405	29.9485	37.3865	33.1778	30.5323	63.042
PAIP2B	Paip2b	ENSMUSG00000045896	2192.13	-0.17934	-1.13237	0.0837426	0.954008	2103.4	1732.67	2147.76	2239.38	2284.47	2241.97	2309.02	2478.36
CCK	Cck	ENSMUSG00000032532	4513.36	0.226471	1.16997	0.0838654	0.954008	5551.05	5563.72	3930.28	4423.74	4643.89	3966.11	4242.62	3785.47
WNT9B	Wnt9b	ENSMUSG00000018486	101.004	0.44733	1.36351	0.083884	0.954008	115.415	92.7199	191.329	66.4441	99.5362	99.4338	68.9807	74.1746
LRCH3	Lrch3	ENSMUSG00000022801	1391.17	-0.248487	-1.18796	0.0839991	0.954008	1187.24	956.163	1448.23	1494.31	1321.36	1645.29	1515.55	1561.19
NECAB2	Necab2	ENSMUSG00000031837	2551.41	0.232059	1.17451	0.0840061	0.954008	3241.75	3115.34	2474.18	2194.76	2437.35	2525.52	2308.97	2113.42
SLC15A3	Slc15a3	ENSMUSG00000024737	36.989	0.417093	1.33523	0.0840922	0.954008	41.3732	44.6033	39.0101	44.184	37.5901	37.6156	34.2329	17.3024
HIST1H2BH	Hist1h2bq	ENSMUSG00000069307	16.9623	0.735833	1.66536	0.0842429	0.954008	23.2732	30.4589	23.3122	8.14472	10.5805	11.1154	5.10546	23.7084
TMEM38A	Tmem38a	ENSMUSG00000031791	3647.06	0.326926	1.25434	0.0845175	0.954008	4738.93	5607.98	2864.02	3024.14	3177.18	3745.84	3079.29	2939.07
CGREF1	Cgref1	ENSMUSG00000029161	485.6	0.195383	1.14503	0.0846598	0.954008	574.152	483.271	527.35	489.616	473.326	505.352	415.97	415.758
PRAM1	Pram1	ENSMUSG00000032739	16.5475	-0.823561	-1.76977	0.0849114	0.954008	3.10386	4.88397	19.9269	16.8427	6.51255	36.9337	17.2582	26.9183
KCNU1	Kcnu1	ENSMUSG00000031576	57.3137	0.360451	1.28383	0.0849525	0.954008	41.8496	85.3312	67.5048	62.3969	55.1068	46.962	49.2821	50.0761
IFITM2	Ifitm2	ENSMUSG00000060591	314.326	0.416352	1.33455	0.0851054	0.954008	332.934	614.493	226.675	263.643	216.762	280.644	301.458	277.998
WDR54	Wdr54	ENSMUSG00000030032	725.419	0.250675	1.18976	0.085217	0.954008	926.784	900.782	722.367	604.675	664.899	727.452	685.324	571.065
GEMIN8	Gemin8	ENSMUSG00000040621	181.235	0.292728	1.22495	0.0852284	0.954008	257.688	148.22	190.737	202.961	195.215	148.503	160.843	145.709
RASD2	Rasd2	ENSMUSG00000034472	4100.67	0.29343	1.22555	0.085581	0.954008	5401.26	5800.19	3367.37	3497.15	4133.53	3698.73	3325.8	3581.36
RSPO4	Rspo4	ENSMUSG00000032852	6.94449	0.852501	1.80563	0.0855825	0.954008	13.3331	8.17638	6.53197	7.62274	6.68644	3.94924	1.60039	7.65559
LAPTM5	Laptm5	ENSMUSG00000028581	1074.01	0.351364	1.27577	0.085626	0.954008	1135.55	1814.82	916.564	949.845	1117.65	1079.32	865.54	712.799
NPTXR	Nptxr	ENSMUSG00000022421	28369.2	0.29412	1.22614	0.0856943	0.954008	32887.3	43875.5	25648.2	22593.6	26200.3	26168.4	25813.8	23766.5
ZMYM4	Zmym4	ENSMUSG00000042446	1406.09	-0.271813	-1.20732	0.0858755	0.954008	988.811	1023.52	1584.58	1497.16	1551.51	1346.12	1617.38	1639.65
PLPPR3	Plppr3	ENSMUSG00000035835	3279.95	0.324952	1.25262	0.0860773	0.954008	3822.65	5379.02	2621.85	2768.21	2979.54	3038.5	3057.87	2571.96
PHKA1	Phka1	ENSMUSG00000034055	1024.39	-0.253473	-1.19207	0.0861819	0.954008	800.43	730.208	1060.79	1145.51	998.607	1139.76	1094.12	1225.66
BEAN1	Bean1	ENSMUSG00000031872	598.787	0.273594	1.20882	0.0862202	0.954008	752.927	794.788	525.921	549.135	444.162	620.128	588.283	514.947
CRLF1	Crlf1	ENSMUSG00000007888	109.359	0.434615	1.35155	0.0863353	0.954008	148.713	187.353	92.3701	75.1037	93.7053	77.0357	124.54	76.0503
SALL1	Sall1	ENSMUSG00000031665	731.012	-0.244396	-1.1846	0.0864469	0.954008	696.024	590.278	707.58	683.711	987.983	748.897	821.145	612.482
PLSCR1	Plscr1	ENSMUSG00000032369	81.0651	-0.396142	-1.31598	0.0864502	0.954008	61.3645	54.7689	75.8777	87.0243	58.1551	87.9984	89.165	134.167
TMEM215	Tmem215	ENSMUSG00000046593	186.532	0.276113	1.21093	0.0864804	0.954008	234.406	187.143	180.521	215.62	215.426	133.304	155.327	170.51
CRBN	Crbn	ENSMUSG00000005362	1557.21	0.388011	1.30859	0.0866309	0.954008	980.903	2556.9	1861.47	1661.24	1463.65	965.229	1300.04	1668.26
LY86	Ly86	ENSMUSG00000021423	199.455	0.445431	1.36172	0.0867037	0.954008	150.01	418.519	178.324	173.019	209.637	145.966	161.77	158.392
SYNPO	Synpo	ENSMUSG00000043079	6650.68	0.316853	1.24561	0.0867112	0.954008	7855.68	10686.1	5607.21	5363.82	6153.26	6472.73	5451.9	5614.72
RPS6KA2	Rps6ka2	ENSMUSG00000023809	3338.08	0.28417	1.21771	0.0867487	0.954008	4119.49	4825.36	2913.06	2805.98	3047.87	3434.75	2793.98	2764.14
MLPH	Mlph	ENSMUSG00000026303	148.113	0.338889	1.26478	0.0867635	0.954008	155.155	227.762	129.644	149.472	93.6381	130.772	160.472	137.992
UOX	Uox	ENSMUSG00000028186	7.57636	0.815837	1.76032	0.0868059	0.954008	5.16076	10.7342	9.2467	13.5046	8.76346	3.57431	7.32787	2.29903
IL10RB	Il10rb	ENSMUSG00000022969	239.226	0.266596	1.20297	0.0868254	0.954008	260.595	310.519	237.067	237.088	236.375	262.403	200.869	168.895
MRPS31	Mrps31	ENSMUSG00000031533	459.11	0.255669	1.19389	0.0868639	0.954008	466.562	667.355	435.931	429.339	413.435	460.49	415.319	384.451
PNMA1	Pnma1	ENSMUSG00000054383	114.776	0.329807	1.25685	0.0869735	0.954008	161.592	147.145	101.09	102.146	123.753	103.977	79.1054	99.3983
RDH10	Rdh10	ENSMUSG00000025921	388.642	-0.267184	-1.20346	0.0873212	0.954008	374.572	265.387	402.476	369.363	333.25	447.577	491.645	424.87
ISG20L2	Isg20l2	ENSMUSG00000048039	366.117	-0.193145	-1.14325	0.0873578	0.954008	352.204	288.934	367.078	358.238	371.657	408.14	393.769	388.914
POMC	Pomc	ENSMUSG00000020660	96.2794	-0.479605	-1.39436	0.0874447	0.954008	67.3452	111.052	52.4608	90.5672	87.416	195.002	82.4836	83.9079
HIPK2	Hipk2	ENSMUSG00000061436	3030.61	-0.173103	-1.12748	0.0875223	0.954008	2443.92	2906.51	3118.7	2924.99	2982.42	3322.72	3193.86	3351.78
PCDHB2	Pcdhb2	ENSMUSG00000051599	60.4996	0.368871	1.29134	0.0876224	0.954008	51.6933	53.8655	71.3189	95.1604	47.8133	56.3024	45.5985	62.2443
HIPK3	Hipk3	ENSMUSG00000027177	3349.97	-0.277589	-1.21217	0.087633	0.954008	2244.96	2634.51	3594.22	3639.46	3351.28	3108.08	4097.26	4129.97
EME2	Eme2	ENSMUSG00000073436	1316.81	0.277192	1.21183	0.0876821	0.954008	1585.87	1882.61	1207.42	1097.04	1189.63	1298.8	1261.6	1011.51
FNDC8	Fndc8	ENSMUSG00000018844	63.6656	-0.356156	-1.28001	0.0877586	0.954008	43.2992	43.599	62.3405	72.9377	73.2638	84.5901	56.9956	72.2986
RPL23	Rpl23	ENSMUSG00000071415	3284.04	0.284006	1.21757	0.0878293	0.954008	2802	5180.78	3105.83	3335.69	2943.15	2741.27	3146.36	3017.23
MYOM3	Myom3	ENSMUSG00000037139	52.0592	0.456068	1.3718	0.0878327	0.954008	71.0253	62.4665	61.8792	45.624	68.4476	49.7114	25.9791	31.3403
PTPRF	Ptprf	ENSMUSG00000033295	4367.49	0.211875	1.15819	0.0878373	0.954008	4400.66	5817.03	4661.45	3871.19	4145.54	4154.72	4042.29	3847.02
ZNF106	Zfp106	ENSMUSG00000027288	7189.83	-0.175285	-1.12919	0.087846	0.954008	6287.4	6020.44	7476.66	7227.79	7852.12	7977.32	6961.09	7715.81
NRGN	Nrgn	ENSMUSG00000053310	22595.6	0.366353	1.28909	0.0879526	0.954008	31527.3	36114.8	16283.2	17871.9	23214.7	20551.7	17603.4	17597.3
C1QB	C1qb	ENSMUSG00000036905	1231.53	0.331151	1.25802	0.0879553	0.954008	1520.99	1939.76	1028.22	1000.82	1128.69	1283.42	1068.72	881.59
REXO2	Rexo2	ENSMUSG00000032026	1357.36	0.162658	1.11935	0.0883387	0.954008	1531.74	1471.97	1366.05	1366	1179.42	1402.08	1241.82	1299.77
SLC22A3	Slc22a3	ENSMUSG00000023828	70.7453	0.320795	1.24902	0.0883733	0.954008	81.9904	68.7397	89.2236	74.1002	81.1218	53.5032	51.3044	65.9791
GEN1	Gen1	ENSMUSG00000051235	26.9073	-0.61717	-1.53386	0.0884914	0.954008	16.4056	21.3438	22.984	23.3822	59.5223	11.1879	31.0716	29.3611
PARM1	Parm1	ENSMUSG00000034981	1842.73	-0.184953	-1.13678	0.0885023	0.954008	1856.15	1448.33	1763.03	1831.9	1834.92	1866.29	2019.06	2122.13
CNMD	Cnmd	ENSMUSG00000022025	37.1664	0.379967	1.30131	0.0885691	0.954008	40.1923	35.2378	47.8402	44.9357	35.6675	29.0659	39.4772	24.9146
HAP1	Hap1	ENSMUSG00000006930	10485.7	0.307542	1.2376	0.0886366	0.954008	13058.7	16128	8309.82	8900.89	9566.04	10061.6	9440.1	8420.7
ASAP2	Asap2	ENSMUSG00000052632	1800.4	-0.195073	-1.14478	0.0886411	0.954008	1759.36	1395.64	1664.27	1895.77	1800.16	1960.78	1823.22	2103.97
BTG1	Btg1	ENSMUSG00000036478	1289.22	-0.321915	-1.24999	0.0888987	0.954008	1163.71	905.296	1150.13	1365.54	908.065	1613.43	1858.41	1349.16
PLOD2	Plod2	ENSMUSG00000032374	167.481	-0.408131	-1.32697	0.088936	0.954008	85.6718	103.445	210.598	174.364	237.427	158.179	160.269	209.898
VSIG10L	Vsig10l	ENSMUSG00000070604	79.7044	-0.398215	-1.31788	0.0889783	0.954008	71.8534	84.2161	54.4646	63.1972	104.917	121.204	53.3819	84.4014
PPIL3	Ppil3	ENSMUSG00000026035	337.217	0.317999	1.2466	0.0890459	0.954008	366.92	546.693	287.211	297.288	280.085	288.154	351.105	280.276
DSC2	Dsc2	ENSMUSG00000024331	25.6152	-0.582732	-1.49768	0.0891919	0.954008	9.36792	11.9973	25.9079	34.2279	34.5637	25.5985	24.0616	39.1968
NR5A1	Nr5a1	ENSMUSG00000026751	17.1792	0.709624	1.63538	0.0892832	0.954008	15.1277	44.6846	14.9409	10.2818	15.0046	11.5628	8.27187	17.5595
SRP19	Srp19	ENSMUSG00000014504	814.268	0.365978	1.28875	0.0892835	0.954008	583.544	1438.1	800.59	845.591	787.763	551.999	783.155	723.408
PRPSAP2	Prpsap2	ENSMUSG00000020528	887.882	0.168566	1.12394	0.0893056	0.954008	943.018	1061.34	898.199	856.749	832.776	867.93	830.698	812.346
CCDC146	Ccdc146	ENSMUSG00000064280	30.2637	-0.433649	-1.35065	0.0893112	0.954008	14.1467	32.5957	24.6006	29.3444	38.4817	35.7536	27.8047	39.3822
GATM	Gatm	ENSMUSG00000027199	3145.3	-0.234152	-1.17622	0.0893238	0.954008	2868.99	2156.22	3266.47	3270.36	2983.9	3408.2	3608.67	3599.58
MAPK12	Mapk12	ENSMUSG00000022610	362.052	-0.250824	-1.18989	0.0895335	0.954008	353.966	317.645	347.598	304.041	293.383	480.089	420.47	379.228
CPM	Cpm	ENSMUSG00000020183	393.091	-0.24359	-1.18393	0.0895706	0.954008	369.783	367.212	391.02	310.946	372.005	486.497	349.062	498.207
C1GALT1C1	C1galt1c1	ENSMUSG00000048970	530.622	0.373204	1.29523	0.0896038	0.954008	417.74	924.315	492.165	561.064	449.362	323.772	554.575	521.984
NR2C2AP	Nr2c2ap	ENSMUSG00000071078	324.445	0.291837	1.2242	0.0897146	0.954008	428.223	425.313	286.858	289.315	316.133	340.223	281.743	227.749
SF3B6	Sf3b6	ENSMUSG00000037361	1239.5	0.428086	1.34545	0.089741	0.954008	1436.57	2356.16	804.914	1091.68	866.554	839.842	1397.28	1123.02
MAL	Mal	ENSMUSG00000027375	4981.05	-0.21901	-1.16393	0.0897559	0.954008	4307.7	3595.55	5340.77	5169.44	5386.7	5632.19	4955.3	5460.74
CLDN9	Cldn9	ENSMUSG00000066720	9.79109	-0.654296	-1.57385	0.0899919	0.954008	7.97536	8.19922	4.65409	9.59192	10.543	12.7353	10.3969	14.2329
DRD2	Drd2	ENSMUSG00000032259	1014.68	0.312995	1.24228	0.0900218	0.954008	1464.02	1348.94	838.597	846.645	1005.81	1005.35	733.732	874.35
PARP10	Parp10	ENSMUSG00000063268	118.167	0.501015	1.41521	0.0900703	0.954008	203.148	189.136	78.9719	82.7064	59.5492	121.199	84.6128	126.014
DYNLRB2	Dynlrb2	ENSMUSG00000034467	31.4735	0.560512	1.47479	0.0902044	0.954008	16.5288	66.3767	35.6234	31.4085	22.2996	20.1487	35.2289	24.1732
ARHGEF33	Arhgef33	ENSMUSG00000054901	905.381	-0.456451	-1.37216	0.0902132	0.954008	675.107	777.297	825.504	775.833	358.922	1223.5	1347.48	1259.4
EPX	Epx	ENSMUSG00000052234	22.3155	0.603043	1.51892	0.0902286	0.954008	19.8341	32.0987	38.1574	16.9842	9.98367	32.4796	14.3729	14.6137
APH1B	Aph1b	ENSMUSG00000032375	892.555	-0.255726	-1.19394	0.0903303	0.954008	673.413	658.121	923.555	997.939	875.375	921.757	964.941	1125.34
SEC61B	Sec61b	ENSMUSG00000053317	449.06	0.214508	1.16031	0.0903523	0.954008	513.504	545.091	400.628	470.625	359.075	429.23	431.239	443.092
E2F1	E2f1	ENSMUSG00000027490	360.182	0.28571	1.21901	0.0903529	0.954008	402.48	541.88	328.438	310.525	320.989	281.808	350.756	344.581
CLDN19	Cldn19	ENSMUSG00000066058	21.8206	0.850561	1.8032	0.0903628	0.954008	12.9729	32.7966	28.1895	36.1828	41.9739	4.42614	11.7844	6.23817
NF1	Nf1	ENSMUSG00000020716	3453.81	-0.199641	-1.14841	0.0903724	0.954008	2845.12	2888.29	3545.03	3580.65	3259.77	3672.83	3699.4	4139.39
ABHD15	Abhd15	ENSMUSG00000000686	42.3224	-0.446525	-1.36275	0.0904123	0.954008	36.5757	48.0783	36.96	20.9744	67.0156	40.5269	36.6686	51.78
HEBP1	Hebp1	ENSMUSG00000042770	662.993	0.384663	1.30555	0.0904633	0.954008	769.768	1221.74	481.19	531.316	582.761	627.701	600.731	488.744
DACH2	Dach2	ENSMUSG00000025592	16.7864	0.55445	1.46861	0.0905166	0.954008	16.049	24.4777	26.0945	12.8988	11.0683	11.2806	13.4408	18.9817
MRPS21	Mrps21	ENSMUSG00000054312	761.76	0.363957	1.28695	0.0905881	0.954008	825.811	1361.89	578.347	663.647	620.987	802.835	661.735	578.835
CMTR1	Cmtr1	ENSMUSG00000024019	4745.05	0.24958	1.18886	0.0906126	0.954008	5162.92	6750.74	4778.12	3927.23	4108.41	4764.16	4129.52	4339.31
RHBDL3	Rhbdl3	ENSMUSG00000017692	884.049	0.193819	1.14379	0.0907783	0.954008	1077.7	984.789	915.485	797.24	838.858	861.724	848.195	748.405
FAM186A	Fam186a	ENSMUSG00000045350	4.98899	1.05468	2.07725	0.0908356	0.954008	1.35092	12.569	9.21091	3.737	1.90663	4.95632	4.01848	2.16271
TULP3	Tulp3	ENSMUSG00000001521	703.433	-0.149896	-1.10949	0.0908546	0.954008	699.018	652.866	689.185	627.742	751.482	743.337	725.329	738.503
SLC16A10	Slc16a10	ENSMUSG00000019838	93.6263	-0.351835	-1.27618	0.0909572	0.954008	108.891	71.2678	82.4125	67.2061	85.581	124.895	130.82	77.9364
DZIP1	Dzip1	ENSMUSG00000042156	2495.08	-0.318366	-1.24692	0.0910802	0.954008	1544.65	1690.95	2840.2	2806.46	3096.5	2341.98	2657.03	2982.89
RPL37A	Rpl37a	ENSMUSG00000046330	3678.81	0.387934	1.30852	0.0911828	0.954008	4295.29	6809.96	2579.72	2997.2	2888.54	3763.12	3252.02	2844.64
MCAM	Mcam	ENSMUSG00000032135	669.461	-0.275299	-1.21025	0.091211	0.954008	556.648	495.852	647.527	722.972	535.61	813.378	874.2	709.506
NCKAP5L	Nckap5l	ENSMUSG00000023009	960.477	0.394324	1.31433	0.091224	0.954008	1567.42	1433.3	643.296	721.84	852.406	934.303	819.046	712.207
JMJD4	Jmjd4	ENSMUSG00000036819	884.112	0.161375	1.11835	0.0912293	0.954008	1050.26	901.539	896.98	886.694	855.224	854.604	806.575	821.019
PHF21B	Phf21b	ENSMUSG00000016624	550.941	-0.174251	-1.12838	0.0912383	0.954008	465.16	507.702	526.59	571.712	567.216	617.747	557.327	594.07
PDGFB	Pdgfb	ENSMUSG00000000489	864.808	0.283954	1.21753	0.0912856	0.954008	1089.06	1176.38	820.337	713.457	872.743	890.124	729.894	626.465
SLC38A5	Slc38a5	ENSMUSG00000031170	57.4307	-0.468593	-1.38376	0.0913348	0.954008	50.9706	68.1417	27.8459	46.2173	45.7676	100.378	70.218	49.906
ELF5	Elf5	ENSMUSG00000027186	10.3784	0.644767	1.56349	0.0913525	0.954008	13.5456	15.75	9.23311	12.1532	5.71191	11.8501	7.17424	7.60871
COL26A1	Col26a1	ENSMUSG00000004415	202.451	-0.289112	-1.22189	0.0913541	0.954008	207.737	230.853	128.58	162.635	237.012	227.476	200.416	224.897
FCGBP	Fcgbp	ENSMUSG00000047730	16.928	-0.745943	-1.67707	0.0913859	0.954008	19.3215	20.8821	7.13964	3.19877	15.2081	34.357	21.6389	13.6781
JPH2	Jph2	ENSMUSG00000017817	65.353	0.498366	1.41261	0.091409	0.954008	71.8899	128.08	45.7207	60.5884	83.1138	47.8128	49.821	35.7975
ATP5PD	Atp5h	ENSMUSG00000034566	4681.8	0.319393	1.24781	0.0915082	0.954008	5125.23	7640.3	3847.77	4178.95	3373.29	4532.23	4729.11	4027.49
ZNF692	Zfp692	ENSMUSG00000037243	792.279	-0.173784	-1.12801	0.0915328	0.954008	767.905	686.438	711.535	812.199	795.122	890.327	778.141	896.567
CPQ	Cpq	ENSMUSG00000039007	419.103	-0.252691	-1.19143	0.091535	0.954008	331.999	303.751	492.862	400.204	411.771	485.178	471.704	455.352
PSMC3IP	Psmc3ip	ENSMUSG00000019303	63.3884	0.317075	1.2458	0.091589	0.954008	80.7622	75.1395	57.4318	68.7437	66.121	45.3208	61.8847	51.7035
RNF125	Rnf125	ENSMUSG00000033107	21.9266	-0.577427	-1.49219	0.0916414	0.954008	6.74078	14.8324	30.0245	17.9312	21.837	21.1866	26.4558	36.4047
ZNRD1	Znrd1	ENSMUSG00000036315	287.223	0.277716	1.21227	0.0916947	0.954008	275.099	435.321	286.585	262.084	238.534	292.242	264.181	243.741
PGBD5	Pgbd5	ENSMUSG00000050751	6416.29	0.225735	1.16937	0.0917593	0.954008	7874.12	7863.25	6618.85	5313.92	5650.85	6563.1	6026.87	5419.34
SAMD1	Samd1	ENSMUSG00000079003	818.595	0.335512	1.26183	0.0917971	0.954008	1085.18	1256.04	671.59	641.603	666.158	831.545	792.977	603.665
RPL36A	Rpl36a	ENSMUSG00000079435	2615.38	0.406348	1.32533	0.0918305	0.954008	2535.45	5219.13	2006.69	2164.27	1964.41	1974.56	2808.93	2249.6
KNSTRN	Knstrn	ENSMUSG00000027331	44.9754	-0.433497	-1.3505	0.0918594	0.954008	33.2903	29.5749	49.526	39.1135	61.1468	63.1371	29.15	54.8648
UACA	Uaca	ENSMUSG00000034485	388.519	-0.235131	-1.17701	0.0920333	0.954008	307.167	308.317	365.244	446.057	422.694	469.373	385.693	403.607
TIMM17B	Timm17b	ENSMUSG00000031158	459.201	0.445341	1.36164	0.0920722	0.954008	701.398	759.76	262.408	396.155	388.608	366.574	520.41	278.293
PBDC1	Pbdc1	ENSMUSG00000031226	295.765	0.319617	1.248	0.0920956	0.954008	211.099	472.209	328.79	300.158	272.744	240.368	266.751	274.001
SLC25A19	Slc25a19	ENSMUSG00000020744	1445.5	0.258822	1.1965	0.0921128	0.954008	1785.07	1907.13	1329.88	1277.32	1279.05	1602.01	1156.69	1226.81
PDE4A	Pde4a	ENSMUSG00000032177	4128.59	0.225231	1.16896	0.0922327	0.954008	5088.56	5119.98	3844.47	3748.95	3750.21	4395.97	3594.83	3485.73
PPA1	Ppa1	ENSMUSG00000020089	2256.57	0.237921	1.17929	0.0922925	0.954008	2723.81	2983.92	2015.42	2046.82	1855.51	2269.13	2163.96	1993.97
KRT18	Krt18	ENSMUSG00000023043	47.2158	0.337956	1.26396	0.0923419	0.954008	61.6451	55.7879	51.8999	42.4144	45.4505	40.6166	46.1917	33.7201
NEDD8	Nedd8	ENSMUSG00000010376	2259.16	0.224622	1.16847	0.0924146	0.954008	2318.61	3103.66	2060.24	2256.37	1887.8	2190.75	2243.65	2012.21
GSTM3	Gstm5	ENSMUSG00000004032	3306.87	0.365576	1.2884	0.0924461	0.954008	2858.8	6264.92	2654.39	3116.45	2935.39	2680.57	3203.6	2740.88
LYPD1	Lypd1	ENSMUSG00000026344	2436.94	0.277591	1.21217	0.0924673	0.954008	3414.62	3037.04	1980.81	2252.32	2554.73	2241.16	2117.28	1897.53
DNASE2	Dnase2a	ENSMUSG00000003812	425.793	0.242035	1.18266	0.0925663	0.954008	467.366	546.658	361.787	470.316	323.248	415.763	428.876	392.329
EHBP1L1	Ehbp1l1	ENSMUSG00000024937	970.591	0.28611	1.21935	0.0925953	0.954008	1097.69	1477.08	739.225	953.231	910.02	872.236	844.799	870.446
POLR2J	Polr2j	ENSMUSG00000039771	620.705	0.334547	1.26098	0.0926647	0.954008	701.431	1039.19	457.033	572.282	504.064	615.119	566.267	510.253
KCNN2	Kcnn2	ENSMUSG00000054477	1265.61	-0.147374	-1.10755	0.0926985	0.954008	1288.51	1127.6	1191.91	1196.72	1307.87	1286.58	1316.1	1409.55
SPTY2D1	Spty2d1	ENSMUSG00000049516	628.814	-0.205725	-1.15327	0.0927181	0.954008	486.278	548.058	646.865	653.634	635.762	644.203	747.233	668.483
APPL2	Appl2	ENSMUSG00000020263	4076.7	-0.310875	-1.24046	0.0927885	0.954008	3207.13	2588.46	4304.74	4455.28	3288.05	4536.01	4577.87	5656.02
DDIT3	Ddit3	ENSMUSG00000025408	684.388	-0.183114	-1.13533	0.0928018	0.954008	612.142	548.991	695.968	706.168	724.72	708.82	759.466	718.829
CAPN6	Capn6	ENSMUSG00000067276	59.593	-0.530748	-1.44468	0.0928063	0.954008	28.4487	33.7644	74.9198	57.043	115.503	40.5442	55.0455	71.4751
ACTN3	Actn3	ENSMUSG00000006457	55.2773	-0.394084	-1.31411	0.092827	0.954008	60.8851	61.9569	29.5308	38.9036	56.7006	59.2427	58.0963	76.9024
NFKBIZ	Nfkbiz	ENSMUSG00000035356	177.311	-0.254268	-1.19273	0.0928753	0.954008	136.452	138.365	176.694	194.567	216.097	173.018	202.224	181.068
PNO1	Pno1	ENSMUSG00000020116	448.762	0.331264	1.25812	0.0929089	0.954008	318.105	708.139	514.969	457.983	413.19	324.675	386.743	466.294
DNAJC19	Dnajc19	ENSMUSG00000027679	596.711	0.313747	1.24293	0.0929593	0.954008	595.126	971.977	486.979	592.156	498.044	458.75	626.66	543.996
NAA16	Naa16	ENSMUSG00000022020	299.308	-0.263087	-1.20004	0.0930054	0.954008	217.95	226.206	314.372	328.142	371.219	337.468	313.38	285.725
GPR137B	Gpr137b	ENSMUSG00000021306	439.677	-0.247162	-1.18687	0.0930598	0.954008	381.024	307.676	416.836	502.881	452.241	529.699	491.875	435.183
MYOCD	Myocd	ENSMUSG00000020542	6.93569	-0.761025	-1.69469	0.0931462	0.954008	3.31846	5.19293	6.65403	4.25735	7.61153	12.4189	8.44374	7.58855
NPAS2	Npas2	ENSMUSG00000026077	952.048	0.231068	1.1737	0.0931469	0.954008	1064.14	1048.75	1023.57	975.447	1152.39	798.466	753.327	800.281
HIPK1	Hipk1	ENSMUSG00000008730	5419.49	-0.180674	-1.13341	0.0931581	0.954008	4906.16	4549.92	5541.95	5323.78	5031.12	5574.49	6261.48	6167.03
CFP	Cfp	ENSMUSG00000001128	291.358	-0.291192	-1.22365	0.0931736	0.954008	223.259	186.64	279.932	357.697	312.483	336.343	300.747	333.759
CARMIL1	Carmil1	ENSMUSG00000021338	789.239	-0.174412	-1.1285	0.0932117	0.954008	843.935	681.388	680.215	762.766	831.677	855.409	862.613	795.906
RPL26	Rpl26	ENSMUSG00000060938	8210.97	0.426509	1.34398	0.0932365	0.954008	8660.08	16402.4	5931.11	6670.73	5566.8	5915.81	9396.48	7144.35
BMP2K	Bmp2k	ENSMUSG00000034663	592.247	-0.241211	-1.18198	0.0932735	0.954008	414.962	487.464	652.759	614.495	612.671	614.371	636.903	704.35
FAM160A1	Fam160a1	ENSMUSG00000051000	120.906	-0.271158	-1.20678	0.0932817	0.954008	135.255	110.645	88.0062	105.843	129.318	140.25	146.25	111.683
C2CD4A	C2cd4a	ENSMUSG00000047990	8.32952	0.764111	1.69832	0.0933051	0.954008	5.16501	10.6965	17.6275	8.36104	4.60718	4.93474	9.19677	6.04743
LRIG2	Lrig2	ENSMUSG00000032913	1333.64	-0.243974	-1.18425	0.0933384	0.954008	946.686	1026.59	1486.1	1423.7	1411.67	1420.92	1482.95	1470.52
STX8	Stx8	ENSMUSG00000020903	581.035	0.258791	1.19648	0.0934992	0.954008	610.259	865.643	509.372	546.938	525.316	514.531	544.439	531.78
IL17RC	Il17rc	ENSMUSG00000030281	184.871	0.428012	1.34538	0.0935198	0.954008	186.951	316.073	119.542	226.301	123.177	141.686	235.212	130.027
ZNF560	Zfp560	ENSMUSG00000045519	195.526	0.345739	1.2708	0.0935259	0.954008	169.497	341.311	166.587	199.319	177.869	144.342	192.258	173.028
TMED8	Tmed8	ENSMUSG00000034111	2022.03	-0.217231	-1.1625	0.093536	0.954008	1676.13	1490.14	2189.86	2122.79	2181.89	2105.58	2141.47	2268.4
KRT19	Krt19	ENSMUSG00000020911	7.63363	0.790722	1.72994	0.0935719	0.954008	9.85931	15.4859	6.01493	7.97034	6.20913	8.23969	5.25786	2.0319
EFL1	Efl1	ENSMUSG00000038563	348.048	-0.215053	-1.16075	0.0935984	0.954008	287.948	274.677	384.679	339.796	398.074	361.406	372.508	365.298
PROCA1	Proca1	ENSMUSG00000044122	82.044	0.372242	1.29436	0.0936327	0.954008	77.4596	145.731	72.6987	74.4691	65.2074	66.1894	78.8468	75.7501
KIAA1143	1110059G10Rik	ENSMUSG00000032551	265.733	0.383607	1.3046	0.0936733	0.954008	203.38	515.392	250.41	234.428	233.935	223.153	234.28	230.888
TC2N	Tc2n	ENSMUSG00000021187	7.74929	0.85405	1.80757	0.0937308	0.954008	5.107	13.2955	13.7371	7.9231	5.78727	0.93513	8.95948	6.24968
CCDC166	Ccdc166	ENSMUSG00000098176	207.856	0.236674	1.17827	0.0938002	0.954008	237.29	245.015	211.113	206.414	157.688	231.322	190.826	183.177
NSL1	Nsl1	ENSMUSG00000062510	20.6875	0.610944	1.52726	0.0939583	0.954008	15.3972	28.9504	19.2329	37.8347	19.3945	18.7375	19.7943	6.15881
ZNF575	Zfp575	ENSMUSG00000066721	300.572	0.427204	1.34463	0.0940148	0.954008	424.05	551.903	195.507	208.096	264.715	254.598	261.472	244.239
LPAR3	Lpar3	ENSMUSG00000036832	13.5619	0.61787	1.53461	0.094042	0.954008	21.2981	22.3507	12.1246	10.5091	9.54103	10.8613	15.2059	6.60425
TRPC3	Trpc3	ENSMUSG00000027716	1288.25	-0.306781	-1.23694	0.0942821	0.954008	1244.25	1074.82	986.516	1302.41	853.401	1558.85	1671.54	1614.21
LRFN2	Lrfn2	ENSMUSG00000040490	750.446	0.351607	1.27598	0.0943691	0.954008	918.806	1283.47	577.144	587.027	596.169	693.692	716.357	630.907
GFRA2	Gfra2	ENSMUSG00000022103	1387.09	0.186425	1.13794	0.0943898	0.954008	1536.87	1365.89	1682.36	1321.04	1300.2	1174.64	1286.23	1429.53
TADA3	Tada3	ENSMUSG00000048930	1207.98	0.306911	1.23706	0.0946934	0.954008	1706.27	1659.73	925.225	1053.37	1018.26	1266.31	1010.47	1024.22
ST8SIA2	St8sia2	ENSMUSG00000025789	166.921	0.299889	1.23105	0.0947377	0.954008	170.231	132.576	245.625	187.853	133.23	173.544	136.344	155.964
LRIG3	Lrig3	ENSMUSG00000020105	139.211	-0.241008	-1.18182	0.094747	0.954008	151.817	124.647	109.036	126.167	134.531	164.178	157.889	145.422
HMBOX1	Hmbox1	ENSMUSG00000021972	1941.17	-0.147899	-1.10795	0.0947596	0.954008	1868.7	1657.41	1997.22	1843.58	2050.75	2022.76	2052.86	2036.11
CENPQ	Cenpq	ENSMUSG00000023919	96.2354	0.349806	1.27439	0.0948002	0.954008	84.6788	154.546	83.0343	108.496	71.5827	74.1134	90.0667	103.366
SLC14A1	Slc14a1	ENSMUSG00000059336	414.826	-0.240806	-1.18165	0.0948383	0.954008	366.287	308.077	412.368	433.574	405.995	552.751	412.328	427.226
MORF4L1	Morf4l1	ENSMUSG00000062270	11606.4	0.193843	1.14381	0.0948589	0.954008	11681.8	15197.2	11443.2	11217.9	10297.1	10401.6	11601.1	11011.7
TMEM39A	Tmem39a	ENSMUSG00000002845	312.065	-0.262088	-1.19921	0.0948609	0.954008	264.708	202.053	336.501	331.979	330.678	343.46	366.865	320.28
LTA4H	Lta4h	ENSMUSG00000015889	998.962	-0.190878	-1.14146	0.0949016	0.954008	992.016	766.875	1012.52	960.568	1097.58	1149.48	1007.06	1005.6
NAB1	Nab1	ENSMUSG00000002881	782.488	-0.279269	-1.21358	0.0949208	0.954008	521.467	615.821	923.268	766.014	899.384	702.49	866.979	964.48
NT5DC1	Nt5dc1	ENSMUSG00000039480	39.6299	-0.466413	-1.38167	0.0949351	0.954008	22.1995	23.7759	32.8727	53.8454	57.5868	40.4096	33.515	52.834
RAB3B	Rab3b	ENSMUSG00000003411	1215.49	0.282585	1.21637	0.095259	0.954008	1609.86	1520.46	1030.61	1176.43	1339.71	1219.32	872.12	955.418
SPICE1	Spice1	ENSMUSG00000043065	341.906	-0.267924	-1.20407	0.0955589	0.954008	244.766	266.632	416.714	311.926	323.873	390.403	386.313	394.622
LGR4	Lgr4	ENSMUSG00000050199	860.065	-0.292705	-1.22494	0.0956286	0.954008	556.911	640.009	907.272	987.242	879.975	793.854	1067.62	1047.64
HS6ST3	Hs6st3	ENSMUSG00000053465	295.135	-0.243161	-1.18358	0.0956334	0.954008	274.717	230.237	293.454	282.812	387.23	251.54	310.713	330.378
CYP26A1	Cyp26a1	ENSMUSG00000024987	7.17197	0.815064	1.75938	0.0956535	0.954008	5.41777	13.442	13.0847	5.5723	7.84617	4.06906	5.2897	2.65406
TMEM94	Tmem94	ENSMUSG00000020747	3651.64	0.231748	1.17426	0.095657	0.954008	4070.39	4896.58	3833.3	2977.61	3178.43	3582.19	3510.59	3163.99
WNT2	Wnt2	ENSMUSG00000010797	106.402	0.303523	1.23415	0.0958341	0.954008	113.817	103.719	140.558	112.242	123.732	95.9679	92.1639	69.0198
KIAA1958	E130308A19Rik	ENSMUSG00000045071	481.614	-0.187027	-1.13842	0.0959613	0.954008	442.119	496.466	451.357	412.044	481.681	463.698	538.908	566.641
KLF16	Klf16	ENSMUSG00000035397	1443.9	0.355203	1.27917	0.0959883	0.954008	1864.55	2441.24	1057.25	1120.51	1321.45	1345.97	1244.06	1156.17
COX16	Cox16	ENSMUSG00000091803	432.828	0.300986	1.23199	0.0960236	0.954008	429.89	696.66	370.847	414.151	329.645	386.434	433.806	401.19
RASAL1	Rasal1	ENSMUSG00000029602	3281.66	0.32606	1.25359	0.096096	0.954008	4247.27	5016.23	2708.96	2631.63	3523.43	3118.3	2506.08	2501.35
GIN1	Gin1	ENSMUSG00000026333	174.453	0.281201	1.21521	0.0961608	0.954008	147.579	253.869	178.478	184.98	151.951	135.141	161.124	182.502
FBXO6	Fbxo6	ENSMUSG00000055401	491.836	0.283272	1.21695	0.0961665	0.954008	653.238	670.915	458.887	378.217	469.073	469.227	433.847	401.287
TGDS	Tgds	ENSMUSG00000022130	109.221	-0.391063	-1.31136	0.096229	0.954008	50.9277	77.0164	122.277	126.276	124.343	124.439	99.9181	148.573
WDR66	Wdr66	ENSMUSG00000029442	175.458	-0.28972	-1.2224	0.0965498	0.954008	122.987	145.335	177.273	185.008	230.529	147.038	178.864	216.627
ARMC4	Armc4	ENSMUSG00000061802	16.4334	-0.657116	-1.57693	0.0966631	0.954008	10.2819	6.91414	16.4792	16.5072	12.458	33.949	24.7114	10.1665
MRPL20	Mrpl20	ENSMUSG00000029066	1132.14	0.28409	1.21764	0.0967191	0.954008	1264.65	1704.24	986.51	1018.08	838.165	1142.76	1125.99	976.734
ZCWPW1	Zcwpw1	ENSMUSG00000037108	153.861	-0.400841	-1.32028	0.0967958	0.954008	81.612	103.88	162.906	181.315	177.307	119.852	164.876	239.144
MED11	Med11	ENSMUSG00000018923	187.304	0.242167	1.18277	0.0968298	0.954008	220.674	195.307	178.926	217.864	178.261	202.293	169.249	135.858
DDIAS	Ddias	ENSMUSG00000030641	7.43954	-0.909565	-1.87848	0.0968677	0.954008	2.16519	4.1022	2.98625	10.494	14.7841	13.2689	8.20631	3.50934
PCDHGA10	Pcdhga10	ENSMUSG00000102222	560.054	0.283246	1.21693	0.0970851	0.954008	723.859	732.972	445.433	558.793	480.146	524.599	608.94	405.694
CHST1	Chst1	ENSMUSG00000027221	6688.92	0.271744	1.20727	0.0971265	0.954008	8236.13	9621.98	5540.27	5870.55	6690.36	6223.25	5849.56	5479.23
TMSB10	Tmsb10	ENSMUSG00000079523	2380.34	0.297206	1.22876	0.0972448	0.954008	2891.86	3637.96	1990.85	1978.63	2200.23	2388.24	2107.19	1847.74
RASSF2	Rassf2	ENSMUSG00000027339	2307.83	-0.183539	-1.13567	0.0972452	0.954008	2021.27	1973.18	2341.3	2308.33	2127.54	2372.67	2693.45	2624.93
EXOC3L4	Exoc3l4	ENSMUSG00000021280	136.24	0.318387	1.24694	0.0972472	0.954008	156.669	143.451	125.957	179.263	90.0249	147.949	151.184	95.4221
PTK2B	Ptk2b	ENSMUSG00000059456	13256.2	0.336864	1.26301	0.097346	0.954008	17884	20746	10032.9	10525.1	13635.6	12047.8	10728.6	10449.4
ATP10B	Atp10b	ENSMUSG00000055415	68.823	-0.376739	-1.2984	0.0973979	0.954008	37.8537	53.4279	74.3669	72.4664	79.5055	99.6222	56.1119	77.2297
SOX5	Sox5	ENSMUSG00000041540	742.998	-0.34134	-1.26693	0.0974272	0.954008	511.482	550.021	917.146	641.302	1196.27	779.573	694.218	653.976
PDP2	Pdp2	ENSMUSG00000048371	308.131	-0.191691	-1.1421	0.0974424	0.954008	301.393	295.567	285.728	268.812	333.377	281.299	350.019	348.857
SAYSD1	Saysd1	ENSMUSG00000045107	174.994	0.237383	1.17885	0.0975044	0.954008	230.49	195.313	172.45	160.645	146.923	154.823	173.781	165.529
RPS26	Rps26	ENSMUSG00000025362	3023.14	0.351875	1.27622	0.0975414	0.954008	3437.5	5354.18	2272.13	2496.6	2358.16	3033	2720.11	2513.41
NME2	Nme2	ENSMUSG00000020857	1416.05	0.480226	1.39496	0.0975656	0.954008	908.314	2566.7	1453.85	1669.61	1423.51	749.963	1841.16	715.286
KLK8	Klk8	ENSMUSG00000064023	44.682	-0.382301	-1.30342	0.0976263	0.954008	56.0536	41.1692	31.0405	28.7053	56.7983	52.2528	50.8676	40.5686
C11orf94	1700029I15Rik	ENSMUSG00000044916	95.3173	0.313198	1.24246	0.0976768	0.954008	138.322	109.918	85.9486	89.2137	84.9964	105.894	78.0181	70.2285
C1QL4	C1ql4	ENSMUSG00000001076	55.1022	0.522106	1.43605	0.0979153	0.954008	79.214	88.7615	45.85	46.6543	19.0855	43.6677	73.3167	44.2681
CNTD1	Cntd1	ENSMUSG00000078653	19.5949	-0.520494	-1.43445	0.0979217	0.954008	17.6665	8.41686	20.2923	17.7018	20.9998	28.7051	15.9156	27.0616
PTGES2	Ptges2	ENSMUSG00000026820	1456.66	0.384317	1.30524	0.0980098	0.954008	1901.34	2532.17	1087.89	1077.43	1166.01	1524.96	1369.9	993.56
RIPK3	Ripk3	ENSMUSG00000022221	6.57913	0.982354	1.97569	0.0982505	0.954008	3.34437	4.29295	13.8798	14.9585	6.01586	1.8658	6.25182	2.02395
IFITM1	Ifitm1	ENSMUSG00000025491	86.8418	0.377954	1.2995	0.0983553	0.954008	62.0319	148.502	104.324	77.558	84.2824	76.7459	77.8635	63.4273
C2orf88	1700019D03Rik	ENSMUSG00000043629	323.183	-0.359927	-1.28336	0.0983994	0.954008	171.576	233.571	357.373	368.179	452.347	281.946	319.606	400.865
CDON	Cdon	ENSMUSG00000038119	448.369	-0.251601	-1.19053	0.0984346	0.954008	347.608	316.837	491	480.294	492.373	488.592	437.513	532.738
SELENOS	Selenos	ENSMUSG00000075701	888.323	-0.183103	-1.13532	0.0985303	0.954008	729.236	793.253	868.007	936.043	864.06	912.887	979.476	1023.62
PDE1B	Pde1b	ENSMUSG00000022489	8963.92	0.247561	1.1872	0.0985367	0.954008	11470.5	11201.7	7970.38	8282.67	9641.9	8666.31	6865.22	7612.68
TTLL8	Ttll8	ENSMUSG00000022388	47.2412	-0.512512	-1.42653	0.0986399	0.954008	27.4192	42.9099	57.3476	26.9898	97.8121	49.8739	36.3009	39.2766
PPP1R3D	Ppp1r3d	ENSMUSG00000049999	255.754	-0.196061	-1.14557	0.0987068	0.954008	250.099	234.468	237.926	232.38	263.527	263.454	315.365	248.817
CABIN1	Cabin1	ENSMUSG00000020196	4011.44	0.215191	1.16086	0.0987132	0.954008	4636.91	5115.38	4004.98	3483.85	3628.08	4207.95	3630.34	3384.07
TTPAL	Ttpal	ENSMUSG00000017679	1696.21	-0.159956	-1.11725	0.0989333	0.954008	1749.56	1509.06	1438.17	1713	1868.56	1768.88	1744.44	1778.03
TOMM40L	Tomm40l	ENSMUSG00000005674	2395.47	0.339372	1.26521	0.098982	0.954008	3076.82	3881.28	1698.02	2048.5	1948.21	2378.91	2254.86	1877.19
DNAH1	Dnah1	ENSMUSG00000019027	317.581	0.251655	1.19057	0.099116	0.954008	375.347	383.883	327.76	293.672	358.956	304.969	228.944	267.118
COL6A1	Col6a1	ENSMUSG00000001119	3152.36	0.300647	1.2317	0.0991467	0.954008	3179.92	3160.48	4131.49	3445.97	4147.33	2470.8	2086.75	2596.12
CCDC113	Ccdc113	ENSMUSG00000036598	61.6624	0.352161	1.27647	0.0992518	0.954008	62.9446	95.6882	54.1393	64.3474	62.7695	46.5648	62.8194	44.026
PDZD2	Pdzd2	ENSMUSG00000022197	2384.61	0.265834	1.20233	0.0992534	0.954008	2262.35	2189.65	3575.15	2386.27	2457.67	2007.65	1845.33	2352.84
GALNT12	Galnt12	ENSMUSG00000039774	51.432	0.304032	1.23459	0.0992916	0.954008	54.6584	58.9938	52.8756	60.9194	53.7199	40.8759	46.5055	42.9079
TSC22D3	Tsc22d3	ENSMUSG00000031431	2621.24	-0.280485	-1.2146	0.0993967	0.954008	2868.95	2283.83	2099.92	2216.88	2072.8	2614.54	2944.25	3868.78
PTPRN	Ptprn	ENSMUSG00000026204	19982.3	0.231824	1.17432	0.0994601	0.954008	23132.8	27567.9	17994.6	17641.9	18898.2	19172.4	17509.9	17940.5
LAMB1	Lamb1	ENSMUSG00000002900	912.629	-0.198266	-1.14732	0.0994838	0.954008	962.818	684.305	894.113	859.017	1068.59	952.856	918.177	961.153
CHRNA5	Chrna5	ENSMUSG00000035594	47.8212	-0.429951	-1.34719	0.0994938	0.954008	39.9455	26.98	46.3709	49.7781	71.7749	31.5337	65.8052	50.3814
KRI1	Kri1	ENSMUSG00000035047	914.811	-0.279145	-1.21348	0.0995085	0.954008	809.439	608.711	902.489	984.468	1037.29	1073.24	728.223	1174.63
LATS2	Lats2	ENSMUSG00000021959	1432.69	-0.242453	-1.183	0.0995441	0.954008	1404.25	1378.26	1178.12	1290.81	1168.14	1470.06	1982.12	1589.75
CHRAC1	Chrac1	ENSMUSG00000068391	274.404	0.193072	1.1432	0.0996821	0.954008	331.501	287.047	254.651	299.126	262.837	245.4	260.581	254.087
GAB1	Gab1	ENSMUSG00000031714	1422.24	-0.219091	-1.164	0.0996825	0.954008	1316.47	1058.45	1384.88	1497.95	1255.23	1614.38	1680.92	1569.62
EEF1B2	Eef1b2	ENSMUSG00000025967	2751.52	0.189626	1.14047	0.0997418	0.954008	3376.42	3181.48	2548.4	2623.86	2480.38	2769.92	2602	2429.72
ERRFI1	Errfi1	ENSMUSG00000028967	1093.12	-0.25228	-1.19109	0.0997642	0.954008	1058.48	837.84	1073.53	1021.07	844.104	1275.33	1213.39	1421.19
PTPN7	Ptpn7	ENSMUSG00000031506	23.4387	0.651966	1.57131	0.0997653	0.954008	52.1909	24.1532	13.7304	25.3437	29.4171	21.9197	8.9466	11.8082
TAF7	Taf7	ENSMUSG00000051316	249.213	0.3699	1.29226	0.100016	0.954008	150.138	424.214	277.237	271.791	217.958	186.31	245.567	220.486
MAP3K19	Map3k19	ENSMUSG00000051590	153.387	-0.269465	-1.20536	0.100119	0.954008	165.974	101.396	133.282	156.521	163.524	166.062	148.484	191.85
HS3ST6	Hs3st6	ENSMUSG00000039628	12.4982	-0.670013	-1.59109	0.100257	0.954008	13.1377	12.9785	6.71989	6.1891	10.6298	19.1782	23.2224	7.92998
ILKAP	Ilkap	ENSMUSG00000026309	1049.34	-0.163836	-1.12026	0.100563	0.954008	1024.79	881.426	976.496	1076.86	1019.79	1123.72	1158.45	1133.18
GJD2	Gjd2	ENSMUSG00000068615	232.486	-0.29717	-1.22873	0.100596	0.954008	198.13	159.92	222.481	253.533	175.962	269.701	288.56	291.6
SCRG1	Scrg1	ENSMUSG00000031610	363.446	0.409344	1.32808	0.100605	0.954008	260.125	734.751	294.274	369.357	334.054	255.99	343.454	315.561
RILP	Rilp	ENSMUSG00000038195	56.0685	0.363269	1.28634	0.10081	0.954008	77.7884	76.0696	52.2806	47.055	48.2068	58.8661	53.113	35.1681
CCDC106	Ccdc106	ENSMUSG00000035228	1066.77	0.387236	1.30788	0.100819	0.954008	1418.95	1859.32	662.809	896.068	1012.98	1019.06	896.265	768.745
ITPKA	Itpka	ENSMUSG00000027296	4983.74	0.362678	1.28581	0.100852	0.954008	6211.85	8809.25	3588.09	3818.79	4505.4	4615.3	4426.48	3894.74
RPS17	Rps17	ENSMUSG00000061787	3927.52	0.381401	1.30261	0.100872	0.954008	3505.57	7636.52	3103.18	3529.62	3155.8	2829.97	4202.58	3456.87
NUTF2	Nutf2	ENSMUSG00000008450	186.521	-0.22819	-1.17136	0.10089	0.954008	144.21	197.211	156.462	188.167	179.174	213.726	212.275	200.946
XPO4	Xpo4	ENSMUSG00000021952	632.946	-0.322259	-1.25029	0.100926	0.954008	348.728	449.842	761.739	688.364	655.672	721.472	702.152	735.6
COPS4	Cops4	ENSMUSG00000035297	1697.14	0.268881	1.20487	0.100934	0.954008	1833.34	2540.46	1564.21	1481.69	1463.08	1832.85	1418.87	1442.64
PTPN21	Ptpn21	ENSMUSG00000021009	400.62	-0.245144	-1.18521	0.100954	0.954008	467.037	321.973	335.778	343.572	383.168	526.155	393.935	433.344
SLFN5	Slfn5	ENSMUSG00000054404	141.987	-0.35781	-1.28148	0.101059	0.954008	82.764	102.564	131.541	179.56	202.669	139.972	125.827	170.997
PPP1R3A	Ppp1r3a	ENSMUSG00000042717	5.09985	-0.943181	-1.92276	0.10106	0.954008	1.35968	2.11096	6.40371	3.68358	10.7582	4.95766	3.93112	7.59393
GALC	Galc	ENSMUSG00000021003	903.106	-0.233285	-1.17551	0.101319	0.954008	752.419	642.318	965.436	959.507	1057.37	922.064	879.697	1046.04
MGP	Mgp	ENSMUSG00000030218	606.765	0.252723	1.19145	0.101451	0.954008	531.939	777.722	751.716	577.463	498.671	473.352	667.876	575.381
SLC2A6	Slc2a6	ENSMUSG00000036067	1135.01	0.305973	1.23625	0.101502	0.954008	1409.54	1742.48	858.969	1009.7	935.868	1167.86	1028.6	927.043
SYNM	Synm	ENSMUSG00000030554	1379.76	-0.199459	-1.14827	0.101623	0.954008	1186.67	1074.13	1480.33	1395.87	1480.63	1326.62	1593.65	1500.19
CYP11A1	Cyp11a1	ENSMUSG00000032323	63.353	0.371529	1.29372	0.101661	0.954008	70.1292	45.3307	66.8254	103.673	47.7203	64.2409	54.1835	54.721
NUDT2	Nudt2	ENSMUSG00000028443	252.283	0.279214	1.21353	0.101701	0.954008	198.927	375.37	250.455	281.16	243.078	203.896	235.997	229.384
FBXO46	Fbxo46	ENSMUSG00000050428	541.305	0.318454	1.24699	0.101835	0.954008	689.879	846.693	415.696	452.341	458.468	531.236	506.572	429.552
VCAN	Vcan	ENSMUSG00000021614	607.443	-0.427934	-1.34531	0.101893	0.954008	231.894	399.41	768.145	670.093	677.754	863.529	578.537	670.181
PDLIM4	Pdlim4	ENSMUSG00000020388	313.776	0.258006	1.19582	0.101943	0.954008	360.564	435.941	310.112	261.129	251.754	287.552	323.39	279.762
CFAP54	Cfap54	ENSMUSG00000020014	173.599	-0.512987	-1.427	0.101977	0.954008	74.8679	118.026	198.688	179.353	324.707	179.153	89.1347	224.86
GPC2	Gpc2	ENSMUSG00000029510	120.934	0.306276	1.23651	0.101999	0.954008	157.949	164.863	96.6619	116.343	107.568	131.221	94.1389	98.725
RBM46	Rbm46	ENSMUSG00000033882	6.63146	0.788774	1.72761	0.102223	0.954008	5.27013	8.39584	11.9487	7.85835	4.76336	1.95224	6.29778	6.56525
TPT1	Tpt1	ENSMUSG00000060126	8043.99	0.251214	1.19021	0.102268	0.954008	8725.98	11601.8	7211.17	7431.63	6185.18	7249.81	8243.38	7703.04
FOXN3	Foxn3	ENSMUSG00000033713	1813.49	-0.238631	-1.17987	0.102378	0.954008	1706.14	1384.71	1828	1736.65	1436.01	2071.73	2254.97	2089.71
SLC9A3	Slc9a3	ENSMUSG00000036123	147.502	-0.352359	-1.27665	0.10266	0.954008	130.243	165.747	121.446	101.535	109.54	139.031	232.64	179.831
ARFGAP1	Arfgap1	ENSMUSG00000027575	3382.27	0.231138	1.17376	0.102683	0.954008	4205.03	4271.08	3209.13	2926.27	3236	3548.95	2866.52	2795.17
PBX3	Pbx3	ENSMUSG00000038718	669.655	-0.247118	-1.18683	0.1027	0.954008	588.338	445.994	726.918	687.864	729.819	624.342	749.146	804.821
STT3A	Stt3a	ENSMUSG00000032116	916.205	-0.332693	-1.25936	0.102799	0.954008	750.845	560.856	1092.99	838.602	1282.38	684.6	1150.51	968.851
CLDN14	Cldn14	ENSMUSG00000047109	37.097	0.441436	1.35796	0.102799	0.954008	54.8872	44.8569	47.8941	23.9005	22.4488	26.8254	41.2299	34.7329
C16orf54	AI467606	ENSMUSG00000045165	60.5691	0.39597	1.31583	0.102849	0.954008	67.1646	102.511	46.4202	59.6548	58.3476	61.1015	53.4992	35.8543
CBR3	Cbr3	ENSMUSG00000022947	344.275	0.332144	1.25888	0.103023	0.954008	533.932	415.188	268.061	318.647	321.869	392.183	242.514	261.803
GMCL1	Gmcl1	ENSMUSG00000001157	810.817	-0.229119	-1.17212	0.10311	0.954008	609.984	638.145	876.712	860.031	984.018	853.318	793.825	870.503
PKD2L2	Pkd2l2	ENSMUSG00000014503	71.0458	-0.361316	-1.2846	0.103183	0.954008	44.0042	53.7926	79.5366	70.0291	106.593	60.8162	68.0257	85.5684
BCKDHB	Bckdhb	ENSMUSG00000032263	524.484	-0.253685	-1.19225	0.103266	0.954008	557.83	424.758	419.239	512.572	505.236	449.391	702.962	623.888
WDR18	Wdr18	ENSMUSG00000035754	2440.41	0.28454	1.21802	0.103334	0.954008	3045.09	3570.97	1940.17	2165.61	2120.37	2551.74	2181.14	1948.16
RPL19	Rpl19	ENSMUSG00000017404	7495.73	0.302316	1.23312	0.103341	0.954008	8569.17	12029.4	6029.48	6485.5	6035.71	7655.65	6990.07	6170.92
STOX1	Stox1	ENSMUSG00000036923	82.7256	0.347501	1.27235	0.103377	0.954008	85.8619	84.7533	66.9883	133.26	76.3386	56.1141	78.6695	79.8192
SLC2A3	Slc2a3	ENSMUSG00000003153	5224.43	0.17757	1.13098	0.103404	0.954008	6300.55	4727.7	5998.33	5156.32	4789.04	5153.66	4771.97	4897.88
FCGR1A	Fcgr1	ENSMUSG00000015947	77.0455	0.287926	1.22088	0.103616	0.954008	79.7481	94.7082	74.7101	89.9519	85.472	67.0621	70.5149	54.1969
RBP4	Rbp4	ENSMUSG00000024990	219.526	0.212634	1.1588	0.10364	0.954008	268.174	250.048	232.472	192.686	208.465	202.98	191.426	209.957
FLT3	Flt3	ENSMUSG00000042817	597.983	-0.281845	-1.21575	0.103682	0.954008	550.673	471.036	526.232	611.153	415.729	746.377	769.002	693.66
CYB5A	Cyb5a	ENSMUSG00000024646	910.877	0.306202	1.23645	0.103714	0.954008	660.128	1465.74	920.284	981.738	825.844	718.044	825.004	890.236
CAPG	Capg	ENSMUSG00000056737	74.518	0.402778	1.32205	0.103873	0.954008	103.403	122.756	65.2802	48.5998	51.2452	70.8891	64.5288	69.4415
CLDN1	Cldn1	ENSMUSG00000022512	74.2406	-0.41089	-1.32951	0.103879	0.954008	40.5507	46.9661	95.7803	70.6731	74.8271	60.8725	97.355	106.9
C12orf4	D6Wsu163e	ENSMUSG00000030347	743.298	0.215421	1.16104	0.104047	0.954008	701.69	748.9	826.889	915.958	824.29	589.997	708.374	630.289
LONP2	Lonp2	ENSMUSG00000047866	1946.53	-0.184485	-1.13641	0.104052	0.954008	1743.02	1523.71	1930.95	2089.93	1925.01	2061.31	2169.64	2128.63
NIPAL2	Nipal2	ENSMUSG00000038879	326.922	-0.337984	-1.26399	0.104116	0.954008	420.627	187.059	268.647	283.003	288.586	471.989	350.142	345.32
NAA10	Naa10	ENSMUSG00000031388	788.32	0.257143	1.19511	0.104211	0.954008	983.118	1080.9	681.463	689.288	722.944	804.148	710.042	634.657
AFAP1L2	Afap1l2	ENSMUSG00000025083	745.144	-0.328071	-1.25533	0.104294	0.954008	713.509	540.059	701.792	687.866	459.851	1082.57	878.096	897.411
RRAD	Rrad	ENSMUSG00000031880	87.2756	0.318304	1.24686	0.104433	0.954008	99.563	98.5337	122.913	66.997	76.9072	91.0998	80.2477	61.9433
VTA1	Vta1	ENSMUSG00000019868	830.335	-0.158053	-1.11578	0.104544	0.954008	794.126	707.384	780.218	857.707	924.694	868.458	834.357	875.732
COL4A4	Col4a4	ENSMUSG00000067158	58.0018	-0.345068	-1.27021	0.104701	0.954008	38.2947	55.7455	46.7317	62.2421	54.2435	82.9567	52.0043	71.7959
KRTCAP3	Krtcap3	ENSMUSG00000029149	76.0148	0.26211	1.19923	0.104773	0.954008	87.9592	89.3756	79.1698	75.1146	62.2539	78.4559	70.5103	65.2788
BCL6	Bcl6	ENSMUSG00000022508	1122.43	-0.256311	-1.19442	0.104963	0.954008	1159.25	922.283	1030.87	979.64	886.355	1203.31	1196	1601.76
ZFHX3	Zfhx3	ENSMUSG00000038872	788.681	-0.196445	-1.14587	0.10502	0.954008	616.33	725.454	835.311	762.351	844.105	731.161	905.163	889.57
DSG2	Dsg2	ENSMUSG00000044393	73.3533	-0.308539	-1.23845	0.105033	0.954008	51.076	52.567	78.8605	78.3418	82.4787	87.691	68.9448	86.8662
SELPLG	Selplg	ENSMUSG00000048163	828.449	0.272929	1.20826	0.105146	0.954008	1033.03	1129.33	734.129	730.589	856.493	854.955	690.5	598.57
ZBTB10	Zbtb10	ENSMUSG00000069114	246.612	-0.278749	-1.21314	0.105204	0.954008	170.935	180.833	272.393	266.14	283.356	218.771	287.486	292.98
TARBP1	Tarbp1	ENSMUSG00000090290	424.665	-0.211948	-1.15825	0.1054	0.954008	419.781	322.08	406.056	426.511	385.752	445.188	497.51	494.442
GIMAP8	Gimap8	ENSMUSG00000064262	18.6677	-0.62562	-1.54287	0.105547	0.954008	10.3613	8.79593	18.8503	20.0973	38.5892	14.3443	11.9835	26.3197
NXPE2	Nxpe2	ENSMUSG00000032028	8.03109	-0.702636	-1.62748	0.105663	0.954008	7.69667	5.19941	4.05854	7.99971	10.7449	11.7404	6.56437	10.2447
PDCL	Pdcl	ENSMUSG00000009030	628.377	-0.274863	-1.20988	0.105727	0.954008	418.673	457.154	700.336	697.095	626.917	631.408	730.375	765.056
HRH3	Hrh3	ENSMUSG00000039059	4200.02	0.283368	1.21703	0.105771	0.954008	5388.26	6075.45	3388.31	3593.29	4258.59	4005.93	3424.34	3466.02
FBXO24	Fbxo24	ENSMUSG00000089984	9.47552	0.661838	1.5821	0.105796	0.954008	12.7511	13.7476	14.3329	5.81122	8.74865	5.86384	8.99383	5.55497
NRAP	Nrap	ENSMUSG00000049134	34.1861	0.387575	1.30819	0.105859	0.954008	46.6841	38.9918	28.7113	40.8094	37.3758	29.4476	21.8593	29.6098
THBS3	Thbs3	ENSMUSG00000028047	599.412	0.217425	1.16266	0.105952	0.954008	644.603	720.882	535.609	677.743	658.092	565.996	472.868	519.504
EP300	Ep300	ENSMUSG00000055024	2681.69	-0.274992	-1.20999	0.106037	0.954008	1848.28	2037.3	2862.77	2957.41	3675.34	2752.08	2414.78	2905.53
P2RY12	P2ry12	ENSMUSG00000036353	621.292	0.416605	1.33478	0.106077	0.954008	370.498	939.403	794.64	736.3	838.576	363.223	487.268	440.431
MRPS36	Mrps36	ENSMUSG00000061474	475.483	0.31326	1.24251	0.10609	0.954008	579.634	761.252	384.844	382.696	389.44	466.39	438.702	400.902
PITPNM2	Pitpnm2	ENSMUSG00000029406	12036.5	0.26072	1.19808	0.106144	0.954008	13348.9	18080.4	10621	10434.1	12226.2	10883.4	10425	10272.6
BMP3	Bmp3	ENSMUSG00000029335	329.328	0.448386	1.36451	0.106529	0.954008	222.625	263.621	674.459	358.969	379.847	184.248	275.432	275.424
PLCD4	Plcd4	ENSMUSG00000026173	608.622	-0.250526	-1.18964	0.106583	0.954008	441.167	449.446	663.554	668.112	602.233	704.441	619.414	720.609
ATP5F1E	Atp5e	ENSMUSG00000016252	1827.07	0.379169	1.30059	0.106632	0.954008	2217.61	3343.88	1272.92	1429.2	1491.72	1915.9	1612.88	1332.42
AKAP14	Akap14	ENSMUSG00000036551	8.52029	-0.793898	-1.73375	0.106658	0.954008	1.35274	8.20944	5.57484	9.39769	20.0853	7.92823	7.95566	7.6584
IL1R2	Il1r2	ENSMUSG00000026073	5.23254	0.877948	1.83776	0.106664	0.954008	9.42121	7.3716	3.18161	7.60583	5.74375	2.43926	3.44957	2.64751
IER5L	Ier5l	ENSMUSG00000089762	866.986	0.39813	1.3178	0.106761	0.954008	1121.01	1579.6	596.828	646.517	766.018	782.475	886.047	557.391
DFFB	Dffb	ENSMUSG00000029027	246.584	-0.253625	-1.1922	0.106773	0.954008	216.349	207.312	250.935	224.136	360.371	247.278	228.124	238.17
ADAMTSL2	Adamtsl2	ENSMUSG00000036040	239.911	0.468396	1.38357	0.106807	0.954008	419.61	361.667	133.691	200.181	262.544	253.276	153.891	134.429
KRT10	Krt10	ENSMUSG00000019761	158.876	0.27189	1.20739	0.107031	0.954008	163.137	200.511	127.262	204.427	144.339	125.282	138.169	167.88
ABI3	Abi3	ENSMUSG00000018381	229.68	0.270658	1.20636	0.107102	0.954008	320.48	264.777	239.492	180.92	224.195	191.994	234.214	181.371
POLN	Poln	ENSMUSG00000045102	13.6188	0.816075	1.76061	0.107168	0.954008	31.6578	20.0276	17.5414	2.972	9.01529	7.87942	14.5863	5.27056
TMEM30B	Tmem30b	ENSMUSG00000034435	9.38405	-0.809711	-1.75286	0.107292	0.954008	3.97509	9.83546	6.55152	6.75533	1.93036	12.8973	17.6104	15.5169
CPNE9	Cpne9	ENSMUSG00000030270	1808.63	0.181021	1.13369	0.107322	0.954008	2239.19	1809.84	1835.87	1804.46	1557.17	1901.5	1576.34	1744.69
HMGB2	Hmgb2	ENSMUSG00000054717	116.624	0.380813	1.30208	0.107347	0.954008	96.974	221.546	109.53	99.4068	88.2034	106.761	94.7253	115.846
SLC24A1	Slc24a1	ENSMUSG00000034452	9.89324	0.76992	1.70517	0.107369	0.954008	6.82724	11.6238	11.934	19.4922	14.2321	2.97069	8.8307	3.23511
ATP6V1E1	Atp6v1e1	ENSMUSG00000019210	8384.42	0.142917	1.10414	0.107384	0.954008	9302.02	8773.6	8875.32	8247.3	8165.37	8672.81	7540.16	7498.79
SAMD3	Samd3	ENSMUSG00000051354	27.3183	0.557681	1.4719	0.10745	0.954008	36.3715	21.7069	20.9227	51.8946	37.6606	19.7101	16.521	13.7591
OCLN	Ocln	ENSMUSG00000021638	295.879	-0.269578	-1.20546	0.107596	0.954008	229.968	205.075	292.314	344.364	280.414	383.698	302.358	328.842
RASSF1	Rassf1	ENSMUSG00000010067	410.304	-0.173688	-1.12794	0.10761	0.954008	389.626	361.376	374.527	416.846	452.533	475.472	407.377	404.678
VKORC1	Vkorc1	ENSMUSG00000096145	300.998	-0.17765	-1.13104	0.107624	0.954008	280.032	309.6	255.809	284.776	312.527	338.469	323.784	302.986
TMEM231	Tmem231	ENSMUSG00000031951	427.543	0.222437	1.1667	0.107627	0.954008	556.451	433.717	433.415	419.303	380.774	480.225	365.239	351.218
NMRK1	Nmrk1	ENSMUSG00000037847	106.919	-0.343694	-1.269	0.10769	0.954008	61.3308	73.2219	120.621	120.699	133.039	103.412	105.458	137.572
SFSWAP	Sfswap	ENSMUSG00000029439	3338.88	-0.191439	-1.1419	0.107754	0.954008	3189.46	2757.65	3277.35	3245.35	3637.74	4101.08	2914.21	3588.21
HES5	Hes5	ENSMUSG00000048001	429.074	0.50627	1.42037	0.108055	0.954008	567.735	899.92	259.789	287.541	506.307	365.55	344.476	201.276
ZSCAN30	Zscan30	ENSMUSG00000024274	68.878	-0.411613	-1.33017	0.108099	0.954008	35.6832	46.968	79.2494	73.4553	101.003	50.0547	74.4637	90.1466
SH3BGRL3	Sh3bgrl3	ENSMUSG00000028843	1931.1	0.31999	1.24832	0.108159	0.954008	2505.81	2918.78	1713.81	1439.74	1819.51	2112.91	1541.3	1396.92
JAKMIP3	Jakmip3	ENSMUSG00000056856	1381.41	-0.182908	-1.13517	0.108255	0.954008	1269.43	1081.99	1438.69	1384.57	1548.95	1548.67	1330.66	1448.31
CCNO	Ccno	ENSMUSG00000042417	45.9988	0.494547	1.40888	0.108425	0.954008	64.1081	86.6675	24.5585	40.7793	38.5433	39.9769	47.1397	26.2174
TBP	Tbp	ENSMUSG00000014767	756.817	-0.244968	-1.18507	0.108459	0.954008	536.327	620.574	808.824	802.27	757.631	792.925	739.442	996.542
TMEM203	Tmem203	ENSMUSG00000078201	207.422	0.292506	1.22477	0.108632	0.954008	255.656	307.647	181.833	168.751	170.038	207.393	193.795	174.26
B3GNT3	B3gnt3	ENSMUSG00000031803	31.2808	0.369534	1.29194	0.108848	0.954008	41.37	30.2531	39.1468	30.6439	32.4906	25.7732	26.4076	24.1613
TMEM91	Tmem91	ENSMUSG00000061702	368.191	0.16735	1.12299	0.108891	0.954008	363.641	366.834	407.312	419.808	344.33	342.831	364.857	335.917
AQP9	Aqp9	ENSMUSG00000032204	33.5087	0.396157	1.316	0.108929	0.954008	27.2538	47.0312	38.3838	40.0779	24.9718	39.5114	28.3139	22.5256
PMPCB	Pmpcb	ENSMUSG00000029017	1387.84	0.216789	1.16214	0.109015	0.954008	1651.25	1701.24	1270.25	1345.71	1060.73	1486.61	1280.19	1306.76
MRPL15	Mrpl15	ENSMUSG00000033845	694.119	0.260791	1.19814	0.109132	0.954008	769.112	999.866	614.042	644.368	562.124	749.266	665.581	548.594
SCNN1G	Scnn1g	ENSMUSG00000000216	20.2938	-0.515062	-1.42906	0.109173	0.954008	13.5371	17.955	15.6658	19.6183	11.4051	28.583	32.865	22.7213
GPATCH8	Gpatch8	ENSMUSG00000034621	2990.98	-0.285859	-1.21914	0.109243	0.954008	1982.84	2083.81	3400.46	3313.97	3655.98	3251.4	2701.83	3537.51
WFIKKN2	Wfikkn2	ENSMUSG00000044177	139.649	0.387971	1.30855	0.109285	0.954008	181.828	239.757	111.126	101.46	119.199	131.991	143.644	88.1902
KCNJ16	Kcnj16	ENSMUSG00000051497	587.189	-0.277966	-1.21248	0.1093	0.954008	364.903	486.179	633.818	636.437	595.752	544.252	663.81	772.358
C18orf21	2700062C07Rik	ENSMUSG00000024273	247.613	0.217619	1.16281	0.109361	0.954008	274.212	312.953	217.616	260.384	238.193	247.5	206.656	223.391
CC2D2A	Cc2d2a	ENSMUSG00000039765	727.576	-0.297751	-1.22923	0.109378	0.954008	497.791	525.955	785.344	800.504	1037.41	695.588	640.643	837.372
SNRPD2	Snrpd2	ENSMUSG00000040824	1517.17	0.333311	1.2599	0.109553	0.954008	1683.05	2678.22	1140.8	1264.97	1253.48	1418.43	1415.19	1283.18
SLC35F2	Slc35f2	ENSMUSG00000042195	98.366	-0.268108	-1.20423	0.109702	0.954008	97.5892	69.5618	105.097	85.0837	96.8231	107.827	124.322	100.625
CBR4	Cbr4	ENSMUSG00000031641	256.83	0.349822	1.2744	0.109781	0.954008	181.559	370.615	303.525	294.499	300.612	145.305	228.887	229.636
RAP1GAP	Rap1gap	ENSMUSG00000041351	11646.9	0.234428	1.17644	0.109845	0.954008	14356.9	15440.9	10932.6	9634.66	10699.1	11875.3	9928.19	10307.3
TLR1	Tlr1	ENSMUSG00000044827	9.17949	-0.762344	-1.69624	0.109928	0.954008	2.65828	3.05865	12.9517	7.33965	19.1808	9.75078	9.0105	9.48552
CDK19	Cdk19	ENSMUSG00000038481	2498.73	-0.228287	-1.17144	0.110036	0.954008	2039.3	1765.1	2729.3	2670.79	2425.42	2725.94	2734.1	2899.89
FBXO4	Fbxo4	ENSMUSG00000022184	145.769	-0.29417	-1.22618	0.110239	0.954008	123.696	93.3766	149.768	156.415	196.549	156.696	125.941	163.707
C22orf23	1700088E04Rik	ENSMUSG00000033029	103.024	0.277322	1.21194	0.110297	0.954008	124.214	93.0333	92.3704	142.996	90.1497	83.5723	99.5568	98.2975
NGEF	Ngef	ENSMUSG00000026259	7813.51	0.339099	1.26497	0.110319	0.954008	10435.1	12642.1	5518.54	6315.15	7592.64	7639.3	6138.97	6226.29
ELF1	Elf1	ENSMUSG00000036461	153.114	-0.279425	-1.21371	0.1104	0.954008	111.488	111.22	172.128	157.638	163.839	154.126	204.431	150.042
PMCH	Pmch	ENSMUSG00000035383	549.302	0.320571	1.24882	0.110584	0.954008	734.933	796.762	437.327	471.8	564.14	575.034	361.681	452.737
BICC1	Bicc1	ENSMUSG00000014329	231.75	-0.252266	-1.19108	0.110664	0.954008	159.585	188.373	265.283	231.314	249.549	222.223	262.815	274.857
GNAZ	Gnaz	ENSMUSG00000040009	2558	0.174829	1.12883	0.11073	0.954008	3114.26	2838.65	2563.5	2336.76	2347.07	2411.77	2586.3	2265.68
PLEKHG1	Plekhg1	ENSMUSG00000040624	973.838	-0.279424	-1.21371	0.111157	0.954008	723.166	709.485	1008.13	1077.25	1422.11	914.49	916.374	1019.7
BRIX1	Brix1	ENSMUSG00000022247	417.728	0.274151	1.20928	0.111173	0.954008	333.929	634.979	456.754	402.986	380.502	330.231	408.877	393.57
FOSB	Fosb	ENSMUSG00000003545	499.707	0.287539	1.22056	0.111298	0.954008	534.782	632.151	605.79	424.826	291.664	520.979	509.207	478.256
WDR97	Gm35339	ENSMUSG00000109179	206.876	-0.250727	-1.18981	0.111417	0.954008	221.783	164.581	146.225	223.944	243.618	240.598	206.541	207.721
NANOS1	Nanos1	ENSMUSG00000072437	833.589	0.161702	1.11861	0.111426	0.954008	858.316	979.178	807.399	876.608	781.354	747.943	858.689	759.223
RPL24	Rpl24	ENSMUSG00000098274	3810.87	0.379083	1.30051	0.111469	0.954008	4373.91	7308.01	2630.47	2922.79	3063.36	3721.58	3379.93	3086.94
HTR1D	Htr1d	ENSMUSG00000070687	78.9485	0.336163	1.26239	0.111474	0.954008	94.2696	95.7063	58.7025	104.928	87.4656	64.2911	74.9294	51.2948
MYRIP	Myrip	ENSMUSG00000041794	2395.37	0.213759	1.15971	0.111557	0.954008	3069.87	2877.42	2379.14	1965.27	2272.06	2246.73	2211.48	2141.02
ZNF438	Zfp438	ENSMUSG00000050945	114.036	-0.228607	-1.1717	0.111761	0.954008	106.128	100.501	117.217	95.962	132.604	116.207	111.586	132.087
TMEM132D	Tmem132d	ENSMUSG00000034310	1032.33	0.193793	1.14377	0.111769	0.954008	1309.51	1118.44	996.251	983.204	1066.82	933.467	858.111	992.815
PCNT	Pcnt	ENSMUSG00000001151	1692.53	-0.214555	-1.16035	0.111798	0.954008	1931.74	1471.07	1667.32	1200.22	1816.9	1864.17	1798.63	1790.14
SRRM4	Srrm4	ENSMUSG00000063919	2006.33	-0.183308	-1.13548	0.111824	0.954008	2055.89	1645.59	1913.01	1901.81	1897.96	2456.18	1965.55	2214.69
DSC3	Dsc3	ENSMUSG00000059898	28.2124	-0.515843	-1.42983	0.111825	0.954008	19.7995	13.1089	26.0132	33.2929	49.6458	20.2974	24.0488	39.4923
CCDC85A	Ccdc85a	ENSMUSG00000032878	1779.23	-0.213049	-1.15914	0.111833	0.954008	1481.2	1441.58	1691.75	1977.2	2090.25	1549.21	1975.52	2027.12
MIPOL1	Mipol1	ENSMUSG00000047022	102.962	0.350323	1.27485	0.111847	0.954008	67.7399	167.516	117.33	108.283	102.541	76.8121	84.1365	99.3383
TPD52L1	Tpd52l1	ENSMUSG00000000296	528.65	0.165538	1.12158	0.111899	0.954008	546.726	622.522	527.581	539.196	545.668	480.735	489.287	477.488
NFE2L2	Nfe2l2	ENSMUSG00000015839	444.711	-0.235667	-1.17745	0.112436	0.954008	313.35	370.892	490.782	457.189	434.71	442.605	520.436	527.726
COL5A1	Col5a1	ENSMUSG00000026837	1433.55	-0.168555	-1.12393	0.112566	0.954008	1160.08	1350.73	1434.86	1453.12	1589.66	1433.71	1629.82	1416.44
SPAG4	Spag4	ENSMUSG00000038180	141.522	0.251414	1.19037	0.112593	0.954008	152.867	174.535	135.116	152.611	128.978	100.005	154.662	133.403
RRP7A	Rrp7a	ENSMUSG00000018040	3578.59	0.350288	1.27481	0.112691	0.954008	4706.17	5918.55	2676.22	2743.44	2988.09	3935.75	3092.53	2567.99
NEB	Neb	ENSMUSG00000026950	191.152	-0.590378	-1.50564	0.112951	0.954008	61.2909	141.553	199.226	206.729	76.137	167.926	258.177	418.176
RPS28	Rps28	ENSMUSG00000067288	1291.86	0.388966	1.30945	0.112981	0.954008	1542.75	2476.12	849.335	991.963	1089.49	1283.1	1122.17	979.948
KLHL42	Klhl42	ENSMUSG00000040102	1035.1	-0.195353	-1.145	0.113069	0.954008	1031.17	769.521	1115.34	944.696	1015.3	1143.9	1126.68	1134.16
SCUBE1	Scube1	ENSMUSG00000016763	1180.99	0.25339	1.192	0.113283	0.954008	1520.07	1451.53	1059.71	1106.78	1229.43	1222.23	810.361	1047.82
NARF	Narf	ENSMUSG00000000056	1840.36	-0.193153	-1.14326	0.113292	0.954008	1976.18	1499.72	1656.81	1736.36	1843.92	2186.04	1690.32	2133.52
CLEC18C	Clec18a	ENSMUSG00000033633	60.1866	0.384112	1.30506	0.113477	0.954008	42.5514	75.502	88.7888	65.3385	75.9768	45.3715	46.0717	41.8925
CHMP5	Chmp5	ENSMUSG00000028419	1834.86	0.310775	1.24037	0.113599	0.954008	1312	3041.36	1893.43	1879.41	1629.71	1391.78	1727.71	1803.47
UBA7	Uba7	ENSMUSG00000032596	111.352	0.340379	1.26609	0.113638	0.954008	174.461	116.671	134.887	74.422	98.8745	107.199	102.549	81.7529
FHL2	Fhl2	ENSMUSG00000008136	636.565	0.224723	1.16855	0.11364	0.954008	723.957	610.167	803.145	606.724	722.847	542.638	500.094	582.953
EPHB6	Ephb6	ENSMUSG00000029869	4184.88	0.326491	1.25396	0.113641	0.954008	5449.15	6797.02	3006.85	3373.31	3866.79	4032.85	3562.39	3390.71
RPL36	Rpl36	ENSMUSG00000057863	2605.86	0.386616	1.30732	0.11368	0.954008	3055.49	5040.75	1768.84	1946.98	2144.58	2563.63	2306.92	2019.66
PRCP	Prcp	ENSMUSG00000061119	238.367	-0.174374	-1.12847	0.113775	0.954008	229.797	210.074	219.61	236.797	246.832	247.348	266.04	250.436
TMPRSS7	Tmprss7	ENSMUSG00000033177	41.9188	-0.391319	-1.31159	0.113832	0.954008	42.9685	24.7685	42.1955	34.6975	37.9918	68.2058	37.3845	47.1385
CACNB1	Cacnb1	ENSMUSG00000020882	4580.49	0.256278	1.19439	0.114064	0.954008	5503.75	6642.31	3927.8	3871.8	4288.75	4504.94	4068.19	3836.4
RASSF8	Rassf8	ENSMUSG00000030259	1081.54	-0.238044	-1.17939	0.114152	0.954008	1015.71	775.568	1109.34	1068.66	880.351	1234.34	1332.41	1235.95
SERPINF1	Serpinf1	ENSMUSG00000000753	482.341	0.353057	1.27726	0.114249	0.954008	584.865	804.632	334.986	440.64	314.01	488.467	498.962	392.168
FBN1	Fbn1	ENSMUSG00000027204	333.617	-0.191242	-1.14175	0.11433	0.954008	347.725	273.588	303.726	322.259	394.628	356.035	358.047	312.926
ZNF541	Zfp541	ENSMUSG00000078796	23.1325	0.473305	1.38829	0.114374	0.954008	41.9701	26.6714	15.6041	24.3245	22.2567	19.4071	19.5888	15.2371
ARHGAP11A	Arhgap11a	ENSMUSG00000041219	102.049	-0.420656	-1.33854	0.114375	0.954008	50.3916	54.0764	133.029	110.202	154.458	97.6718	109.802	106.762
RPL30	Rpl30	ENSMUSG00000058600	3267.19	0.356283	1.28012	0.114411	0.954008	2949.35	6190.92	2470.82	3063.54	2720.1	2409.12	3384.57	2949.12
PTP4A3	Ptp4a3	ENSMUSG00000059895	2290.82	0.346663	1.27162	0.114416	0.954008	2870.75	3959.56	1659.15	1770.37	2148.87	2198.42	2001.6	1717.83
KIF20A	Kif20a	ENSMUSG00000003779	19.795	0.558953	1.4732	0.11452	0.954008	25.7874	14.4317	23.6437	30.0991	28.8673	15.0373	10.2498	10.2434
RIN1	Rin1	ENSMUSG00000024883	1549.52	0.25759	1.19548	0.114532	0.954008	1677.04	1898.2	1576.63	1597.6	2000.45	1280.64	1175.63	1189.97
SNCA	Snca	ENSMUSG00000025889	3848.13	0.265766	1.20227	0.114614	0.954008	3524.38	4153.28	5035.36	4092.64	4797.4	2655.51	3255.06	3271.38
MCEMP1	Mcemp1	ENSMUSG00000013974	7.48279	0.746373	1.67757	0.114711	0.954008	8.21326	4.27319	11.9718	12.9275	4.71762	8.95541	5.5802	3.22341
PRDM8	Prdm8	ENSMUSG00000035456	751.171	-0.218852	-1.16381	0.114757	0.954008	756.567	698.975	543.281	779.558	879.825	678.276	896.435	776.449
FAM228A	Fam228a	ENSMUSG00000079177	57.2983	-0.453313	-1.36918	0.114769	0.954008	23.4379	36.314	64.7861	67.6948	93.8374	53.172	50.4088	68.7355
C4B	C4b	ENSMUSG00000073418	1803.27	0.260469	1.19787	0.114828	0.954008	2195.69	2583.72	1656.93	1427.24	1505.35	1724.11	1791.85	1541.28
ADRA2C	Adra2c	ENSMUSG00000045318	973.265	0.292652	1.22489	0.114863	0.954008	1324.42	1406.16	781.775	774.964	855.712	910.462	945.954	786.668
COG8	Cog8	ENSMUSG00000031916	1277.11	0.216306	1.16176	0.114903	0.954008	1482.55	1646.81	1143.86	1218.67	1049.56	1300.22	1296.18	1078.99
MPHOSPH6	Mphosph6	ENSMUSG00000031843	254.834	0.304459	1.23496	0.11492	0.954008	194.198	420.721	238.195	272.878	238.256	212.286	225.799	236.336
RBM4B	Rbm4b	ENSMUSG00000033760	1153.75	-0.235359	-1.1772	0.114928	0.954008	836.688	885.329	1162.71	1352.45	1228.58	1139.6	1294.91	1329.76
SARS2	Sars2	ENSMUSG00000070699	392.39	0.30143	1.23237	0.114976	0.954008	524.888	580.955	320.825	307.248	363.968	386.398	341.535	313.299
BRINP2	Brinp2	ENSMUSG00000004031	2876.25	0.222277	1.16657	0.114998	0.954008	3907.37	3259.9	2578.44	2645.32	2870.64	2865.59	2389.72	2492.99
GXYLT2	Gxylt2	ENSMUSG00000030074	64.9277	0.441262	1.35779	0.115088	0.954008	32.9029	83.4717	111.753	70.5334	47.7761	41.7294	64.1971	67.0579
SLC9A2	Slc9a2	ENSMUSG00000026062	269.985	-0.220005	-1.16474	0.11509	0.954008	251.936	244.357	248.768	253.11	357.998	230.241	297.19	276.28
SLC23A3	Slc23a3	ENSMUSG00000026205	20.1899	0.519945	1.4339	0.115119	0.954008	32.0565	13.6017	29.1619	20.8028	17.6159	9.3795	22.761	16.1397
IFT43	Ift43	ENSMUSG00000007867	215.417	0.269316	1.20524	0.115168	0.954008	275.802	294.681	181.93	190.487	175.77	223.182	198.268	183.22
UBTF	Ubtf	ENSMUSG00000020923	5215.81	0.184159	1.13615	0.11517	0.954008	6305.62	5961.82	5265.42	4661.99	4510.15	5380.7	5043.96	4596.78
ACTN2	Actn2	ENSMUSG00000052374	609.744	0.312331	1.24171	0.115197	0.954008	828.905	747.877	579.472	546.088	757.107	577.196	367.561	473.747
SOD1	Sod1	ENSMUSG00000022982	6000.42	0.275796	1.21066	0.115209	0.954008	7835.13	8475.33	4882.15	5097.43	5068.56	6380.76	5422.37	4841.63
JMJD7	Jmjd7	ENSMUSG00000098789	69.8191	0.316387	1.24521	0.115218	0.954008	90.2513	89.1203	59.5059	71.9363	59.6555	47.6384	79.0606	61.3843
IKZF5	Ikzf5	ENSMUSG00000040167	620.428	-0.328076	-1.25534	0.115352	0.954008	363.916	400.671	758.06	676.472	757.736	567.153	650.44	788.978
CRYBA4	Cryba4	ENSMUSG00000066975	15.6516	0.598922	1.51458	0.115381	0.954008	22.0953	32.96	11.1481	9.48185	12.6416	12.685	13.4413	10.7598
NMBR	Nmbr	ENSMUSG00000019865	70.2263	-0.379171	-1.30059	0.115422	0.954008	57.7358	41.6518	83.652	61.0316	94.7399	50.0796	73.1233	99.7964
DOCK9	Dock9	ENSMUSG00000025558	5823.33	-0.229141	-1.17214	0.115436	0.954008	5152.51	3899.95	6115.12	6278.96	5631.51	6220.8	6294.55	6993.27
TTC27	Ttc27	ENSMUSG00000024078	598.959	0.220513	1.16515	0.115474	0.954008	650.784	752.635	637.465	537.552	457.532	521.093	655.533	579.079
NUP155	Nup155	ENSMUSG00000022142	731.171	-0.310474	-1.24012	0.115611	0.954008	516.832	438.985	890.242	763.715	815.254	826.653	645.607	952.083
ASPN	Aspn	ENSMUSG00000021388	29.9115	0.525872	1.4398	0.115642	0.954008	16.167	53.3532	32.2182	38.6644	31.1471	20.6297	13.3535	33.7587
CPNE3	Cpne3	ENSMUSG00000028228	430.195	-0.32833	-1.25556	0.115742	0.954008	248.342	276.812	507.515	491.441	508.882	405.94	454.308	548.319
ZNF831	Zfp831	ENSMUSG00000050600	779.217	0.231282	1.17388	0.115744	0.954008	910.349	729.328	937.904	789.044	921.552	589.865	703.426	652.268
TCEA2	Tcea2	ENSMUSG00000059540	1141.54	-0.188543	-1.13961	0.115751	0.954008	1010.86	980.556	1089.77	1186.02	1460.95	1150.59	1169.18	1084.37
FADD	Fadd	ENSMUSG00000031077	78.8066	0.268076	1.2042	0.115877	0.954008	95.7361	73.8364	93.7585	80.932	61.7613	81.2143	63.7475	79.4671
SLC16A2	Slc16a2	ENSMUSG00000033965	1116.71	-0.216105	-1.16159	0.11594	0.954008	1272.12	1089.25	831.962	941.308	1304.47	1276.75	1146.21	1071.63
L3MBTL4	L3mbtl4	ENSMUSG00000041565	21.12	0.470697	1.38578	0.116027	0.954008	20.7828	16.3951	33.3808	27.0527	17.7875	20.2168	12.2719	21.0723
ZBTB45	Zbtb45	ENSMUSG00000049600	1009.22	0.303102	1.23379	0.116187	0.954008	1282.94	1574.78	780.628	821.715	901.303	983.338	929.57	799.469
VGF	Vgf	ENSMUSG00000037428	8807.51	0.318514	1.24705	0.116239	0.954008	11011.2	14313.1	7231.22	6548.3	6782.82	8483.07	8712.95	7377.4
NOTCH2	Notch2	ENSMUSG00000027878	1236.56	-0.172542	-1.12704	0.116413	0.954008	1199.47	1352.76	1056.97	1042.72	1242.72	1304.51	1396.93	1296.41
HRH1	Hrh1	ENSMUSG00000053004	476.528	0.197867	1.147	0.116503	0.954008	575.48	419.269	544.394	497.461	410.851	476.774	408.166	479.831
FAM229B	Fam229b	ENSMUSG00000051736	192.746	0.313677	1.24287	0.116606	0.954008	169.404	282.472	194.843	208.165	215.36	111.722	193.449	166.556
ZNF761	Zfp51	ENSMUSG00000023892	106.666	0.448106	1.36425	0.116647	0.954008	70.3769	198.8	114.472	108.382	95.6873	45.7332	102.686	117.193
TUBB	Tubb5	ENSMUSG00000001525	17534.7	0.256845	1.19486	0.116763	0.954008	23575.2	22784.5	15076.8	14930.5	14698.4	18956.4	15754.4	14501.2
UXT	Uxt	ENSMUSG00000001134	111.387	0.339173	1.26503	0.116966	0.954008	98.5787	186.117	107.344	105.068	83.1685	127.723	100.898	82.1993
LIMA1	Lima1	ENSMUSG00000023022	381.268	-0.171692	-1.12638	0.117018	0.954008	371.128	358.863	361.471	342.905	433.896	426.343	350.266	405.269
PDZD11	Pdzd11	ENSMUSG00000015668	589.692	0.177438	1.13087	0.117022	0.954008	600.82	712.921	639.197	550.51	580.09	592.825	513.195	527.973
SMPD3	Smpd3	ENSMUSG00000031906	2766.41	0.263482	1.20037	0.117079	0.954008	3740.19	3678.11	2284.54	2371.66	2853.27	2631.53	2295.65	2276.33
PLAC9	Plac9b	ENSMUSG00000072674	61.4885	0.742269	1.6728	0.117202	0.954008	130.328	131.404	16.1566	30.8033	26.9521	80.5953	48.3336	27.3347
UST	Ust	ENSMUSG00000047712	1260.2	-0.265062	-1.20169	0.117239	0.954008	1400.68	954.798	1055.82	1168.89	932.242	1489.58	1619.23	1460.38
CCDC91	Ccdc91	ENSMUSG00000030301	1471.04	0.247711	1.18732	0.11728	0.954008	1695.3	2066.65	1318.69	1308.32	1095.65	1523.55	1387.74	1372.4
RPS15	Rps15	ENSMUSG00000063457	11008.2	0.345365	1.27047	0.117299	0.954008	11790.4	20365.4	7858.06	9264.7	9109.4	10556.9	9967.29	9153.58
CCNH	Ccnh	ENSMUSG00000021548	901.378	0.260205	1.19765	0.117592	0.954008	704.642	1197.06	999.237	1027.83	895.609	619.271	846.706	920.669
SMYD1	Smyd1	ENSMUSG00000055027	106.196	-0.320009	-1.24834	0.117606	0.954008	97.5473	98.1431	80.4066	102.234	71.6116	117.395	154.076	128.152
RAMP3	Ramp3	ENSMUSG00000041046	733.912	0.374556	1.29644	0.117653	0.954008	1043.62	1259.89	507.842	503.988	647.067	697.473	634.809	576.603
CHCHD1	Chchd1	ENSMUSG00000063787	729.269	0.36	1.28343	0.117826	0.954008	725.437	1316.88	568.088	669.036	470.375	584.942	850.31	649.083
AGO4	Ago4	ENSMUSG00000042500	448.629	-0.242454	-1.183	0.117939	0.954008	375.974	305.053	483.998	477.895	555.17	450.619	436.333	503.988
COL2A1	Col2a1	ENSMUSG00000022483	124.621	0.226006	1.16959	0.11799	0.954008	113.462	153.86	126.72	142.7	115.957	115.225	106.462	122.583
ARHGAP17	Arhgap17	ENSMUSG00000030766	585.207	-0.23389	-1.176	0.118082	0.954008	485.948	419.772	650.453	593.932	698.582	690.046	535.69	607.232
SLC25A17	Slc25a17	ENSMUSG00000022404	676.392	-0.203138	-1.1512	0.118265	0.954008	549.613	519.303	731.047	713.917	769.552	693.731	713.029	720.941
NMUR1	Nmur1	ENSMUSG00000026237	11.6982	0.603946	1.51987	0.118401	0.954008	20.4726	17.0485	9.41974	9.60727	6.48676	13.222	7.7769	9.55209
C1QL3	C1ql3	ENSMUSG00000049630	1443.72	0.323009	1.25094	0.118511	0.954008	1095.06	1512.66	2060.94	1749.32	1564.1	787.931	1405.81	1373.95
SRRM2	Srrm2	ENSMUSG00000039218	21932.8	-0.24638	-1.18623	0.11853	0.954008	16460.4	15563.8	24498.3	23734.2	27331	23402.6	20516.9	23955.3
MSLN	Msln	ENSMUSG00000063011	44.1728	0.510714	1.42476	0.118688	0.954008	64.0554	82.9417	29.8403	30.9749	23.9678	50.2677	45.5996	25.7351
CARD14	Card14	ENSMUSG00000013483	27.3718	0.452117	1.36805	0.118689	0.954008	31.7915	43.8369	21.9225	29.1187	16.9121	34.9245	22.4946	17.9733
EGR3	Egr3	ENSMUSG00000033730	3778.83	0.271088	1.20672	0.118708	0.954008	3719.84	3019.28	5908.51	3882.56	3161.68	3296.37	3278.83	3963.53
ZNF236	Zfp236	ENSMUSG00000041258	2106.75	-0.14268	-1.10395	0.118776	0.954008	2104.17	1803.28	2026.47	2076.23	2178.78	2271.25	2068.41	2325.42
DIO3	Dio3	ENSMUSG00000075707	99.0594	0.399061	1.31865	0.118786	0.954008	124.305	180.333	68.6359	78.4743	68.6646	90.2333	103.409	78.42
TEAD1	Tead1	ENSMUSG00000055320	657.979	-0.272831	-1.20818	0.118823	0.954008	400.01	519.599	809.564	653.565	717.117	673.979	751.13	738.871
RASGRP3	Rasgrp3	ENSMUSG00000071042	409.34	-0.416257	-1.33446	0.118827	0.954008	196.715	198.174	512.251	495.04	518.615	438.58	372.088	543.256
SLC25A12	Slc25a12	ENSMUSG00000027010	4138.03	-0.149453	-1.10915	0.118846	0.954008	3917.23	3464.7	4240.05	4073.03	4471.06	4010.99	4528.7	4398.46
DCAF17	Dcaf17	ENSMUSG00000041966	364.468	-0.399485	-1.31904	0.118935	0.954008	162.053	238.892	476.384	379.377	465.439	288.306	403.058	502.239
C1S	C1s1	ENSMUSG00000038521	30.3833	0.429751	1.347	0.11896	0.954008	28.4476	47.6922	36.0583	27.6943	38.8516	24.4924	18.74	21.09
FAM32A	Fam32a	ENSMUSG00000003039	2301.98	-0.141394	-1.10297	0.119022	0.954008	2230.73	2020.06	2354.11	2152.5	2265.69	2510.59	2542.88	2339.31
TMEM258	Tmem258	ENSMUSG00000036372	553.23	0.300259	1.23137	0.119076	0.954008	612.063	911.498	444.459	474.813	432.416	525.216	536.261	489.116
CYS1	Cys1	ENSMUSG00000062563	383.5	-0.204516	-1.1523	0.119383	0.954008	441.844	357.161	296.997	331.103	384.741	408.249	427.392	420.513
ZNF624	Gm3055	ENSMUSG00000094622	217.214	0.371256	1.29348	0.119542	0.954008	120.337	326.658	278.124	254.879	222.89	134.46	200.951	199.413
SERBP1	Serbp1	ENSMUSG00000036371	5080.12	0.145914	1.10643	0.119615	0.954008	4809.57	5365.78	5867.23	5302.76	5105.23	4485.82	4797.15	4907.45
ZDHHC18	Zdhhc18	ENSMUSG00000037553	1571.36	0.319455	1.24786	0.119657	0.954008	2007.48	2539.36	1275.25	1157.21	1272.24	1573.73	1486.11	1259.47
RAD51AP1	Rad51ap1	ENSMUSG00000030346	43.742	0.393952	1.31399	0.119928	0.954008	45.1497	35.8238	60.9397	55.7574	57.3267	32.3971	27.1504	35.391
TYRO3	Tyro3	ENSMUSG00000027298	9025.94	0.260419	1.19783	0.119957	0.954008	11049.8	12852.1	8076.67	7375.53	7197.45	9693.86	7949.58	8012.63
HS1BP3	Hs1bp3	ENSMUSG00000020605	422.571	0.209763	1.1565	0.11996	0.954008	535.881	478.459	424.553	375.174	387.56	451.682	371.17	356.085
FOS	Fos	ENSMUSG00000021250	1048.3	-0.417062	-1.33521	0.12004	0.954008	1255.26	1205.91	437.172	693.99	818.757	1536.47	1452.61	986.195
SPTBN5	Sptbn5	ENSMUSG00000074899	140.791	0.268839	1.20484	0.120074	0.954008	190.678	163.873	130.143	131.623	141.977	151.742	105.463	110.83
SORCS2	Sorcs2	ENSMUSG00000029093	2735.39	0.269799	1.20564	0.120434	0.954008	3407.1	4034.53	2416.3	2104.57	2520.84	2652.52	2400.68	2346.55
CENPK	Cenpk	ENSMUSG00000021714	18.2247	0.527957	1.44189	0.120471	0.954008	20.8272	27.5494	12.689	25.5375	19.753	9.00241	10.9041	19.5353
RNASE6	Rnase6	ENSMUSG00000021880	13.7606	0.733131	1.66224	0.120559	0.954008	7.21599	34.6017	7.0037	19.4583	7.2002	10.3608	7.25911	16.9854
PDK4	Pdk4	ENSMUSG00000019577	369.133	-0.241933	-1.18258	0.120569	0.954008	356.903	403.372	267.75	325.181	321.527	409.951	383.244	485.135
LAMTOR5	Lamtor5	ENSMUSG00000087260	882.695	0.178842	1.13197	0.120633	0.954008	948.689	1086.38	814.038	900.514	767.21	918.257	811.182	815.286
FSTL4	Fstl4	ENSMUSG00000036264	597.046	0.178248	1.13151	0.120722	0.954008	615.091	609.974	682.235	627.339	654.668	540.022	485.743	561.292
CHFR	Chfr	ENSMUSG00000014668	1103.5	-0.267111	-1.2034	0.12082	0.954008	815.686	714.127	1133.63	1342.44	1276.91	1150.93	1117.53	1276.75
KRT2	Krt2	ENSMUSG00000064201	47.0113	0.53001	1.44394	0.120826	0.954008	36.6563	38.9014	107.976	38.302	61.9555	27.5105	34.5644	30.2248
CDPF1	Cdpf1	ENSMUSG00000064284	196.909	0.227471	1.17078	0.120969	0.954008	234.828	246.327	170.741	198.541	157.301	197.883	189.847	179.799
GZMM	Gzmm	ENSMUSG00000054206	29.1253	0.366789	1.28948	0.120986	0.954008	41.9231	31.6022	30.4377	27.8067	25.9057	23.1251	28.7759	23.426
CHEK2	Chek2	ENSMUSG00000029521	32.6773	-0.343866	-1.26915	0.121109	0.954008	27.5817	32.6486	24.9359	30.1436	38.8907	31.6285	34.6612	40.9283
FRMD5	Frmd5	ENSMUSG00000027238	1373.73	-0.186069	-1.13766	0.121136	0.954008	1242.66	1060.55	1379.31	1457.5	1305.95	1466.22	1487.51	1590.12
AP1G2	Ap1g2	ENSMUSG00000040701	311.104	-0.210509	-1.1571	0.121192	0.954008	347.677	248.382	244.578	314.993	349.425	345.601	312.84	325.337
TMEM60	Tmem60	ENSMUSG00000045435	341.583	0.275256	1.21021	0.121319	0.954008	287.401	538.735	345.909	323.754	287.83	279.417	341.222	328.399
CASQ2	Casq2	ENSMUSG00000027861	183.562	-0.467192	-1.38242	0.121341	0.954008	213.174	117.644	143.346	143.739	72.9558	196.105	279.936	301.598
RHBDD2	Rhbdd2	ENSMUSG00000039917	2714.7	0.269507	1.2054	0.121349	0.954008	3594.03	3760.05	2187.71	2329.32	2302.79	2857.64	2503.61	2182.45
CTXN2	Ctxn2	ENSMUSG00000074872	246.073	0.40744	1.32633	0.121364	0.954008	238.886	483.089	180.838	219.958	167.577	168.532	304.423	205.283
RASAL3	Rasal3	ENSMUSG00000052142	97.1216	0.328538	1.25574	0.12137	0.954008	92.7615	159.54	102.093	79.3072	102.726	95.096	71.7089	73.7393
NPPA	Nppa	ENSMUSG00000041616	13.1328	0.707097	1.63252	0.121558	0.954008	31.991	17.5092	11.2142	4.75406	12.4537	6.89534	7.18202	13.0631
LEF1	Lef1	ENSMUSG00000027985	290.808	-0.199897	-1.14862	0.121667	0.954008	284.34	296.772	231.019	271.641	315.06	352.73	307.614	267.288
MARK2	Mark2	ENSMUSG00000024969	4258.95	0.277283	1.21191	0.1218	0.954008	5121	6486.11	3498.65	3562.82	3650.49	4470.75	3786.28	3495.52
TRPM6	Trpm6	ENSMUSG00000024727	42.8216	0.302111	1.23295	0.121942	0.954008	50.4683	46.2048	47.5387	45.1108	37.7591	44.6439	36.5003	34.3469
OAS2	Oas2	ENSMUSG00000032690	16.8939	0.559595	1.47386	0.121985	0.954008	17.1918	16.5238	11.8007	34.5122	16.2703	16.5941	8.55675	13.7013
REEP3	Reep3	ENSMUSG00000019873	1192.07	-0.239217	-1.18035	0.121989	0.954008	971.952	814.366	1248.14	1338.53	1089.21	1365.88	1367.33	1341.16
TMIE	Tmie	ENSMUSG00000049555	361.327	0.334092	1.26058	0.122024	0.954008	467.979	574.521	282.585	287.41	252.662	407.67	306.722	311.068
SLC5A1	Slc5a1	ENSMUSG00000011034	82.151	-0.603575	-1.51948	0.122082	0.954008	79.6398	58.4335	63.899	59.0809	14.2815	128.883	128.964	124.027
CSTF1	Cstf1	ENSMUSG00000027498	837.931	0.212772	1.15891	0.122117	0.954008	1071.34	889.676	855.872	782.032	649.356	926.304	808.866	720.004
DPT	Dpt	ENSMUSG00000026574	4.91753	-0.886617	-1.84884	0.122327	0.954008	0	4.19869	4.65252	4.70657	5.69045	5.03235	9.6071	5.45255
NMD3	Nmd3	ENSMUSG00000027787	518.099	0.313259	1.24251	0.122402	0.954008	357.467	776.47	547.255	614.743	585.774	352.028	459.824	451.229
CRB1	Crb1	ENSMUSG00000063681	26.4258	-0.862959	-1.81876	0.122404	0.954008	0	35.1525	22.1437	17.2504	66.244	15.7891	18.7819	36.0445
RPL31	Rpl31	ENSMUSG00000073702	4593.65	0.368506	1.29102	0.122541	0.954008	5040.02	8793.04	3324.81	3551.19	3486.02	3797.21	4954.01	3802.9
GORASP1	Gorasp1	ENSMUSG00000032513	1612.41	0.293687	1.22577	0.122594	0.954008	2187.07	2366.79	1162.46	1388.53	1490.91	1562.32	1392.12	1349.08
NHP2	Nhp2	ENSMUSG00000001056	754.559	0.221825	1.16621	0.122628	0.954008	925.851	988.21	648.207	688.702	719.504	730.915	695.102	639.982
CHN2	Chn2	ENSMUSG00000004633	4307.78	-0.366869	-1.28955	0.122642	0.954008	3819.52	3249.87	3942.89	4039.68	2095	6436.07	5865.79	5013.41
OXSR1	Oxsr1	ENSMUSG00000036737	1900	-0.191019	-1.14157	0.122656	0.954008	1808.51	1377.66	2000.21	1911.25	1870.95	2130.81	2054.11	2046.52
VSIG8	Vsig8	ENSMUSG00000049598	16.5387	0.596476	1.51202	0.122692	0.954008	28.2561	24.5709	14.5452	12.7758	10.601	5.00782	20.5558	15.9972
STX1A	Stx1a	ENSMUSG00000007207	5430.2	0.284643	1.21811	0.122751	0.954008	7121.88	7509.42	4315.82	4910.11	6232.55	5038.71	4053.2	4259.9
FGF10	Fgf10	ENSMUSG00000021732	158.105	-0.273853	-1.20903	0.12276	0.954008	148.141	112.683	139.654	172.015	218.444	128.771	170.648	174.487
NEAT1	Neat1	ENSMUSG00000092274	4468.2	-0.332936	-1.25957	0.122986	0.954008	2923.34	2559.47	5116.01	5219.52	4697.83	3863.51	4998.96	6366.97
ASB6	Asb6	ENSMUSG00000039483	1654.72	0.346341	1.27133	0.122988	0.954008	2212.93	2772.41	1247.5	1177.57	1367.74	1691.34	1528.05	1240.25
TNKS1BP1	Tnks1bp1	ENSMUSG00000033955	3427.94	0.305388	1.23575	0.123037	0.954008	3705.58	5751.62	2895.58	2805.18	2896.25	3759.72	2855.46	2754.11
RAMP1	Ramp1	ENSMUSG00000034353	2120.5	0.240545	1.18144	0.123045	0.954008	2666.51	2854.23	1828.3	1839.81	1837.29	2172.95	2025.6	1739.33
DGKA	Dgka	ENSMUSG00000025357	336.219	-0.20273	-1.15087	0.12324	0.954008	300.916	248.563	335.787	364.278	370.201	364.053	334.514	371.44
PNCK	Pnck	ENSMUSG00000002012	2419.17	0.220307	1.16498	0.123263	0.954008	3104.67	3046.86	2021.14	2242.81	2221.61	2393.03	2244.11	2079.09
LTBP2	Ltbp2	ENSMUSG00000002020	477.688	0.494027	1.40837	0.123333	0.954008	666.887	533.446	517.594	516.046	101.989	583.513	530.27	371.759
MYO6	Myo6	ENSMUSG00000033577	3704	-0.299081	-1.23036	0.123429	0.954008	2276.38	2450.14	4509.64	4048.72	4211.56	3549.25	3984.13	4602.16
SOCS5	Socs5	ENSMUSG00000037104	3099.82	-0.199704	-1.14846	0.123486	0.954008	2624.92	2331.93	3168.73	3416.04	3146.9	3056.53	3557.93	3495.59
C2orf81	1700003E16Rik	ENSMUSG00000030030	820.962	0.373608	1.29559	0.123557	0.954008	950.502	1570.18	544.653	641.569	694.873	822.425	671.467	672.026
COL7A1	Col7a1	ENSMUSG00000025650	256.841	-0.328677	-1.25586	0.123818	0.954008	196.166	191.023	292.132	230.187	352.914	180.764	376.377	235.166
PCNA	Pcna	ENSMUSG00000027342	1255.23	0.297382	1.22891	0.123972	0.954008	1034.23	2093.02	1169.74	1239.32	999.974	970.695	1311.5	1223.36
ASB5	Asb5	ENSMUSG00000031519	12.6277	0.545255	1.45928	0.124042	0.954008	19.8985	16.7931	12.5301	10.9029	12.6265	7.46734	8.39967	12.4039
DRAXIN	Draxin	ENSMUSG00000029005	26.925	0.411814	1.33036	0.124104	0.954008	39.1959	28.2116	29.5376	26.3307	33.408	16.7483	19.217	22.7511
SGF29	Sgf29	ENSMUSG00000030714	299.504	0.228957	1.17199	0.124182	0.954008	293.76	358.251	247.6	394.751	250.308	284.32	291.259	275.784
CCNL2	Ccnl2	ENSMUSG00000029068	4283.2	-0.178152	-1.13143	0.124317	0.954008	4018.49	3258.72	4298.17	4500.04	4491.8	4824.13	4162.83	4711.38
EGLN3	Egln3	ENSMUSG00000035105	318.801	0.22661	1.17008	0.124456	0.954008	448.088	329.573	286.925	312.436	263.347	294.696	322.823	292.518
RNASEH1	Rnaseh1	ENSMUSG00000020630	259.54	-0.177945	-1.13127	0.124657	0.954008	233.003	225.333	253.505	261.124	286.159	271.018	249.679	296.499
PCDHGA11	Pcdhga11	ENSMUSG00000102742	1280.68	0.205438	1.15304	0.124688	0.954008	1540.79	1484.11	1115.47	1347.87	1026.09	1363.84	1283.74	1083.54
FBXO10	Fbxo10	ENSMUSG00000048232	2231.76	0.282745	1.21651	0.12476	0.954008	2784.8	3407.58	1654.91	1952.64	1955	2157.94	2039.43	1901.8
MUTYH	Mutyh	ENSMUSG00000028687	68.394	-0.335128	-1.26149	0.124849	0.954008	52.3267	64.7179	43.1059	82.0359	79.5287	82.8955	55.1633	87.3784
DTX2	Dtx2	ENSMUSG00000004947	427.371	0.309981	1.23969	0.12496	0.954008	565.243	654.222	356.317	317.788	354.851	421.395	422.401	326.747
IVD	Ivd	ENSMUSG00000027332	2995.03	-0.162061	-1.11888	0.124977	0.954008	2939.26	2725.56	2581.13	3062.01	3462.53	3400.04	2977.69	2812
LYRM4	Lyrm4	ENSMUSG00000046573	408.21	0.174215	1.12835	0.125089	0.954008	403.552	494.571	416.591	416.45	345.538	380.02	411.139	397.821
SLC27A5	Slc27a5	ENSMUSG00000030382	12.6802	-0.571231	-1.48579	0.125166	0.954008	8.03799	10.7332	9.4694	11.2358	15.7352	25.6007	9.54206	11.087
ACTR6	Actr6	ENSMUSG00000019948	436.953	0.380414	1.30172	0.125172	0.954008	329.093	709.735	471.804	465.651	428.998	190.318	432.068	467.955
THOP1	Thop1	ENSMUSG00000004929	2695.9	0.314166	1.24329	0.125266	0.954008	3237.19	4506.61	2086.25	2123.56	2252.46	2738.96	2477.27	2144.88
TMSB15B	Tmsb15b1	ENSMUSG00000089768	40.3729	0.4672	1.38242	0.125368	0.954008	51.9565	75.3813	29.637	30.4059	26.4845	26.7791	31.4906	50.8486
RGS14	Rgs14	ENSMUSG00000052087	1580.13	0.329693	1.25675	0.125473	0.954008	2082.25	2532.06	1072.6	1353.35	1626.68	1533.53	1244.17	1196.4
FST	Fst	ENSMUSG00000021765	61.3495	0.303317	1.23398	0.125519	0.954008	84.5702	53.5277	66.3279	67.4239	60.1931	48.2676	44.9715	65.514
NOL6	Nol6	ENSMUSG00000028430	6292.82	0.321134	1.24931	0.125545	0.954008	7904.66	10476.9	4670.41	4909.83	5257.51	6368.59	5702.71	5051.89
GET4	Get4	ENSMUSG00000025858	2269.63	0.268208	1.20431	0.125548	0.954008	2887.22	3216.21	1932.07	1885.92	1803.36	2256.9	2360.78	1814.57
SMURF2	Smurf2	ENSMUSG00000018363	1027.75	-0.209326	-1.15615	0.125632	0.954008	829.427	757.902	1134.88	1089.58	1063.85	1148.3	1061.38	1136.72
TMEM179	Tmem179	ENSMUSG00000054013	4953.52	0.311373	1.24089	0.125793	0.954008	6420.03	7960.35	3726.46	3837.94	4412.76	4859.98	4412.73	3997.92
NDUFB3	Ndufb3	ENSMUSG00000026032	1268.82	0.308175	1.23814	0.125835	0.954008	1053.01	2257.56	1148.13	1156.55	1139.3	1051.72	1231.68	1112.61
TFDP2	Tfdp2	ENSMUSG00000032411	1089.97	-0.275893	-1.21074	0.125886	0.954008	827.246	709.984	1214.78	1190.07	1393.39	1017.8	1003.89	1362.58
ELK4	Elk4	ENSMUSG00000026436	795.782	-0.137458	-1.09997	0.125975	0.954008	781.016	707.5	787.327	756.12	843.826	788.23	865.045	837.194
LRRC23	Lrrc23	ENSMUSG00000030125	76.048	0.300787	1.23182	0.125978	0.954008	85.2517	71.6255	90.032	87.1472	56.1373	60.0441	59.6083	98.5379
CUTALP	Cutal	ENSMUSG00000026870	14.036	0.552237	1.46636	0.126068	0.954008	23.2294	17.8503	15.8119	10.2229	5.67692	14.9432	12.6815	11.872
PLPP6	Plpp6	ENSMUSG00000040105	1047.97	-0.155999	-1.11419	0.126314	0.954008	915.522	903.01	1070.8	1074.99	1092.67	1030.68	1137.48	1158.57
CD79A	Cd79a	ENSMUSG00000003379	9.4926	-0.597517	-1.51311	0.126341	0.954008	6.71175	8.3671	5.54222	9.47248	11.4633	14.7386	8.78152	10.8638
CEMIP	Cemip	ENSMUSG00000052353	768.699	-0.207646	-1.1548	0.126364	0.954008	817.59	761.763	556.441	719.078	814.445	936.843	715.733	827.702
AMOTL1	Amotl1	ENSMUSG00000013076	2587.4	-0.166216	-1.12211	0.126368	0.954008	2835.48	2138.46	2306.18	2475.35	2600.44	2968.06	2637.9	2737.36
ZBBX	Zbbx	ENSMUSG00000034151	10.482	0.647507	1.56646	0.126528	0.954008	8.37758	9.77639	18.3771	14.3306	14.3392	7.63626	4.35571	6.6629
GABRG1	Gabrg1	ENSMUSG00000001260	602.453	0.435842	1.3527	0.126716	0.954008	333.606	913.967	789.155	733.687	697.302	234.138	523.195	594.577
ADAMTS13	Adamts13	ENSMUSG00000014852	25.6226	0.417548	1.33566	0.126907	0.954008	28.8314	39.854	25.964	22.604	26.3608	26.81	15.904	18.6526
AP5B1	Ap5b1	ENSMUSG00000049562	131.427	0.29474	1.22666	0.127026	0.954008	168.862	191.654	106.368	113.147	99.582	119.629	130.255	121.921
MASTL	Mastl	ENSMUSG00000026779	26.6798	-0.414845	-1.33316	0.127138	0.954008	13.8615	18.4069	33.3322	24.9638	30.363	30.4784	27.7456	34.2867
PHB	Phb	ENSMUSG00000038845	3165.9	0.273086	1.20839	0.127202	0.954008	4063.75	4356.6	2578.81	2859.94	2387.28	3656.12	2874.09	2550.65
HAUS4	Haus4	ENSMUSG00000022177	95.2674	0.272286	1.20772	0.127301	0.954008	128.634	104.472	75.8671	108.901	78.6748	77.6811	98.1803	89.7292
PRSS12	Prss12	ENSMUSG00000027978	421.24	0.287628	1.22063	0.127372	0.954008	681.753	429.799	363.123	378.973	453.028	368.478	314.917	379.848
MAPK10	Mapk10	ENSMUSG00000046709	7997.81	-0.229627	-1.17253	0.127381	0.954008	6020.09	6073.29	8946.65	8408.82	9251.68	7267.77	8312.36	9701.84
ZBTB24	Zbtb24	ENSMUSG00000019826	427.122	-0.178414	-1.13164	0.127381	0.954008	381.919	336.491	448.861	434.988	443.626	463.149	443.541	464.399
HSF2BP	Hsf2bp	ENSMUSG00000002076	8.15388	0.688009	1.61106	0.127766	0.954008	15.5168	10.2057	6.27587	7.55172	6.45551	10.3124	4.63804	4.275
FLNB	Flnb	ENSMUSG00000025278	3401.02	-0.265347	-1.20193	0.127817	0.954008	2307.89	2615.02	3670.29	3761.66	4695.67	3227.75	3134.56	3795.31
QSER1	Qser1	ENSMUSG00000074994	529.016	-0.293275	-1.22542	0.127973	0.954008	303.863	387.635	604.301	604.027	602.922	531.468	535.495	662.419
ZSCAN29	Zscan29	ENSMUSG00000050619	303.499	-0.188714	-1.13975	0.128102	0.954008	241.23	270.113	306.243	315.033	312.243	294.498	342.178	346.456
PLPPR2	Plppr2	ENSMUSG00000040563	6352.82	0.286623	1.21978	0.128201	0.954008	7699.56	10051.2	5122.28	5054.9	5862.31	5933.61	6009.45	5089.2
C2	C2	ENSMUSG00000024371	92.2546	0.341636	1.26719	0.128204	0.954008	133.303	113.352	79.9575	85.8749	50.4514	102.755	93.9009	78.4426
DENND5B	Dennd5b	ENSMUSG00000030313	2144.54	-0.237923	-1.17929	0.12823	0.954008	1527.26	1604.04	2459.85	2279.43	2369.96	2038.53	2324.17	2553.06
SLC37A2	Slc37a2	ENSMUSG00000032122	145.08	0.272961	1.20829	0.128255	0.954008	187.557	185.039	158.107	105.971	146.94	133.784	127.995	115.25
STK38	Stk38	ENSMUSG00000024006	1259.56	-0.207973	-1.15506	0.128263	0.954008	972.26	995.781	1405.63	1300.32	1336.49	1282.38	1265.64	1518.02
CMC4	Cmc4	ENSMUSG00000090110	123.65	-0.212309	-1.15854	0.128268	0.954008	99.2056	112.769	131.252	114.506	123.591	140.007	136.191	131.677
SUPT4H1	Supt4a	ENSMUSG00000020485	851.791	0.230586	1.17331	0.128274	0.954008	714.926	1233.03	806.934	923.471	803.292	741.446	803.075	788.153
ELOC	Eloc	ENSMUSG00000079658	2053.21	0.276785	1.21149	0.128322	0.954008	1641.18	3253.68	2064.37	2038.42	1927.13	1491.78	1945.71	2063.41
MCUR1	Mcur1	ENSMUSG00000021371	662.628	-0.205815	-1.15334	0.128373	0.954008	623.781	490.881	716.067	630.759	811.086	741.625	626.079	660.743
OTUB2	Otub2	ENSMUSG00000021203	886.601	0.179765	1.1327	0.128387	0.954008	1061.26	791.333	1026.25	888.662	868.483	884.44	758.438	813.938
NDUFAB1	Ndufab1	ENSMUSG00000030869	1983.74	0.234155	1.17622	0.128395	0.954008	2297.01	2801.88	1679.31	1800.29	1632.23	1888.17	1995.24	1775.78
ARSJ	Arsj	ENSMUSG00000046561	63.9865	0.361889	1.28511	0.128531	0.954008	66.2359	49.9582	102.788	68.4882	66.8637	36.6298	55.7506	65.178
SMYD4	Smyd4	ENSMUSG00000018809	324.363	-0.223717	-1.16774	0.128658	0.954008	306.162	240.562	348.701	300.664	403.806	381.934	292.344	320.734
TTC41P	Ttc41	ENSMUSG00000044937	42.4674	0.486909	1.40144	0.128721	0.954008	40.1755	32.0525	53.4362	69.9961	67.3557	24.3811	23.7604	28.5819
MORN5	Morn5	ENSMUSG00000026894	14.163	0.526481	1.44041	0.128778	0.954008	10.75	24.22	12.0471	19.8341	13.3262	9.84069	13.5603	9.72571
PCDHA6	Pcdha6	ENSMUSG00000103707	239.944	-0.227339	-1.17067	0.129032	0.954008	240.205	170.469	261.325	212.896	292.353	243.417	270.317	228.573
RPS15A	Rps15a	ENSMUSG00000008683	5185.03	0.358702	1.28227	0.129067	0.954008	4788.27	10135.3	3973.7	4409.47	3853.26	4071.05	5528.17	4721.05
KIF21B	Kif21b	ENSMUSG00000041642	4309.87	0.164134	1.12049	0.129164	0.954008	4550.3	5230.5	4287.18	4151.22	4412.07	4300.52	3680.73	3866.46
IL34	Il34	ENSMUSG00000031750	1469.88	0.316075	1.24494	0.129194	0.954008	1934.9	2351.3	1042.32	1193.09	1437.57	1404.66	1191.01	1204.14
PEX12	Pex12	ENSMUSG00000018733	229.655	-0.227605	-1.17089	0.129295	0.954008	184.328	165.801	256.298	238.898	231.971	250.345	247.049	262.553
GSX2	Gsx2	ENSMUSG00000035946	5.54094	0.794836	1.73488	0.129351	0.954008	12.3066	6.35421	4.35665	5.41911	4.79484	4.59074	3.74769	2.75771
COPS5	Cops5	ENSMUSG00000025917	1599.87	0.272287	1.20772	0.129374	0.954008	1147.59	2399.91	1759.71	1693.48	1610.49	1230.56	1519.24	1437.98
DYNLT3	Dynlt3	ENSMUSG00000031176	2891.39	0.436042	1.35289	0.129555	0.954008	1444.1	5235.92	3485.85	3133.58	2961.91	1341.02	2437.78	3090.93
PET100	Pet100	ENSMUSG00000087687	513.828	0.383062	1.30411	0.129592	0.954008	654.117	969.218	323.507	381.098	429.608	449.117	506.063	397.894
THAP12	Thap12	ENSMUSG00000030753	1620.9	-0.236913	-1.17847	0.129599	0.954008	1252.01	1095.3	1838.41	1765.43	1829.68	1668.82	1698.34	1819.25
MAS1	Mas1	ENSMUSG00000068037	290.464	0.26277	1.19978	0.1296	0.954008	247.627	268.441	439.925	310.72	305.846	233.949	249.264	267.944
IL10RA	Il10ra	ENSMUSG00000032089	181.595	0.271746	1.20727	0.129654	0.954008	245.762	227.627	169.127	152.992	168.52	204.937	140.635	143.157
GBP4	Gbp3	ENSMUSG00000028268	80.169	0.475094	1.39001	0.12987	0.954008	67.1317	44.2458	118.194	143.308	92.8073	42.3494	49.6002	83.716
PCDHGA2	Pcdhga2	ENSMUSG00000103332	572.703	0.253154	1.19181	0.129906	0.954008	762.399	709.45	486.136	534.072	471.76	658.938	445.804	513.065
GCDH	Gcdh	ENSMUSG00000003809	785.882	-0.206977	-1.15427	0.129921	0.954008	676.387	566.476	815.106	860.005	899.376	882.039	777.248	810.417
CDCA7	Cdca7	ENSMUSG00000055612	77.0227	-0.369456	-1.29187	0.129978	0.954008	79.7696	58.6878	67.4715	62.1036	130.544	47.7579	81.1866	88.6608
EPYC	Epyc	ENSMUSG00000019936	7.30431	0.772156	1.70782	0.130222	0.954008	6.20639	9.72527	12.5348	8.42521	11.8307	2.24957	3.14703	4.31552
TTLL4	Ttll4	ENSMUSG00000033257	950.85	-0.253716	-1.19227	0.130279	0.954008	729.739	636.603	1109.38	992.513	1095.01	1055.79	858.763	1129.01
PPP1R13L	Ppp1r13l	ENSMUSG00000040734	199.128	0.307068	1.23719	0.130317	0.954008	270.465	283.609	178.642	148.48	202.972	207.635	149.736	151.482
STK33	Stk33	ENSMUSG00000031027	35.8366	0.452043	1.36798	0.130419	0.954008	32.9001	34.5877	53.8711	43.0529	45.6633	34.8481	27.8236	13.9456
MRPS23	Mrps23	ENSMUSG00000023723	1012.2	0.231462	1.17402	0.130448	0.954008	1143.34	1393.76	890.26	946.611	807.521	1013.62	1063.62	838.868
TACR1	Tacr1	ENSMUSG00000030043	207.216	0.227045	1.17043	0.130524	0.954008	242.103	168.441	253.611	230.075	219.389	182.345	189.456	172.307
SDHAF4	Sdhaf4	ENSMUSG00000026154	351.634	0.320933	1.24914	0.130577	0.954008	268.461	618.627	323.208	351.775	324.673	255.161	353.803	317.368
OLFM2	Olfm2	ENSMUSG00000032172	3379.02	0.262882	1.19987	0.130685	0.954008	4346.31	4876.35	2637.83	2884.51	2878.06	3080.11	3302.51	3026.49
RPS29	Rps29	ENSMUSG00000034892	5012.24	0.316726	1.2455	0.130731	0.954008	5258.55	8858.04	3581.58	4542.98	3980.91	4449.99	4975.45	4450.41
FAM184A	Fam184a	ENSMUSG00000019856	733.424	-0.299588	-1.23079	0.130735	0.954008	421.958	547.543	914.077	745.175	901.635	691.141	721.205	924.655
RFK	Rfk	ENSMUSG00000024712	1333.61	-0.208825	-1.15575	0.130812	0.954008	1103.05	973.108	1494.46	1377.55	1320.66	1375.66	1527.13	1497.25
NACA	Naca	ENSMUSG00000061315	3608.7	0.342258	1.26774	0.130889	0.954008	2260.06	6410.31	3691.68	3776.45	3307.36	2511.29	3480.89	3431.58
KCNA5	Kcna5	ENSMUSG00000045534	207.457	0.354967	1.27896	0.131097	0.954008	345.713	265.633	159.353	161.338	218.262	182.279	125.472	201.607
RHBDD1	Rhbdd1	ENSMUSG00000026142	265.034	-0.205891	-1.1534	0.131165	0.954008	276.535	214.003	251.13	243.769	229.731	285.42	317.966	301.72
PER2	Per2	ENSMUSG00000055866	2629.44	-0.132961	-1.09654	0.131303	0.954008	2645.06	2381.03	2537.15	2470.1	2671.09	2902.22	2537.86	2890.97
ROMO1	Romo1	ENSMUSG00000067847	1007.43	0.24406	1.18432	0.131345	0.954008	1135.8	1484.98	870.795	878.322	828.523	959.834	987.774	913.415
NEK6	Nek6	ENSMUSG00000026749	904.839	0.236598	1.17821	0.131361	0.954008	1212.81	1059.43	872.258	773.566	781.477	968.929	897.079	673.165
GJA1	Gja1	ENSMUSG00000050953	4873.04	-0.27137	-1.20695	0.131461	0.954008	2893.51	3752.01	5389.7	5627.24	5466.04	4736.01	5214.89	5904.94
MED22	Med22	ENSMUSG00000015776	1301.44	0.277772	1.21232	0.13152	0.954008	1741.74	1866.97	1033.27	1064.49	1081.26	1339.25	1217.51	1067.01
AURKB	Aurkb	ENSMUSG00000020897	8.3062	-0.735947	-1.66549	0.131569	0.954008	7.26284	6.76151	7.02273	3.65429	12.8177	4.57395	18.7557	5.60088
WNK1	Wnk1	ENSMUSG00000045962	7326.04	-0.234763	-1.17671	0.131632	0.954008	5504.03	5257.17	8217.5	7945.08	7173.89	7202.02	8676.09	8632.55
PDLIM1	Pdlim1	ENSMUSG00000055044	250.757	0.27375	1.20895	0.131813	0.954008	289.844	244.873	373.455	189.496	199.65	221.521	233.22	254
PLEKHH1	Plekhh1	ENSMUSG00000060716	1933.27	-0.205281	-1.15291	0.131979	0.954008	1993.94	1481.09	1784.28	1925.38	1632.73	2345.83	2237.57	2065.34
IRAK2	Irak2	ENSMUSG00000060477	631.795	0.233565	1.17574	0.132001	0.954008	798.73	840.063	505.157	588.227	582.544	584.884	543.31	611.442
ANXA1	Anxa1	ENSMUSG00000024659	42.7938	0.457843	1.37349	0.132181	0.954008	20.8921	68.6996	57.4381	49.6896	35.2542	23.8714	32.697	53.8081
P4HA1	P4ha1	ENSMUSG00000019916	1360.04	-0.201828	-1.15015	0.132328	0.954008	1155.72	1003.68	1357.52	1541.87	1570.24	1424.24	1346.38	1480.66
PRMT9	Prmt9	ENSMUSG00000037134	543.816	-0.226002	-1.16959	0.132334	0.954008	426.466	384.757	571.884	620.791	613.932	548.427	582.801	601.475
PFKFB4	Pfkfb4	ENSMUSG00000025648	594.296	0.228904	1.17194	0.132342	0.954008	803.986	686.277	522.53	554.043	519.361	658.321	501.54	508.311
CHRNB1	Chrnb1	ENSMUSG00000041189	40.0483	-0.414237	-1.33259	0.132403	0.954008	21.1589	20.9408	50.8739	44.082	48.7867	46.9369	50.7817	36.825
ZNF536	Zfp536	ENSMUSG00000043456	984.078	-0.220059	-1.16478	0.13242	0.954008	914.057	818.038	934.034	969.989	744.957	1147.3	1178.78	1165.46
CARF	Carf	ENSMUSG00000026017	343.116	-0.334961	-1.26134	0.132507	0.954008	185.569	276.744	352.656	397.66	488.47	256.014	349.182	438.633
EML3	Eml3	ENSMUSG00000071647	747.505	0.249315	1.18864	0.132748	0.954008	925.561	996.204	677.313	648.653	598.076	814.52	751.831	567.882
OTOF	Otof	ENSMUSG00000062372	1396.46	0.205395	1.153	0.132767	0.954008	1607.9	1621.5	1346.37	1407.01	1582.77	1262.03	1017	1327.09
ZCRB1	Zcrb1	ENSMUSG00000022635	1126.36	0.166147	1.12206	0.132768	0.954008	1146.49	1426.83	1063.13	1128.27	1050.5	1060.24	1090.76	1044.64
PACRG	Pacrg	ENSMUSG00000037196	260.359	0.254413	1.19285	0.132935	0.954008	281.212	386.189	215.512	250.466	264.107	230.819	211.611	242.96
CPLX3	Cplx3	ENSMUSG00000039714	395.477	0.286204	1.21943	0.133051	0.954008	435.667	611.428	328.425	363.448	462.579	327.714	304.531	330.024
SRGAP2	Srgap2	ENSMUSG00000026425	3280.91	-0.180082	-1.13295	0.133114	0.954008	2976.8	2599.22	3329.97	3398.51	2991.31	3826.76	3407.44	3717.25
CD93	Cd93	ENSMUSG00000027435	220.457	-0.262416	-1.19949	0.13316	0.954008	211.915	129.027	205.484	255.355	224.614	241.524	259.418	236.316
FABP3	Fabp3	ENSMUSG00000028773	1907.89	0.223054	1.1672	0.133174	0.954008	1666.87	2801.25	1818.27	1933.47	1807.94	1687.81	1772.86	1774.68
VGLL3	Vgll3	ENSMUSG00000091243	90.3186	-0.333836	-1.26036	0.133214	0.954008	69.2684	96.6593	68.1979	85.8196	119.461	68.412	138.319	76.4109
NDUFV2	Ndufv2	ENSMUSG00000024099	2890.89	0.278034	1.21254	0.133264	0.954008	2556.92	4671.83	2677.27	2768.21	2119.82	2546.52	3152.44	2634.09
CD59	Cd59b	ENSMUSG00000068686	29.0205	0.433703	1.3507	0.133338	0.954008	33.7835	53.8847	25.7602	20.256	21.7173	23.094	27.1867	26.4814
PAIP2	Paip2	ENSMUSG00000037058	3430.21	0.232298	1.1747	0.133364	0.954008	2762.82	4910.57	3469.84	3678.73	3171.36	2801.04	3141.21	3506.1
B9D2	B9d2	ENSMUSG00000063439	479.248	0.244178	1.18442	0.13352	0.954008	551.226	662.192	426.852	439.302	399.805	530.381	457.871	366.351
PDE8A	Pde8a	ENSMUSG00000025584	630.247	-0.219936	-1.16468	0.133708	0.954008	601.067	431.409	670.282	626.196	576.229	772.793	679.047	684.949
GRB2	Grb2	ENSMUSG00000059923	4446.13	0.187262	1.1386	0.133869	0.954008	5563.95	4811.82	4854.71	3708.58	3880.81	4185.84	4488.41	4074.94
NAF1	Naf1	ENSMUSG00000014907	347.715	-0.227901	-1.17113	0.133879	0.954008	264.558	271.41	379.033	365.737	356.899	323.416	439.195	381.474
LRRC6	Lrrc6	ENSMUSG00000022375	74.4591	0.540223	1.4542	0.133911	0.954008	31.4716	135.798	97.6886	87.4362	104.067	28.9207	43.456	66.8353
PAQR7	Paqr7	ENSMUSG00000037348	2927.61	0.273532	1.20876	0.133918	0.954008	3750.6	4248.72	2304.77	2514.31	2280.15	3154.08	2689.12	2479.11
PLEKHA4	Plekha4	ENSMUSG00000040428	62.4356	0.417162	1.3353	0.133938	0.954008	102.024	99.2868	46.9711	39.5194	56.1737	59.565	39.1246	56.82
SUPT20H	Supt20	ENSMUSG00000027751	960.909	-0.400638	-1.32009	0.134076	0.954008	419.579	534.253	1295.62	1063.02	1267.63	920.889	896.134	1290.15
PGM1	Pgm2	ENSMUSG00000029171	189.072	-0.263653	-1.20051	0.134089	0.954008	150.524	128.364	188.683	218.873	245.288	191.873	172.456	216.514
TAMM41	Tamm41	ENSMUSG00000030316	220.306	-0.202894	-1.151	0.1341	0.954008	226.392	159.3	221.262	213.247	246.572	240.985	225.282	229.404
SEC24A	Sec24a	ENSMUSG00000036391	623.912	-0.217463	-1.16269	0.134121	0.954008	458.348	494.381	715.078	638.454	678.477	606.592	677.508	722.456
ARHGEF16	Arhgef16	ENSMUSG00000029032	53.4358	0.47755	1.39238	0.134206	0.954008	74.7963	93.4124	36.2946	44.1604	66.8276	53.5439	36.1606	22.2905
WDR41	Wdr41	ENSMUSG00000042015	968.294	-0.193124	-1.14324	0.134229	0.954008	952.878	683.741	954.369	1023.22	1031.35	1084.16	970.99	1045.65
BCS1L	Bcs1l	ENSMUSG00000026172	349.236	0.207284	1.15451	0.134231	0.954008	445.819	415.406	314.107	323.11	310.128	359.73	308.853	316.733
MEGF10	Megf10	ENSMUSG00000024593	1174.29	-0.329209	-1.25632	0.134323	0.954008	656.51	856.23	1339.58	1309.95	987.081	1054.73	1484.84	1705.43
ATP5F1C	Atp5c1	ENSMUSG00000025781	5816.06	0.218619	1.16362	0.134338	0.954008	6761.5	7689.84	5238.42	5334.39	4755.05	6487.06	5191	5071.2
TSSK4	Tssk4	ENSMUSG00000007591	9.17636	0.6605	1.58063	0.134347	0.954008	10.2077	4.5181	17.2157	12.9413	10.8056	5.65352	6.89348	5.17559
TP63	Trp63	ENSMUSG00000022510	36.3669	-0.384648	-1.30554	0.134354	0.954008	30.9684	30.2928	25.6751	38.5625	31.4538	32.4542	38.4921	63.0362
RBP3	Rbp3	ENSMUSG00000041534	15.1159	0.718591	1.64557	0.134481	0.954008	13.3997	16.5093	5.56219	39.8494	5.74306	10.8329	19.2343	9.79629
JMY	Jmy	ENSMUSG00000021690	1746.05	-0.18542	-1.13715	0.134524	0.954008	1521.94	1306.97	1914.39	1791.59	1846.23	1820.76	1830.53	1935.98
ITM2C	Itm2c	ENSMUSG00000026223	29643.9	0.359241	1.28275	0.134531	0.954008	38571.4	53467.1	19607.6	21617.3	25373.7	28782.8	27358.7	22372.3
MS4A6E	Ms4a6d	ENSMUSG00000024679	23.2549	0.481521	1.39621	0.134594	0.954008	24.2714	46.1892	20.5077	17.7082	25.6858	15.9841	20.5022	15.1907
CAP2	Cap2	ENSMUSG00000021373	4677.86	0.183223	1.13542	0.134699	0.954008	4133.48	5209.48	5645.26	4908.45	4993.31	3813.68	4279.15	4440.09
TIMM10B	Timm10b	ENSMUSG00000089847	597.895	0.195107	1.14481	0.134737	0.954008	759.497	680.58	534.716	580.126	523.988	630.578	534.535	539.138
HMMR	Hmmr	ENSMUSG00000020330	14.4668	0.803639	1.7455	0.13515	0.954008	2.5214	45.381	13.5796	12.812	15.9483	8.28308	5.14884	12.0597
NOC4L	Noc4l	ENSMUSG00000033294	652.513	0.223463	1.16753	0.135153	0.954008	874.884	778.828	562.185	597.382	592.961	689.074	570.703	554.09
RPS3A	Rps3a1	ENSMUSG00000028081	6991.4	0.340958	1.2666	0.135375	0.954008	4998.08	13155.3	6181.36	6919.99	6021.47	5100.45	7233.58	6321.03
UBE2R2	Ube2r2	ENSMUSG00000036241	2146.77	0.20685	1.15417	0.135387	0.954008	2970.74	2236.42	1986.02	2010.73	1842.25	2253.45	1972.97	1901.63
PCDHGB5	Pcdhgb5	ENSMUSG00000103749	423.231	0.297136	1.2287	0.135477	0.954008	519.367	670.978	308.079	368.889	330.134	410.953	404.152	373.298
VDR	Vdr	ENSMUSG00000022479	21.6832	0.462963	1.37837	0.135578	0.954008	24.3064	27.2651	35.0713	14.048	18.1275	22.7315	20.0049	11.9107
RALGAPB	Ralgapb	ENSMUSG00000027652	3961.97	-0.20755	-1.15473	0.135595	0.954008	3190.92	2880.6	4461.9	4174.97	4231.73	4139.57	4082.24	4533.82
GNG14	Gm5741	ENSMUSG00000095845	5.0951	0.949428	1.93111	0.135634	0.954008	1.27791	7.06609	12.6238	5.79603	0.933398	6.08994	4.78691	2.18669
ASIC4	Asic4	ENSMUSG00000033007	841.913	0.328332	1.25556	0.135656	0.954008	1118.64	1402.86	619.863	608.695	792.135	722.996	789.506	680.618
GDF9	Gdf9	ENSMUSG00000018238	30.9424	0.385251	1.30609	0.135661	0.954008	51.7711	33.3833	27.12	29.8057	30.5238	21.1858	31.4721	22.2776
LGALS12	Lgals12	ENSMUSG00000024972	10.7051	-0.641119	-1.55954	0.135666	0.954008	11.2873	6.76576	9.98789	5.56876	23.8794	7.78228	8.57477	11.7949
ADD3	Add3	ENSMUSG00000025026	3446.66	-0.211039	-1.15752	0.136113	0.954008	2647.84	2565.67	3878.63	3686.27	3665.91	3477.25	3787.02	3864.72
UCHL1	Uchl1	ENSMUSG00000029223	21347.9	0.249801	1.18904	0.136117	0.954008	29114.9	27451	18200.1	18001.1	18497	23049.5	19678.2	16791.1
ITPRIP	Itprip	ENSMUSG00000117975	44.7344	0.388833	1.30933	0.136201	0.954008	50.822	78.2989	32.5092	41.7286	47.6937	34.5431	41.7845	30.4953
PLEKHG4	Plekhg4	ENSMUSG00000014782	248.942	-0.292275	-1.22457	0.136209	0.954008	247.713	165.8	205.609	276.471	185.557	327.284	251.688	331.41
CHURC1	Churc1	ENSMUSG00000090258	402.021	0.218038	1.16315	0.136285	0.954008	409.408	547.497	375.228	397.36	430.59	388.126	321.147	346.812
PRC1	Prc1	ENSMUSG00000038943	61.5603	-0.410815	-1.32944	0.136365	0.954008	29.9587	43.8277	58.6429	76.893	90.3371	45.1019	57.3948	90.3262
BMP4	Bmp4	ENSMUSG00000021835	86.2818	-0.467395	-1.38261	0.136392	0.954008	54.116	124.512	62.3028	48.9152	116.379	85.4504	150.66	47.9197
PA2G4	Pa2g4	ENSMUSG00000025364	2115.34	0.169	1.12428	0.136396	0.954008	2547.66	2291.09	2088.45	2030.12	1907.49	2301.82	1833.7	1922.39
RIMBP2	Rimbp2	ENSMUSG00000029420	4788.21	0.288477	1.22135	0.13646	0.954008	4677.66	4095.53	7818.69	4468.75	5590.48	3858.92	3667	4128.66
EIF3K	Eif3k	ENSMUSG00000053565	2768.89	0.310801	1.2404	0.136553	0.954008	3414.74	4569.01	2000.23	2280.74	2154.83	2860.78	2582.7	2288.12
TMED2	Tmed2	ENSMUSG00000029390	2520.75	-0.165463	-1.12153	0.136777	0.954008	2511.66	1943.69	2473.58	2577.34	2626.61	2579.39	2895.28	2558.45
CMYA5	Cmya5	ENSMUSG00000047419	282.071	-0.258605	-1.19632	0.136892	0.954008	177.617	225.995	303.399	318.658	262.412	301.126	325.985	341.378
P4HTM	P4htm	ENSMUSG00000006675	3073.62	0.267984	1.20412	0.136972	0.954008	3821.3	4612.64	2472.97	2526.86	2659.03	3131.2	2808.1	2556.9
OPTN	Optn	ENSMUSG00000026672	632.468	-0.1686	-1.12397	0.137002	0.954008	572.463	567.646	608.37	633.244	572.529	764.625	691.766	649.098
ZCCHC10	Zcchc10	ENSMUSG00000018239	136.331	0.234666	1.17663	0.137026	0.954008	123.895	137.499	159.534	167.541	137.9	99.4177	123.115	141.749
GALM	Galm	ENSMUSG00000035473	61.5292	-0.301675	-1.23257	0.137157	0.954008	49.1422	45.3155	61.8964	63.3963	52.5188	86.0309	74.6857	59.2476
SHISA2	Shisa2	ENSMUSG00000044461	169.055	-0.18545	-1.13717	0.137184	0.954008	145.72	164.185	163.941	158.938	176.276	169.611	199.909	173.861
CENPN	Cenpn	ENSMUSG00000031756	32.8033	-0.368021	-1.29058	0.137352	0.954008	29.2418	30.0756	28.1788	25.8758	26.7903	36.0579	31.2295	54.9765
CEP63	Cep63	ENSMUSG00000032534	647.162	-0.208587	-1.15556	0.137434	0.954008	521.474	533.986	756.466	589.377	789.57	628.456	731.244	626.72
GJB3	Gjb3	ENSMUSG00000042367	4.96463	0.876549	1.83598	0.137471	0.954008	6.32226	8.70256	2.65531	8.3106	2.73103	2.81937	6.98514	1.19079
CFAP77	Cfap77	ENSMUSG00000079502	13.7198	0.61454	1.53107	0.137544	0.954008	13.1494	28.4971	15.2782	9.03098	4.70087	9.63874	14.3582	15.1051
ALPL	Alpl	ENSMUSG00000028766	443.891	0.303733	1.23433	0.137942	0.954008	496.501	748.457	328.579	388.897	349.434	412.102	443.64	383.522
TPI1	Tpi1	ENSMUSG00000023456	21382.3	0.233975	1.17607	0.137983	0.954008	27975.5	26727.6	18789.9	18958	16873.2	23785.7	20184.2	17764.5
RPS27L	Rps27l	ENSMUSG00000036781	331.666	0.317745	1.24638	0.13804	0.954008	362.602	573.805	267.396	268.655	237.075	304.321	341.624	297.852
MORC4	Morc4	ENSMUSG00000031434	115.342	-0.309451	-1.23924	0.138139	0.954008	67.287	90.6464	144.399	107.905	121.027	154.841	103.197	133.437
PKIG	Pkig	ENSMUSG00000035268	1604.7	0.205923	1.15342	0.138159	0.954008	1979.27	2047.95	1415.33	1434.79	1629.44	1441.35	1493.81	1395.63
NDUFS5	Ndufs5	ENSMUSG00000028648	1983.89	0.227239	1.17059	0.13821	0.954008	2162.83	2905.03	1725.56	1766.23	1794.12	1937.23	1784.77	1795.32
RPL7	Rpl7	ENSMUSG00000043716	5378.19	0.378591	1.30007	0.138325	0.954008	3131.05	10266.6	5217.98	5703.29	4546.27	3379.22	5631.86	5149.29
RARRES2	Rarres2	ENSMUSG00000009281	161.695	0.318535	1.24706	0.138354	0.954008	171.743	279.443	130.601	136.759	147.067	168.08	136.808	123.061
TRMT11	Trmt11	ENSMUSG00000019792	146.668	0.304555	1.23504	0.138414	0.954008	109.209	199.669	164.467	173.801	139.949	86.3434	136.011	163.897
MYT1	Myt1	ENSMUSG00000010505	586.231	-0.259316	-1.19691	0.138482	0.954008	411.887	396.935	734.837	590.795	607.446	626.625	633.09	688.23
CYP4X1	Cyp4x1	ENSMUSG00000047155	350.302	-0.215593	-1.16118	0.13871	0.954008	305.38	248.961	355.472	385.888	399.725	333.803	361.894	411.294
TCEAL3	Tceal3	ENSMUSG00000044550	2740.3	0.201422	1.14983	0.138797	0.954008	2737.28	3821.34	2589.32	2577.08	2733.28	2660.06	2376.56	2427.52
GPC1	Gpc1	ENSMUSG00000034220	4262	0.28413	1.21768	0.138914	0.954008	5234.19	6694.28	3583.66	3209.81	3505.95	4159.03	4183.33	3525.79
NDUFV3	Ndufv3	ENSMUSG00000024038	1651.32	0.256047	1.1942	0.138947	0.954008	1843.61	2492.73	1334.47	1519.52	1323.59	1730.01	1580.1	1386.49
SLC18B1	Slc18b1	ENSMUSG00000037455	526.839	-0.175284	-1.12919	0.138962	0.954008	486.634	457.087	547.328	487.388	630.278	596.263	482.182	527.55
TSTD3	Tstd3	ENSMUSG00000028251	312.457	0.233703	1.17585	0.139118	0.954008	286.379	431.662	285.511	347.138	304.862	230.19	315.377	298.534
KCNJ10	Kcnj10	ENSMUSG00000044708	7391.12	-0.186656	-1.13812	0.139169	0.954008	6735.3	6123.23	7270.42	7525.2	6150.91	8068.42	8659.83	8595.69
LUZP1	Luzp1	ENSMUSG00000001089	3846.19	-0.190905	-1.14148	0.139201	0.954008	3803.6	3079.18	3572.33	3913.51	3199.85	4364	4484.37	4352.68
XIRP1	Xirp1	ENSMUSG00000079243	9.2335	0.603244	1.51913	0.139247	0.954008	12.3009	14.0229	7.10937	11.4338	4.95088	6.13934	10.6036	7.30716
RFWD3	Rfwd3	ENSMUSG00000033596	869.029	-0.198419	-1.14744	0.139287	0.954008	766.288	622.244	970.176	877.495	924.808	942.146	875.474	973.598
DCTPP1	Dctpp1	ENSMUSG00000042462	227.594	0.323999	1.2518	0.139429	0.954008	282.29	369.531	161.061	199.783	211.008	246.446	189.063	161.573
MS4A7	Ms4a7	ENSMUSG00000024672	6.48867	0.681392	1.60369	0.139432	0.954008	5.43661	8.56458	8.37803	9.49618	5.9743	3.03565	5.51304	5.511
FADS3	Fads3	ENSMUSG00000024664	1156.46	0.199484	1.14829	0.13945	0.954008	1401.13	1461.56	1052.99	1031.02	991.885	1164.48	1122.21	1026.39
MCMBP	Mcmbp	ENSMUSG00000048170	807.693	-0.17105	-1.12588	0.139527	0.954008	726.474	632.354	866.056	814.001	814.347	842.72	900.127	865.467
CHCHD6	Chchd6	ENSMUSG00000030086	1566.39	0.244212	1.18445	0.139551	0.954008	2133.66	1965.33	1321.37	1375.36	1483.16	1698.38	1304.74	1249.11
ITGA2	Itga2	ENSMUSG00000015533	9.76572	0.603667	1.51957	0.139627	0.954008	10.9168	7.36947	11.9992	16.689	7.63095	3.97412	8.72196	10.8242
SRC	Src	ENSMUSG00000027646	5153.13	0.316567	1.24536	0.139636	0.954008	5995.39	9021.91	4169.66	3678.61	4676.85	4784.74	4804.04	4093.86
FAM151B	Fam151b	ENSMUSG00000034334	187.183	0.324566	1.25229	0.139691	0.954008	178.258	331.227	155.589	167.829	130.007	166.685	197.725	170.143
FAM13A	Fam13a	ENSMUSG00000037709	694.407	-0.240622	-1.1815	0.139758	0.954008	505.745	504.258	754.007	781.004	639.674	724.815	796.019	849.732
QPCT	Qpct	ENSMUSG00000024084	266.334	0.225431	1.16913	0.13982	0.954008	243.863	339.67	279.21	285.11	305.531	197.96	241.058	238.271
HOMEZ	Homez	ENSMUSG00000057156	535.653	0.250293	1.18945	0.139834	0.954008	821.249	521.028	455	533.403	435.514	525.376	448.654	544.996
ADCY4	Adcy4	ENSMUSG00000022220	170.709	-0.283417	-1.21707	0.139874	0.954008	172.55	201.632	97.6111	144.479	192.094	194.859	157.66	204.788
DOCK7	Dock7	ENSMUSG00000028556	1187.19	-0.268927	-1.20491	0.139957	0.954008	780.475	900.447	1354.44	1270.16	1590.95	1033.05	1168.73	1399.3
EFNA3	Efna3	ENSMUSG00000028039	1591.3	0.240139	1.18111	0.139963	0.954008	1915.7	2201.59	1593.81	1183.59	1492.73	1493.49	1546.47	1302.98
TIMP4	Timp4	ENSMUSG00000030317	1939.37	-0.293164	-1.22532	0.139982	0.954008	1979.87	1656.92	1502.04	1833.71	1179.97	2486.27	2675.38	2200.8
TSSK6	Tssk6	ENSMUSG00000047654	43.5141	0.345349	1.27046	0.140074	0.954008	48.0897	63.9795	49.1883	33.9314	37.5815	39.307	47.8185	28.2171
MECR	Mecr	ENSMUSG00000028910	396.607	-0.194422	-1.14427	0.140112	0.954008	382.559	369.719	363.531	363.827	485.681	465.425	414.791	327.322
WIPF1	Wipf1	ENSMUSG00000075284	378.939	-0.195628	-1.14522	0.140163	0.954008	310.9	303.801	394.171	403.598	395.837	362.762	452.464	407.98
SERF1B	Serf1	ENSMUSG00000021643	156.782	0.273261	1.20854	0.140205	0.954008	182.972	236.964	124.373	142.35	131.094	151.123	150.45	134.927
GMPR2	Gmpr2	ENSMUSG00000002326	384.716	-0.219636	-1.16444	0.140288	0.954008	294.635	330.793	423.825	371.302	451.842	332.051	394.399	478.879
SETD7	Setd7	ENSMUSG00000037111	6557.97	-0.229681	-1.17258	0.140325	0.954008	4852.56	4957.87	7030.86	7305.5	5922.21	6672.67	7774.02	7948.04
FAM167A	Fam167a	ENSMUSG00000035095	98.966	0.24126	1.18202	0.140378	0.954008	120.055	94.5835	127.219	87.4131	83.923	87.9181	94.9604	95.6561
SEZ6L	Sez6l	ENSMUSG00000058153	9217.41	0.17099	1.12583	0.140478	0.954008	11690.7	10018.7	8863.96	8480.83	8627.92	9239.29	8769.79	8048.09
EFHD1	Efhd1	ENSMUSG00000026255	709.781	-0.202106	-1.15038	0.140624	0.954008	780.254	649.289	630.566	581.796	593.466	835.458	823.907	783.514
CAMKV	Camkv	ENSMUSG00000032936	19335.3	0.306873	1.23702	0.140696	0.954008	25006.6	30730.8	14067.5	15731.6	20302.2	18560.9	15737.7	14544.8
MAST4	Mast4	ENSMUSG00000034751	2367.33	-0.140925	-1.10261	0.140762	0.954008	2348.91	2070.61	2436.41	2151.16	2453.8	2716.5	2349.41	2411.85
MYCBP	Mycbp	ENSMUSG00000028647	183.423	0.349444	1.27407	0.140773	0.954008	116.871	313.081	207.317	185.507	125.094	153.888	212.517	153.112
RAE1	Rae1	ENSMUSG00000027509	1039.82	0.136298	1.09908	0.140774	0.954008	1177.2	1054.56	1069.71	1054.55	1071.94	989.249	931.031	970.277
KLB	Klb	ENSMUSG00000029195	10.5246	-0.75575	-1.68851	0.140889	0.954008	0.929969	10.7975	6.36552	13.8076	23.5181	9.13066	9.35486	10.2926
SRM	Srm	ENSMUSG00000006442	1500.93	0.293812	1.22588	0.141108	0.954008	1935.13	2353.1	1190.72	1134.81	1383.39	1460.15	1390.68	1159.49
C12orf45	D10Wsu102e	ENSMUSG00000020255	2012.15	-0.1636	-1.12008	0.141213	0.954008	1731.41	1664.02	2137.83	2057.69	2165.92	1974.15	2072.96	2293.18
EML6	Eml6	ENSMUSG00000044072	977.981	-0.322116	-1.25016	0.141269	0.954008	595.097	644.492	1054.04	1181.53	1232.41	713.591	1231.86	1170.84
USP51	Usp51	ENSMUSG00000067215	21.4413	0.48965	1.4041	0.141475	0.954008	10.767	21.1031	32.8446	35.1162	21.8732	12.999	21.4251	15.4023
DCTN6	Dctn6	ENSMUSG00000031516	1438.38	0.259645	1.19718	0.141638	0.954008	1358.25	2326.08	1281.22	1304.14	1471.73	1216.44	1262.65	1286.55
IMMP2L	Immp2l	ENSMUSG00000056899	108.693	0.444162	1.36052	0.141821	0.954008	135.208	224.597	82.8316	59.1888	119.448	85.7055	70.6938	91.8712
TMEM86B	Tmem86b	ENSMUSG00000045282	227.75	-0.182799	-1.13508	0.141822	0.954008	224.924	218.981	194.325	215.194	218.902	276.488	224.677	248.508
PAPPA2	Pappa2	ENSMUSG00000073530	64.937	0.308071	1.23805	0.141893	0.954008	58.5023	58.2146	86.4651	83.6358	55.2071	41.5796	67.8081	68.0837
SLC4A4	Slc4a4	ENSMUSG00000060961	7098.56	-0.248092	-1.18764	0.14234	0.954008	4757.99	5615.94	7696.53	7887.02	6334.68	6959.34	8746.7	8790.32
CLMN	Clmn	ENSMUSG00000021097	4453.04	-0.10791	-1.07767	0.142392	0.954008	4189.67	4225.92	4397.24	4332.25	4699.23	4623.72	4437.17	4719.15
REPS1	Reps1	ENSMUSG00000019854	1123.81	-0.150227	-1.10974	0.142432	0.954008	1090.26	910.669	1176.08	1084.13	1149.25	1216.96	1156.69	1206.45
TALDO1	Taldo1	ENSMUSG00000025503	3045.37	0.286803	1.21993	0.142439	0.954008	3979.1	4571.81	2306.14	2532.11	2392.97	3333.3	2702.07	2545.48
TRMT2B	Trmt2b	ENSMUSG00000067369	410.504	-0.236304	-1.17797	0.14258	0.954008	320.738	292.066	459.555	434.018	360.739	475.631	454.907	486.38
TBX18	Tbx18	ENSMUSG00000032419	70.0916	-0.30445	-1.23495	0.142595	0.954008	44.2423	57.284	65.0843	83.7882	82.2093	65.3346	95.3214	67.469
METTL16	Mettl16	ENSMUSG00000010554	1009.43	-0.256017	-1.19418	0.142711	0.954008	729.231	667.984	1063.53	1218.55	1168.42	973.713	1058.17	1195.86
HRK	Hrk	ENSMUSG00000046607	1183.7	0.15193	1.11105	0.142741	0.954008	1356.58	1198.13	1255.01	1175.42	1266.57	1009.46	1123.74	1084.74
RAB15	Rab15	ENSMUSG00000021062	8157.67	0.210812	1.15734	0.142853	0.954008	10346	10425	7271.73	6968.88	7579.14	8231.52	7065.47	7373.62
CSRP2	Csrp2	ENSMUSG00000020186	155.773	0.367537	1.29015	0.142857	0.954008	163.418	293.18	142.002	103.695	113.67	175.513	132.364	122.344
CGNL1	Cgnl1	ENSMUSG00000032232	1380.87	-0.294835	-1.22674	0.142923	0.954008	1313.53	952.981	1296.52	1397.59	848.482	1791.7	1683.98	1762.21
AGBL5	Agbl5	ENSMUSG00000029165	495.419	0.181774	1.13428	0.143029	0.954008	538.735	582.698	463.204	521.521	536.448	455.389	395.353	470.001
THBS1	Thbs1	ENSMUSG00000040152	168.225	-0.276877	-1.21157	0.143155	0.954008	182.016	160.33	111.593	155.586	124.342	201.856	215.029	195.045
LRRC1	Lrrc1	ENSMUSG00000032352	400.447	-0.242681	-1.18319	0.143249	0.954008	273.721	350.597	416.444	425.079	334.772	439.569	435.696	527.696
MPC1	Mpc1	ENSMUSG00000023861	4207.59	0.290023	1.22266	0.143388	0.954008	4437.58	6945.14	3361.12	3773.04	2971.51	3785.27	4577.73	3809.29
NEK5	Nek5	ENSMUSG00000037738	17.519	-0.496562	-1.41085	0.143406	0.954008	6.09786	10.3539	18.5379	22.7651	22.4337	19.3001	20.277	20.3868
EPHA10	Epha10	ENSMUSG00000028876	2457	0.240061	1.18104	0.143431	0.954008	2808.55	3658.55	2117.6	2059.35	2381.71	2317.15	2178.41	2134.65
ATP11A	Atp11a	ENSMUSG00000031441	3867.99	-0.180671	-1.13341	0.143435	0.954008	3698.67	2902.3	4004.58	3898.62	3588.84	4487.07	4041.5	4322.33
RGP1	Rgp1	ENSMUSG00000028468	1601.61	0.180189	1.13303	0.143567	0.954008	1945.56	1585.4	1726.71	1548.84	1777.22	1486.02	1286.31	1456.82
SLX4	Slx4	ENSMUSG00000039738	1048.31	-0.149815	-1.10943	0.143766	0.954008	1094.04	881.667	1069.37	931.694	1070.57	1134.54	1136.42	1068.17
PPFIA1	Ppfia1	ENSMUSG00000037519	1921.15	-0.256385	-1.19448	0.143798	0.954008	1991.68	1493.8	2071.49	1446.42	1433.54	2547.89	2062.24	2322.16
NID2	Nid2	ENSMUSG00000021806	165.279	-0.293787	-1.22585	0.143825	0.954008	105.727	164.773	133.585	189.109	140.46	204.725	150.104	233.75
CCDC38	Ccdc38	ENSMUSG00000036168	27.3461	-0.416307	-1.33451	0.143845	0.954008	28.7022	20.0192	22.0241	22.9821	42.2055	22.9312	19.9033	40.0014
NAA38	Naa38	ENSMUSG00000059278	847.254	0.256084	1.19423	0.143856	0.954008	912.522	1302.92	665.106	808.995	679.942	800.948	858.067	749.528
CORO6	Coro6	ENSMUSG00000020836	1588.89	-0.263779	-1.20062	0.143918	0.954008	1075.76	1097.88	1753.5	1847.7	1909.29	1410.61	1718.97	1897.4
TMEM86A	Tmem86a	ENSMUSG00000010307	565.29	0.349673	1.27427	0.143919	0.954008	713.094	1023.84	420.003	377.586	458.686	524.236	546.32	458.548
TCF7	Tcf7	ENSMUSG00000000782	101.243	0.2426	1.18312	0.143923	0.954008	131.203	86.3497	112.613	109.085	104.956	95.7212	79.6737	90.3445
UQCRQ	Uqcrq	ENSMUSG00000044894	4393.14	0.304111	1.23466	0.144045	0.954008	5603.3	7182.54	3123.01	3509.78	3636.43	4355.68	3952.01	3782.37
KRT12	Krt12	ENSMUSG00000020912	146.825	0.313255	1.24251	0.144132	0.954008	201.787	208.719	133.662	107.388	170.722	131.347	110.074	110.896
ROPN1L	Ropn1l	ENSMUSG00000022236	14.9112	0.506423	1.42052	0.144148	0.954008	23.9408	17.0143	15.0827	14.3711	6.63988	17.9306	14.4228	9.88756
IL18BP	Il18bp	ENSMUSG00000070427	207.846	-0.212156	-1.15842	0.144187	0.954008	155.981	172.494	210.821	229.299	222.335	240.012	198.51	233.32
TREX1	Trex1	ENSMUSG00000049734	214.767	0.305984	1.23626	0.144193	0.954008	307.982	303.151	162.748	177.233	182.062	216.183	218.486	150.289
TPM4	Tpm4	ENSMUSG00000031799	749.291	-0.226708	-1.17016	0.144249	0.954008	572.383	559.452	866.845	761.842	707.195	802.072	773.029	951.513
NREP	Nrep	ENSMUSG00000042834	4200.34	-0.347517	-1.27237	0.144388	0.954008	3620.87	2879.5	4252.5	4034.45	2080.69	5952.92	5504.67	5277.14
CA5B	Car5b	ENSMUSG00000031373	109.632	-0.233408	-1.17561	0.144445	0.954008	111.278	82.1255	105.158	105.195	101.846	131.442	133.648	106.365
IFT20	Ift20	ENSMUSG00000001105	1067.32	0.171517	1.12624	0.144534	0.954008	953.911	1196.74	1246.78	1123.84	1125.3	961.189	896.101	1034.73
LRP2	Lrp2	ENSMUSG00000027070	36.1688	-0.344632	-1.26983	0.144541	0.954008	18.9847	30.3922	39.7313	37.4276	44.6523	43.5742	39.8922	34.6956
ABCB6	Abcb6	ENSMUSG00000026198	930.93	0.23526	1.17712	0.144619	0.954008	1115.42	1281.79	789.048	840.708	839.705	1025.31	757.699	797.766
HCLS1	Hcls1	ENSMUSG00000022831	102.797	0.235053	1.17695	0.144625	0.954008	132.141	110.56	99.0374	103.845	106.368	100.76	93.987	75.6823
METTL6	Mettl6	ENSMUSG00000021891	405.687	-0.250532	-1.18965	0.144697	0.954008	269.543	323.493	473.002	414.719	452.092	357.111	446.315	509.222
SLC6A19	Slc6a19	ENSMUSG00000021565	15.2488	0.479969	1.39471	0.144705	0.954008	24.5187	15.3191	13.2749	18.1411	11.751	18.2113	10.81	9.96389
MIER2	Mier2	ENSMUSG00000042570	1587.46	0.294653	1.22659	0.144893	0.954008	1914.39	2626.99	1197.66	1257.44	1404.91	1515.96	1466.03	1316.32
CCDC160	Ccdc160	ENSMUSG00000073207	44.6984	0.307552	1.23761	0.144933	0.954008	40.9522	62.2286	43.5259	51.1334	39.9283	32.8819	47.8115	39.1255
RAX	Rax	ENSMUSG00000024518	5.87016	0.779042	1.71599	0.144945	0.954008	3.83425	12.8956	5.12111	7.79261	1.86213	4.77236	6.31123	4.37196
S1PR1	S1pr1	ENSMUSG00000045092	3632.86	-0.185426	-1.13715	0.145013	0.954008	3262.52	2684.13	3561.83	4089.65	3583.66	4081.93	3897.51	3901.67
EPOP	Epop	ENSMUSG00000043439	2168.13	0.360774	1.28411	0.145056	0.954008	3081.78	3647.1	1152.87	1869.93	1874.55	2004.32	2048.08	1666.44
GPR160	Gpr160	ENSMUSG00000037661	19.5125	0.468883	1.38404	0.145061	0.954008	20.6088	34.6096	13.5233	22.9169	13.8333	11.6991	18.4983	20.4109
HMGN5	Hmgn5	ENSMUSG00000031245	262.954	0.429616	1.34687	0.1451	0.954008	126.085	532.674	252.789	295.289	232.774	146.507	258.883	258.631
LNX1	Lnx1	ENSMUSG00000029228	720.534	-0.131255	-1.09525	0.14518	0.954008	737.052	692.367	666.508	656.364	785.915	750.234	740.613	735.222
NUP37	Nup37	ENSMUSG00000035351	86.1504	0.322755	1.25072	0.145213	0.954008	63.6556	142.801	103.376	73.0237	68.5431	74.3065	82.6513	80.8469
CCDC17	Ccdc17	ENSMUSG00000034035	25.5878	0.519854	1.43381	0.145236	0.954008	27.6191	29.747	20.9295	41.8363	32.4931	16.3624	27.8417	7.87324
RTKN	Rtkn	ENSMUSG00000034930	2004.57	0.257486	1.19539	0.145255	0.954008	2449.72	2973.58	1556.17	1752.8	1753.98	2026.05	1885.35	1638.91
AMIGO1	Amigo1	ENSMUSG00000050947	4140.96	0.206979	1.15427	0.14526	0.954008	5349.09	5092.31	3573.55	3736.81	3543.54	4247.98	3913.84	3670.52
CD9	Cd9	ENSMUSG00000030342	868.569	-0.155241	-1.11361	0.145456	0.954008	831.113	713.566	892.55	850.262	887.658	995.956	933.216	844.228
MED23	Med23	ENSMUSG00000019984	1155.52	-0.154556	-1.11308	0.145699	0.954008	1151.37	931.974	1139.59	1151.78	1242.79	1318.54	1136.93	1171.2
CAND2	Cand2	ENSMUSG00000030319	218.157	-0.194598	-1.14441	0.145764	0.954008	207.027	235.087	187.016	185.311	198.793	248.934	252.483	230.607
RCAN2	Rcan2	ENSMUSG00000039601	5247.94	-0.169265	-1.12449	0.146128	0.954008	4506.3	4316.38	5572.85	5365	5369.21	4926.4	5919.86	6007.49
NPHP3	Nphp3	ENSMUSG00000032558	320.047	-0.360471	-1.28385	0.146137	0.954008	189.018	155.837	353.992	422.644	311.049	345.945	337.639	444.255
WFIKKN1	Wfikkn1	ENSMUSG00000071192	15.5185	-0.522027	-1.43597	0.146174	0.954008	11.4186	17.5247	13.7967	8.25782	10.0752	22.4821	25.9634	14.6297
CEP128	Cep128	ENSMUSG00000061533	124.658	0.336937	1.26307	0.146203	0.954008	118.793	143.017	147.255	144.649	169.06	124.289	69.6224	80.5756
SYP	Syp	ENSMUSG00000031144	40767.2	0.276907	1.21159	0.146306	0.954008	53611.1	61022.4	31339	32699.5	33576.5	40645	39316.4	33928.1
TMEM132E	Tmem132e	ENSMUSG00000020701	1149.76	0.315004	1.24401	0.146322	0.954008	1379.09	1969.14	863.581	887.793	895.481	1110	1170.7	922.262
RRP9	Rrp9	ENSMUSG00000041506	813.423	0.25134	1.19031	0.146363	0.954008	1042.19	1144.23	631.965	718.898	811.859	779.138	713.682	665.419
NR1H3	Nr1h3	ENSMUSG00000002108	169.648	-0.251414	-1.19037	0.146431	0.954008	175.362	183.417	141.783	119.722	140.216	217.219	183.633	195.834
SMAD5	Smad5	ENSMUSG00000021540	1556.38	-0.170084	-1.12512	0.14653	0.954008	1521.32	1221.48	1615.11	1501.31	1436.02	1709.23	1801.94	1644.61
F2R	F2r	ENSMUSG00000048376	227.492	-0.258965	-1.19662	0.146593	0.954008	144.906	179.906	269.797	232.399	266.893	207.802	245.181	273.056
FKBP5	Fkbp5	ENSMUSG00000024222	1209.52	0.232192	1.17462	0.146607	0.954008	1631.48	1441.03	1220.81	934.246	1262.73	1000.4	999.768	1185.68
ABCB1	Abcb1a	ENSMUSG00000040584	976.225	-0.292946	-1.22514	0.146805	0.954008	579.687	708.368	1184.01	1035.7	1218.95	825.887	1001.06	1256.14
DGKQ	Dgkq	ENSMUSG00000004815	2686.32	0.193449	1.14349	0.146821	0.954008	2973.14	3424.72	2382.51	2684.67	2272.91	2980.31	2348.9	2423.41
TRIM13	Trim13	ENSMUSG00000035235	168.781	0.324708	1.25241	0.146956	0.954008	105.836	255.004	202.403	186.786	169.237	104.027	161.238	165.714
DUSP10	Dusp10	ENSMUSG00000039384	367.116	-0.328699	-1.25588	0.146977	0.954008	319.589	325.846	318.822	337.57	186.225	480.682	456.173	512.021
STAR	Star	ENSMUSG00000031574	234.055	-0.204591	-1.15236	0.147159	0.954008	215.534	165.461	254.805	233.6	261.301	240.927	242.988	257.825
RSL1D1	Rsl1d1	ENSMUSG00000005846	841.343	0.328882	1.25604	0.147169	0.954008	491.708	1357.25	970.787	926.446	885.232	574.816	700.678	823.823
AFDN	Afdn	ENSMUSG00000068036	3492.53	-0.197146	-1.14643	0.147189	0.954008	2685.32	2698.33	3799.69	3831.74	3846.21	3555.4	3620.76	3902.82
FAM43B	Fam43b	ENSMUSG00000078235	1036.72	0.215113	1.16079	0.147359	0.954008	1307.47	1325.5	890.972	932.447	900.185	1089.13	968.878	879.183
DCDC2B	Dcdc2b	ENSMUSG00000078552	42.6797	-0.303151	-1.23384	0.14745	0.954008	43.1857	30.6165	36.2461	42.9199	41.0484	45.7673	43.9335	57.7203
GRTP1	Grtp1	ENSMUSG00000038515	151.128	-0.256634	-1.19469	0.147794	0.954008	160.344	122.618	125.91	142.633	184.329	172.419	191.034	109.741
CRCP	Crcp	ENSMUSG00000025532	595.027	0.214668	1.16044	0.14789	0.954008	464.626	763.88	686.844	639.967	621.715	529.376	493.761	560.043
FEM1A	Fem1a	ENSMUSG00000043683	2763.41	0.25669	1.19473	0.147932	0.954008	3642.48	3921.58	2294.39	2177.25	2374.78	2643.95	2738.22	2314.64
GAS5	Gas5	ENSMUSG00000053332	2573.11	0.334333	1.26079	0.148149	0.954008	1831.26	4548.97	2528.89	2570.6	2372.96	1523.23	2810.13	2398.87
AMOT	Amot	ENSMUSG00000041688	1090.21	-0.24477	-1.1849	0.148153	0.954008	700.14	844.093	1248.26	1197.57	1128.23	1072.11	1201.42	1329.83
APRT	Aprt	ENSMUSG00000006589	506.91	0.236879	1.17844	0.14825	0.954008	616.75	691.618	457.429	428.654	423.695	536.396	499.766	400.973
RPL18	Rpl18	ENSMUSG00000059070	4662.68	0.347046	1.27195	0.14829	0.954008	5840.61	8461.06	3129.07	3453.02	3593.59	4759.81	4406.26	3658.04
PROK2	Prok2	ENSMUSG00000030069	5.53383	0.851247	1.80406	0.148306	0.954008	7.54281	11.5891	2.53635	7.06833	2.62069	6.25648	5.71264	0.944218
GTF2B	Gtf2b	ENSMUSG00000028271	701.852	0.28544	1.21878	0.148413	0.954008	461.417	1073.28	781.022	767.585	637.184	515.78	675.235	703.312
SPG11	Spg11	ENSMUSG00000033396	836.437	-0.168184	-1.12364	0.148446	0.954008	757.87	655.106	861.834	875.557	953.025	842.724	900.622	844.761
EVX2	Evx2	ENSMUSG00000001815	18.8337	-0.611209	-1.52754	0.148459	0.954008	10.5904	15.2166	16.8856	16.6612	3.84171	25.6282	29.0491	32.7969
GRK5	Grk5	ENSMUSG00000003228	644.388	-0.231378	-1.17396	0.148498	0.954008	633.383	420.643	685.78	631.17	560.738	776.863	670.051	776.477
NOP56	Nop56	ENSMUSG00000027405	2182.71	-0.1701	-1.12514	0.148634	0.954008	1929.58	1837.43	2302.04	2146.16	2584.11	2454.32	1965.57	2242.47
LAMA2	Lama2	ENSMUSG00000019899	559.581	-0.211567	-1.15795	0.148635	0.954008	416.929	458.878	594.94	601.526	492.649	652.404	628.79	630.533
SLC38A10	Slc38a10	ENSMUSG00000061306	3649.1	0.242906	1.18337	0.148713	0.954008	4544.53	5129.57	3153.54	2995.57	2927.06	3828.92	3467.87	3145.73
PIH1D1	Pih1d1	ENSMUSG00000003423	603.166	0.229582	1.1725	0.148802	0.954008	761.185	805.171	492.863	545.968	529.372	560.879	622.594	507.296
C6orf89	BC004004	ENSMUSG00000052712	1581.37	0.288343	1.22124	0.148911	0.954008	1996.12	2395.37	1236.24	1328.93	1110.75	1503.42	1763.68	1316.47
MTUS1	Mtus1	ENSMUSG00000045636	1850.36	-0.232814	-1.17513	0.149107	0.954008	1587.25	1384.5	1992.49	1840.57	1419.94	2385.26	2065.87	2127.02
DPH5	Dph5	ENSMUSG00000033554	144.143	0.236547	1.17817	0.149383	0.954008	121.971	149.239	177.851	173.417	158.271	115.228	115.333	141.837
SLC25A44	Slc25a44	ENSMUSG00000050144	3347.51	0.227375	1.1707	0.149439	0.954008	4463.77	4178.7	3017.62	2784.36	2899.34	3639.07	3022.69	2774.55
SLC19A3	Slc19a3	ENSMUSG00000038496	79.9097	-0.452889	-1.36878	0.149468	0.954008	28.6339	55.4729	86.0641	98.401	129.647	68.788	56.0469	116.224
CHMP1B	Chmp1b	ENSMUSG00000109901	634.479	0.318667	1.24718	0.14947	0.954008	408.661	1071.75	646.887	689.058	662.98	435.203	556.865	604.43
ICA1	Ica1	ENSMUSG00000062995	992.075	0.169632	1.12477	0.149614	0.954008	944.411	1253.29	1017.71	985.068	1012.9	852.248	890.384	980.582
HPS3	Hps3	ENSMUSG00000027615	468.594	-0.248133	-1.18767	0.149769	0.954008	306.111	341.751	515.145	548.398	496.953	484.73	545.927	509.737
ADCY9	Adcy9	ENSMUSG00000005580	2609.7	0.160909	1.11799	0.149785	0.954008	3311.17	2732.91	2514.69	2463.29	2403.27	2565.65	2364.81	2521.84
ABCC9	Abcc9	ENSMUSG00000030249	215.156	-0.208713	-1.15566	0.149786	0.954008	165.304	184.749	236.385	210.195	243.698	203.708	214.138	263.07
SIGLEC1	Siglec1	ENSMUSG00000027322	16.796	0.482574	1.39723	0.149844	0.954008	12.6245	31.8852	17.3945	16.3838	15.0896	14.7466	16.594	9.65007
PRADC1	Pradc1	ENSMUSG00000030008	310.539	0.258337	1.1961	0.149846	0.954008	400.494	442.779	249.689	261.169	312.028	287.726	271.392	259.037
PTGIS	Ptgis	ENSMUSG00000017969	87.0797	0.330155	1.25715	0.149974	0.954008	127.37	126.222	57.0068	78.1077	66.8791	74.0736	80.844	86.1343
CTSO	Ctso	ENSMUSG00000028015	729.466	-0.267718	-1.2039	0.14999	0.954008	456.153	549.217	805.839	835.154	893.204	634.853	759.808	901.497
FAM129C	Fam129c	ENSMUSG00000043243	89.8944	0.26949	1.20538	0.150063	0.954008	94.568	90.1065	113.587	94.0411	101.849	58.8675	93.0409	73.095
BARD1	Bard1	ENSMUSG00000026196	23.2189	-0.403941	-1.32312	0.150158	0.954008	12.1655	29.1045	18.5566	19.6484	32.5607	23.8411	23.7625	26.1123
TMEM141	Tmem141	ENSMUSG00000026939	371.574	0.235502	1.17732	0.150495	0.954008	460.001	468.349	310.605	369.247	280.788	418.235	361.517	303.845
GRPEL2	Grpel2	ENSMUSG00000024580	606.152	-0.190719	-1.14133	0.150512	0.954008	587.825	436.192	640.204	599.841	610.616	723.754	602.112	648.676
SLC38A2	Slc38a2	ENSMUSG00000022462	5347.77	-0.207738	-1.15488	0.150573	0.954008	4380.9	4275.82	6185.27	5010.53	4556.15	5745.29	6257.44	6370.79
PYCR3	Pycrl	ENSMUSG00000022571	791.705	0.311741	1.2412	0.150679	0.954008	995.879	1301.02	557.096	654.363	607.914	849.801	740.835	626.736
SPC24	Spc24	ENSMUSG00000074476	40.3203	-0.360983	-1.2843	0.150756	0.954008	50.047	40.3813	19.3296	32.3549	47.8177	48.6897	46.4884	37.4539
PREP	Prep	ENSMUSG00000019849	1096.89	0.170914	1.12577	0.150786	0.954008	1351.15	1229.51	1108.18	959.943	956.325	1093.19	1043.02	1033.81
RSU1	Rsu1	ENSMUSG00000026727	467.15	0.220162	1.16486	0.150804	0.954008	521.407	628.397	453.164	408.299	433.7	521.923	385.634	384.674
IL7R	Il7r	ENSMUSG00000003882	8.09503	0.665738	1.58638	0.15106	0.954008	5.80289	5.48925	9.92376	19.7765	5.75376	5.65088	5.43761	6.92561
APOC1	Apoc1	ENSMUSG00000040564	34.4288	0.426458	1.34393	0.151189	0.954008	49.1555	57.7509	20.7022	30.9302	24.8436	35.1235	35.1949	21.7297
CLEC1A	Clec1a	ENSMUSG00000033082	23.8395	-0.549768	-1.46385	0.151222	0.954008	5.36811	19.0508	27.7513	24.2015	30.6061	19.8628	18.2984	45.5768
[truncated: 12,623 more rows]

## Sheet: WB Flx HT versus Veh HT
Supplementary dataset 3. RNA-Seq results for whole-brain of WT and Arid1b+/– mice at P120 treated early (P3–P21) with vehicle or fluoxetine.
Gene Information			Deseq2 Results					HT-FLx					HT-Veh
HGNC symbol	Mouse symbol	Ensemble ID	baseMean	log2FC	FC	p-value	adjusted p-value	W10-F-HT1	W10-F-HT2	W10-F-HT3	W10-F-HT4	W10-F-HT5	W10-V-HT1	W10-V-HT2	W10-V-HT3	W10-V-HT4	W10-V-HT5
CYB5R4	Cyb5r4	ENSMUSG00000032872	734.298	-0.546493	-1.46053	1.39488e-06	0.00885096	617.029	520.623	632.931	611.017	602.808	873.44	779.42	832.863	976.075	896.776
TRMT13	Trmt13	ENSMUSG00000033439	114.604	-1.11095	-2.15988	2.69508e-06	0.0114621	65.3598	59.7304	69.8377	81.6884	87.0569	95.786	128.76	162.144	232.776	162.901
CCDC39	Ccdc39	ENSMUSG00000027676	294.047	-1.22331	-2.33482	3.60976e-06	0.0114621	194.922	139.996	151.216	197.41	199.482	238.298	315.459	320.529	674.589	508.572
MTERF3	Mterf3	ENSMUSG00000021519	272.898	-0.908755	-1.87742	3.61278e-06	0.0114621	165.211	201.303	181.926	182.803	218.261	274.88	259.188	334.303	460.523	450.58
ITM2A	Itm2a	ENSMUSG00000031239	736.828	-0.85926	-1.81411	1.02893e-05	0.0237138	462.64	515.39	523.676	569.602	548.492	543.733	890.708	1064.71	1147.29	1102.04
NCKAP5	Nckap5	ENSMUSG00000049690	80.3344	-0.911444	-1.88093	1.17941e-05	0.0237138	56.9905	52.0012	52.657	50.8357	65.1363	99.4784	111.899	73.3111	138.489	102.546
MITD1	Mitd1	ENSMUSG00000026088	91.0781	-0.880343	-1.84081	1.24574e-05	0.0237138	67.4067	67.2266	53.5733	75.7441	58.1412	89.5368	100.243	116.429	128.82	153.66
SPRYD7	Spryd7	ENSMUSG00000021930	923.506	-0.68926	-1.61246	1.44667e-05	0.0250353	629.499	785.153	658.7	702.321	760.778	891.849	932.115	1156.44	1349.76	1368.45
EYA2	Eya2	ENSMUSG00000017897	239.53	0.94074	1.91951	2.82829e-05	0.0448661	306.128	212.496	277.796	312.577	465.826	185.119	175.414	191.339	156.225	112.379
DCAF13	Dcaf13	ENSMUSG00000022300	431.776	-0.786936	-1.72541	3.75966e-05	0.048059	322.622	313.121	266.778	334.726	348.64	377.337	414.768	677.885	651.143	610.738
KLHL13	Klhl13	ENSMUSG00000036782	897.625	-0.816502	-1.76113	3.83635e-05	0.048059	465	716.827	608.013	787.125	676.087	806.873	931.528	1443.91	1316.66	1224.23
TLR3	Tlr3	ENSMUSG00000031639	173.233	-0.807004	-1.74957	4.03942e-05	0.048059	90.1906	151.032	91.1378	170.355	130.568	205.852	213.066	218.159	224.702	237.269
TTC41P	Ttc41	ENSMUSG00000044937	34.1308	-1.20647	-2.30773	5.76907e-05	0.0578282	13.5374	18.1651	19.4435	25.0228	27.7827	39.077	50.2435	29.9316	51.2033	66.9011
CLK1	Clk1	ENSMUSG00000026034	2095.78	-0.988374	-1.98395	5.88768e-05	0.0578282	1300.98	1615.56	1099.39	1563.22	1446.27	1409.1	2048.25	3317.85	3660.52	3496.64
ST7L	St7l	ENSMUSG00000045576	493.239	-0.588355	-1.50353	7.03573e-05	0.0603339	345.812	366.937	345.767	439.245	473.351	516.997	662.222	589.873	526.108	666.081
CNTRL	Cntrl	ENSMUSG00000057110	312.265	-0.927294	-1.90171	7.46881e-05	0.0603339	200.005	221.064	171.267	242.834	242.433	219.804	407.655	351.688	583.783	482.115
MGST1	Mgst1	ENSMUSG00000008540	199.1	-0.854748	-1.80844	7.63533e-05	0.0603339	138.09	132.61	171.215	107.155	159.086	157.969	265.908	323.566	222.876	312.525
SYNPR	Synpr	ENSMUSG00000056296	1682.42	-0.619579	-1.53643	8.22041e-05	0.0603339	1185.31	1342.31	1327.2	1446.49	1333.5	1617.11	1588.88	2128.59	2424.97	2429.79
COL22A1	Col22a1	ENSMUSG00000079022	79.1487	0.853303	1.80663	8.30775e-05	0.0603339	92.929	92.2384	85.2921	124.38	113.244	53.0303	45.4082	52.0006	84.0578	48.9065
TBC1D12	Tbc1d12	ENSMUSG00000048720	316.985	-0.751443	-1.68348	8.67556e-05	0.0603339	199.279	268.986	199.104	257.346	258.124	270.43	357.404	384.315	506.241	468.62
TMEM68	Tmem68	ENSMUSG00000028232	546.671	-0.862507	-1.81819	8.8745e-05	0.0603339	367.42	394.828	392.436	435.656	350.874	429.577	482.362	876.749	855.409	881.398
SKA2	Ska2	ENSMUSG00000020492	219.315	-0.763972	-1.69816	0.000104028	0.063439	138.407	175.39	154.755	161.468	183.465	169.233	327.381	254.048	334.146	294.855
CD53	Cd53	ENSMUSG00000040747	74.8409	-1.29776	-2.45846	0.000107376	0.063439	37.6787	40.7965	45.2051	46.9101	46.2667	45.3264	54.4168	172.604	122.672	136.533
DNAH7	Dnah7b	ENSMUSG00000041144	168.228	-1.07411	-2.10542	0.000111112	0.063439	111.137	83.5968	130.046	152.031	67.7808	206.703	147.712	168.029	329.778	285.469
THNSL1	Thnsl1	ENSMUSG00000048550	323.932	-0.723965	-1.65171	0.000112355	0.063439	182.377	241.451	234.443	280.166	284.752	303.113	363.677	365.14	508.492	475.707
HACE1	Hace1	ENSMUSG00000038822	789.366	-0.654324	-1.57388	0.000127284	0.0661742	553.929	616.607	529.345	690.62	678.914	788.143	827.458	818.759	1175.06	1214.83
ITFG1	Itfg1	ENSMUSG00000031703	3951.82	-0.818936	-1.7641	0.000128664	0.0661742	2295.55	3027.27	2361.86	3449.88	3164.16	3165.42	3939.74	5484.12	6531.46	6098.78
PPP1CB	Ppp1cb	ENSMUSG00000014956	4366.28	-0.902063	-1.86874	0.000129043	0.0661742	2734.1	3327.04	2233.54	3601.6	3325.64	3415.14	3869.48	7171.07	7115.33	6869.85
EIF4E	Eif4e	ENSMUSG00000028156	1759.87	-0.934673	-1.91146	0.000132098	0.0661742	794.176	1219.92	1198.28	1422.36	1410.9	1237.89	1896.01	2802.27	3131.04	2485.88
SERPINB1	Serpinb1a	ENSMUSG00000044734	271.628	-0.900946	-1.86729	0.000144028	0.0703006	145.353	208.589	169.874	193.282	231.599	199.605	270.926	457.313	388.58	451.158
GABRG1	Gabrg1	ENSMUSG00000001260	436.155	-1.0171	-2.02385	0.000164276	0.0709646	268.684	336.75	218	344.319	276.199	316.308	348.602	831.985	737.124	683.576
NDNF	Ndnf	ENSMUSG00000049001	435.937	-1.01485	-2.02069	0.000172985	0.0709646	190.961	288.19	231.465	308.832	422.993	685.946	614.365	271.1	668.248	677.267
BBS7	Bbs7	ENSMUSG00000037325	305.353	-0.748816	-1.68041	0.000177088	0.0709646	194.977	224.742	198.306	295.153	228.411	273.771	336.902	345.3	524.691	431.28
SMG1	Smg1	ENSMUSG00000030655	4222.87	-1.16642	-2.24455	0.000179492	0.0709646	1461.9	3002.49	1826.66	3965.19	2760.77	3403.17	4754.63	3935.34	8657.44	8461.14
FANCM	Fancm	ENSMUSG00000055884	278.825	-1.0352	-2.0494	0.000187466	0.0709646	160.068	202.458	121	216.623	214.554	201.18	281.68	321.44	571.117	498.129
ZNF563	Zfp563	ENSMUSG00000067424	255.608	-0.860679	-1.81589	0.000191287	0.0709646	146.095	194.988	161.796	193.579	212.708	176.219	321.874	321.019	465.875	361.923
CEP57	Cep57	ENSMUSG00000031922	241.6	-0.863535	-1.81949	0.00019243	0.0709646	146.384	198.013	135.471	192.42	186.377	186.758	234.728	330.322	393.521	412.004
IL13RA1	Il13ra1	ENSMUSG00000017057	92.3872	-0.922692	-1.89565	0.000192474	0.0709646	58.9904	63.2046	52.0583	68.7146	77.1602	65.3109	108.628	125.013	174.518	130.273
ANAPC4	Anapc4	ENSMUSG00000029176	909.037	-0.62239	-1.53942	0.000198824	0.0709646	659.659	704.488	680.209	753.656	782.852	833.859	1055.26	921.401	1473.61	1225.38
ZNF597	Zfp597	ENSMUSG00000039789	428.479	-0.787413	-1.72598	0.000201828	0.0709646	215.78	289.193	273.084	406.815	388.362	406.265	481.845	515.381	719.48	588.584
CLK4	Clk4	ENSMUSG00000020385	1037.51	-1.05928	-2.08389	0.000202451	0.0709646	583.301	732.69	513.728	944.88	591.531	652.472	1015	1377.11	2112.48	1851.89
TMEM100	Tmem100	ENSMUSG00000069763	157.516	-0.752034	-1.68417	0.00020264	0.0709646	123.583	91.9347	99.692	149.92	122.985	134.735	175.276	231.163	233.219	212.655
PTPRC	Ptprc	ENSMUSG00000026395	48.5146	-1.1681	-2.24715	0.00022553	0.0751954	32.1351	33.0163	19.7484	39.3535	26.4076	36.4218	50.016	54.8933	104.072	89.0819
TRIM59	Trim59	ENSMUSG00000034317	390.248	-0.623446	-1.54055	0.000236869	0.0764244	353.135	272.856	283.63	309.557	317.313	362.992	425.213	613.698	424.438	539.645
DONSON	Donson	ENSMUSG00000022960	348.015	-0.705161	-1.63033	0.0002452	0.0777937	275.677	291.704	264.64	256.288	235.902	264.127	418.762	472.946	574.944	425.156
SLC15A2	Slc15a2	ENSMUSG00000022899	481.45	-1.08022	-2.11436	0.000253695	0.0783094	266.869	369.096	269.327	304.534	336.613	334.025	441.011	575.717	652.746	1264.56
NOP58	Nop58	ENSMUSG00000026020	775.949	-0.973711	-1.96389	0.000275796	0.0833341	371.985	473.005	469.446	627.962	675.42	546.047	705.169	1478.17	1113.67	1298.62
CCDC171	Ccdc171	ENSMUSG00000052407	58.3569	-0.983906	-1.97781	0.000282753	0.0835711	38.9513	30.8704	29.2129	53.2592	44.9343	56.4688	62.1618	60.4086	113.948	93.354
MALT1	Malt1	ENSMUSG00000032688	180.292	-1.02407	-2.03365	0.000296418	0.0835711	64.0328	174.181	92.5997	160.756	107.071	156.716	200.418	223.333	295.558	328.256
IQCB1	Iqcb1	ENSMUSG00000022837	350.651	-0.737918	-1.66777	0.000297716	0.0835711	208.855	259.755	229.857	276.754	340.497	287.972	374.66	549.04	481.701	497.421
LAIR1	Lair1	ENSMUSG00000055541	134.408	-0.789405	-1.72836	0.000301555	0.0835711	80.2801	121.973	99.1592	100.797	93.3665	121.839	159.391	127.254	229.548	210.475
AGMO	Agmo	ENSMUSG00000050103	92.3181	-1.25752	-2.39085	0.000302919	0.0835711	27.5506	63.8074	25.3965	67.9354	89.7977	90.9931	79.3762	151.868	171.181	155.275
CLVS2	Clvs2	ENSMUSG00000019785	420.753	-0.599715	-1.51542	0.00030359	0.0835711	304.154	310.444	311.09	398.657	349.518	441.72	379.18	607.385	514.839	590.546
FAM45A	Fam45a	ENSMUSG00000024993	461.17	-1.02404	-2.0336	0.00031022	0.0835711	225.898	324.711	232.53	413.207	325.455	328.668	368.302	856.673	802.67	733.585
GOLPH3L	Golph3l	ENSMUSG00000046519	352.122	-0.787043	-1.72553	0.000311702	0.0835711	182.715	257.819	236.166	270.263	345.732	290.463	374.347	477.979	525.078	560.655
DNAJC10	Dnajc10	ENSMUSG00000027006	1283.71	-0.769888	-1.70514	0.000346599	0.0883775	655.216	917.577	842.804	1210.05	1121.67	1126.62	1535.71	1363.57	2147.06	1916.79
ADPRM	Adprm	ENSMUSG00000020910	196.025	-0.66326	-1.58366	0.000347914	0.0883775	126.679	145.165	143.215	181.785	163.003	179.763	200.966	235.288	288.871	295.517
RPL5	Rpl5	ENSMUSG00000058558	363.891	-0.80947	-1.75257	0.000352495	0.0883775	243.058	188.874	255.363	325.304	310.745	319.053	329.845	479.027	588.612	599.025
PCDHGB6	Pcdhgb6	ENSMUSG00000103088	1617.62	0.519305	1.43326	0.000368575	0.0883775	1902.52	1907.71	1967.38	1770.67	1977.79	1537.77	1346.64	1612.29	1061.65	1091.75
UTP18	Utp18	ENSMUSG00000054079	326.759	-0.627244	-1.54461	0.000371416	0.0883775	251.285	273.781	227.787	244.737	287.288	313.946	333.304	348.54	527.254	459.674
ARSK	Arsk	ENSMUSG00000021592	132.447	-1.04177	-2.05875	0.000371704	0.0883775	63.185	106.853	56.3825	116.369	91.7823	90.0575	134.401	187.494	245.945	232.002
LIMS1	Lims1	ENSMUSG00000019920	420.092	-0.946025	-1.92656	0.000372282	0.0883775	200.813	334.77	249.022	360.314	291.873	315.76	468.603	410.886	817.246	751.636
PHF20L1	Phf20l1	ENSMUSG00000072501	1197.64	-0.983844	-1.97773	0.000372606	0.0883775	630.128	930.022	586.237	1102.95	775.093	880.485	1075.46	1487.24	2383.21	2125.62
USP1	Usp1	ENSMUSG00000028560	379.722	-0.981084	-1.97395	0.000373513	0.0883775	198.771	255.351	154.452	348.967	321.01	272.836	419.372	606.876	717.16	502.421
HYLS1	Hyls1	ENSMUSG00000050555	135.907	-0.686856	-1.60977	0.000378828	0.0883775	94.0289	103.92	85.9532	137.419	101.365	134.93	165.112	139.282	212.283	184.775
ZC3H14	Zc3h14	ENSMUSG00000021012	1173.28	-0.779737	-1.71682	0.000384855	0.0883775	795.518	943.506	761.753	984.349	834.638	988.209	1001.15	1464.27	2100.48	1858.91
PRLR	Prlr	ENSMUSG00000005268	151.764	-1.35457	-2.55721	0.000387171	0.0883775	48.3805	81.7044	47.9524	141.618	107.091	112.387	136.177	176.763	451.714	213.85
TRPM7	Trpm7	ENSMUSG00000027365	774.709	-1.08165	-2.11645	0.000389983	0.0883775	375.527	482.341	432.232	741.234	455.379	512.558	874.045	729.904	1846.84	1297.03
FBXO8	Fbxo8	ENSMUSG00000038206	357.95	-0.612437	-1.52884	0.000401772	0.0889318	315.383	249.478	286.599	316.854	250.167	334.017	390.917	376.257	542.13	517.702
ICE2	Ice2	ENSMUSG00000032235	162.668	-0.961391	-1.94719	0.000425394	0.0919963	92.2784	105.551	82.2833	158.414	115.607	116.094	172.379	187.447	318.643	277.98
RIF1	Rif1	ENSMUSG00000036202	645.526	-0.895083	-1.85972	0.000437713	0.0919963	332.584	489.976	314.57	545.314	575.067	460.17	728.506	816.004	1070.16	1122.91
UPF3B	Upf3b	ENSMUSG00000036572	450.677	-0.810363	-1.75365	0.000439657	0.0919963	271.643	325.528	282.399	372.086	386.263	311.967	470.141	773.816	678.392	634.529
SRSF7	Srsf7	ENSMUSG00000024097	1817.19	-0.712654	-1.63882	0.00043978	0.0919963	1302.74	1460.81	1196.5	1372.45	1555.31	1363.73	1809.7	2464.85	2871.5	2774.27
RIOK2	Riok2	ENSMUSG00000116564	351.148	-0.905641	-1.87338	0.000456817	0.0926442	164.099	249.973	217.977	277.874	312.98	247.162	332.697	575.418	565.544	567.754
PLIN5	Plin5	ENSMUSG00000011305	32.6277	0.904265	1.87159	0.000457478	0.0926442	51.7183	39.4205	40.2301	46.1844	35.7299	17.1029	21.856	29.8984	19.0764	25.0605
SCML2	Scml2	ENSMUSG00000000037	17.8006	-2.00554	-4.0154	0.00046516	0.0929396	4.66742	7.69869	7.94631	4.33043	10.666	8.45443	8.84027	19.2216	67.6236	38.5575
SPATS2L	Spats2l	ENSMUSG00000038305	542.215	-0.627174	-1.54454	0.000472248	0.0929396	456.909	554.598	395.016	329.607	397.377	577.063	512.57	655.221	759.826	783.967
RARB	Rarb	ENSMUSG00000017491	233.646	-0.781684	-1.71914	0.000488201	0.0929396	143.169	203.761	147.052	199.031	167.875	229.52	262.933	197.049	394.504	391.57
CTSS	Ctss	ENSMUSG00000038642	851.133	-0.670705	-1.59185	0.000494128	0.0929396	618.845	604.488	581.353	833.925	647.507	665.129	1035.55	1000.87	1366.73	1156.93
RHEB	Rheb	ENSMUSG00000028945	2221.77	-0.535201	-1.44914	0.000494829	0.0929396	2032.51	1616.01	1865.59	1610.45	1946.79	2312.4	1970.62	2909.94	3064.63	2888.73
C14orf39	4930447C04Rik	ENSMUSG00000021098	90.2413	-1.04281	-2.06023	0.000497041	0.0929396	62.772	47.3764	57.62	60.4781	67.4597	70.1708	77.9808	88.5984	182.588	187.369
AZI2	Azi2	ENSMUSG00000039285	1091.95	-0.622252	-1.53928	0.000497995	0.0929396	757.953	897.34	740.603	911.438	994.784	1009.2	1096.12	1197.18	1661.4	1653.44
PTP4A1	Ptp4a1	ENSMUSG00000026064	45.8878	-1.08592	-2.12272	0.000506724	0.0936504	26.6858	31.1425	23.448	32.0795	34.7157	49.4191	47.6097	43.0653	116.111	54.6013
PSME4	Psme4	ENSMUSG00000040850	878.71	-1.04469	-2.06293	0.000514025	0.0938191	402.307	642.019	389.338	793.179	643.188	570.798	1206.66	785.962	1749.76	1603.89
ZDHHC20	Zdhhc20	ENSMUSG00000021969	838.623	-0.988133	-1.98362	0.000517493	0.0938191	368.03	691.182	408.757	738.783	605.766	611.347	1016.81	814.186	1750.41	1380.96
ROCK1	Rock1	ENSMUSG00000024290	543.095	-0.937181	-1.91478	0.000534707	0.0951459	358.118	375.472	229.228	456.91	445.077	346.936	597.471	702.722	945.148	973.867
PROS1	Pros1	ENSMUSG00000022912	219.913	-0.615643	-1.53224	0.000534808	0.0951459	146.595	168.602	182.556	178.255	193.669	186.442	261.787	247.455	337.388	296.386
FASTKD2	Fastkd2	ENSMUSG00000025962	313.317	-0.963794	-1.95043	0.000546473	0.0953179	192.722	196.461	146.397	297.179	229.936	186.357	335.442	476.966	525.977	545.73
CCDC82	Ccdc82	ENSMUSG00000079084	520.355	-0.764587	-1.69888	0.000561394	0.0953179	314.284	380.502	314.573	456.833	463.192	439.734	572.011	527.455	841.807	893.158
SNX5	Snx5	ENSMUSG00000027423	1404.8	-0.55739	-1.4716	0.000566924	0.0953179	991.471	1146.77	1053.35	1311.19	1183.02	1243.11	1432.54	1724.28	1985.3	1976.95
ALDOB	Aldob	ENSMUSG00000028307	28.5807	-1.16978	-2.24978	0.000567141	0.0953179	9.78022	21.2889	10.669	19.5998	27.1857	27.5551	39.3712	29.2392	52.8661	48.2521
TMEM184A	Tmem184a	ENSMUSG00000036687	27.6093	1.08034	2.11453	0.000578702	0.0953179	46.5487	51.2997	22.2628	38.6047	29.8557	15.1344	14.9311	25.4852	16.0369	15.9331
NECTIN3	Nectin3	ENSMUSG00000022656	433.468	-0.618188	-1.53495	0.000579537	0.0953179	287.432	407.917	281.175	363.221	371.98	400.257	449.76	523.694	575.371	673.875
ZKSCAN7	Zkscan7	ENSMUSG00000111063	46.3103	-1.03807	-2.05348	0.000593527	0.0953179	19.0569	39.3219	35.3361	37.4248	21.5607	57.7242	48.2213	39.1354	88.0558	77.2658
SERPINB9	Serpinb9	ENSMUSG00000045827	159.676	-0.746471	-1.67768	0.000596443	0.0953179	99.3295	108.162	109.842	132.347	147.743	115.738	188.096	214.376	232.655	248.474
ANKUB1	Ankub1	ENSMUSG00000074591	64.1741	-0.784177	-1.72211	0.000603981	0.0953179	41.8368	65.5878	39.6784	48.7136	41.7515	57.3213	69.3785	86.3372	98.8911	92.2451
GOLGB1	Golgb1	ENSMUSG00000034243	2648.95	-0.587066	-1.50219	0.000608311	0.0953179	1756.53	2147.62	1745.38	2447.56	2491.53	2509.21	3037.35	2770.68	3841.2	3742.42
TMEM251	Tmem251	ENSMUSG00000046675	179.796	-0.538583	-1.45255	0.000615516	0.0953179	165.354	137.598	136.72	137.048	156.729	182.744	175.267	226.708	249.13	230.665
RSBN1L	Rsbn1l	ENSMUSG00000039968	559.947	-0.781542	-1.71897	0.000618877	0.0953179	296.394	426.269	341.235	490.821	506.267	457.244	640.425	599.678	979.133	862.001
ZNF280D	Zfp280d	ENSMUSG00000038535	628.038	-0.820869	-1.76647	0.000629787	0.0953179	331.588	467.767	341.764	607.697	522.79	479.856	655.784	846.081	1055.5	971.55
SS18	Ss18	ENSMUSG00000037013	719.698	-0.86252	-1.81821	0.000633685	0.0953179	419.702	538.396	430.426	655.593	510.974	575.98	770.232	666.638	1469.58	1159.46
P2RY12	P2ry12	ENSMUSG00000036353	491.302	-0.813117	-1.757	0.000636213	0.0953179	352.716	322.396	352.447	410.862	344.317	362.976	407.93	883.594	766.946	708.837
HOOK1	Hook1	ENSMUSG00000028572	1082.67	-1.15047	-2.21986	0.000648854	0.0953179	487.682	754.342	386.358	1030.46	705.512	716.031	1021.36	1088.83	2446.86	2189.32
GNAI3	Gnai3	ENSMUSG00000000001	608.21	-0.747203	-1.67854	0.000649033	0.0953179	340.554	501.935	371.283	552.714	506.1	486.887	657.497	712.468	994.225	958.441
ZNF639	Zfp639	ENSMUSG00000027667	640.668	-0.398465	-1.31811	0.000649754	0.0953179	503.35	520.327	535	586.314	620.196	638.927	712.741	729.717	762.507	797.604
ANKRA2	Ankra2	ENSMUSG00000021661	604.054	-0.515885	-1.42987	0.000650513	0.0953179	530.348	461.963	521.147	483.695	489.777	561.063	574.933	776.159	803.488	837.963
NAMPT	Nampt	ENSMUSG00000020572	797.068	-0.939497	-1.91786	0.000653461	0.0953179	369.084	621.99	414.788	659.942	667.489	495.804	815.294	1412.05	1313.84	1200.39
TPMT	Tpmt	ENSMUSG00000021376	151.26	-0.744042	-1.67486	0.000654823	0.0953179	71.6358	104.777	125.41	141.367	124.201	136.019	169.913	189.517	203.997	245.762
ANPEP	Anpep	ENSMUSG00000039062	185.289	0.894713	1.85924	0.000655448	0.0953179	405.614	233.571	224.989	152.522	189.424	168.847	132.221	144.958	88.9495	111.799
A4GALT	A4galt	ENSMUSG00000047878	92.926	0.694713	1.61856	0.000655949	0.0953179	131.352	89.6086	152.764	105.984	94.3748	66.041	76.7239	78.7528	59.2221	74.4371
HDAC4	Hdac4	ENSMUSG00000026313	2742.49	0.39875	1.31837	0.000666056	0.0953312	3017.3	3495.57	3098.23	2752.01	3230.92	2585.69	2627.39	2361.65	2155.04	2101.13
GPM6A	Gpm6a	ENSMUSG00000031517	14653.2	-0.744097	-1.67493	0.000671337	0.0953699	8647.23	11264.4	9464.28	13883.1	11522.6	12568	13880.6	16510.8	25443.8	23346.8
PEX2	Pex2	ENSMUSG00000040374	385.29	-0.580167	-1.49502	0.00070069	0.098076	301.951	328.147	263.59	329.834	322.733	315.274	410.36	535.858	520.008	525.15
CEP70	Cep70	ENSMUSG00000056267	256.907	-0.887373	-1.8498	0.000728537	0.100606	157.961	199.266	149.751	215.696	180.182	176.274	232.645	323.427	502.139	431.725
IQCG	Iqcg	ENSMUSG00000035578	176.685	-0.588737	-1.50393	0.000730984	0.100606	153.091	128.021	121.631	179.159	125.478	173.827	190.476	204.159	252.418	238.591
PLEK	Plek	ENSMUSG00000020120	197.042	-0.895355	-1.86007	0.000744497	0.101013	121.384	167.276	101.83	172.018	128.313	144.064	215.369	205.684	392.908	321.571
ZGRF1	Zgrf1	ENSMUSG00000051278	102.916	-0.967182	-1.95502	0.000748204	0.101013	53.8741	89.1697	51.2478	78.4116	77.2704	74.7995	120.981	97.0191	180.101	206.282
ZMYM2	Zmym2	ENSMUSG00000021945	1235.78	-0.989744	-1.98583	0.000764651	0.101916	636.433	1043.44	578.207	962.551	919.084	763.574	1118.06	1597.53	2401.35	2337.51
CHM	Chm	ENSMUSG00000025531	615.011	-1.14653	-2.2138	0.000765603	0.101916	223.277	369.995	236.289	526.879	558.225	340.612	591.526	1011.85	1248.02	1043.44
HLTF	Hltf	ENSMUSG00000002428	370.619	-0.949222	-1.93083	0.000772982	0.102184	209.599	277.659	148.991	325.723	303.765	241.773	375.586	536.609	628.937	657.55
FAP	Fap	ENSMUSG00000000392	28.1745	-1.20217	-2.30085	0.000803877	0.103233	16.3203	8.77708	21.6781	16.1635	21.8669	17.2118	29.6767	51.8309	42.6405	55.5793
SMCO3	Smco3	ENSMUSG00000043298	135.61	-1.17964	-2.2652	0.00080911	0.103233	51.5954	71.114	72.9547	122.924	97.4859	74.8946	130.542	357.548	170.886	206.155
EML5	Eml5	ENSMUSG00000051166	1701.17	-1.0665	-2.09434	0.000811943	0.103233	799.855	1394.02	769.862	1479.65	1055.81	1075.76	1670.7	1655.88	3490.61	3619.53
SWT1	Swt1	ENSMUSG00000052748	217.914	-0.807317	-1.74995	0.000817226	0.103233	125.856	113.505	157.257	162.056	233.123	172.421	240.442	319.455	292.94	362.084
ATP8B1	Atp8b1	ENSMUSG00000039529	66.2952	-0.835448	-1.78441	0.000820162	0.103233	47.3453	48.4851	51.2447	51.9155	40.0034	64.6856	81.9244	52.5502	115.438	109.359
HOXB5	Hoxb5	ENSMUSG00000038700	232.645	0.791308	1.73064	0.000827921	0.103233	276.204	298.129	237.512	318.172	342.92	245.213	227.325	153.675	114.378	112.923
SLC35A3	Slc35a3	ENSMUSG00000027957	364.679	-0.964717	-1.95168	0.000840981	0.103858	177.868	306.262	183.709	307.124	261.924	273.524	393.415	324.867	654.466	763.634
RBM7	Rbm7	ENSMUSG00000042396	374.565	-0.910495	-1.87969	0.000851102	0.103858	184.724	257.472	197.211	345.802	316.793	252.425	359.071	666.881	624.076	541.197
PUM3	Pum3	ENSMUSG00000041360	576.111	-0.763638	-1.69777	0.000856221	0.103858	351.566	455.188	355.186	506.497	468.269	364.467	708.856	801.863	900.019	849.2
SEC62	Sec62	ENSMUSG00000027706	2594.87	-0.866607	-1.82337	0.000872738	0.103939	1279.45	1792.55	1413.84	2653.83	2052.41	1947.37	2386.95	3873.75	4361.42	4187.12
SP3	Sp3	ENSMUSG00000027109	658.427	-0.896747	-1.86186	0.000882596	0.103939	379.851	461.825	312.898	645.107	502.716	466.936	599.845	949.606	1222.61	1042.87
RMDN2	Rmdn2	ENSMUSG00000036368	90.8974	-0.74647	-1.67768	0.000887722	0.103939	54.8474	87.9518	73.575	70.8247	55.0685	81.5158	97.7389	117.101	110.466	159.885
MBTD1	Mbtd1	ENSMUSG00000059474	363.374	-1.05878	-2.08317	0.000893902	0.103939	161.775	264.202	154.263	349.166	250.907	249.514	342.832	381.244	739.807	740.029
CCT4	Cct4	ENSMUSG00000007739	1933.05	-0.593965	-1.50939	0.000894115	0.103939	1241.51	1554.38	1502.72	1742.54	1663.57	1657.14	1869.8	2879.57	2586.88	2632.35
CCDC112	Ccdc112	ENSMUSG00000071855	143.058	-0.729578	-1.65815	0.000933402	0.103939	103.845	94.0459	103.715	124.194	113.428	108.403	138.152	194.18	218.706	231.911
ASAH1	Asah1	ENSMUSG00000031591	923.707	-0.629684	-1.54723	0.000950994	0.103939	603.056	729.059	679.299	782.527	833.608	712.269	957.795	1288.4	1321.76	1329.3
FCGR2B	Fcgr2b	ENSMUSG00000026656	53.2146	-0.948509	-1.92988	0.000952598	0.103939	46.8324	35.8244	31.387	42.0101	26.7139	33.1587	67.285	69.042	96.5861	83.3066
USP16	Usp16	ENSMUSG00000025616	542.735	-0.752763	-1.68502	0.000972132	0.103939	494.374	319.404	253.323	449.65	507.756	467.103	587.842	715.112	845.361	787.429
TFRC	Tfrc	ENSMUSG00000022797	1486.51	-0.731014	-1.65981	0.000987685	0.103939	996.567	1136.95	941.29	1320.78	1194.85	1128.57	1444.53	1722.09	2478.08	2501.35
RBBP8	Rbbp8	ENSMUSG00000041238	58.7533	-0.923642	-1.8969	0.000995281	0.103939	38.3557	34.053	38.0322	58.9917	35.3917	44.9729	54.2996	81.6814	96.8608	104.894
SMCHD1	Smchd1	ENSMUSG00000024054	611.463	-0.836905	-1.78621	0.00100281	0.103939	331.888	328.075	377.138	665.693	493.224	503.291	567.7	902.146	1045	900.473
ZNF784	Zfp784	ENSMUSG00000043290	145.98	0.512654	1.42667	0.00104503	0.103939	165.435	173.18	181.616	148.793	188.32	124.835	144.085	112.567	122.006	98.9622
SLC16A4	Slc16a4	ENSMUSG00000027896	50.2139	-0.801005	-1.74231	0.00104736	0.103939	38.7489	27.2806	39.7565	41.4148	36.6009	36.8328	62.1517	66.9747	79.1059	73.2719
ZDHHC13	Zdhhc13	ENSMUSG00000030471	266.492	-0.860408	-1.81555	0.00105799	0.103939	195.859	195.799	134.188	217.352	204.766	187.441	258.861	296.599	463.665	510.388
TOP2A	Top2a	ENSMUSG00000020914	28.3108	-1.23928	-2.3608	0.00106054	0.103939	14.504	22.109	22.0412	13.1916	13.0808	13.686	53.7044	29.1361	40.7907	60.8643
PRPH	Prph	ENSMUSG00000023484	299.919	0.61722	1.53392	0.00107733	0.103939	401.518	348.723	297.958	314.015	451.96	303.514	270.706	233.827	176.115	200.857
RSBN1	Rsbn1	ENSMUSG00000044098	522.632	-0.959527	-1.94467	0.00107788	0.103939	236.396	432.783	244.036	479.533	383.58	410.465	436.619	619.899	1049.47	933.545
ZCCHC7	Zcchc7	ENSMUSG00000035649	922.858	-0.951477	-1.93385	0.00107872	0.103939	485.748	704.117	438.365	876.076	643.073	606.984	931.578	993.472	1827.6	1721.56
EPHA2	Epha2	ENSMUSG00000006445	85.3187	0.708409	1.634	0.00107926	0.103939	125.859	104.446	95.011	109.901	93.4496	79.1441	75.5678	74.4565	39.2554	56.0958
NMD3	Nmd3	ENSMUSG00000027787	399.457	-0.699794	-1.62427	0.00108487	0.103939	304.634	221.967	278.252	330.798	386.891	325.999	423.615	679.849	491.667	550.9
ZNF330	Zfp330	ENSMUSG00000031711	512.479	-0.718431	-1.64539	0.00108608	0.103939	351.561	367.047	314.805	488.624	416.845	379.234	516.407	674.956	812.743	802.563
LARP7	Larp7	ENSMUSG00000027968	249.608	-0.735092	-1.6645	0.00108862	0.103939	160.344	182.034	160.271	228.728	206.698	201.907	223.64	430.936	369.049	332.474
YTHDF2	Ythdf2	ENSMUSG00000040025	645.8	-0.480319	-1.39505	0.00110774	0.103939	452.477	525.672	559.838	548.905	609.251	748.161	668.41	621.342	927.104	796.844
KIF15	Kif15	ENSMUSG00000036768	14.7008	-1.48507	-2.7993	0.00113308	0.103939	11.873	3.44621	6.34119	12.6926	6.4334	21.9915	12.3726	13.7903	33.3719	24.6952
GADD45G	Gadd45g	ENSMUSG00000021453	690.836	0.525513	1.43945	0.00113872	0.103939	927.919	887.886	790.989	688.396	779.354	690.936	546.533	666.246	439.744	490.354
RBM39	Rbm39	ENSMUSG00000027620	3202.15	-0.899361	-1.86524	0.0011504	0.103939	2022.79	2298.51	1574.93	2826.86	2454.2	1981.13	2828.05	4613.22	6111.55	5310.23
NASP	Nasp	ENSMUSG00000028693	352.807	-0.800938	-1.74223	0.00115369	0.103939	191.557	260.013	222.437	284.135	329.101	258.999	372.987	395.502	654.238	559.103
DUSP15	Dusp15	ENSMUSG00000042662	977.51	0.329801	1.25684	0.00115427	0.103939	1169.89	1048.66	1106.78	1045.88	1071.6	868.644	910.521	944.554	775.179	833.406
VMA21	Vma21	ENSMUSG00000073131	963.982	-0.504265	-1.4184	0.00116099	0.103939	726.516	804.952	723.818	837.002	895.373	928.991	878.745	1308.88	1309.85	1225.7
PDGFD	Pdgfd	ENSMUSG00000032006	113.97	-0.965094	-1.95219	0.0011629	0.103939	56.4657	88.7535	47.078	96.0932	98.7779	78.2418	106.917	202.616	172.716	192.043
ZNF667	Zfp667	ENSMUSG00000054893	280.206	-0.697888	-1.62213	0.00116445	0.103939	163.312	237.693	185.262	267.141	217.022	265.847	304.687	260.974	455.465	444.657
ZC3H7A	Zc3h7a	ENSMUSG00000037965	665.569	-0.689599	-1.61283	0.00117162	0.103939	457.076	597.178	486.633	534.614	473.591	496.177	796.718	675.277	1155.63	982.795
WTAP	Wtap	ENSMUSG00000060475	1133.49	-0.480864	-1.39558	0.00117182	0.103939	876.611	864.872	984.653	886.39	1119.71	1087.26	1100.3	1544.4	1466.14	1404.56
ZFYVE16	Zfyve16	ENSMUSG00000021706	354.085	-0.967758	-1.9558	0.00117239	0.103939	164.073	288.56	177.622	331.655	237.849	207.047	401.169	412.203	659.993	660.682
C2orf69	1700066M21Rik	ENSMUSG00000038323	418.807	-0.892536	-1.85644	0.00118242	0.103939	228.516	302.525	221.462	427.387	288.431	302.123	345.608	724.816	713.873	633.326
ABCE1	Abce1	ENSMUSG00000058355	1259.42	-0.96326	-1.94971	0.00119439	0.103939	641.857	918.578	569.78	1108.95	1031.74	799.264	1017.68	2105.08	2287.6	2113.67
CALCR	Calcr	ENSMUSG00000023964	42.1296	-0.790071	-1.72916	0.0012021	0.103939	26.6954	26.5214	36.4048	37.9508	27.2792	38.9185	56.7927	44.5908	60.7281	65.4142
SH3BGRL	Sh3bgrl	ENSMUSG00000031246	801.22	-0.7484	-1.67993	0.00120419	0.103939	478.601	638.816	468.983	799.055	606.307	662.443	710.05	1072.22	1335.51	1240.21
RPS27	Rps27	ENSMUSG00000090733	197.512	2.08283	4.23638	0.00122415	0.103939	689.949	556.937	143.709	51.8534	155.797	108.673	74.2914	78.9472	50.3013	64.6663
XPO1	Xpo1	ENSMUSG00000020290	1442.73	-0.958028	-1.94265	0.0012244	0.103939	661.722	1165.12	775.157	1295.44	1006.93	970.033	1138.48	1950.35	2837.51	2626.59
ZIK1	Zik1	ENSMUSG00000030393	243.028	-0.744938	-1.6759	0.00123355	0.103939	135.645	200.855	150.205	230.507	192.791	211.605	248.094	263.385	446.586	350.614
HEY2	Hey2	ENSMUSG00000019789	95.3206	-0.641913	-1.5604	0.00124082	0.103939	53.3181	74.378	65.9292	90.3688	88.959	114.802	112.267	92.5002	123.959	136.724
HAVCR2	Havcr2	ENSMUSG00000020399	39.1119	-0.772081	-1.70773	0.00124131	0.103939	28.5667	22.4825	27.3543	31.6695	34.4287	41.5963	52.3342	48.1939	62.3786	42.1144
CENPE	Cenpe	ENSMUSG00000045328	17.5013	-1.3504	-2.54982	0.00124342	0.103939	9.89456	8.35971	5.26988	20.7079	6.23663	13.1715	19.4953	33.6842	28.713	29.4803
CHUK	Chuk	ENSMUSG00000025199	734.679	-0.765933	-1.70047	0.00125683	0.103939	455.316	617.311	536.535	627.735	485.512	534.733	823.084	718.973	1361.08	1186.51
CHORDC1	Chordc1	ENSMUSG00000001774	1162.63	-0.868	-1.82513	0.00125764	0.103939	601.684	1004.98	681.109	957.926	871.056	680.814	1155.15	1844.03	1976.16	1853.39
SLU7	Slu7	ENSMUSG00000020409	1118.9	-0.698866	-1.62323	0.00125868	0.103939	646.425	629.03	691.524	1276.89	1025.53	1096.97	1251.02	1484.2	1554.89	1532.5
NUDCD1	Nudcd1	ENSMUSG00000038736	293.533	-1.02256	-2.03152	0.00126386	0.103939	180.256	173.957	141.76	251.96	220.491	155.136	240.757	617.959	499.652	453.399
TBCE	Tbce	ENSMUSG00000039233	627.236	-0.770864	-1.70629	0.0012704	0.103939	435.295	435.807	427.558	447.546	571.662	467.789	645.105	618.569	1105.08	1117.95
PTBP3	Ptbp3	ENSMUSG00000028382	336.299	-0.93736	-1.91502	0.00127348	0.103939	150.515	259.271	141.055	363.032	241.807	278.186	331.005	397.935	624.432	575.755
N4BP2L2	N4bp2l2	ENSMUSG00000029655	655.047	-0.676136	-1.59785	0.00127797	0.103939	426.915	454.549	453.156	600.099	588.246	485.42	672.735	920.341	1013.72	935.29
ZRANB2	Zranb2	ENSMUSG00000028180	2430.3	-0.869177	-1.82662	0.00128014	0.103939	1209.24	1666.36	1368.73	1990.48	2364.09	1633.06	2548.14	2841.53	4590.68	4090.72
KIF20B	Kif20b	ENSMUSG00000024795	17.1016	-2.13516	-4.39287	0.00128227	0.103939	15.889	2.28481	1.61656	4.69097	12.0559	4.04439	30.6746	33.322	17.3674	49.0708
MSMO1	Msmo1	ENSMUSG00000031604	1223.88	-0.495033	-1.40935	0.00128536	0.103939	912.221	1001.1	996.916	991.545	1178.71	1077.73	1278.16	1776.74	1485.35	1540.33
ZMYM1	Zmym1	ENSMUSG00000043872	351.995	-0.822355	-1.76829	0.00129268	0.103939	220.124	247.517	258.413	313.823	232.323	256.78	403.499	320.209	539.218	728.045
STRAP	Strap	ENSMUSG00000030224	2089.9	-0.525177	-1.43911	0.00130406	0.103939	1468.37	1737.46	1641.74	1865.53	1856.77	1975.09	2128.05	2143.33	3115.39	2967.24
PTPN22	Ptpn22	ENSMUSG00000027843	99.5221	-0.902249	-1.86898	0.00130848	0.103939	68.822	69.3389	50.2067	79.2089	80.0597	64.3264	113.976	105.703	191.836	171.743
SGK3	Sgk3	ENSMUSG00000025915	277.452	-0.783654	-1.72149	0.00131188	0.103939	185.134	186.006	145.782	250.706	253.199	211.843	256.054	395.992	465.366	424.442
FHDC1	Fhdc1	ENSMUSG00000041842	460.684	0.455213	1.37098	0.00131366	0.103939	614.758	566.407	461.496	497.747	521.824	478.335	398.638	374.714	347.617	345.301
SRSF10	Srsf10	ENSMUSG00000028676	1131.14	-0.855225	-1.80904	0.00131373	0.103939	647.611	859.472	611.702	1103.04	806.682	793.007	1037.81	1377.06	2009.42	2065.63
GPATCH11	Gpatch11	ENSMUSG00000050668	665.904	-0.61456	-1.53109	0.00132188	0.103939	398.397	392.102	723.092	499.189	619.704	700.812	711.067	890.533	881.281	842.866
TRA2B	Tra2b	ENSMUSG00000022858	1452.74	-0.498237	-1.41249	0.0013307	0.103939	1060.64	1224.02	1065.63	1301.68	1371.84	1284.75	1561.12	1675.55	1972.9	2009.32
WDR44	Wdr44	ENSMUSG00000036769	289.338	-0.568708	-1.48319	0.00133268	0.103939	173.829	239.556	221.555	261.963	269.51	291.094	293.441	316.379	400.707	425.343
FGD3	Fgd3	ENSMUSG00000037946	713.168	0.451462	1.36743	0.001334	0.103939	821.504	876.702	829.849	690.354	898.221	719.315	594.373	665.841	519.447	516.07
ABHD18	Abhd18	ENSMUSG00000037818	297.759	-1.01204	-2.01675	0.00134537	0.103939	106.663	288.293	162.839	266.045	165.64	318.392	384.892	190.559	602.537	491.726
PIK3C2A	Pik3c2a	ENSMUSG00000030660	403.598	-0.838814	-1.78858	0.00134935	0.103939	225.196	317.197	212.05	389.955	303.079	360.448	441.652	336.914	781.281	668.205
GABRG2	Gabrg2	ENSMUSG00000020436	2515.62	-0.970243	-1.95917	0.00134947	0.103939	1206.75	1903.51	1177.61	2383.79	1830.95	1641.07	1919.8	4589.67	4259.07	4243.95
IL33	Il33	ENSMUSG00000024810	1033.06	-0.632847	-1.55062	0.001356	0.103939	559.206	875.351	666.661	970.531	980.23	936.747	1139.59	1376.35	1566.91	1259.03
WDR43	Wdr43	ENSMUSG00000041057	465.165	-0.52434	-1.43828	0.00136078	0.103939	330.895	435.629	311.455	425.776	405.326	589.389	575.564	404.357	622.295	550.966
AP3M1	Ap3m1	ENSMUSG00000021824	1098.15	-1.13109	-2.19024	0.00138216	0.103939	349.192	934.34	432.817	884.41	842.856	559.478	998.577	2008.2	1983.7	1987.94
SRP54	Srp54a	ENSMUSG00000073079	1284.4	-0.814554	-1.75875	0.00139404	0.103939	682.354	934.513	576.01	1279.58	1185.85	1003.64	1425.74	1708.32	2192.69	1855.3
EML6	Eml6	ENSMUSG00000044072	704.376	-0.806859	-1.7494	0.00140066	0.103939	379.073	580.206	357.54	770.617	477.766	632.425	851.181	657.577	1103.52	1233.86
AKAP7	Akap7	ENSMUSG00000039166	599.4	-0.637649	-1.55579	0.00140752	0.103939	354.186	461.959	380.781	621.918	528.972	550.482	667.016	653.468	868.153	907.065
RBM12B	Rbm12b1	ENSMUSG00000046667	248.677	-0.776761	-1.71328	0.00140926	0.103939	135.285	208.246	160.265	203.845	209.912	199.297	243.498	261.218	446.286	418.918
CEPT1	Cept1	ENSMUSG00000040774	629.74	-0.780672	-1.71793	0.00141604	0.103939	390.242	509.537	363.065	524.302	531.118	433.989	566.702	1044.94	982.265	951.243
KLHDC7B	Klhdc7b	ENSMUSG00000091680	49.6824	0.750306	1.68215	0.00142109	0.103939	50.342	80.627	49.3302	73.577	58.8299	39.7315	43.7132	33.0436	27.8907	39.7388
ELL3	Ell3	ENSMUSG00000027246	29.3946	-0.867011	-1.82388	0.00142552	0.103939	21.6243	24.3925	20.3619	26.7337	12.9056	32.494	40.0211	36.5758	36.7267	42.1101
TMPO	Tmpo	ENSMUSG00000019961	967.79	-0.377177	-1.2988	0.00142571	0.103939	770.858	865.607	755.464	896.953	923.192	956.027	1061.44	1090.82	1117.09	1240.46
CDH19	Cdh19	ENSMUSG00000047216	179.066	-1.02077	-2.029	0.00142623	0.103939	77.0108	165.021	64.4561	144.97	141.549	124.098	153.749	308.416	311.981	299.406
LPAR4	Lpar4	ENSMUSG00000049929	21.9732	-1.2072	-2.30889	0.00143489	0.103939	8.97178	8.76503	11.0888	22.982	15.124	22.6732	16.1922	42.2942	40.9804	30.6609
COLQ	Colq	ENSMUSG00000057606	99.4911	0.683999	1.60659	0.00143681	0.103939	114.045	130.38	117.39	121.804	128.989	82.4706	85.5945	104.765	46.1389	63.3351
EIF2A	Eif2a	ENSMUSG00000027810	565.121	-1.00216	-2.003	0.00143711	0.103939	281.662	424.076	261.844	503.295	412.108	353.982	430.608	1253.1	911.885	818.655
SF3B1	Sf3b1	ENSMUSG00000025982	4604.43	-0.999403	-1.99917	0.00144723	0.103939	2055.94	3415.56	2230.54	4329.92	3321.67	2960.38	4644.4	4414.77	10268.8	8402.33
SIRT1	Sirt1	ENSMUSG00000020063	263.789	-0.766045	-1.7006	0.00145442	0.103939	157.409	227.327	153.318	242.413	198.06	190.277	276.879	320.724	467.682	403.798
MALL	Mall	ENSMUSG00000027377	27.0617	1.02669	2.03734	0.00146324	0.103939	44.0337	38.9955	44.8316	28.2049	24.2399	28.7785	19.1061	18.5382	11.4239	12.4649
GRM4	Grm4	ENSMUSG00000063239	5639.35	0.494352	1.40869	0.00146592	0.103939	6365.93	6932.27	5849.07	6186.12	7645.98	5378.04	5019.31	5526.78	3700.44	3789.58
INSC	Insc	ENSMUSG00000048782	340.659	0.62341	1.54051	0.00147161	0.103939	415.136	552.612	376.172	414.543	307.947	270.488	328.03	315.324	209.196	217.139
KTN1	Ktn1	ENSMUSG00000021843	1736.96	-0.831859	-1.77998	0.00147405	0.103939	1104.44	1300.48	811.39	1653.5	1379.98	1214.19	1803.64	2003.85	3215.4	2882.74
COQ10B	Coq10b	ENSMUSG00000025981	430.474	-0.514152	-1.42815	0.00147839	0.103939	324.685	406.595	298.762	350.09	394.371	407.998	438.486	582.498	614.655	486.603
RAD17	Rad17	ENSMUSG00000021635	267.453	-0.619836	-1.5367	0.00148737	0.103939	150.029	215.561	205.069	223.316	261.552	229.996	285.715	336.827	383.837	382.625
TNC	Tnc	ENSMUSG00000028364	460.514	0.445996	1.36225	0.00149838	0.103939	491.662	572.455	519.491	469.324	601.564	425.393	406.433	334.2	335.568	449.055
SLC17A8	Slc17a8	ENSMUSG00000019935	77.9283	-0.746682	-1.67793	0.0014998	0.103939	53.7161	75.668	40.3676	80.7499	42.6657	89.8942	94.0308	86.8721	123.492	91.8268
UBE2W	Ube2w	ENSMUSG00000025939	837.923	-0.613579	-1.53005	0.00150372	0.103939	593.845	672.242	635.158	722.132	689.889	697.796	727.976	1300.9	1185.23	1154.07
KCNK5	Kcnk5	ENSMUSG00000023243	61.0365	0.858087	1.81263	0.00150607	0.103939	62.8345	98.1603	64.0288	100.951	68.9954	42.7013	47.3885	61.5887	41.1773	22.5391
GPCPD1	Gpcpd1	ENSMUSG00000027346	1679.18	-0.814743	-1.75898	0.00151314	0.103939	910.082	1235.13	1088.4	1476.85	1377.15	1236.22	1565.42	1814.6	3350.03	2737.92
ARHGEF11	Arhgef11	ENSMUSG00000041977	4598.9	0.414743	1.33306	0.00152586	0.103939	4847.98	5464.32	5330.46	4833.54	5798.64	4752.01	4263.99	3882.35	3451.85	3363.89
SPEF2	Spef2	ENSMUSG00000072663	41.9879	-1.12773	-2.18515	0.00152866	0.103939	11.1176	25.0525	20.9963	36.629	38.9679	34.1693	36.078	65.8136	82.0563	68.9987
OSGEPL1	Osgepl1	ENSMUSG00000026096	241.936	-0.712362	-1.63848	0.00153022	0.103939	174.038	200.737	133.17	202.296	208.894	188.593	234.131	375.749	397.208	304.539
KPNA2	Kpna2	ENSMUSG00000018362	477.062	-0.580015	-1.49486	0.00153103	0.103939	319.586	377.162	313.983	442.23	460.957	398.657	528.121	654.324	664.928	610.675
PRPF38B	Prpf38b	ENSMUSG00000027881	1378.49	-0.705865	-1.63112	0.00153132	0.103939	823.445	1128.47	858.432	1238.38	1192.03	1159.77	1371.59	1461.63	2505.73	2045.46
TAF1B	Taf1b	ENSMUSG00000059669	260.499	-0.593519	-1.50892	0.00154175	0.103939	164.865	158.238	245.588	210.239	260.826	237.359	309.46	312.272	356.442	349.702
NFE2L1	Nfe2l1	ENSMUSG00000038615	16710.7	0.462558	1.37798	0.0015457	0.103939	21489.8	20178	20190.3	18747.8	16227.5	16222.4	14211.2	16462.9	12011.5	11365.5
FAR1	Far1	ENSMUSG00000030759	1538.42	-1.11865	-2.17144	0.00154741	0.103939	655.906	1163.3	657.567	1448.37	927.112	757.379	1397.88	1768.31	3355.56	3252.79
STK26	Stk26	ENSMUSG00000031112	108.304	-0.886047	-1.84811	0.00155077	0.103939	95.4634	70.0014	66.2044	84.3178	65.4513	69.6591	91.4022	173.393	191.082	176.067
ATG4A	Atg4a	ENSMUSG00000079418	97.4732	-0.754624	-1.68719	0.00156443	0.103939	52.8864	76.0842	77.3615	81.4357	75.1951	74.1516	125.396	100.049	138.15	174.022
ORC3	Orc3	ENSMUSG00000040044	499.158	-0.832373	-1.78061	0.00157134	0.103939	207.059	395.851	284.667	460.415	448.622	374.438	499.585	727.104	774.742	819.095
GSTK1	Gstk1	ENSMUSG00000029864	142.966	-0.582616	-1.49756	0.00157206	0.103939	109.156	96.5151	102.276	106.96	157.271	132.833	174.741	182.379	174.11	193.424
THOC1	Thoc1	ENSMUSG00000024287	521.068	-0.923075	-1.89615	0.00157251	0.103939	364.947	326.767	258.716	494.095	356.501	270.786	529.548	795.677	964.787	848.859
USP15	Usp15	ENSMUSG00000020124	1525.78	-0.8027	-1.74436	0.00158275	0.10399	801.195	1170.04	847.728	1310.84	1430.83	1061.98	1691.11	1727.28	2646.7	2570.07
ATAD1	Atad1	ENSMUSG00000013662	1352.75	-0.888801	-1.85164	0.00158809	0.10399	709.02	1010.85	674.513	1212.31	1138.41	841.919	1220.15	2198.48	2454.05	2067.75
PNISR	Pnisr	ENSMUSG00000028248	3693.03	-1.11006	-2.15855	0.00160645	0.104727	1690.96	2470.8	1429.75	3523.57	2578.57	2236.66	3386.73	3235.34	8617.1	7760.83
QPCT	Qpct	ENSMUSG00000024084	222.463	-0.523133	-1.43707	0.00162473	0.105142	140.105	198.372	178.342	194.458	202.648	238.244	211.427	318.597	268.726	273.709
OTUD4	Otud4	ENSMUSG00000036990	1208.45	-0.736506	-1.66614	0.00163136	0.105142	667.038	927.009	796.848	1184.27	958.889	969.449	1501.55	1084.65	2025.61	1969.23
FBXO33	Fbxo33	ENSMUSG00000035329	1028.03	-0.697808	-1.62204	0.00163935	0.105142	627.867	985.667	570.492	942.22	796.597	786.539	1170.13	1260.24	1481.36	1659.14
SEMA3C	Sema3c	ENSMUSG00000028780	379.608	-0.77852	-1.71537	0.00164042	0.105142	214.911	258.875	190.203	406.172	328.869	361.469	354.015	446.478	675.92	559.169
SMARCAD1	Smarcad1	ENSMUSG00000029920	369.455	-0.716416	-1.6431	0.00165103	0.105388	226.944	277.87	236.926	377.188	280.487	326.553	318.903	451.221	635.211	563.249
OSTM1	Ostm1	ENSMUSG00000038280	1040.95	-0.618939	-1.53575	0.00165666	0.105388	628.681	912.388	713.141	1016.42	836.565	959.911	1137.56	1028.71	1641.8	1534.35
PELI1	Peli1	ENSMUSG00000020134	714.154	-0.478801	-1.39359	0.00166152	0.105388	506.791	558.281	585.999	622.254	710.438	791.895	762.81	676.151	1014.77	912.154
CCDC66	Ccdc66	ENSMUSG00000046753	220.613	-0.877966	-1.83778	0.00166642	0.105388	104.837	160.387	123.402	217.729	172.607	142.298	222.571	301.751	400.672	359.877
ZNF846	Zfp846	ENSMUSG00000058192	448.152	-0.776141	-1.71254	0.00167707	0.105547	184.241	325.133	295.611	454.088	395.146	365.769	487.805	592.335	685.116	696.279
THOC2	Thoc2	ENSMUSG00000037475	623.122	-1.12731	-2.18451	0.00168002	0.105547	254.449	425.758	258.347	592.965	426.231	343.002	521.866	665.252	1470.15	1273.2
CENPC	Cenpc1	ENSMUSG00000029253	307.826	-0.829523	-1.7771	0.00168733	0.105658	159.153	230.556	160.942	314.761	244.83	234.134	329.144	334.358	559.959	510.42
NKTR	Nktr	ENSMUSG00000032525	2786.67	-0.951454	-1.93382	0.00170377	0.106338	1529.24	1898.04	1372.86	2572.94	2126.9	1727.45	3066.29	2442.72	5598.9	5531.35
SNX4	Snx4	ENSMUSG00000022808	579.776	-0.642445	-1.56097	0.00172839	0.106394	326.907	510.849	427.271	525.476	475.493	523.36	643.222	560.609	959.468	845.109
SLC30A4	Slc30a4	ENSMUSG00000005802	952.864	-0.782017	-1.71953	0.00172881	0.106394	536.798	804.852	524.935	809.749	829.087	671.101	928.903	1206.54	1661.78	1554.9
RAB27B	Rab27b	ENSMUSG00000024511	469.453	-0.747474	-1.67885	0.00172932	0.106394	285.295	381.063	274.624	468.003	344.97	364.486	409.275	719.443	722.724	724.65
UGGT2	Uggt2	ENSMUSG00000042104	459.684	-0.664925	-1.58549	0.00173261	0.106394	327.674	345.131	286.404	433.317	387.224	419.037	496.917	426.103	823.808	651.223
SMUG1	Smug1	ENSMUSG00000036061	564.769	0.373156	1.29518	0.00175578	0.107033	660.405	601.65	701.067	589.553	630.363	587.15	477.626	475.591	471.499	452.785
TMEM87A	Tmem87a	ENSMUSG00000033808	546.046	-0.645122	-1.56387	0.00176175	0.107033	332.323	415.598	371.097	557.901	454.658	502.856	599.748	529.77	895.666	800.847
DDX3Y	Ddx3y	ENSMUSG00000069045	585.053	-0.961814	-1.94776	0.00176324	0.107033	294.127	476.943	302.681	446.435	465.307	431.311	384.713	726.973	1244.74	1077.3
CLDN9	Cldn9	ENSMUSG00000066720	11.746	1.30158	2.46499	0.00176551	0.107033	16.3262	17.3944	18.8335	20.7723	10.2085	7.84846	4.54246	7.74666	4.51202	9.27552
ZNF367	Zfp367	ENSMUSG00000044934	318.667	-0.787976	-1.72665	0.00178616	0.10706	175.3	252.615	168.364	337.937	237.22	267.88	329.783	336.961	562.081	518.533
LUC7L2	Luc7l2	ENSMUSG00000029823	2942.25	-0.845995	-1.7975	0.00178764	0.10706	1610.04	2332.51	1591.61	2890.88	2093.79	2275.23	3012.43	2701.52	5842.53	5071.92
WDR12	Wdr12	ENSMUSG00000026019	701.356	-0.62143	-1.5384	0.00178845	0.10706	414.743	628.951	507.65	593.826	619.105	577.378	714.525	849.573	983.5	1124.3
SYAP1	Syap1	ENSMUSG00000031357	487.209	-0.665059	-1.58563	0.00180116	0.107209	307.072	374.813	359.935	392.87	450.517	364.338	497.816	579.229	794.374	751.122
ZNF207	Zfp207	ENSMUSG00000017421	2045.93	-0.632821	-1.55059	0.00180369	0.107209	1288.74	1602.73	1520.62	1791.97	1819.01	1475.22	2214.43	2586.88	3047.3	3112.41
TIMM21	Timm21	ENSMUSG00000024645	224.882	-0.638001	-1.55617	0.00180784	0.107209	149.664	195.614	166.632	159.732	208.399	186.574	228.888	388.386	271.841	293.095
ARAP2	Arap2	ENSMUSG00000037999	1199.46	-0.813803	-1.75784	0.0018364	0.107731	645.86	968.658	578.117	1241.49	916.121	1201.98	1023.08	1226.61	2144.48	2048.22
GNL2	Gnl2	ENSMUSG00000028869	849.494	-0.602801	-1.51866	0.00185204	0.107731	647.981	554.479	627.325	789.758	754.566	705.054	1014.48	834.352	1342.93	1224.01
STAG2	Stag2	ENSMUSG00000025862	1178.97	-0.921905	-1.89461	0.00185872	0.107731	607.673	882.354	518.373	1077.29	988.804	767.037	963.111	1866	2080.71	2038.3
ATP11C	Atp11c	ENSMUSG00000062949	287.293	-0.987588	-1.98287	0.00187036	0.107731	126.144	226.918	138.633	246.786	226.099	182.303	261.288	309.902	609.717	545.141
FBXL3	Fbxl3	ENSMUSG00000022124	1633.19	-0.742212	-1.67274	0.00187622	0.107731	1054.9	1364.89	873.539	1534.37	1284.24	1276.94	1655.47	1727.33	2884.24	2675.94
CEP85L	Cep85l	ENSMUSG00000038594	371.236	-0.848271	-1.80034	0.00187638	0.107731	199.453	302.492	177.098	371.652	276.824	289.185	379.524	383.662	696.093	636.372
N4BP2	N4bp2	ENSMUSG00000037795	303.394	-0.980443	-1.97307	0.00187731	0.107731	138.097	302.231	117.146	313.998	153.241	271.42	354.314	274.455	556.44	552.596
SLBP	Slbp	ENSMUSG00000004642	427.652	-0.406312	-1.32529	0.00188018	0.107731	339.674	340.208	346.034	441.106	372.96	486.067	444.666	440.434	531.032	534.34
GUF1	Guf1	ENSMUSG00000029208	528.163	-0.935688	-1.9128	0.00188757	0.107731	325.199	360.43	237.622	530.871	360.917	397.864	508.664	462.773	1104.28	993.007
RGS2	Rgs2	ENSMUSG00000026360	1036.42	-0.729415	-1.65797	0.00189064	0.107731	729.52	713.292	760.685	811.182	885.27	759.545	942.237	1750.92	1863.55	1148.04
PDS5A	Pds5a	ENSMUSG00000029202	1090.5	-0.935261	-1.91224	0.001899	0.107731	675.728	887.394	453.611	1068.22	661.253	709.291	1129.4	1139.63	2239.91	1940.61
DR1	Dr1	ENSMUSG00000029265	769.872	-0.410764	-1.32939	0.00190153	0.107731	625.753	602.614	648.111	716.357	713.233	771.982	825.299	778.954	1046.28	970.133
LRCH2	Lrch2	ENSMUSG00000031290	333.382	-0.810286	-1.75356	0.00192732	0.107938	204.752	253.626	209.458	292.56	251.221	253.362	256.33	412.26	627.662	572.585
UFSP2	Ufsp2	ENSMUSG00000031634	593.912	-0.765273	-1.69969	0.00192778	0.107938	285.537	479.445	360.535	545.746	530.103	447.933	562.078	940.638	916.631	870.474
CAV2	Cav2	ENSMUSG00000000058	500.785	-0.638513	-1.55672	0.00193414	0.107938	347.911	355.654	405.718	392.579	457.414	400.919	446.889	809.883	724.111	666.775
PRPF39	Prpf39	ENSMUSG00000035597	813.279	-0.901959	-1.8686	0.00193904	0.107938	425.126	626.959	367.958	815.141	601.927	606.591	833.978	770.352	1589.71	1495.06
LNPK	Lnpk	ENSMUSG00000009207	620.865	-0.768468	-1.70346	0.00195005	0.107938	376.529	454.408	385.278	606.633	475.362	473.906	561.494	706.25	1153.51	1015.29
YPEL5	Ypel5	ENSMUSG00000039770	1698.16	-0.389285	-1.30974	0.00196157	0.107938	1387.21	1411.11	1501.32	1443.92	1609.41	1619.1	1770.97	1844.55	2283.9	2110.09
SCN7A	Scn7a	ENSMUSG00000034810	70.6904	-0.967633	-1.95563	0.00196301	0.107938	28.2314	51.4204	35.1523	71.0468	54.68	53.7429	78.1845	72.5693	143.851	118.025
ING3	Ing3	ENSMUSG00000029670	318.078	-0.65427	-1.57382	0.00197969	0.107938	205.192	249.607	266.993	179.802	334.551	292.887	348.971	481.105	488.147	333.523
PDE7A	Pde7a	ENSMUSG00000069094	583.956	-0.737379	-1.66714	0.001983	0.107938	339.779	532.386	349.334	553.612	416.799	480.852	616.047	580.511	1054.25	915.998
MTF2	Mtf2	ENSMUSG00000029267	602.381	-0.898338	-1.86392	0.00198514	0.107938	315.067	469.234	318.854	564.086	437.937	410.246	592.342	584.889	1227.61	1103.54
SLITRK6	Slitrk6	ENSMUSG00000045871	80.3896	-1.06631	-2.09408	0.00199171	0.107938	52.9884	48.2721	26.3074	71.4374	61.7362	54.54	58.7206	174.989	125.433	129.472
TCERG1	Tcerg1	ENSMUSG00000024498	1222.8	-0.588831	-1.50403	0.00199788	0.107938	854.98	965.844	964.37	965.214	1133.24	1117.25	1417.75	1065.54	2030.19	1713.56
UBE2D3	Ube2d3	ENSMUSG00000078578	3665.96	-0.471695	-1.38674	0.0020095	0.107938	2543.98	3156.25	2839.24	3339.75	3482.66	3257.17	3881.89	4347.19	4943.79	4867.67
VAPA	Vapa	ENSMUSG00000024091	2153.27	-0.379637	-1.30101	0.00201131	0.107938	1685.21	1786.67	1834.18	2060.53	1993.04	2127.23	2121.43	2538.59	2712.15	2673.69
RNF20	Rnf20	ENSMUSG00000028309	1507.18	-0.679493	-1.60158	0.00201628	0.107938	908.984	1201.05	1075.57	1349.82	1259.29	1207.62	1857.76	1339.28	2655.44	2216.94
SNAP23	Snap23	ENSMUSG00000027287	213.6	-0.630262	-1.54785	0.00201948	0.107938	133.98	191.633	165.286	196.666	152.42	184.497	231.972	217.991	335.66	325.893
FAM133B	Fam133b	ENSMUSG00000058503	520.277	-0.675849	-1.59754	0.00202016	0.107938	286.417	385.738	351.279	440.83	539.697	397.537	569.814	771.386	731.887	728.19
TTC33	Ttc33	ENSMUSG00000022151	802.189	-0.606033	-1.52207	0.00202838	0.107938	517.548	580.399	628.953	738.432	716.635	610.658	825.696	1178.61	1106.87	1118.09
C12orf29	4930430F08Rik	ENSMUSG00000046567	240.898	-0.882645	-1.84375	0.00203345	0.107938	126.503	164.385	121.907	186.438	249.111	159.091	239.962	484.647	356.93	320.006
MTM1	Mtm1	ENSMUSG00000031337	127.024	-0.978387	-1.97026	0.00203414	0.107938	49.883	81.228	62.075	120.213	115.165	87.0244	139.294	139.456	272.883	203.017
IDH1	Idh1	ENSMUSG00000025950	704.525	-0.411594	-1.33015	0.00203561	0.107938	557.181	611.678	544.804	614.122	697.352	637.374	796.265	875.648	862.12	848.702
SUCLA2	Sucla2	ENSMUSG00000022110	2676.01	-0.682298	-1.60469	0.00206434	0.108871	1750.74	2090.9	1730.34	2076.43	2626.34	2009.17	2441.7	4105.27	4220.4	3708.81
UBE2E1	Ube2e1	ENSMUSG00000021774	997.043	-0.391297	-1.31157	0.00206465	0.108871	805.081	787.949	861.49	885.175	974.146	973.239	1004.93	1159.56	1294.25	1224.62
CXorf56	C330007P06Rik	ENSMUSG00000006423	657.946	-0.783575	-1.72139	0.00208595	0.109305	358.52	552.647	385.001	609.417	513.652	553.853	661.693	602.155	1278.43	1064.09
MYH15	Myh15	ENSMUSG00000092009	23.1875	-1.05008	-2.07065	0.00209481	0.109305	10.91	16.6061	15.8347	11.012	21.0511	23.8329	19.3721	34.0819	47.8524	31.3218
CXADR	Cxadr	ENSMUSG00000022865	587.431	-0.747397	-1.67876	0.00209534	0.109305	360.046	465.498	381.187	606.377	382.034	469.14	689.144	527.206	953.985	1039.69
ST8SIA4	St8sia4	ENSMUSG00000040710	229.184	-0.8584	-1.81303	0.00210014	0.109305	144.682	161.163	103.459	244.634	162.516	173.575	192.191	360.31	405.493	343.821
LUC7L3	Luc7l3	ENSMUSG00000020863	3011.2	-0.764492	-1.69877	0.00210157	0.109305	2244.79	2074.15	2208.05	2033.96	2597.48	1941.33	2523.15	4457.82	5138.12	4893.2
MOSPD1	Mospd1	ENSMUSG00000023074	157.185	-0.862125	-1.81771	0.00211017	0.109453	69.8017	114.584	86.0264	152.771	135.841	123.492	143.499	310.732	223.251	211.848
RBM20	Rbm20	ENSMUSG00000043639	167.162	0.53582	1.44977	0.00212079	0.109705	174.29	274.275	176.238	177.476	188.332	164.083	130.49	129.068	125.216	132.155
TTC14	Ttc14	ENSMUSG00000027677	1894.6	-1.17305	-2.25488	0.00214105	0.109784	741.481	1366.07	642.941	1859.35	1212.6	994.315	1549.26	1983.24	4314.16	4282.57
SON	Son	ENSMUSG00000022961	8752.72	-0.720107	-1.6473	0.00214459	0.109784	4814.72	6740.92	5546.79	8426.8	7534.6	7218.52	9791.28	8097.83	15180	14175.8
SMC5	Smc5	ENSMUSG00000024943	433.534	-1.00591	-2.0082	0.00214808	0.109784	246.361	316.816	209.284	402.09	267.438	225.26	422.081	446.837	891.163	908.014
RNPC3	Rnpc3	ENSMUSG00000027981	618.594	-0.779402	-1.71642	0.00215116	0.109784	374.882	457.634	362.182	511.452	572.419	434.387	589.616	706.03	1057.76	1119.57
TIAL1	Tial1	ENSMUSG00000030846	1640.46	-0.79077	-1.73	0.00217011	0.110216	937.363	1319.51	964.338	1409.71	1379.53	1364.79	1677.19	1352.74	3018.87	2980.55
PANK3	Pank3	ENSMUSG00000018846	1153.11	-0.798561	-1.73937	0.0021726	0.110216	557.062	932.742	639.806	1220.07	861.61	941.724	1285.05	1133.02	2111.1	1848.9
ZNF729	Zfp729a	ENSMUSG00000021510	237.007	-1.04935	-2.0696	0.00217699	0.110216	128.82	110.734	64.359	145.292	327.698	258.474	257.638	377.527	266.86	432.671
TRAPPC13	Trappc13	ENSMUSG00000021711	951.002	-0.576942	-1.49168	0.00218531	0.110343	557.4	920.877	635.931	907.897	797.042	850.583	1000.82	1207.41	1277.37	1354.69
CCAR1	Ccar1	ENSMUSG00000020074	1000.22	-0.830013	-1.7777	0.00220449	0.111018	542.669	814.279	504.736	987.284	753.969	779.071	855.791	1164.88	1798.61	1800.93
KRIT1	Krit1	ENSMUSG00000000600	831.308	-0.956253	-1.94026	0.00222852	0.111462	459.055	701.798	364.814	722.377	580.994	502.475	711.921	961.593	1633.68	1674.37
CFH	Cfh	ENSMUSG00000026365	537.007	-0.887305	-1.84972	0.00223046	0.111462	252.183	392.504	289.25	576.983	375.116	321.99	537.276	875.373	883.02	866.371
VPS35	Vps35	ENSMUSG00000031696	2769.05	-0.838891	-1.78867	0.00223087	0.111462	1626.64	1827.44	1683.21	2225.73	2567.31	1815.22	2228.44	5499.02	4277.82	3939.64
HSP90AA1	Hsp90aa1	ENSMUSG00000021270	17421	-0.94046	-1.91914	0.00224904	0.111464	9841.63	12373.7	8446.56	16325.6	12691.8	10322.4	12560.7	32597.8	31099.3	27950
PRPF4B	Prpf4b	ENSMUSG00000021413	1962.46	-0.84929	-1.80161	0.00225342	0.111464	1311.17	1280.51	881.334	1813.02	1720.33	1374.89	1926.37	2099.83	3753.03	3464.08
CCDC148	Ccdc148	ENSMUSG00000036641	203.766	-0.63044	-1.54804	0.00225708	0.111464	138.007	180.995	117.925	182.502	182.045	185.526	193.994	269.219	258.767	328.684
SHOC2	Shoc2	ENSMUSG00000024976	844.469	-0.461694	-1.37716	0.00226207	0.111464	620.03	675.833	625.05	759.533	872.886	800.16	909.226	960.906	1147.47	1073.6
ZNF516	Zfp516	ENSMUSG00000058881	952.873	0.370214	1.29254	0.00226368	0.111464	1021.93	1090.3	1064.37	1160.81	1035.63	865.993	985.926	806.756	695.742	801.289
CD84	Cd84	ENSMUSG00000038147	28.2022	-1.17308	-2.25493	0.00226605	0.111464	6.51724	13.6199	24.1213	23.0691	19.5266	15.1922	39.0216	41.8885	40.2018	58.8641
FPGT	Fpgt	ENSMUSG00000053870	290.488	-0.965724	-1.95304	0.00227325	0.11153	129.261	196.575	140.248	273.715	245.233	216.087	204.12	376.447	584.069	539.125
LIN9	Lin9	ENSMUSG00000058729	75.9991	-0.878858	-1.83892	0.00231067	0.112053	37.1133	54.1348	34.7374	76.0714	66.9845	50.3697	99.2213	97.4135	116.351	127.594
MKI67	Mki67	ENSMUSG00000031004	31.5541	-0.922975	-1.89602	0.00231638	0.112053	23.9434	23.8256	15.9079	28.1648	18.5534	19.746	38.6462	44.5583	52.0512	50.1441
MATR3	Matr3	ENSMUSG00000037236	5844.03	-0.817723	-1.76262	0.00231949	0.112053	3493.65	4128.39	3153.16	5772.4	4608.04	4080.52	4869.65	7786.72	10881.4	9666.36
TRNT1	Trnt1	ENSMUSG00000013736	629.55	-0.646575	-1.56545	0.00232217	0.112053	450.272	471.113	397.128	578.805	558.195	502.048	564.343	1007.77	918.247	847.578
KIAA1841	0610010F05Rik	ENSMUSG00000042208	578.141	-0.906828	-1.87492	0.00232283	0.112053	302.454	483.495	247.682	556.786	422.333	391.878	503.414	752.59	1130.72	990.064
SNX2	Snx2	ENSMUSG00000034484	984.651	-0.679779	-1.60189	0.00232943	0.112053	688.562	739.599	605.802	905.627	846.189	705.113	923.951	1530.39	1500.19	1401.1
MAP4K5	Map4k5	ENSMUSG00000034761	784.136	-0.883002	-1.84421	0.00233885	0.112053	396.372	637.063	371.51	713.992	639.508	513.688	838.479	820.466	1609.41	1300.88
TAF9B	Taf9b	ENSMUSG00000047242	425.611	-0.798115	-1.73883	0.00234342	0.112053	267.521	328.599	215.986	411.743	331.805	292.382	374.64	696.214	703.479	633.744
NXT2	Nxt2	ENSMUSG00000042271	523.611	-0.903671	-1.87082	0.00234462	0.112053	286.701	369.422	277.191	444.188	447.472	296.68	443.488	1044.16	814.938	811.877
HGF	Hgf	ENSMUSG00000028864	47.8548	-1.2713	-2.41379	0.00234575	0.112053	20.4417	33.324	13.8875	40.9573	32.7183	23.2624	36.7909	63.1991	122.641	91.3257
ZFC3H1	Zfc3h1	ENSMUSG00000034163	866.368	-0.990596	-1.98701	0.00234867	0.112053	490.333	706.038	316.93	721.492	666.833	624.76	750.146	772.371	1788.96	1825.82
CRNKL1	Crnkl1	ENSMUSG00000001767	334.76	-0.633154	-1.55095	0.00238811	0.113249	189.941	255.021	240.971	305.423	322.201	261.817	372.86	429.498	522.931	446.935
PHOSPHO2	Phospho2	ENSMUSG00000027088	452.988	-0.717932	-1.64482	0.00240319	0.113249	291.854	337.004	302.715	402.81	379.677	313.009	402.323	655.476	722.496	722.52
POSTN	Postn	ENSMUSG00000027750	48.0008	-1.09938	-2.14263	0.00240392	0.113249	12.528	34.2851	33.3286	37.3694	35.7742	29.7539	46.0555	60.8354	83.4796	106.598
SYT4	Syt4	ENSMUSG00000024261	3621.39	-0.715954	-1.64257	0.00244417	0.113634	2015.59	2655.24	2170.96	3082.35	3781	2693	3572.34	5227.38	5524.59	5491.41
HSPG2	Hspg2	ENSMUSG00000028763	1405.7	0.679587	1.60168	0.00244897	0.113634	2156.81	2168.76	1373.46	1569.66	1386.4	1267.6	1008.5	1505.14	695.243	925.455
SCHIP1	Schip1	ENSMUSG00000027777	2730.93	-0.607111	-1.52321	0.00245127	0.113634	2020.29	2251.91	1792.11	2489.19	2271.34	2273.96	2382.26	3596	4453.59	3778.59
SGPP1	Sgpp1	ENSMUSG00000021054	817.166	-0.576125	-1.49084	0.00245306	0.113634	533.047	639.618	555.053	813.109	741.27	759.668	954.766	766.046	1198.28	1210.8
SLC5A7	Slc5a7	ENSMUSG00000023945	168.925	-0.85207	-1.80509	0.00245343	0.113634	69.2015	158.646	75.98	178.366	121.57	181.119	156.523	192.602	266.186	289.06
SPOCK3	Spock3	ENSMUSG00000054162	1895.13	-0.618488	-1.53527	0.00247279	0.114252	1256.78	1530.67	1369.82	1813.1	1506.58	1672.23	1592.13	2329.36	3137.46	2743.15
SLC16A7	Slc16a7	ENSMUSG00000020102	499.918	-0.948761	-1.93021	0.00250033	0.114588	158.159	384.724	238.207	558.346	370.052	458.454	516.47	494.179	936.783	883.81
EXOC1	Exoc1	ENSMUSG00000036435	1078.89	-0.58273	-1.49768	0.00251774	0.114913	675.25	789.731	804.482	984.298	1066.99	917.464	1331.79	1067.68	1576.33	1574.92
ZNF442	Gm14412	ENSMUSG00000078868	45.9248	-0.810871	-1.75427	0.00252366	0.114913	24.1027	38.3923	27.4362	43.7684	34.3585	42.8409	39.0247	69.311	72.5895	67.4237
TMCO4	Tmco4	ENSMUSG00000041143	137.005	0.60992	1.52617	0.00252935	0.114913	194.605	169.214	161.329	134.667	166.32	138.452	117.397	127.84	75.3963	84.8344
TIGD2	Tigd2	ENSMUSG00000049232	205.735	-0.630813	-1.54844	0.00253943	0.114985	131.667	187.733	131.529	165.818	192.043	173.34	245.483	211.042	341.839	276.859
POLR3F	Polr3f	ENSMUSG00000027427	403.616	-0.76328	-1.69734	0.002546	0.114985	205.957	333.432	306.434	345.188	306.339	326.256	499.878	315.925	686.931	709.817
F8	F8	ENSMUSG00000031196	36.678	-1.17599	-2.25948	0.00254904	0.114985	6.55952	15.7294	38.2461	30.4212	25.1583	44.1903	65.2694	30.2646	61.0374	49.9032
CCNL1	Ccnl1	ENSMUSG00000027829	705.195	-0.770775	-1.70619	0.00256495	0.114993	474.012	567.24	440.484	654.915	470.782	502.811	630.117	777.787	1297.87	1235.93
BBS2	Bbs2	ENSMUSG00000031755	592.66	-0.465928	-1.38121	0.00258083	0.114993	659.511	462.218	467.839	392.397	509.678	620.978	741.207	632.868	734.685	705.219
KLHL28	Klhl28	ENSMUSG00000020948	459.118	-0.876844	-1.83635	0.00259237	0.114993	225.737	315.571	246.758	463.111	369.396	317.63	446.195	475.937	890.217	840.63
STYX	Styx	ENSMUSG00000053205	313.916	-1.01576	-2.02197	0.00260445	0.114993	125.91	278.978	175.644	273.304	186.451	157.506	300.036	405.585	713.167	522.579
MAPRE1	Mapre1	ENSMUSG00000027479	1809.96	-0.463799	-1.37917	0.00261492	0.114993	1372.7	1520.38	1501.65	1469.77	1741.08	2275.44	2382.49	1517.63	2430.09	1888.37
FER	Fer	ENSMUSG00000000127	239.929	-0.756827	-1.68977	0.00262048	0.114993	98.3508	179.836	168.752	232.077	214.385	183.179	277.515	295.099	389.693	360.408
COMMD3-BMI1	Bmi1	ENSMUSG00000026739	699.569	-0.737347	-1.66711	0.00262174	0.114993	413.148	575.419	401.719	664.005	570.345	508.962	649.419	881.62	1171.06	1159.99
SERPINI1	Serpini1	ENSMUSG00000027834	3017.14	-0.80209	-1.74363	0.00263157	0.114993	1697.57	2217.88	1552.19	3144.22	2386.83	2383.11	2387.87	4116.11	5287.85	4997.75
ARPC2	Arpc2	ENSMUSG00000006304	2572.4	-0.430884	-1.34806	0.00263169	0.114993	2058.31	2195.47	2157.24	2209.62	2336.22	2347.5	2496.08	2945.07	3612.42	3366.05
SPSB1	Spsb1	ENSMUSG00000039911	783.948	0.431877	1.34899	0.00263393	0.114993	897.733	865.47	874.377	801.781	1059.29	832.412	661.312	688.246	605.405	553.448
DDX1	Ddx1	ENSMUSG00000037149	2329.48	-0.659998	-1.58008	0.00263492	0.114993	1151.88	2268.58	1583.88	2175.65	1851.52	2073.33	2652.85	2369.97	3668.78	3498.4
PPP1R10	Ppp1r10	ENSMUSG00000039220	2148.6	0.424425	1.34204	0.0026413	0.114993	2683.49	2611.4	2407.91	2289.16	2317.29	2290.47	1786.72	1952.64	1714.34	1432.57
SREK1IP1	Srek1ip1	ENSMUSG00000021716	268.918	-0.775996	-1.71237	0.00264439	0.114993	136.979	207.721	172.802	220.029	255.058	178.716	264.886	460.7	424.916	367.377
TMX3	Tmx3	ENSMUSG00000024614	1026.25	-0.865431	-1.82188	0.00264587	0.114993	498.984	850.519	515.211	913.142	860.579	712.512	882.542	1260.76	2045.3	1722.98
SLCO1A2	Slco1a4	ENSMUSG00000030237	673.841	-0.748313	-1.67983	0.00265878	0.11529	342.9	472.845	443.089	599.238	657.829	446.809	840.681	784.676	1160.92	989.423
FAM135A	Fam135a	ENSMUSG00000026153	463.469	-0.908146	-1.87663	0.00268497	0.115539	248.68	428.345	246.544	379.636	308.95	318.914	375.214	513.676	1049.42	765.319
EHD2	Ehd2	ENSMUSG00000074364	415.297	0.437821	1.35456	0.00269797	0.115539	471.943	490.858	548.233	380.965	495.948	361.648	406.674	380.207	301.8	314.696
DDX50	Ddx50	ENSMUSG00000020076	994.637	-0.785989	-1.72427	0.00269932	0.115539	551.4	718.642	554.483	1099.37	729.597	681.027	1088	1162.55	1671.29	1690.01
CENPF	Cenpf	ENSMUSG00000026605	18.6298	-1.74486	-3.35163	0.00269963	0.115539	4.82695	6.65301	9.24299	9.31739	9.27953	46.932	6.44761	10.7614	13.2974	69.5398
SERINC1	Serinc1	ENSMUSG00000019877	13194.3	-0.798817	-1.73967	0.00270656	0.115539	6694.08	10010.4	6985.43	13292.8	11179.1	10309	12353.8	14521.1	24641.1	21956.6
HPS3	Hps3	ENSMUSG00000027615	333.018	-0.677224	-1.59906	0.00271607	0.115539	182.929	271.054	208.456	366.373	255.363	301.698	389.64	323.378	500.177	531.113
PPID	Ppid	ENSMUSG00000027804	1177.53	-0.616433	-1.53308	0.00272255	0.115539	752.401	943.64	865.354	1085.63	1003.51	862.45	1187.77	1555.04	1857.89	1661.57
SMARCA1	Smarca1	ENSMUSG00000031099	405.42	-0.886208	-1.84831	0.0027228	0.115539	234.961	304.801	215.841	374.48	294.737	252.832	327.753	513.962	835.881	698.957
PLAA	Plaa	ENSMUSG00000028577	664.255	-0.720866	-1.64817	0.00272521	0.115539	413.239	553.035	365.845	640.811	537.201	553.544	618.722	716.425	1220.66	1023.06
ODR4	Odr4	ENSMUSG00000006010	783.317	-0.763564	-1.69768	0.00274266	0.115683	363.211	466.311	488.86	846.806	740.588	611.849	923.068	995.83	1328.3	1068.34
ZNF420	Zfp420	ENSMUSG00000058402	278.63	-0.77867	-1.71555	0.00274684	0.115683	147.694	241.291	174.817	271.671	192.977	193.754	265.352	353.804	464.876	480.067
KLHL7	Klhl7	ENSMUSG00000028986	1590.71	-0.697634	-1.62184	0.00276	0.115816	901.849	1262.56	1045.03	1500.88	1358.36	1310.08	1479.27	1712.01	2879.83	2457.26
DCUN1D1	Dcun1d1	ENSMUSG00000027708	793.987	-0.654217	-1.57376	0.00276497	0.115816	487.14	620.317	549.627	740.146	689.414	613.329	707.546	1197.31	1231.23	1103.8
TEX10	Tex10	ENSMUSG00000028345	339.26	-0.645423	-1.5642	0.00276824	0.115816	172.837	246.216	268.094	348.431	289.926	324.242	434.825	308.879	533.72	465.429
PLS3	Pls3	ENSMUSG00000016382	2159.05	-0.869759	-1.82736	0.00278264	0.115859	1035.78	1634.67	975.752	2218.56	1773.08	1511.32	1836.84	3392.87	3736.9	3474.71
SLC38A9	Slc38a9	ENSMUSG00000047789	600.052	-0.430407	-1.34761	0.00278753	0.115859	446.618	513.821	493.045	574.317	529.863	533.945	679.878	659.704	817.129	752.202
CWF19L2	Cwf19l2	ENSMUSG00000025898	182.878	-1.00824	-2.01145	0.00279853	0.116063	113.617	130.885	63.5048	172.478	127.996	98.3744	150.197	299.926	335.329	336.471
BCL9	Bcl9	ENSMUSG00000038256	1952.01	0.424116	1.34175	0.00283084	0.117148	2384.29	2364.53	2393.63	1797.08	2242.9	1920.49	1856.39	1715.6	1369.01	1476.16
CTH	Cth	ENSMUSG00000028179	67.9416	-0.6153	-1.53188	0.00284872	0.117231	41.771	53.7718	57.1008	69.3552	47.4522	64.9557	75.0575	84.6756	97.4751	87.8014
IL22	Iltifb	ENSMUSG00000090461	123.22	0.662374	1.58269	0.00285566	0.117231	122.719	171.017	130.856	143.099	187.122	97.8031	83.9388	143.469	71.0182	81.1536
GTPBP4	Gtpbp4	ENSMUSG00000021149	550.48	-0.731307	-1.66014	0.00285704	0.117231	252.326	435.608	360.238	525.772	497.316	442.203	511.457	811.023	757.456	911.404
CBR4	Cbr4	ENSMUSG00000031641	202.08	-0.578135	-1.49292	0.00286716	0.117231	152.634	131.188	176.306	174.033	177.301	161.266	209.381	316.051	265.597	257.045
NAA35	Naa35	ENSMUSG00000021555	1247.65	-0.324257	-1.25202	0.00287138	0.117231	1241.01	1111.37	992.634	999.879	1195.55	1411.08	1294.76	1388.97	1375.75	1465.54
ARHGAP6	Arhgap6	ENSMUSG00000031355	231.497	-0.56141	-1.47571	0.00288892	0.117231	174.731	185.104	163.445	220.053	193.824	189.21	277.277	235.141	349.667	326.514
FOXP4	Foxp4	ENSMUSG00000023991	2439.85	0.514247	1.42825	0.00289133	0.117231	2914.29	2987.71	2751.53	3045.76	2650.91	2271.08	2148.93	2604.46	1416.28	1607.52
ADGRG2	Adgrg2	ENSMUSG00000031298	44.6014	-0.854989	-1.80874	0.00289279	0.117231	20.7838	33.1309	23.1051	42.3689	40.3811	41.2614	45.1191	49.6542	78.3519	71.858
SDCBP	Sdcbp	ENSMUSG00000028249	3610.77	-0.685827	-1.60862	0.00289593	0.117231	2438.16	2262.24	2930.58	2754.82	3456.06	2578.47	3297.08	6229.95	5118.02	5042.27
ZC4H2	Zc4h2	ENSMUSG00000035062	258.278	-0.653237	-1.57269	0.00290231	0.117231	153.246	232.418	165.641	238.656	216.026	185.844	285.911	342.145	384.187	378.709
SLC25A32	Slc25a32	ENSMUSG00000022299	340.094	-0.777489	-1.71415	0.00292262	0.117231	181.734	278.612	185.435	327.384	281.494	263.221	373.46	335.42	669.089	505.096
KIF27	Kif27	ENSMUSG00000060176	77.005	-0.608429	-1.5246	0.00292316	0.117231	51.4467	82.4858	51.298	62.5265	61.129	94.4433	79.2683	76.052	114.391	97.0091
CLDN10	Cldn10	ENSMUSG00000022132	482.262	-0.343541	-1.26887	0.00292522	0.117231	452.689	408.678	460.601	369.756	432.217	534.222	486.389	584.836	549.465	543.765
IMPAD1	Impad1	ENSMUSG00000066324	2154.23	-0.713343	-1.6396	0.0029349	0.117367	1166.43	1838.91	1211.12	2228.94	1717.82	1787.96	2176.57	2364.51	3688.43	3361.61
VPS36	Vps36	ENSMUSG00000031479	523.216	-0.495794	-1.4101	0.00294096	0.117367	367.096	445.461	389.769	490.754	476.894	693.316	555.27	444.273	635.772	733.55
IFT81	Ift81	ENSMUSG00000029469	486.633	-0.709229	-1.63493	0.00296278	0.117368	341.975	413.84	290.313	360.673	441.074	350.543	427.838	861.019	664.101	714.959
FAM199X	Fam199x	ENSMUSG00000042595	258.123	-1.02418	-2.0338	0.00297013	0.117368	101.064	212.149	104.365	285.582	149.396	178.372	227.681	295.381	539.928	487.309
ACTN3	Actn3	ENSMUSG00000006457	67.6335	0.758114	1.69128	0.00297083	0.117368	97.2723	75.3108	75.7745	62.7758	112.859	63.3314	57.1119	61.8737	30.2611	39.7646
ZFP36L2	Zfp36l2	ENSMUSG00000045817	789.417	-0.303479	-1.23412	0.00297308	0.117368	697.924	752.272	672.006	675.286	737.003	803.37	954.697	825.782	863.418	912.416
SHROOM2	Shroom2	ENSMUSG00000045180	1896.65	-0.470726	-1.38581	0.00297797	0.117368	1332.16	1519.58	1525.64	2001.41	1573.51	1799.42	2183.17	1902.7	2656.17	2472.72
TMEM161B	Tmem161b	ENSMUSG00000035762	286.436	-0.828868	-1.77629	0.00299999	0.117474	153.675	239.557	136.855	293.87	209.624	213.913	237.913	417.456	477.967	483.528
CNEP1R1	Cnep1r1	ENSMUSG00000036810	556.284	-0.58003	-1.49488	0.00300188	0.117474	373.587	441.092	420.843	413.718	581.047	459.372	590.417	909.312	673.099	700.35
URI1	Uri1	ENSMUSG00000030421	887.981	-0.471285	-1.38634	0.0030063	0.117474	713.215	726.226	675.728	724.583	882.736	760.283	972.065	1042.93	1311.48	1070.56
ARL4D	Arl4d	ENSMUSG00000034936	605.893	0.407731	1.3266	0.0030085	0.117474	702.428	692.238	749.581	603.073	704.132	655.944	528.557	506.165	472.507	444.306
EDA	Eda	ENSMUSG00000059327	215.064	0.572948	1.48756	0.00301758	0.117474	289.039	267.925	265.464	232.111	229.574	235.288	193.295	172.767	113.288	151.888
UBE2Q2	Ube2q2	ENSMUSG00000032307	1239.36	-0.732679	-1.66172	0.0030177	0.117474	745.274	1073.49	686.991	1208.97	943.337	925.993	1261	1324.84	2173.24	2050.48
FNBP1L	Fnbp1l	ENSMUSG00000039735	1872.83	-0.890353	-1.85363	0.00305555	0.118046	1127.37	1472.88	1012.11	1751.15	1201.23	1267.08	1722.28	1634.36	4011.2	3528.68
ADSS	Adss	ENSMUSG00000015961	1287.23	-0.652714	-1.57212	0.00307733	0.118046	788.997	1082.03	797.939	1274.2	1063.32	1046.58	1372.99	1320.36	2149.15	1976.7
AKR1B15	Akr1b10	ENSMUSG00000061758	324.992	-0.498327	-1.41257	0.00308063	0.118046	230.109	242.195	227.753	300.046	347.46	311.093	370.167	369.127	443.258	408.715
NIFK	Nifk	ENSMUSG00000026377	325.095	-0.817971	-1.76292	0.00309016	0.118046	210.082	231.051	198.761	266.08	271.701	184.704	292.199	630.124	512.539	453.712
KPNA3	Kpna3	ENSMUSG00000021929	1154.64	-0.878102	-1.83796	0.00309058	0.118046	587.048	917.059	473.947	1146.46	945.652	798.796	997.729	1619.62	2149.27	1910.76
TATDN3	Tatdn3	ENSMUSG00000026632	282.937	-0.50859	-1.42266	0.00309439	0.118046	203.338	261.612	209.768	235.437	259.352	237.229	336.222	304.939	376.485	404.985
RBM25	Rbm25	ENSMUSG00000010608	2223.5	-0.892181	-1.85598	0.00310666	0.11814	1300.73	1663.44	1085.7	1858.82	1877.64	1358.73	2106.93	2180.57	4798.77	4003.7
TMED7	Tmed7	ENSMUSG00000033184	1705.04	-0.57986	-1.4947	0.00311002	0.11814	1168.54	1413.05	1061.05	1784.82	1409.79	1447.95	1658.73	2265.1	2424.1	2417.25
FARSB	Farsb	ENSMUSG00000026245	991.801	-0.620488	-1.53739	0.00311548	0.11814	665.727	736.831	773.903	757.393	975.149	809.005	918.157	1756.69	1236.54	1288.61
MAPK8	Mapk8	ENSMUSG00000021936	1577.77	-0.791213	-1.73053	0.00312456	0.118185	814.063	1295.06	885.45	1506.21	1278.98	1134.38	1548.77	1671.33	3014.36	2629.1
ZSCAN30	Zscan30	ENSMUSG00000024274	42.7842	-0.855046	-1.80882	0.00313336	0.118185	23.4897	42.2881	20.9805	30.6351	35.9091	34.1471	53.4561	43.1519	74.7114	69.0735
TEFM	Tefm	ENSMUSG00000046909	75.4965	-0.637578	-1.55572	0.00316457	0.119014	45.4223	66.304	53.9082	52.2556	78.8611	70.3379	87.46	116.675	85.8523	97.8887
GOLIM4	Golim4	ENSMUSG00000034109	606.943	-0.645026	-1.56377	0.00316979	0.119014	449.687	413.214	389.448	527.857	588.046	547.939	766.586	481.271	975.227	930.153
NR1D2	Nr1d2	ENSMUSG00000021775	2554.26	-0.689703	-1.61295	0.0031895	0.11922	1571.64	2132.03	1428.07	2412.93	2232.35	2004.37	2958.44	2427.63	4333.34	4041.81
CCNT2	Ccnt2	ENSMUSG00000026349	1953.26	-0.756402	-1.68927	0.00319062	0.11922	1107.06	1416.58	1224.5	1867.85	1648.8	1418.41	2140.16	1795.06	3667.99	3246.24
PFKFB2	Pfkfb2	ENSMUSG00000026409	940.212	-0.537086	-1.45104	0.00319407	0.11922	637.335	815.591	725.356	864.626	794.902	883.995	1074.56	837.096	1509.86	1258.81
CD46	Cd46	ENSMUSG00000016493	123.738	-0.998987	-1.9986	0.00321131	0.119283	68.4653	92.0318	44.6852	137.381	72.9453	93.8792	98.3928	139.935	248.879	240.784
FAM76B	Fam76b	ENSMUSG00000037808	260.521	-0.882255	-1.84325	0.00321144	0.119283	135.309	192.435	145.102	262.453	182.255	162.979	280.619	253.516	546.385	444.151
PAGR1	Pagr1a	ENSMUSG00000030680	146.665	0.80707	1.74965	0.00321455	0.119283	157.264	233.332	203.087	92.431	246.377	106.044	110.423	149.634	66.0773	101.981
PAPOLG	Papolg	ENSMUSG00000020273	286.038	-0.789681	-1.72869	0.00324368	0.12013	175.157	173.347	180.097	263.545	257.067	182.493	277.666	353.275	534.906	462.83
NSUN7	Nsun7	ENSMUSG00000029206	139.147	-0.822573	-1.76856	0.00326256	0.120163	85.2689	123.162	66.2199	130.689	98.9122	100.847	134.819	152.661	249.606	249.283
RARS2	Rars2	ENSMUSG00000028292	272.248	-0.519155	-1.43312	0.00326416	0.120163	202.016	230.386	201.25	208.12	278.084	250.45	276.574	300.37	400.859	374.373
CEP63	Cep63	ENSMUSG00000032534	505.05	-0.404519	-1.32365	0.00326771	0.120163	449.967	431.229	441.716	456.159	396.13	513.281	553.831	504.615	733.523	570.052
TOB2	Tob2	ENSMUSG00000048546	1640.88	0.600955	1.51672	0.00326984	0.120163	1718.47	2145.33	1870.41	1938.59	2214.78	1506.93	1461.45	1762.6	891.969	898.215
PIK3CA	Pik3ca	ENSMUSG00000027665	1356.96	-0.748307	-1.67982	0.00329164	0.120164	613.537	1148.34	724.63	1269.75	1309.03	1222.5	1914.72	1164.39	2097.01	2105.64
RNF13	Rnf13	ENSMUSG00000036503	1793.19	-0.773692	-1.70964	0.00329508	0.120164	927.824	1449.9	977.003	1732.79	1532.08	1182.71	1713.8	2922.44	2801.06	2692.27
RBM18	Rbm18	ENSMUSG00000026889	825.423	-0.501674	-1.41586	0.00329688	0.120164	587.748	677.105	644.237	727.174	781.924	703.235	907.629	861.608	1210.19	1153.37
RANBP6	Ranbp6	ENSMUSG00000074909	772.135	-0.865643	-1.82215	0.00330096	0.120164	395.403	586.779	340.609	788.016	626.733	544.46	662.506	992.598	1471.46	1312.79
ZNF770	Zfp770	ENSMUSG00000040321	378.941	-0.727602	-1.65588	0.00330596	0.120164	206.224	327.356	219.803	356.5	318.68	270.04	361.342	569.439	625.744	534.28
ZNF322	Zfp322a	ENSMUSG00000046351	442.479	-0.957596	-1.94207	0.00330773	0.120164	188.426	363.481	217.906	398.533	336.534	277	355.543	504.681	877.329	905.363
SRSF11	Srsf11	ENSMUSG00000055436	3122.77	-0.696779	-1.62088	0.00331731	0.120256	1998.79	2321.76	2088.91	2716.89	2789.65	2444.69	3479.68	2633.74	5470.17	5283.39
ZNF595	Zfp595	ENSMUSG00000057842	54.0644	-0.958159	-1.94283	0.00332892	0.120256	29.7466	38.4281	26.6913	44.67	45.1692	29.3043	50.5412	108.03	74.9548	93.1084
TAB3	Tab3	ENSMUSG00000035476	379.756	-0.796199	-1.73652	0.00332923	0.120256	166.608	313.343	213.953	409.866	286.127	317.753	404.74	379.035	620.134	685.998
CREBRF	Crebrf	ENSMUSG00000048249	968.005	-0.791981	-1.73145	0.00333862	0.120367	451.236	830.257	495.529	886.8	882.039	699.734	1090.56	1044.27	1752.18	1547.45
CYP2J2	Cyp2j6	ENSMUSG00000052914	344.322	-0.546868	-1.46091	0.00334972	0.120539	250.197	250.771	232.797	311.723	354.852	296.903	421.74	360.928	510.37	452.938
SRCAP	Srcap	ENSMUSG00000053877	5228.24	0.36981	1.29218	0.00336629	0.12063	5357.52	6309.3	5712.77	6463.71	5630.51	4648.84	5148.05	5123.07	4037.6	3851.04
CSGALNACT2	Csgalnact2	ENSMUSG00000042042	232.778	-0.657097	-1.57691	0.00341472	0.12063	136.391	228.728	154.731	211.388	174.173	208.868	233.806	232.248	363.706	383.736
TCEA1	Tcea1	ENSMUSG00000033813	1291.44	-0.557769	-1.47199	0.00341756	0.12063	916.067	980.16	887.232	1079.74	1362.02	1107.17	1218.12	1763.97	1875.3	1724.58
TRIM23	Trim23	ENSMUSG00000021712	899.972	-0.878483	-1.83844	0.0034229	0.12063	470.928	681.596	409.997	898.369	711.33	629.291	707.669	1136.74	1741.38	1612.42
CDKL3	Cdkl3	ENSMUSG00000020389	190.863	-0.598196	-1.51382	0.00342304	0.12063	171.238	140.477	138.758	118.953	190.097	154.617	224.922	240.871	306.816	221.878
ZBTB1	Zbtb1	ENSMUSG00000033454	306.919	-0.901445	-1.86794	0.00342727	0.12063	192.668	251.422	125.161	265.749	236.598	228.476	315.219	262.234	722.421	469.243
NUP43	Nup43	ENSMUSG00000040034	66.2784	-0.654167	-1.57371	0.00343026	0.12063	42.8268	58.7758	43.5198	69.0349	45.7337	53.5045	94.4733	90.1185	81.4773	83.3196
KDM1B	Kdm1b	ENSMUSG00000038080	222.629	-0.655635	-1.57531	0.0034363	0.12063	126.284	186.66	169.634	193.603	189.585	206.865	261.03	179.55	374.134	338.948
SENP7	Senp7	ENSMUSG00000052917	638.783	-0.727366	-1.65561	0.00343813	0.12063	361.695	428.085	438.002	569.738	608.729	468.01	714.869	608.381	1114.16	1076.16
AMY2B	Amy1	ENSMUSG00000074264	370.425	-1.04135	-2.05816	0.00344904	0.12063	144.286	296.26	101.963	364.206	306.868	293.983	349.234	362.353	729.532	755.568
B3GALNT2	B3galnt2	ENSMUSG00000039242	381.825	-0.682413	-1.60482	0.00346238	0.12063	195.882	347.502	267.13	296.874	360.55	330.789	422.715	366.416	692.883	537.512
HNRNPH1	Hnrnph1	ENSMUSG00000007850	4043.24	-0.721529	-1.64893	0.00348314	0.12063	2440.41	3227.13	2427.6	3803.37	3366.88	3002.06	4086.52	3969.91	7004.6	7103.92
PNPLA8	Pnpla8	ENSMUSG00000036257	1906.87	-0.790639	-1.72984	0.0034837	0.12063	1038.82	1393.24	1048.04	1856.75	1649.56	1270.7	1665.1	3441.7	3022.03	2682.73
UBXN2B	Ubxn2b	ENSMUSG00000028243	686.651	-0.687994	-1.61104	0.00348465	0.12063	376.423	582.493	417.553	737.908	517.641	549.789	686.83	830.511	1139.64	1027.73
SENP8	Senp8	ENSMUSG00000051705	94.3433	-0.920763	-1.89312	0.00349946	0.12063	41.8256	56.5393	45.7006	119.398	64.7285	78.7957	89.4326	126.727	194.312	125.973
ERMN	Ermn	ENSMUSG00000026830	1510.6	-0.848276	-1.80035	0.00350869	0.12063	854.025	999.02	846.027	1241.77	1454.32	870.387	1286.31	2901.71	2273.73	2378.67
ZMYM5	Zmym5	ENSMUSG00000040123	669.803	-0.637113	-1.55521	0.00352253	0.12063	440.573	526.929	405.48	660.812	589.529	518.386	726.774	726.084	1069.95	1033.52
VIP	Vip	ENSMUSG00000019772	314.12	-0.879202	-1.83936	0.00352443	0.12063	250.974	254.833	176.913	233.536	190.949	226.577	205.944	727.603	446.851	427.021
ARFIP1	Arfip1	ENSMUSG00000074513	396.274	-0.565257	-1.47965	0.00353414	0.12063	277.448	278.747	293.759	294.356	453.968	324.017	474.006	530.099	514.403	521.935
RAP1B	Rap1b	ENSMUSG00000052681	1215.81	-0.433385	-1.3504	0.0035367	0.12063	952.749	991.783	979.645	1178.35	1072.04	1103.49	1168.56	1652.73	1496.64	1562.07
CCNG1	Ccng1	ENSMUSG00000020326	874.647	-0.893673	-1.8579	0.00355295	0.12063	387.218	722.759	351.671	940.059	660.498	639.857	760.608	1235.14	1466.76	1581.9
LSM11	Lsm11	ENSMUSG00000044847	1723.65	0.418408	1.33645	0.00356536	0.12063	1901.47	2175.94	1964.18	1639.45	2175.26	1838.87	1490.41	1498.03	1281.44	1271.49
DBT	Dbt	ENSMUSG00000000340	282.916	-0.757438	-1.69049	0.00357333	0.12063	126.109	206.638	185.618	340.606	194.998	245.073	304.936	317.581	456.822	450.783
KCNJ8	Kcnj8	ENSMUSG00000030247	108.581	0.492032	1.40642	0.00358377	0.12063	128.018	142.582	126.256	102.179	135.897	79.0594	101.223	77.6373	90.7645	102.198
KLHL9	Klhl9	ENSMUSG00000070923	1862.33	-0.591706	-1.50703	0.0035894	0.12063	1166.89	1645.71	1166.26	1902.37	1549.36	1632.86	1951.24	1981.32	2789.23	2838.07
FMR1	Fmr1	ENSMUSG00000000838	1027.33	-0.792401	-1.73195	0.00359786	0.12063	517.149	822.525	589.021	1020.47	812.843	766.771	1037.51	985.928	1956.56	1764.49
SMARCA5	Smarca5	ENSMUSG00000031715	1174.31	-0.764432	-1.6987	0.00359992	0.12063	658.208	1004.18	595.862	1135.26	959.105	903.522	946.795	1770.3	2032.57	1737.32
PHIP	Phip	ENSMUSG00000032253	1076.64	-0.831895	-1.78002	0.00360438	0.12063	525.886	836.576	575.293	1047.2	889.475	725.314	951.951	1301.04	2040.24	1873.41
RNFT1	Rnft1	ENSMUSG00000020521	319.579	-0.52111	-1.43506	0.00361267	0.12063	248.866	222.124	300.747	248.594	291.704	263.05	412.953	363.26	484.874	359.622
PEX1	Pex1	ENSMUSG00000005907	592.638	-0.527246	-1.44118	0.00362091	0.12063	397.118	478.814	489.284	652.068	413.813	607.103	620.63	588.427	826.268	852.849
VPS37A	Vps37a	ENSMUSG00000031600	1112.94	-0.85815	-1.81271	0.00362091	0.12063	594.697	988.793	578.112	1041.2	755.584	745.132	1133.85	1013.87	2183.03	2095.14
BAG4	Bag4	ENSMUSG00000037316	1117.32	-0.654781	-1.57438	0.00362251	0.12063	630.818	925.415	700.372	1039.54	1045.46	970.17	1195.4	1067.69	1889.06	1709.26
NUCB2	Nucb2	ENSMUSG00000030659	218.716	-0.70064	-1.62523	0.00363172	0.12063	147.437	178.143	156.244	180.181	172.19	152.785	182.372	332.026	370.003	315.778
TP53INP1	Trp53inp1	ENSMUSG00000028211	231.951	-1.02378	-2.03324	0.00364876	0.12063	83.4555	186.371	99.5292	239.424	157.451	152.421	218.766	220.185	471.911	490
P2RY13	P2ry13	ENSMUSG00000036362	151.441	-0.635566	-1.55355	0.00365298	0.12063	121.471	121.775	150.667	88.9858	110.272	140.843	162.705	144.551	213.94	259.2
ESF1	Esf1	ENSMUSG00000045624	362.335	-0.83652	-1.78574	0.00367086	0.12063	164.718	288.827	170.198	341.364	337.115	249.745	334.515	589.721	543.54	603.61
SFXN4	Sfxn4	ENSMUSG00000063698	197.336	-0.579636	-1.49447	0.00367636	0.12063	133.937	187.508	136.845	178.232	156.449	155.279	199.914	283.595	262.243	279.352
ABCA8	Abca8a	ENSMUSG00000041828	196.165	-0.750125	-1.68194	0.00367681	0.12063	201.317	126.622	88.8101	171.241	147.275	142.987	350.61	235.749	234.265	262.776
C1GALT1	C1galt1	ENSMUSG00000042460	274.573	-0.933261	-1.90959	0.0036816	0.12063	132.073	239.407	105.409	263.798	204.57	191.775	216.532	383.215	570.6	438.347
BZW1	Bzw1	ENSMUSG00000051223	2292.54	-0.760454	-1.69402	0.00368175	0.12063	1121.78	1847.13	1305.69	2229.16	2007.56	1733.23	2263.14	2479.82	4164.88	3773.05
SHCBP1L	Shcbp1l	ENSMUSG00000042708	49.8429	-0.83259	-1.78088	0.00369556	0.120874	34.3866	24.8731	33.2107	55.5882	32.7912	49.8837	57.9643	41.6996	93.3484	74.6831
SLC6A15	Slc6a15	ENSMUSG00000019894	935.525	-0.655527	-1.57519	0.00372176	0.121192	478.596	878.69	587.342	884.913	805.492	796.717	1115.75	917.984	1460.14	1429.63
COL6A5	Col6a5	ENSMUSG00000091345	43.1205	-0.973894	-1.96413	0.00372601	0.121192	26.7552	33.9487	29.9155	25.9446	26.4071	42.1863	91.1772	27.1783	88.3106	39.3813
SIPA1L2	Sipa1l2	ENSMUSG00000001995	3754.15	0.484357	1.39896	0.00375404	0.121671	4589.69	4687.08	4160.58	4070.12	4383.09	3842.03	3302.97	3729.81	2217.76	2558.4
MNS1	Mns1	ENSMUSG00000032221	108.42	-0.639291	-1.55756	0.00375909	0.121671	64.0798	94.481	66.4267	100.349	100.669	83.7049	125.123	163.64	143.374	142.353
HIF1A	Hif1a	ENSMUSG00000021109	1411.16	-0.743749	-1.67452	0.00378581	0.121671	717.375	1259.21	790.189	1326.34	1184.73	1105.64	1542.45	1343.6	2543.83	2298.19
IDI1	Idi1	ENSMUSG00000058258	752.104	-0.795458	-1.73563	0.00379171	0.121671	313.049	623.481	418.183	684.572	711.293	576.315	815.483	776.021	1284.64	1318
SRSF1	Srsf1	ENSMUSG00000018379	3612.41	-0.609467	-1.5257	0.00380052	0.121671	2444.98	2986.61	2496.76	3324.41	3051.14	3407.61	3719.72	2988.85	6018.05	5685.92
ST8SIA3	St8sia3	ENSMUSG00000056812	2159.52	-0.511586	-1.42562	0.00381618	0.121671	1596.01	1664.23	1683.5	2198.36	1762.99	1823.04	2130.19	2570.09	3250.09	2916.71
TAC1	Tac1	ENSMUSG00000061762	780.292	-0.715933	-1.64254	0.00381719	0.121671	712.492	495.127	739.609	553.191	452.536	598.482	723.463	1542.43	1007.64	977.946
FCGR2A	Fcgr3	ENSMUSG00000059498	174.537	-0.495257	-1.40957	0.00381767	0.121671	143.331	150.568	146.342	128.557	156.401	151.781	180.599	201.012	256.313	230.469
MBIP	Mbip	ENSMUSG00000021028	227.57	-0.670274	-1.59138	0.00383156	0.121671	168.089	136.017	170.089	189.015	216.074	147.207	257.469	289.802	360.779	341.16
SCAI	Scai	ENSMUSG00000035236	852.005	-0.927751	-1.90231	0.00383493	0.121671	404.451	629.852	400.081	930.665	572.465	524.496	800.25	916.536	1666.86	1674.39
TCP1	Tcp1	ENSMUSG00000068039	3095.19	-0.449439	-1.36551	0.00383499	0.121671	2467.72	2573.75	2489.04	2777.97	2776.88	2791.34	3155.88	3200.29	4654.08	4064.96
PCMTD1	Pcmtd1	ENSMUSG00000051285	1629.82	-0.999818	-1.99975	0.00385505	0.122104	625.715	1325.11	617.434	1766.17	1100.77	1136.55	1368.12	1800.63	3516.56	3041.14
HTRA4	Htra4	ENSMUSG00000037406	21.8929	-1.28007	-2.42851	0.00387694	0.122145	15.4495	9.17504	14.1416	18.825	6.60475	31.4706	16.1749	16.6791	64.3812	26.0272
MAOA	Maoa	ENSMUSG00000025037	627.784	-0.636919	-1.555	0.00387719	0.122145	394.846	470.144	419.807	505.718	667.598	448.459	710.942	768.63	985.087	906.61
ST3GAL1	St3gal1	ENSMUSG00000013846	950.353	0.32198	1.25004	0.00387956	0.122145	1074.16	1095.38	1135.35	957.073	1015.54	959.831	768.315	827.168	781.431	889.287
UBR5	Ubr5	ENSMUSG00000037487	4051.02	-0.683034	-1.60551	0.00389521	0.122145	2162.95	3223.8	2697.91	4047.28	3417.24	3293.63	4720.43	3692.4	7249.83	6004.78
NCAPD3	Ncapd3	ENSMUSG00000035024	551.272	-0.731004	-1.65979	0.00389611	0.122145	269.665	432.573	344.96	468.852	557.311	506.24	636.651	444.748	971.909	879.807
ACOT9	Acot9	ENSMUSG00000025287	234.066	-0.709693	-1.63546	0.00389894	0.122145	157.083	175.998	129.273	225.322	201.983	150.703	249.241	378.769	336.044	336.24
MMGT1	Mmgt1	ENSMUSG00000061273	769.401	-0.625296	-1.54253	0.00390765	0.122145	418.524	626.418	552.079	735.094	695.567	666.362	954.492	685.441	1184.87	1175.17
UBN2	Ubn2	ENSMUSG00000038538	1397.16	-0.796601	-1.737	0.00391432	0.122152	674.429	1083.62	779.019	1487.9	1081.52	972.11	1475.67	1488.24	2546.49	2382.58
TNFAIP8L3	Tnfaip8l3	ENSMUSG00000074345	177.726	-0.824885	-1.77139	0.00394158	0.122493	89.3197	151.628	97.6173	181.788	122.602	153.245	163.875	176.152	385.312	255.728
INTS6L	Ints6l	ENSMUSG00000035967	1185.9	-0.769973	-1.70524	0.00394374	0.122493	661.268	841.378	699.922	979.116	1202.99	804.578	1352.04	1126.03	2049.8	2141.84
ADAR	Adar	ENSMUSG00000027951	8354.57	0.358914	1.28246	0.00394909	0.122493	9611.06	9696.47	9889.58	8516.62	9226.21	8811.15	7598.66	7509.06	6512.63	6174.3
POLD2	Pold2	ENSMUSG00000020471	759.801	0.641587	1.56004	0.00396161	0.122493	1158.62	1095.73	834.84	703.141	837.148	628.688	677.379	776.436	341.456	544.573
MORC3	Morc3	ENSMUSG00000039456	454.214	-0.739272	-1.66933	0.00398617	0.122493	256.173	334.262	303.532	448.886	360.102	319.477	453.216	473.699	824.559	768.233
NANS	Nans	ENSMUSG00000028334	659.323	0.577602	1.49237	0.00399486	0.122493	1059.73	726.152	686.335	670.697	803.404	617.308	548.541	678.338	365.53	437.197
OLFM3	Olfm3	ENSMUSG00000027965	799.357	-0.731593	-1.66047	0.00400356	0.122493	464.049	580.752	485.036	747.388	728.555	558.965	677.241	1191.15	1343.64	1216.8
VPS13A	Vps13a	ENSMUSG00000046230	972.599	-0.903328	-1.87038	0.00400624	0.122493	437.956	741.103	423.282	943.293	843.379	657.162	781.278	1252.22	1808.62	1837.7
FGF2	Fgf2	ENSMUSG00000037225	159.135	-0.924044	-1.89743	0.00401041	0.122493	67.5681	124.162	68.3925	150.588	139.232	132.394	160.958	147.756	379.29	221.01
TVP23B	Tvp23b	ENSMUSG00000014177	485.657	-0.462013	-1.37746	0.00401209	0.122493	367.499	369.116	427.419	386.364	492.534	448.548	558.963	483.33	640.615	682.183
RNF103	Rnf103	ENSMUSG00000052656	1039.1	-0.509736	-1.42379	0.00402816	0.122493	750.874	926.647	767.712	869.122	974.274	831.762	1125.64	1164.75	1541.24	1438.94
ANXA3	Anxa3	ENSMUSG00000029484	202.08	-0.435601	-1.35247	0.00403491	0.122493	146.708	181.854	179.345	160.141	191.796	188.954	245.811	235.124	272.601	218.469
BET1	Bet1	ENSMUSG00000032757	261.72	-0.663039	-1.58341	0.00403807	0.122493	180.838	187.554	153.109	237.927	254.884	199.697	241.238	365.334	393.779	402.844
RABGGTB	Rabggtb	ENSMUSG00000038975	761.848	-0.483388	-1.39802	0.0040452	0.122493	559.027	684.352	549.98	660.017	725.497	657.499	753.282	924.605	1035.39	1068.83
SUGT1	Sugt1	ENSMUSG00000022024	1847.34	-0.425175	-1.34274	0.00405147	0.122493	1402.69	1487.17	1625.27	1794.12	1577.64	1688.61	1808.02	2313.08	2600.35	2176.47
BIRC2	Birc2	ENSMUSG00000057367	639.059	-0.706775	-1.63215	0.00405676	0.122493	317.968	477.589	407.045	599.993	627.297	501.872	642.585	723.62	1097.63	994.986
RAB5A	Rab5a	ENSMUSG00000017831	1894.24	-0.522711	-1.43665	0.00406629	0.122493	1248.7	1572.47	1462.54	1827.42	1664.64	1628.23	1870.29	2128.09	2867.96	2672.08
METAP2	Metap2	ENSMUSG00000036112	1522.54	-0.573637	-1.48827	0.0040668	0.122493	906.198	1255.91	1083.41	1426.08	1449.02	1232.89	1627.02	1730.3	2294.18	2220.34
WDFY4	Wdfy4	ENSMUSG00000051506	134.191	0.79346	1.73323	0.00408462	0.122621	187.511	133.988	197.795	154.558	173.809	107.055	159.409	72.8056	106.833	48.1477
TMEM168	Tmem168	ENSMUSG00000029569	290.499	-0.693687	-1.61741	0.00408597	0.122621	188.183	258.5	169.198	272.937	222.975	229.561	282.816	298.441	474.113	508.263
KLHL23	Klhl23	ENSMUSG00000042155	1097.12	-0.493069	-1.40744	0.00409234	0.122621	716.318	939.448	809.865	1144.43	949.65	1052.47	1225.79	1101.8	1610.32	1421.15
B3GNT5	B3gnt5	ENSMUSG00000022686	58.211	-0.888166	-1.85082	0.0041016	0.122621	31.2982	39.4963	31.3057	52.3936	50.5353	30.3052	61.8904	98.3741	93.4588	93.0526
SKP1	Skp1a	ENSMUSG00000036309	5638.07	-0.502173	-1.41635	0.00410324	0.122621	4272.24	4488.24	4584.58	5079.72	4909.62	4657.59	5493.9	9045.34	6995.55	6853.91
SLC35A5	Slc35a5	ENSMUSG00000022664	811.583	-0.558252	-1.47248	0.00411718	0.122844	548.568	655.385	505.489	842.456	733.104	696.025	807.473	1169.84	1105.29	1052.2
ATR	Atr	ENSMUSG00000032409	258.193	-1.06955	-2.09878	0.00412851	0.12299	107.433	194.259	77.0481	279.263	177.004	168.775	216.544	279.74	602.325	479.544
IGF1	Igf1	ENSMUSG00000020053	122.26	-0.934069	-1.91066	0.00414421	0.123264	43.8967	101.316	49.4076	116.907	110.916	98.015	114.121	142.548	239.365	206.112
FBXO30	Fbxo30	ENSMUSG00000047648	152.848	-0.697143	-1.62129	0.00415982	0.123268	72.9518	139.323	90.6399	156.233	125.884	135.187	174.981	161.22	254.947	217.112
POLQ	Polq	ENSMUSG00000034206	50.7378	-1.04209	-2.05921	0.00416582	0.123268	26.0245	44.245	24.7608	50.1114	22.1352	24.956	55.1333	62.3837	99.5305	98.0978
SOS2	Sos2	ENSMUSG00000034801	799.134	-0.566994	-1.48143	0.00417214	0.123268	445.878	638.115	593.508	839.887	704.577	739.919	1070.94	747.955	1101.7	1108.87
TP53INP2	Trp53inp2	ENSMUSG00000038375	8685.91	0.448788	1.36489	0.00418843	0.123268	10330	10545.5	10314.9	9502.13	9435.81	9410	7435.91	8300.54	5762.49	5821.91
LTV1	Ltv1	ENSMUSG00000019814	236.362	-0.497423	-1.41169	0.00419722	0.123268	183.019	183.872	168.969	215.955	229.526	219.585	254.013	240.313	341.396	326.968
ATP11B	Atp11b	ENSMUSG00000037400	1648.02	-0.838482	-1.78817	0.00420123	0.123268	994.017	1220.57	762.165	1530.58	1404.77	1136.65	1676.82	1451.87	3256.98	3045.82
ZBTB33	Zbtb33	ENSMUSG00000048047	398.097	-0.819916	-1.7653	0.0042016	0.123268	214.525	355.841	172.752	369.335	328.895	280.509	381.096	466.129	759.35	652.538
UFSP1	Ufsp1	ENSMUSG00000051502	306.392	0.475666	1.39056	0.00421661	0.123268	396.522	359.073	330.13	330.403	364.866	292.325	280.19	311.207	202.485	196.716
KPNA4	Kpna4	ENSMUSG00000027782	1845.53	-0.488377	-1.40287	0.00422203	0.123268	1291.69	1539.7	1515.54	1560.69	1774.01	1604.19	1746.82	2247.48	2744.99	2430.17
FTX	Ftx	ENSMUSG00000086370	614.399	-0.866959	-1.82381	0.00423095	0.123339	431.494	469.792	332.667	592.978	350.66	349.401	575.194	657.813	1163.65	1220.34
BTBD1	Btbd1	ENSMUSG00000025103	2551.88	-0.504631	-1.41876	0.00425196	0.123689	1886.72	2292.05	1865.38	2116.68	2391.31	2065.52	2524.72	3119.17	3629.05	3628.17
HBP1	Hbp1	ENSMUSG00000002996	565.341	-0.654082	-1.57361	0.00426403	0.123689	302.689	457.595	428.641	458.857	549.403	480.484	664.541	489.966	936.511	884.722
ZFAND5	Zfand5	ENSMUSG00000024750	2779.72	-0.516587	-1.43057	0.00427825	0.123689	2049.82	2485.79	1780.36	2663.58	2459.24	2364.31	2902.58	3157.4	4186.1	3748
DMXL2	Dmxl2	ENSMUSG00000041268	4779.2	-0.737096	-1.66682	0.00427965	0.123689	2388.31	3854.07	2997.69	4592.87	4088.9	3598.2	5505.16	4283.59	8806.88	7676.31
NT5C3A	Nt5c3	ENSMUSG00000029780	713.088	-0.588184	-1.50335	0.00428691	0.123689	479.54	504.475	551.607	542.449	770.891	541.759	785.659	1127.97	883.039	943.498
ZC3H4	Zc3h4	ENSMUSG00000059273	3166.63	0.42476	1.34235	0.00428844	0.123689	3714.72	3908.19	3565.53	3433.23	3523.21	3343.23	3055.61	2751.68	2057.2	2313.7
KCTD18	Kctd18	ENSMUSG00000054770	337.605	-0.602122	-1.51795	0.00430104	0.123865	203.215	245.579	317.409	323.458	252.871	298.188	455.866	287.901	504.081	487.484
G2E3	G2e3	ENSMUSG00000035293	211.552	-0.996237	-1.99479	0.00431149	0.123891	88.5865	176.149	77.8124	225.063	141.06	130.737	215.485	216.479	407.305	436.844
SNX16	Snx16	ENSMUSG00000027534	477.569	-0.672623	-1.59397	0.00432456	0.123891	326.327	363.193	310.528	444.997	397.523	345.164	397.857	704.394	787.871	697.839
SNRNP48	Snrnp48	ENSMUSG00000021431	744.22	-0.401316	-1.32071	0.0043305	0.123891	632.564	625.332	677.539	580.052	692.412	689.742	751.872	833.581	1041.07	918.038
MITF	Mitf	ENSMUSG00000035158	218.217	-0.557407	-1.47162	0.00433343	0.123891	132.272	202.703	150.23	184.106	214.802	214.953	262.767	201.386	323.584	295.364
MOB1B	Mob1b	ENSMUSG00000006262	444.332	-0.713619	-1.63991	0.00433448	0.123891	275.242	344.948	245.563	502.142	316.796	418.668	420.792	421.063	783.202	714.902
ITPKB	Itpkb	ENSMUSG00000038855	3761.91	0.526169	1.4401	0.00436395	0.124255	4679.14	4792.64	3741.2	4484.07	4504.52	3354.64	3439.07	4105.1	2224.68	2294.08
ATXN7	Atxn7	ENSMUSG00000021738	661.811	-0.663478	-1.5839	0.00437364	0.124255	366.585	576.411	428.567	675.541	515.999	605.73	767.867	553.681	1132.07	995.656
RNF139	Rnf139	ENSMUSG00000037075	570.587	-0.59645	-1.51199	0.00438828	0.124255	382.684	482.121	407.282	542.462	458.7	448.955	630.907	553.936	890.934	907.891
ZNF354C	Zfp354c	ENSMUSG00000044807	739.176	-0.656185	-1.57591	0.00440383	0.124255	411.538	593.093	491.833	682.193	691.875	593.018	847.255	715.517	1332.47	1032.97
TOP2B	Top2b	ENSMUSG00000017485	1851.5	-0.755856	-1.68863	0.00440748	0.124255	1183.54	1952.21	774.421	1478.33	1500.53	1566.69	1523.9	2516.22	3002.13	3017.01
MBLAC2	Mblac2	ENSMUSG00000051098	460.019	-0.581917	-1.49684	0.00440864	0.124255	294.494	427.055	307.006	417.887	398.018	389.148	462.568	498.727	751.024	654.266
TANK	Tank	ENSMUSG00000064289	399.954	-0.72497	-1.65287	0.00440996	0.124255	248.88	293.109	269.787	324.161	372.613	265.394	354.702	760.443	580.258	530.19
CEP162	Cep162	ENSMUSG00000056919	286.511	-0.843556	-1.79447	0.00441194	0.124255	115.578	228.257	157.609	314.636	210.777	218.965	297.304	288.207	543.679	490.103
IWS1	Iws1	ENSMUSG00000024384	896.785	-0.633627	-1.55146	0.00441249	0.124255	574.63	730.218	590.769	889.641	731.207	655.417	1016.37	923.931	1423.75	1431.92
LRRIQ1	Lrriq1	ENSMUSG00000019892	25.3998	-1.68971	-3.22592	0.00446274	0.124813	3.52989	9.78324	15.211	27.6737	5.15435	8.41469	12.3456	70.1432	57.5627	44.1797
PDCL3	Pdcl3	ENSMUSG00000026078	428.216	-0.356274	-1.28012	0.00447669	0.124813	390.875	378.87	313.637	366.038	429.558	446.563	447.421	504.323	511.009	493.871
BRWD3	Brwd3	ENSMUSG00000063663	238.681	-1.01696	-2.02365	0.00448262	0.124813	74.7199	201.987	101.354	237.601	175.178	153.987	208.753	269.682	525.218	438.334
GABRA1	Gabra1	ENSMUSG00000010803	5302.57	-0.836843	-1.78614	0.00448618	0.124813	2370.02	4477.25	2501.08	5147.07	4538.46	3503.37	4637.58	7950.73	8982.02	8918.13
ATAD2	Atad2	ENSMUSG00000022360	150.239	-0.832582	-1.78087	0.00450701	0.124813	98.8832	115.955	57.8289	134.07	134.533	95.9596	148.014	209.126	243.053	264.964
KBTBD8	Kbtbd8	ENSMUSG00000030031	109.347	-1.00124	-2.00172	0.00450955	0.124813	47.0169	79.0968	38.8779	113.93	86.5365	78.3755	72.6009	195.032	187.522	194.485
DENND4A	Dennd4a	ENSMUSG00000053641	1353.24	-0.70807	-1.63362	0.00451634	0.124813	753.907	1111.05	728.821	1423.03	1123.56	1043.7	1604.83	1322.58	2363.12	2057.84
BDP1	Bdp1	ENSMUSG00000049658	665.972	-0.915747	-1.88655	0.00452533	0.124813	332.704	643.063	253.999	604.546	474.788	451.702	629.785	664.571	1363.54	1241.02
NCAPG2	Ncapg2	ENSMUSG00000042029	92.2494	-0.942262	-1.92154	0.00452534	0.124813	44.4871	92.3167	33.8948	87.9028	59.2863	65.3979	85.3678	109.539	180.075	164.227
SPAG1	Spag1	ENSMUSG00000037617	445.161	-0.592729	-1.5081	0.00453687	0.124813	273.711	409.65	327.083	336.128	429.099	382.76	490.735	422.012	706.298	674.136
GCFC2	Gcfc2	ENSMUSG00000035125	97.9777	-0.696036	-1.62005	0.00455515	0.124813	71.1534	79.194	71.9214	77.0597	75.4969	86.0138	112.803	74.582	161.825	169.728
ATRX	Atrx	ENSMUSG00000031229	2664.56	-1.04311	-2.06066	0.00456343	0.124813	907.349	2160.27	1034.73	2529.06	2075.81	1593.67	2423.07	2425.74	5757.18	5738.74
ADCY8	Adcy8	ENSMUSG00000022376	1335.58	0.415829	1.33406	0.00457046	0.124813	1461.42	1795.62	1373.07	1429.18	1572.55	1438.72	1216.31	1050.8	933.046	1085.07
ZNF260	Zfp260	ENSMUSG00000049421	822.864	-0.792451	-1.73201	0.00458039	0.124813	429.334	617.285	394.628	893.61	678.55	597.806	704.733	1240.88	1393.94	1277.87
HNRNPDL	Hnrnpdl	ENSMUSG00000029328	3672.95	-0.439584	-1.35621	0.00459001	0.124813	3355.48	2998.19	3055.02	2951.44	3228.99	3245.84	3588.97	3998.48	5274.01	5033.11
BMPR1A	Bmpr1a	ENSMUSG00000021796	916.724	-0.842178	-1.79275	0.00459078	0.124813	413.639	743.936	407.869	963.691	754.93	665.904	952.728	953.749	1697.83	1612.97
SCOC	Scoc	ENSMUSG00000063253	2433.17	-0.729955	-1.65859	0.00459241	0.124813	1566.3	1747.5	1557.03	2100.1	2182.15	1649.48	2081.63	4891	3463.64	3092.91
CEBPZ	Cebpz	ENSMUSG00000024081	593.699	-0.651471	-1.57077	0.00459377	0.124813	355.311	486.739	366.572	627.278	475.573	506.229	584.468	609.53	981.454	943.839
SIK3	Sik3	ENSMUSG00000034135	7009.65	0.326301	1.25379	0.00460909	0.124813	7738.48	8418.3	7512.63	7250.21	8072.69	7254.36	6575.63	6211.54	5370.06	5692.64
SNHG11	Snhg11	ENSMUSG00000044349	30702	-0.65784	-1.57772	0.00461072	0.124813	23732.4	22395.2	24197.8	25577.5	23203.6	23814.9	34759.8	24051.3	52171.7	53115.5
RNF32	Rnf32	ENSMUSG00000029130	199.747	-0.572104	-1.48669	0.00462904	0.124813	133.124	156.012	140.938	197.389	177.506	176.687	192.868	221.324	317.141	284.484
DDX3X	Ddx3x	ENSMUSG00000000787	3567.76	-0.775375	-1.71163	0.00463391	0.124813	1812.56	2916.91	1797.42	3685.28	2946.86	2662.55	3670.24	3623.11	6634.24	5928.38
DNAJA1	Dnaja1	ENSMUSG00000028410	5172.46	-0.604062	-1.51999	0.00463933	0.124813	3036.44	4317.99	3549.05	5205.48	4418.94	4210.91	4687.96	6876.16	7920.71	7500.97
EXOC6	Exoc6	ENSMUSG00000053799	523.647	-0.613166	-1.52961	0.00464427	0.124813	355.152	410.325	349.092	513.296	443.999	409.667	511.778	597.526	911.227	734.408
KBTBD7	Kbtbd7	ENSMUSG00000043881	843.581	-0.681954	-1.60431	0.00465014	0.124813	485.167	683.457	511.95	810.806	749.226	705.992	874.587	766.499	1455.02	1393.11
ITGB1	Itgb1	ENSMUSG00000025809	1255.76	-0.531458	-1.44539	0.00465822	0.124813	766.411	1068.78	934.274	1061.64	1305.24	1057.58	1456.25	1356.6	1832.69	1718.19
CYP39A1	Cyp39a1	ENSMUSG00000023963	47.5668	-0.770312	-1.70564	0.00466047	0.124813	22.634	44.906	21.6349	45.0477	43.2792	54.4778	45.0709	62.5209	65.861	70.2357
FYTTD1	Fyttd1	ENSMUSG00000022800	1144.72	-0.747959	-1.67942	0.00466569	0.124813	624.193	875.834	751.558	1015.78	1006.08	754.504	953.035	1554.29	2066.57	1845.4
PPFIBP1	Ppfibp1	ENSMUSG00000016487	611.906	-0.518472	-1.43244	0.00467641	0.124813	413.681	542.467	460.484	552.416	547.977	552.32	834.253	525.969	873.455	816.036
IL1RAPL1	Il1rapl1	ENSMUSG00000052372	214.575	-0.846266	-1.79784	0.00469418	0.124813	109.137	172.432	104.369	199.165	183.269	174.283	171.242	216.775	436.844	378.229
FUT9	Fut9	ENSMUSG00000055373	1984.92	-0.594041	-1.50947	0.00469543	0.124813	1381.35	1597.06	1306.9	1760.28	1865.8	1619.09	1712.26	2479	2948.4	3179.07
SLFN13	Slfn8	ENSMUSG00000035208	14.1626	-1.28091	-2.42993	0.00471158	0.124813	6.05612	6.32663	2.7201	18.3148	7.8375	26.4221	13.4097	16.7436	16.9414	26.8539
MYNN	Mynn	ENSMUSG00000037730	329.675	-0.700854	-1.62547	0.00472711	0.124813	187.385	166.894	239.071	262.564	399.759	259.498	391.305	455.981	476.792	457.499
FXR1	Fxr1	ENSMUSG00000027680	1179.41	-0.752269	-1.68444	0.00472713	0.124813	595.748	849.365	638.954	1127.54	1183.31	784.684	1188.35	1793.82	1856.39	1775.91
ELMOD2	Elmod2	ENSMUSG00000035151	306.862	-0.798563	-1.73937	0.00472993	0.124813	170.14	274.653	171.011	296.801	209.425	204.961	313.376	305.586	563.42	559.246
CLCN3	Clcn3	ENSMUSG00000004319	3808.25	-0.618203	-1.53496	0.00473182	0.124813	1983.93	3166.53	2525.76	3845.55	3502.9	3391.21	4813.14	3498.29	5898.85	5456.32
CDC123	Cdc123	ENSMUSG00000039128	1153.07	-0.342135	-1.26763	0.00473286	0.124813	1003.66	929.071	900.371	1146.93	1106.72	1208.05	1263.35	1172.11	1464.91	1335.5
CCDC47	Ccdc47	ENSMUSG00000078622	2275.92	-0.580684	-1.49556	0.00473457	0.124813	1523.48	1637.01	1463.01	2167.67	2330.16	1822.82	2374.23	2728.89	3431.8	3280.18
PCDH15	Pcdh15	ENSMUSG00000052613	370.425	-0.946849	-1.92766	0.0047431	0.124813	178.331	278.038	178.715	393.823	237.817	228.919	308.403	377.45	775.986	746.767
EIF4A2	Eif4a2	ENSMUSG00000022884	9484.94	-0.657297	-1.57713	0.00474916	0.124813	5787.25	8101.03	5675.35	9035.52	8207.08	7341.29	8367.05	11788.9	15645.5	14900.4
BIVM	Bivm	ENSMUSG00000041684	359.786	-0.549764	-1.46385	0.00477542	0.125109	209.391	300.093	285.297	343.717	323.609	307.766	413.507	368.839	542.626	503.018
ZFP37	Zfp37	ENSMUSG00000028389	235.463	-0.806156	-1.74855	0.00478582	0.125109	133.923	192.872	131.96	230.353	169.168	148.028	193.46	377.454	432.881	344.534
EED	Eed	ENSMUSG00000030619	294.704	-0.601467	-1.51726	0.00480626	0.125109	234.556	293.868	170.47	221.754	251.709	228.741	306.528	353.776	418.252	467.382
STX12	Stx12	ENSMUSG00000028879	2362.72	-0.439635	-1.35626	0.00482355	0.125109	1675.51	2158.14	1992.53	2148.83	2054.4	2148.2	2468.55	2415.62	3280.87	3284.52
CLUAP1	Cluap1	ENSMUSG00000014232	414.995	-0.389487	-1.30993	0.00482786	0.125109	384.774	305.829	364.758	331.348	409.728	397.034	439.526	538.03	498.903	480.026
TSGA10	Tsga10	ENSMUSG00000060771	228.952	-0.825364	-1.77198	0.00484754	0.125109	117.906	203.481	124.513	236.524	145.932	148.695	203.626	302.745	387.908	418.187
OGT	Ogt	ENSMUSG00000034160	6554.27	-0.785367	-1.72353	0.00484906	0.125109	3374.87	4836.87	3673.58	6984.75	5197.02	4753.49	7219.49	5825.92	12524	11152.7
BTBD9	Btbd9	ENSMUSG00000062202	3674.83	0.374398	1.2963	0.00484962	0.125109	4141.35	4319.37	4506.57	3746.22	4029.28	3837.69	3267.27	3378.26	3002.26	2520.04
YME1L1	Yme1l1	ENSMUSG00000026775	1035.87	-0.737594	-1.66739	0.00485884	0.125109	561.626	906.852	603.065	991.339	822.373	682.476	925.834	1533.67	1727.49	1603.97
CNTN4	Cntn4	ENSMUSG00000064293	724.747	-0.797197	-1.73772	0.00486621	0.125109	394.396	574.888	308.992	687.352	683.245	528.499	729.167	793.791	1346.02	1201.13
IL12RB1	Il12rb1	ENSMUSG00000000791	35.6418	0.680885	1.60312	0.00486965	0.125109	39.953	41.9741	38.6854	55.7342	43.4505	29.1225	24.8611	34.7768	25.0252	22.8352
CPSF6	Cpsf6	ENSMUSG00000055531	2058.13	-0.666505	-1.58722	0.00487388	0.125109	1228.02	1721.69	1320.12	2050.45	1636.77	1658.71	1925.4	2099.03	3478.44	3462.69
ST6GAL2	St6gal2	ENSMUSG00000024172	457.107	-0.748329	-1.67985	0.0049046	0.125109	272.056	384.575	241.047	473.146	336.786	377.499	366.454	523.818	800.331	795.356
ACAN	Acan	ENSMUSG00000030607	353.988	0.452493	1.3684	0.00491004	0.125109	456.471	421.227	327.367	398.558	439.958	353.186	335.105	315.557	236.653	255.798
PPP1R15A	Ppp1r15a	ENSMUSG00000040435	667.984	0.416491	1.33468	0.00491122	0.125109	878.748	795.886	735.137	815.218	596.02	553.139	683.884	582.861	481.395	557.548
IFIT2	Ifit2	ENSMUSG00000045932	137.524	-0.762705	-1.69667	0.00491689	0.125109	59.9263	90.2422	82.4319	150.94	128.232	123.585	137.74	148.988	227.813	225.337
LINC00461	C130071C03Rik	ENSMUSG00000050334	768.615	-0.556275	-1.47047	0.00492207	0.125109	551.687	643.542	579.695	656.938	680.625	630.785	711.313	836.881	1207.16	1187.53
ARL4A	Arl4a	ENSMUSG00000047446	538.325	-0.625729	-1.54299	0.0049234	0.125109	386.458	378.185	370.419	506.734	475.782	445.171	472.102	906.789	860.031	581.578
TIA1	Tia1	ENSMUSG00000071337	1871.76	-0.871083	-1.82904	0.00493278	0.125109	992.015	1375.03	973.788	1950.48	1326.79	1289.64	1679	1653.19	3893.62	3584.01
CNOT7	Cnot7	ENSMUSG00000031601	1313.6	-0.589812	-1.50505	0.00493279	0.125109	844.239	1227.88	881.36	1347.89	944.893	1193.19	1296.37	1320.23	2077.43	2002.57
CEP135	Cep135	ENSMUSG00000036403	230.975	-0.789399	-1.72835	0.00494291	0.125109	115.286	176.548	149.872	239.719	166.777	170.639	243.344	206.264	442.734	398.568
CD109	Cd109	ENSMUSG00000046186	42.5444	-0.816819	-1.76152	0.00498935	0.125109	20.4589	28.3997	35.4543	35.1097	35.2235	34.2468	55.372	36.3393	77.2529	67.5873
ZDHHC14	Zdhhc14	ENSMUSG00000034265	1706.71	0.369142	1.29158	0.00499043	0.125109	2070.64	2008.48	1819.43	1772	1946.02	1858.63	1466.68	1523.53	1253.94	1347.8
DNAH10	Dnah10	ENSMUSG00000038011	133.803	0.441674	1.35818	0.00499043	0.125109	136.642	134.438	185.812	149.404	164.313	116.34	102.066	125.569	116.705	106.738
CAPN7	Capn7	ENSMUSG00000021893	793.09	-0.737215	-1.66695	0.00499882	0.125109	427.9	669.089	447.79	777.409	653.235	579.598	764.833	844.554	1442.48	1324.01
KLHL4	Klhl4	ENSMUSG00000025597	304.79	-0.889617	-1.85268	0.00499936	0.125109	137.776	227.727	131.593	329.489	243.512	190.419	261.958	507.03	518.097	500.297
NPPC	Nppc	ENSMUSG00000026241	151.365	0.486706	1.40124	0.00500024	0.125109	216.576	167.5	151.707	150.343	196.275	131.098	125.362	152.903	105.374	116.515
ARHGAP27	Arhgap27	ENSMUSG00000034255	1038.05	0.515852	1.42984	0.00500428	0.125109	1352.46	1122.28	1047.43	1333.08	1253.08	1017.59	903.07	1070.94	574.592	705.974
KMT2D	Kmt2d	ENSMUSG00000048154	8121.04	0.303884	1.23446	0.00501262	0.125109	9226.93	9694.81	7981.61	9188.58	8773.66	7907.16	7726.71	7600.55	6440.72	6669.63
AKIRIN1	Akirin1	ENSMUSG00000023075	1234.52	-0.510015	-1.42407	0.00501645	0.125109	827.533	1052.3	955.779	1233.97	1025.18	1129.82	1319.86	1174.34	1854.15	1772.31
LRRN3	Lrrn3	ENSMUSG00000036295	881.688	-0.715338	-1.64187	0.0050261	0.125109	495.833	697.542	465.806	914.099	765.742	660.504	781.462	1447.55	1282.17	1306.17
GBF1	Gbf1	ENSMUSG00000025224	5466.24	0.384343	1.30527	0.00506265	0.125109	5880.55	6945.28	6762.51	5222.28	6138.06	5591.88	5040.82	4787.34	3862.08	4431.55
ABCA5	Abca5	ENSMUSG00000018800	1094.89	-0.750615	-1.68251	0.00507227	0.125109	511.08	858.917	576.875	1078.5	1057.53	847.932	1314.77	1043.78	1827.48	1831.99
USP34	Usp34	ENSMUSG00000056342	2468.94	-0.761993	-1.69583	0.00507938	0.125109	1280.47	2257.93	1106.94	2557.9	1956.84	1911.13	2733.71	2573.37	4457.93	3853.16
WSB1	Wsb1	ENSMUSG00000017677	1554.88	-0.625276	-1.54251	0.00508685	0.125109	1164.07	1154.71	1026.23	1411.92	1360.02	1252.59	1681.75	1341.14	2598.54	2557.81
DYNC1I2	Dync1i2	ENSMUSG00000027012	2605.6	-0.432152	-1.34925	0.00508814	0.125109	1926.17	2149	2267.8	2066.1	2682.7	2403.46	2769.15	2717.46	3650.72	3423.48
PLOD2	Plod2	ENSMUSG00000032374	112.519	-0.750276	-1.68211	0.00509301	0.125109	55.859	102.474	72.5287	93.317	97.2757	85.0419	144.082	98.5857	205.945	170.079
AASDHPPT	Aasdhppt	ENSMUSG00000025894	431.803	-0.597918	-1.51353	0.00510793	0.125109	297.668	326.704	296.438	447.523	351.176	359.064	372.768	691.426	607.483	567.777
BCCIP	Bccip	ENSMUSG00000030983	757.444	-0.311915	-1.24135	0.00511305	0.125109	608.256	662.603	710.331	622.954	774.448	804.918	797.624	849.641	847.402	896.267
JRK	Jrk	ENSMUSG00000046380	435.701	0.455407	1.37117	0.00511929	0.125109	534.769	506.539	461.015	460.105	555.34	422.52	374.701	458.01	293.713	290.302
PLAGL1	Plagl1	ENSMUSG00000019817	445.031	-0.853599	-1.807	0.00512562	0.125109	223.331	461.233	209.745	432.328	261.036	332.709	418.986	458.75	901.64	750.553
CROT	Crot	ENSMUSG00000003623	518.195	-0.641273	-1.5597	0.00513475	0.125109	298.271	427.268	324.447	481.151	494.862	363.681	591.21	616.061	801.917	783.078
NUDT11	Nudt11	ENSMUSG00000073295	753.871	-0.455442	-1.3712	0.00513622	0.125109	613.355	666.079	563.771	724.452	613.688	659.854	731.2	870.861	1062.16	1033.28
TMEM30A	Tmem30a	ENSMUSG00000032328	6922.5	-0.501782	-1.41596	0.00514688	0.125109	5375.16	5083.47	5560.91	5564.14	7069.99	6092.11	6251.98	8368.32	10378.6	9480.34
ATG5	Atg5	ENSMUSG00000038160	407.566	-0.449734	-1.36579	0.00515638	0.125109	282.408	324.545	388.975	308.233	418.535	372.966	436.437	500.799	524.262	518.505
FUNDC1	Fundc1	ENSMUSG00000025040	744.148	-0.662971	-1.58334	0.00516015	0.125109	461.68	519.806	515.023	556.877	827.658	530.844	724.577	1212.05	1047.74	1045.22
DHX15	Dhx15	ENSMUSG00000029169	1609.47	-0.608041	-1.52419	0.00516179	0.125109	986.081	1357.28	1035.2	1524.49	1474.8	1315.52	1666.84	1630.6	2609.12	2494.74
CIR1	Cir1	ENSMUSG00000041777	615.044	-0.582051	-1.49698	0.00516429	0.125109	392.928	483.405	447.505	479.218	660.953	474.671	643.188	758.457	967.239	842.876
TWNK	Twnk	ENSMUSG00000025209	490.51	0.344196	1.26944	0.00518083	0.125109	602.362	503.989	561.597	543.496	529.852	516.777	439.441	419.561	399.522	388.5
ABHD12B	Abhd12b	ENSMUSG00000090121	49.4159	-0.925988	-1.89998	0.00518707	0.125109	42.0167	17.3315	25.0423	59.0712	28.5857	38.711	48.2305	76.5893	79.1736	79.4073
CCNE2	Ccne2	ENSMUSG00000028212	127.988	-0.658912	-1.57889	0.00518961	0.125109	81.1244	74.1631	112.832	87.2585	140.271	112.489	127.036	209.639	184.712	150.355
MEG8	Rian	ENSMUSG00000097451	12091.6	-0.656114	-1.57583	0.00519431	0.125109	7900.68	9774.07	8374.24	11361.7	9533.45	9809.16	12026.8	10449.9	20993.3	20692.8
GPR101	Gpr101	ENSMUSG00000036357	219.211	-0.793983	-1.73385	0.00520193	0.125109	109.238	182.266	108.031	213.243	190.559	178.175	216.269	204.415	409.666	380.244
PTBP2	Ptbp2	ENSMUSG00000028134	1422.95	-0.721057	-1.64839	0.00520398	0.125109	658.173	1213.88	912.173	1297.95	1292.65	1025.36	1618.97	1430.63	2473.84	2305.91
CCP110	Ccp110	ENSMUSG00000033904	1496.19	-0.726659	-1.6548	0.00520439	0.125109	726.752	1154.87	935.565	1487.05	1333.32	1192.61	1749.45	1280.59	2694.24	2407.44
YTHDC2	Ythdc2	ENSMUSG00000034653	583.549	-0.821493	-1.76723	0.00520519	0.125109	313.98	445.796	292.465	634.602	423.534	437.155	612.159	502.204	1196.08	977.514
ALKBH8	Alkbh8	ENSMUSG00000025899	614.429	-0.814361	-1.75852	0.00521338	0.125147	286.625	526.021	329.299	636.547	450.489	471.9	567.874	599.109	1211.89	1064.53
ZNF627	Zfp867	ENSMUSG00000054519	180.299	-0.56725	-1.4817	0.00523283	0.125385	127.796	138.876	129.742	166.269	165.377	144.375	175.989	214.267	268.892	271.41
NUMA1	Numa1	ENSMUSG00000066306	6106.74	0.340026	1.26578	0.00523646	0.125385	6902.24	7182.96	6857.59	5911.17	7258.98	6076.81	5894.9	5544.54	4599.09	4839.11
PDS5B	Pds5b	ENSMUSG00000034021	1713.25	-0.732056	-1.661	0.00524749	0.125434	1109.85	1263.96	870.205	1857.28	1338.48	1230.99	1698.71	1871.62	3010.31	2881.1
AFTPH	Aftph	ENSMUSG00000049659	1344.56	-0.736065	-1.66563	0.00525554	0.125434	783.764	1126.95	679.886	1318.17	1136.43	933.638	1523.61	1329.73	2361.79	2251.61
SLC4A10	Slc4a10	ENSMUSG00000026904	3499.94	-0.89928	-1.86513	0.00526681	0.125481	1465.86	2600.72	1680.93	3845.38	2624.44	2582.78	3228.73	3293.97	8009.26	5667.37
CHERP	Cherp	ENSMUSG00000052488	2777.63	0.359021	1.28255	0.00529521	0.126	3277.2	3187.66	3022.34	2974.34	3143.37	2924.13	2620.67	2493.91	2150.07	1982.62
ACSL4	Acsl4	ENSMUSG00000031278	1069.36	-0.74814	-1.67963	0.00530783	0.126142	564.281	879.749	511.386	1134.46	902.614	848.166	1054.43	1149.48	1865.93	1783.06
KLHL24	Klhl24	ENSMUSG00000062901	1842.36	-0.446729	-1.36295	0.00533609	0.126172	1302.1	1478.44	1488.64	1771.85	1757.47	1594.51	2256.06	1892.21	2596.35	2286
UBE3A	Ube3a	ENSMUSG00000025326	1853.03	-0.830632	-1.77846	0.00533815	0.126172	793.114	1519.32	1052.22	1828.82	1477.36	1253.03	1753.85	1896.31	3589.07	3367.22
CHRDL1	Chrdl1	ENSMUSG00000031283	197.326	-0.500464	-1.41467	0.00534774	0.126172	143.303	149.506	159.918	201.156	165.284	184.591	228.681	184.478	276.797	279.547
TXLNG	Txlng	ENSMUSG00000038344	342.448	-0.732334	-1.66132	0.00536359	0.126172	210.854	293.92	178.386	349.454	256.121	280.058	347.576	317.919	667.153	523.045
SSC4D	Ssc4d	ENSMUSG00000029699	50.6186	0.799076	1.73999	0.00536931	0.126172	103.075	45.2841	66.1754	64.6436	43.8166	30.1071	32.1266	41.9257	27.3737	51.6587
BRPF3	Brpf3	ENSMUSG00000063952	1589.91	0.401407	1.3208	0.00537336	0.126172	1876.1	2169.74	1640.61	1881.15	1482	1645.25	1417.68	1340.98	1232.09	1213.54
TXNDC9	Txndc9	ENSMUSG00000058407	701.029	-0.602686	-1.51854	0.00537959	0.126172	497.355	480.757	508.974	562.057	734.704	534.011	688.947	1200.51	873.523	929.454
CASP8AP2	Casp8ap2	ENSMUSG00000028282	206.597	-0.969855	-1.95864	0.00539691	0.126172	82.033	156.794	73.7516	207.785	179.285	100.412	251.815	294.578	394.636	324.881
COL9A2	Col9a2	ENSMUSG00000028626	564.193	0.457372	1.37304	0.00540265	0.126172	738.243	696.126	574.652	643.683	611.533	527.746	512.754	587.052	360.308	389.838
INTS8	Ints8	ENSMUSG00000040738	540.249	-0.530055	-1.44398	0.00540591	0.126172	334.497	443.659	411.59	477.265	544.127	480.686	601.011	531.431	808.508	769.721
GPR75-ASB3	Asb3	ENSMUSG00000020305	249.495	-0.655359	-1.57501	0.00540851	0.126172	147.132	199.181	171.199	264.489	188.704	198.401	214.518	381.003	390.675	339.649
CNBP	Cnbp	ENSMUSG00000030057	4162.6	-0.432391	-1.34947	0.00541893	0.12626	3238.18	3276.84	3370.13	3657.85	4175.09	3826.58	4650.31	4018.82	5944.62	5467.6
ZC2HC1A	Zc2hc1a	ENSMUSG00000043542	852.072	-0.62387	-1.541	0.00544829	0.126337	542.46	691.142	556.579	875.146	689.858	650.085	805.791	1017.28	1398.09	1294.29
MT-CO1	mt-Co1	ENSMUSG00000064351	456129	-0.688385	-1.61148	0.00544884	0.126337	349498	287172	393149	293888	422923	324818	444861	944168	537148	563661
KIAA1109	4932438A13Rik	ENSMUSG00000037270	2290.19	-0.89544	-1.86018	0.00547355	0.126337	1028.37	1826.22	882.903	2332.13	1938.33	1549.43	2263.42	2313.23	4599.7	4168.15
CCNA2	Ccna2	ENSMUSG00000027715	40.8331	-0.852477	-1.8056	0.00548169	0.126337	32.898	25.586	31.4349	25.8536	30.098	30.779	35.2097	43.1311	70.6539	82.6866
GRIA2	Gria2	ENSMUSG00000033981	7219.28	-0.865693	-1.82221	0.00549076	0.126337	3540.1	5618.48	3393.98	7580	5449.51	4933.23	6462.25	6999.28	14450.1	13765.8
TARDBP	Tardbp	ENSMUSG00000041459	3937.92	-0.576659	-1.49139	0.00551825	0.126337	2563.54	2974.18	3036.36	3274.08	3959.14	3026.37	3925.28	4417.33	6069.61	6133.32
EIF5A2	Eif5a2	ENSMUSG00000050192	1203.1	-0.819388	-1.76466	0.00551853	0.126337	536.65	1002.68	549.49	1317.98	946.672	975.758	1117.08	1267.79	2309.36	2007.52
HR	Hr	ENSMUSG00000022096	2584.95	0.539842	1.45381	0.00552344	0.126337	2985.85	2896.85	2699.54	3459.44	3273.1	2329.83	2356.53	2849.81	1435.13	1563.44
GMFB	Gmfb	ENSMUSG00000062014	2474.52	-0.730983	-1.65977	0.00555558	0.126337	1413.56	2068.52	1330.53	2606.51	1886.29	1856.34	2414.27	2525.89	4353.39	4289.93
RCCD1	Rccd1	ENSMUSG00000038930	250.157	-0.533768	-1.44771	0.00555999	0.126337	184.173	167.827	251.321	201.942	215.573	307.756	314.811	187.483	323.911	346.775
CBX3	Cbx3	ENSMUSG00000029836	1919.95	-0.471817	-1.38686	0.00557575	0.126337	1551.34	1493.87	1567.96	1649.12	1782.59	1585.8	1883.42	2980.89	2402.43	2302.1
FMNL2	Fmnl2	ENSMUSG00000036053	990.304	-0.719015	-1.64606	0.00557614	0.126337	487.273	850.458	555.286	987.394	863.899	696.192	1097.71	1122.51	1734.22	1508.08
NGFR	Ngfr	ENSMUSG00000000120	242.557	0.473622	1.38859	0.00557707	0.126337	266.628	285.889	263.467	284.838	307.961	240.15	235.377	230.797	155.095	155.366
ZMPSTE24	Zmpste24	ENSMUSG00000043207	562.955	-0.638088	-1.55627	0.00558547	0.126337	269.101	469.374	418.014	528.56	518.729	494.088	663.181	512.108	905.598	850.794
PCDHGB4	Pcdhgb4	ENSMUSG00000103585	437.268	0.484036	1.39865	0.00559098	0.126337	518.898	496.844	539.962	522.931	469.495	452.909	372.272	449.141	283.822	266.402
IVNS1ABP	Ivns1abp	ENSMUSG00000023150	2627.56	-0.704608	-1.6297	0.0055926	0.126337	1495.36	2248.67	1528.68	2547.49	2173.39	1965.13	2792.33	2433.62	4643.27	4447.7
POT1	Pot1a	ENSMUSG00000029676	325.847	-0.718396	-1.64535	0.0056055	0.126337	171.811	281.866	200.88	278.838	299.454	243.474	399.151	276.943	574.632	531.417
FOLH1	Folh1	ENSMUSG00000001773	135.211	-0.927054	-1.90139	0.00561534	0.126337	65.167	106.504	49.2021	112.818	133.458	76.5416	126.536	213.265	206.933	261.683
GPM6B	Gpm6b	ENSMUSG00000031342	12338.6	-0.634773	-1.55269	0.00561926	0.126337	7083.64	10948	7420.72	13186.3	9699.17	10252.6	12304.6	13497.4	19645.6	19348.3
SLC35A4	Slc35a4	ENSMUSG00000033272	2120.47	0.401249	1.32065	0.0056245	0.126337	2518.84	2613.19	2376.35	2259.06	2298.54	2090.13	2032.7	2065.96	1409.74	1540.22
ZNF407	Zfp407	ENSMUSG00000048410	421.217	-0.585775	-1.50084	0.00562707	0.126337	247.722	337.272	304.548	413.923	381.439	326.558	551.203	453.309	693.965	502.235
LUZP2	Luzp2	ENSMUSG00000063297	2437.61	-0.742679	-1.67328	0.00562724	0.126337	1199.53	1850.96	1382.33	2443.53	2243.66	1654.96	2383.23	3033.98	4137.51	4046.45
SEMA3B	Sema3b	ENSMUSG00000057969	379.772	0.502745	1.41691	0.00565299	0.126337	435.235	526.022	439.203	375.8	449.043	377.554	353.873	368.302	226.171	246.518
DDIT4	Ddit4	ENSMUSG00000020108	2162.1	0.55841	1.47264	0.00565705	0.126337	2390.5	2445.76	3037.03	2816.45	2186.72	1921.12	1748.1	2513.5	1183.02	1378.84
AHSA2P	Ahsa2	ENSMUSG00000020288	757.552	-0.643836	-1.56248	0.00568654	0.126337	459.035	659.456	450.366	791.403	598.325	648.728	763.141	738.603	1204.43	1262.04
YWHAQ	Ywhaq	ENSMUSG00000076432	7459.61	-0.510735	-1.42478	0.00568784	0.126337	4909.56	6337	5203.95	7673.79	6642.05	6151.45	7812.02	8971.46	10491.3	10403.5
KIF18B	Kif18b	ENSMUSG00000051378	12.1848	1.14622	2.21333	0.00568849	0.126337	8.89994	29.0576	14.7525	15.7098	17.2456	5.94289	9.12207	7.92537	6.52359	6.66874
C18orf54	4930503L19Rik	ENSMUSG00000044906	218.505	-0.741936	-1.67242	0.00569201	0.126337	150.203	220.529	106.842	187.262	155.234	168.463	209.169	223.951	412.67	350.727
DLK1	Dlk1	ENSMUSG00000040856	1382.42	0.369456	1.29187	0.00569378	0.126337	1531.92	1694.74	1441	1520.92	1603.1	1281.89	1426.13	1248.68	1140.51	935.35
HMGN3	Hmgn3	ENSMUSG00000066456	699.088	-0.423636	-1.3413	0.00570526	0.126337	643.747	550.612	560.367	595.029	637.252	579.239	733.869	960.162	840.944	889.66
DYNC2LI1	Dync2li1	ENSMUSG00000024253	284.989	-0.357986	-1.28164	0.00572402	0.126337	239.608	242.258	257.528	258.024	253.042	262.498	303.511	325.193	357.182	351.046
ARHGAP18	Arhgap18	ENSMUSG00000039031	148.411	-0.872116	-1.83035	0.00572483	0.126337	105.872	93.1123	84.3896	151.626	91.1467	80.3471	121.098	227.784	308.447	220.282
MAK16	Mak16	ENSMUSG00000031578	457.008	-0.432941	-1.34998	0.00572877	0.126337	331.014	365.381	389.58	364.5	493.992	428.044	499.816	613.662	581.233	502.855
DPM1	Dpm1	ENSMUSG00000078919	445.818	-0.555013	-1.46918	0.00573628	0.126337	387.946	301.457	485.392	271.61	360.375	354.879	601.89	622.48	529.929	542.226
TPK1	Tpk1	ENSMUSG00000029735	48.2767	-0.697913	-1.62216	0.00573896	0.126337	22.1958	37.2667	36.7175	43.7956	44.4687	44.0789	61.1677	54.5265	81.9071	56.6419
TWISTNB	Twistnb	ENSMUSG00000020561	257.937	-0.635269	-1.55323	0.00574712	0.126337	199.359	169.606	191.648	185.255	264.88	186.681	236.269	395.616	403.015	347.036
MICU3	Micu3	ENSMUSG00000039478	1719.33	-0.56926	-1.48376	0.00574832	0.126337	1139.6	1518.54	1105.34	1638.52	1522.14	1357.68	1594.1	2515.05	2514.82	2287.49
ZZZ3	Zzz3	ENSMUSG00000039068	1072.53	-0.693838	-1.61758	0.00577383	0.126337	623.167	967.948	646.804	1038.75	822.208	755.737	1162.15	1065.21	1864	1779.33
OSTC	Ostc	ENSMUSG00000041084	532.412	-0.5253	-1.43923	0.00578925	0.126337	369.941	434.719	447.118	416.16	515.596	417.449	519.213	809.581	671.941	722.401
FCHO2	Fcho2	ENSMUSG00000041685	689.402	-0.737798	-1.66763	0.00579625	0.126337	387.964	532.266	464.643	723.301	477.894	488.114	636.783	717.813	1236.58	1228.66
CRYBG3	Crybg3	ENSMUSG00000022723	281.988	-0.50855	-1.42262	0.00579937	0.126337	239.931	216.918	214.971	272.075	223.21	220.469	390.534	281.525	406.105	354.141
PNRC2	Pnrc2	ENSMUSG00000028675	650.973	-0.719279	-1.64636	0.00580622	0.126337	319.104	672.425	367.427	551.216	552.878	418.248	735.515	964.118	999.383	929.417
JADE3	Jade3	ENSMUSG00000037315	150.322	-0.835538	-1.78452	0.00580817	0.126337	88.8374	108.555	80.6296	163.892	99.4955	118.423	133.927	142.129	338.172	229.159
COCH	Coch	ENSMUSG00000020953	518.423	-0.447844	-1.364	0.00581173	0.126337	446.66	481.495	390.615	496.17	380.683	503.474	526.716	529.323	778.344	650.745
TCEA3	Tcea3	ENSMUSG00000001604	30.5388	0.804515	1.74656	0.00581968	0.126337	43.0714	43.4695	35.7922	36.9798	34.2883	25.9781	26.0755	31.5234	11.3326	16.8774
TTC8	Ttc8	ENSMUSG00000021013	379.082	-0.622049	-1.53906	0.00583335	0.126337	301.506	260.365	275.908	372.613	283.885	272.458	461.13	352.945	605.238	604.77
RPS6KA5	Rps6ka5	ENSMUSG00000021180	731.857	-0.500282	-1.41449	0.00583868	0.126337	447.55	598.106	569.264	706.748	710.992	600.565	843.813	860.509	991.496	989.526
NUDT19	Nudt19	ENSMUSG00000034875	1129.79	-0.323209	-1.25111	0.00584262	0.126337	930.91	945.736	1009.61	1038.31	1094.85	1103.9	1233.09	1147.12	1368.7	1425.64
CSE1L	Cse1l	ENSMUSG00000002718	1196.3	-0.615397	-1.53198	0.00584281	0.126337	695.18	866.736	816.726	1082.7	1264.52	912.649	1296.44	1372.62	1939.74	1715.66
TCF7L1	Tcf7l1	ENSMUSG00000055799	184.875	0.539977	1.45395	0.00584518	0.126337	228.601	226.06	175.67	241.469	224.079	139.956	174.574	204.643	105.777	127.924
GULP1	Gulp1	ENSMUSG00000056870	75.0008	-0.710499	-1.63637	0.0058532	0.126337	49.017	64.0274	50.079	49.9733	72.7015	51.0714	75.3736	130.684	99.3603	107.721
RPH3A	Rph3a	ENSMUSG00000029608	17172.9	0.431969	1.34907	0.0058536	0.126337	21892.2	20981.5	19651.5	16827.3	19269	18175.6	15830.9	15714	11248	12138.7
YIF1A	Yif1a	ENSMUSG00000024875	583.793	0.513387	1.4274	0.00589038	0.126434	825.193	685.143	623.807	636.024	661.743	530.876	518.036	636.728	333.797	386.581
TAF2	Taf2	ENSMUSG00000037343	922.927	-0.397035	-1.3168	0.00589062	0.126434	633.655	816.62	836.764	812.534	885.414	894.583	1015.65	931.86	1176.61	1225.59
IL7R	Il7r	ENSMUSG00000003882	6.22747	-1.80876	-3.5034	0.0058968	0.126434	4.02199	3.01507	3.29859	2.01875	0.751503	6.52353	3.88353	5.9246	10.9905	21.8467
C8orf34	A830018L16Rik	ENSMUSG00000057715	834.796	-0.530445	-1.44438	0.00590034	0.126434	565.594	693.504	551.369	799.104	806.822	822.52	725.076	964.928	1311.52	1107.52
PHF14	Phf14	ENSMUSG00000029629	892.123	-0.624112	-1.54126	0.00591094	0.126434	521.738	801.594	576.382	921.568	691.963	792.005	842.779	919.894	1545.52	1307.78
ATAD2B	Atad2b	ENSMUSG00000052812	433.389	-0.867859	-1.82495	0.00591769	0.126434	168.068	318.402	223.183	497.401	328.816	317.611	424.694	437.471	856.265	761.978
UTP14A	Utp14a	ENSMUSG00000063785	254.856	-0.517907	-1.43188	0.00591786	0.126434	196.696	189.104	180.48	213.681	268.801	200.534	279.021	345.005	335.735	339.499
TRAPPC8	Trappc8	ENSMUSG00000033382	1043.74	-0.80609	-1.74847	0.00593751	0.126711	489.281	935.833	479.296	1074.53	820.243	754.829	1161.11	994.073	1880.14	1848.07
SMS	Sms	ENSMUSG00000071708	2285.76	-0.392695	-1.31284	0.00594652	0.126762	1708.86	1986.96	1904.44	2038.64	2244.87	2231.73	2424.71	2225.45	3111.92	2979.97
PPP2R2B	Ppp2r2b	ENSMUSG00000024500	2034.87	-0.315197	-1.24418	0.00596418	0.126996	1695.88	1744.75	1810.11	1992.87	1825.93	1950.85	2109.49	2188.3	2515.54	2515.01
DNAJB2	Dnajb2	ENSMUSG00000026203	4784.5	0.379129	1.30056	0.00598496	0.127296	5976.15	5552.28	5179.5	5205.75	5133.12	4692.81	4345.17	4845.87	3244.09	3670.24
ZC3H11A	Zc3h11a	ENSMUSG00000116275	1232.2	-0.635386	-1.55335	0.00600376	0.127352	600.167	1103.92	680.041	1554	889.493	1621.08	1462.25	1381.55	1548.26	1481.26
GLIS3	Glis3	ENSMUSG00000052942	136.586	-0.595885	-1.5114	0.00600638	0.127352	85.6412	125.508	103.331	109.9	119.424	129.952	151.137	135.432	256.261	149.275
[truncated: 13,812 more rows]

## Sheet: mPFC Veh HT versus Veh WT
Supplementary dataset 3. RNA-Seq results for mPFC of WT and Arid1b+/– mice at P120 treated early (P3–P21) with vehicle or fluoxetine.
[truncated: 13,924 more rows]

[truncated: 1 more sheets: mPFC Flx HT versus Veh HT]
