# Supplementary material for: Early postnatal serotonin modulation prevents adult-stage deficits in Arid1b-deficient mice through synaptic transcriptional reprogramming
Source: Nat Commun. 2022 Aug 27;13:5051. doi: 10.1038/s41467-022-32748-5 (PMC9420115; doi:10.1038/s41467-022-32748-5)
Supplement: Supplementary file 6 — Supplementary dataset 4 [file 41467_2022_32748_MOESM6_ESM.xlsx]

## Sheet: WB Veh HT vs Veh WT C2All (+)
Supplementary dataset 4. GSEA results for transcripts from whole brain of adult (P120) WT and Arid1b+/– mice treated early (P3–P21) with vehicle or fluoxetine.
NAME	SIZE	ES	NES	NOM p-val	FDR q-val	FWER p-val	RANK AT MAX	LEADING EDGE
KEGG_RIBOSOME	82	0.601374	6.33479	0	0	0	3915	tags=87%, list=27%, signal=118%
REACTOME_TRANSLATION	286	0.30403	5.98701	0	0	0	6376	tags=73%, list=44%, signal=128%
REACTOME_NONSENSE_MEDIATED_DECAY_NMD_INDEPENDENT_OF_THE_EXON_JUNCTION_COMPLEX_EJC	89	0.555756	5.92144	0	0	0	3915	tags=82%, list=27%, signal=111%
STARK_PREFRONTAL_CORTEX_22Q11_DELETION_DN	485	0.228912	5.81392	0	0	0	7555	tags=74%, list=52%, signal=148%
REACTOME_NONSENSE_MEDIATED_DECAY_NMD	109	0.469594	5.69584	0	0	0	3915	tags=73%, list=27%, signal=99%
REACTOME_REGULATION_OF_EXPRESSION_OF_SLITS_AND_ROBOS	162	0.382147	5.65543	0	0	0	6567	tags=83%, list=45%, signal=149%
REACTOME_SRP_DEPENDENT_COTRANSLATIONAL_PROTEIN_TARGETING_TO_MEMBRANE	106	0.47478	5.61577	0	0	0	4142	tags=75%, list=28%, signal=105%
REACTOME_SELENOAMINO_ACID_METABOLISM	108	0.46329	5.49258	0	0	0	3970	tags=73%, list=27%, signal=100%
REACTOME_EUKARYOTIC_TRANSLATION_INITIATION	112	0.44988	5.45012	0	0	0	3915	tags=71%, list=27%, signal=97%
REACTOME_RRNA_PROCESSING	190	0.341573	5.44644	0	0	0	3996	tags=61%, list=27%, signal=83%
KEGG_OXIDATIVE_PHOSPHORYLATION	118	0.423357	5.44603	0	0	0	6621	tags=87%, list=45%, signal=158%
REACTOME_RRNA_PROCESSING_IN_THE_NUCLEUS_AND_CYTOSOL	180	0.330679	5.20441	0	0	0	3996	tags=60%, list=27%, signal=82%
REACTOME_SIGNALING_BY_ROBO_RECEPTORS	207	0.303847	5.04019	0	0	0	6567	tags=75%, list=45%, signal=134%
HSIAO_HOUSEKEEPING_GENES	378	0.221425	4.90719	0	0	0	7327	tags=72%, list=50%, signal=140%
REACTOME_INFECTIOUS_DISEASE	356	0.220088	4.84023	0	0	0	4375	tags=51%, list=30%, signal=72%
ENK_UV_RESPONSE_KERATINOCYTE_UP	471	0.190164	4.79726	0	0	0	7024	tags=66%, list=48%, signal=124%
KEGG_PARKINSONS_DISEASE	117	0.380876	4.74655	0	0	0	3722	tags=63%, list=25%, signal=84%
PECE_MAMMARY_STEM_CELL_UP	124	0.374742	4.70574	0	0	0	3999	tags=65%, list=27%, signal=88%
REACTOME_INFLUENZA_INFECTION	143	0.336841	4.62118	0	0	0	3915	tags=60%, list=27%, signal=81%
MOOTHA_VOXPHOS	84	0.428565	4.55884	0	0	0	3342	tags=65%, list=23%, signal=84%
YAO_TEMPORAL_RESPONSE_TO_PROGESTERONE_CLUSTER_13	160	0.294243	4.48377	0	0	0	3968	tags=56%, list=27%, signal=76%
REACTOME_RESPIRATORY_ELECTRON_TRANSPORT_ATP_SYNTHESIS_BY_CHEMIOSMOTIC_COUPLING_AND_HEAT_PRODUCTION_BY_UNCOUPLING_PROTEINS	117	0.344455	4.39818	0	0	0	4875	tags=68%, list=33%, signal=100%
YAO_TEMPORAL_RESPONSE_TO_PROGESTERONE_CLUSTER_17	176	0.274014	4.26441	0	0	0	6840	tags=74%, list=47%, signal=137%
LU_EZH2_TARGETS_UP	237	0.232013	4.11484	0	0	0	7519	tags=74%, list=51%, signal=150%
KEGG_ALZHEIMERS_DISEASE	154	0.276709	4.09168	0	0	0	3496	tags=51%, list=24%, signal=67%
REACTOME_MITOCHONDRIAL_TRANSLATION	96	0.353607	4.0143	0	0	0	7808	tags=89%, list=53%, signal=189%
GINESTIER_BREAST_CANCER_ZNF217_AMPLIFIED_DN	299	0.201177	3.99071	0	0	0	8413	tags=77%, list=58%, signal=178%
REACTOME_RESPIRATORY_ELECTRON_TRANSPORT	97	0.338835	3.87857	0	0	0	4875	tags=67%, list=33%, signal=100%
REACTOME_COMPLEX_I_BIOGENESIS	54	0.447076	3.87183	0	0	0	4858	tags=78%, list=33%, signal=116%
KIM_ALL_DISORDERS_DURATION_CORR_DN	142	0.278432	3.83262	0	0	0	7808	tags=81%, list=53%, signal=172%
SPIELMAN_LYMPHOBLAST_EUROPEAN_VS_ASIAN_UP	454	0.160638	3.81198	0	0	0	4969	tags=50%, list=34%, signal=73%
REACTOME_THE_CITRIC_ACID_TCA_CYCLE_AND_RESPIRATORY_ELECTRON_TRANSPORT	164	0.248627	3.76196	0	0	0	7459	tags=76%, list=51%, signal=153%
KEGG_HUNTINGTONS_DISEASE	166	0.247579	3.75749	0	0	0	4347	tags=54%, list=30%, signal=76%
WONG_MITOCHONDRIA_GENE_MODULE	212	0.22205	3.72552	0	0	0	7213	tags=71%, list=49%, signal=139%
REACTOME_METABOLISM_OF_AMINO_ACIDS_AND_DERIVATIVES	329	0.176491	3.65875	0	0	0	6942	tags=65%, list=47%, signal=121%
DACOSTA_UV_RESPONSE_VIA_ERCC3_UP	294	0.187709	3.65256	0	0	0	6609	tags=64%, list=45%, signal=114%
REACTOME_ACTIVATION_OF_THE_MRNA_UPON_BINDING_OF_THE_CAP_BINDING_COMPLEX_AND_EIFS_AND_SUBSEQUENT_BINDING_TO_43S	57	0.391409	3.54305	0	0	0	6354	tags=82%, list=43%, signal=145%
MOOTHA_MITOCHONDRIA	417	0.152756	3.50081	0	0	0	5192	tags=50%, list=36%, signal=76%
RICKMAN_METASTASIS_DN	232	0.194192	3.43756	0	0	0	8296	tags=76%, list=57%, signal=173%
KEGG_PROTEASOME	40	0.451818	3.42628	0	0	0	6935	tags=93%, list=47%, signal=175%
LI_AMPLIFIED_IN_LUNG_CANCER	162	0.227225	3.38232	0	0	0	4836	tags=56%, list=33%, signal=82%
MOOTHA_HUMAN_MITODB_6_2002	404	0.146371	3.38008	0	0	0	5192	tags=50%, list=36%, signal=75%
REACTOME_NEGATIVE_REGULATION_OF_NOTCH4_SIGNALING	53	0.385396	3.35992	0	0	0	7074	tags=87%, list=48%, signal=168%
DAZARD_UV_RESPONSE_CLUSTER_G1	55	0.381693	3.35066	0	0	0	2680	tags=56%, list=18%, signal=69%
REACTOME_THE_ROLE_OF_GTSE1_IN_G2_M_PROGRESSION_AFTER_G2_CHECKPOINT	68	0.350742	3.33867	0	0	0	6935	tags=82%, list=47%, signal=156%
CHNG_MULTIPLE_MYELOMA_HYPERPLOID_UP	52	0.38744	3.30303	0	0	0	3914	tags=65%, list=27%, signal=89%
ACEVEDO_NORMAL_TISSUE_ADJACENT_TO_LIVER_TUMOR_DN	313	0.164594	3.29985	0	0	0	6986	tags=64%, list=48%, signal=120%
NADLER_OBESITY_UP	54	0.377889	3.24376	0	0	0	6678	tags=83%, list=46%, signal=153%
MIKKELSEN_MEF_HCP_WITH_H3K27ME3	493	0.128062	3.2417	0	0	0	7294	tags=62%, list=50%, signal=120%
REACTOME_VIF_MEDIATED_DEGRADATION_OF_APOBEC3G	50	0.386905	3.22911	0	0	0	6935	tags=86%, list=47%, signal=163%
MIKKELSEN_MCV6_HCP_WITH_H3K27ME3	380	0.145306	3.22289	0	0	0	7933	tags=68%, list=54%, signal=146%
REACTOME_ASSEMBLY_OF_THE_PRE_REPLICATIVE_COMPLEX	64	0.339903	3.19272	0	0	0	7387	tags=84%, list=51%, signal=170%
REACTOME_CROSS_PRESENTATION_OF_SOLUBLE_EXOGENOUS_ANTIGENS_ENDOSOMES	44	0.413189	3.1894	0	0	0	6935	tags=89%, list=47%, signal=168%
MOOTHA_PGC	395	0.13763	3.12784	0	1.58106e-05	0.001	6184	tags=56%, list=42%, signal=94%
REACTOME_FBXL7_DOWN_REGULATES_AURKA_DURING_MITOTIC_ENTRY_AND_IN_EARLY_MITOSIS	52	0.358441	3.09273	0	1.55232e-05	0.001	7148	tags=85%, list=49%, signal=165%
BILANGES_SERUM_AND_RAPAMYCIN_SENSITIVE_GENES	47	0.38232	3.07366	0	1.5246e-05	0.001	6870	tags=85%, list=47%, signal=160%
REACTOME_DEGRADATION_OF_GLI1_BY_THE_PROTEASOME	56	0.348344	3.06554	0	2.9311e-05	0.002	6935	tags=82%, list=47%, signal=156%
MALONEY_RESPONSE_TO_17AAG_DN	73	0.309995	3.0276	0	7.25958e-05	0.005	1698	tags=42%, list=12%, signal=48%
RODWELL_AGING_KIDNEY_UP	411	0.12734	3.01426	0	7.13654e-05	0.005	7047	tags=61%, list=48%, signal=114%
REACTOME_DECTIN_1_MEDIATED_NONCANONICAL_NF_KB_SIGNALING	59	0.323497	3.00578	0	8.42652e-05	0.006	6935	tags=80%, list=47%, signal=151%
REACTOME_REGULATION_OF_APOPTOSIS	50	0.366836	3.00197	0	8.28838e-05	0.006	6935	tags=84%, list=47%, signal=159%
REACTOME_SCF_SKP2_MEDIATED_DEGRADATION_OF_P27_P21	58	0.337264	2.99585	0	8.1547e-05	0.006	6935	tags=81%, list=47%, signal=154%
REACTOME_REGULATION_OF_RUNX3_EXPRESSION_AND_ACTIVITY	52	0.353763	2.97926	0	8.02526e-05	0.006	6935	tags=83%, list=47%, signal=157%
JOHNSTONE_PARVB_TARGETS_2_UP	132	0.222113	2.9755	0	7.89986e-05	0.006	7303	tags=72%, list=50%, signal=143%
REACTOME_CRISTAE_FORMATION	27	0.475923	2.95184	0	9.03392e-05	0.007	3342	tags=70%, list=23%, signal=91%
REACTOME_METABOLISM_OF_POLYAMINES	56	0.329938	2.89714	0	0.000152303	0.012	6942	tags=80%, list=47%, signal=152%
BILANGES_RAPAMYCIN_SENSITIVE_VIA_TSC1_AND_TSC2	63	0.304543	2.87707	0	0.000175623	0.014	7401	tags=81%, list=51%, signal=163%
NIKOLSKY_BREAST_CANCER_16Q24_AMPLICON	45	0.354382	2.83487	0	0.000334807	0.027	6205	tags=78%, list=42%, signal=135%
ANDERSEN_LIVER_CANCER_KRT19_UP	34	0.396202	2.82767	0	0.000341951	0.028	3680	tags=65%, list=25%, signal=86%
REACTOME_AUF1_HNRNP_D0_BINDS_AND_DESTABILIZES_MRNA	52	0.33723	2.82238	0	0.000337066	0.028	7457	tags=85%, list=51%, signal=172%
REACTOME_REGULATION_OF_RUNX2_EXPRESSION_AND_ACTIVITY	69	0.282255	2.81213	0	0.000379231	0.032	6698	tags=74%, list=46%, signal=136%
HOLLEMAN_VINCRISTINE_RESISTANCE_ALL_DN	20	0.529589	2.80366	0	0.000409056	0.034	3232	tags=75%, list=22%, signal=96%
MULLIGHAN_MLL_SIGNATURE_1_UP	340	0.132843	2.79706	0	0.000449538	0.038	7347	tags=63%, list=50%, signal=124%
REACTOME_FORMATION_OF_ATP_BY_CHEMIOSMOTIC_COUPLING	16	0.58448	2.79655	0	0.000454752	0.039	3342	tags=81%, list=23%, signal=105%
REACTOME_DEGRADATION_OF_DVL	54	0.323071	2.79558	0	0.000448688	0.039	6935	tags=80%, list=47%, signal=151%
REACTOME_ANTIGEN_PROCESSING_CROSS_PRESENTATION	89	0.252944	2.78116	0	0.000497681	0.044	7001	tags=73%, list=48%, signal=139%
CUI_TCF21_TARGETS_2_UP	394	0.120514	2.78002	0	0.000491217	0.044	7487	tags=63%, list=51%, signal=126%
HILLION_HMGA1B_TARGETS	74	0.27297	2.75103	0	0.000613867	0.055	8080	tags=82%, list=55%, signal=183%
REACTOME_DEGRADATION_OF_AXIN	52	0.324167	2.7386	0	0.000690942	0.063	7085	tags=81%, list=48%, signal=156%
REACTOME_SIGNALING_BY_NOTCH4	81	0.258245	2.73525	0	0.000703564	0.065	7074	tags=74%, list=48%, signal=143%
KAMIKUBO_MYELOID_CEBPA_NETWORK	27	0.425963	2.69176	0	0.000892674	0.082	6237	tags=85%, list=43%, signal=148%
BHAT_ESR1_TARGETS_VIA_AKT1_UP	256	0.148086	2.67216	0	0.00105707	0.097	8894	tags=75%, list=61%, signal=189%
REACTOME_HEDGEHOG_LIGAND_BIOGENESIS	62	0.284936	2.64881	0	0.00129604	0.119	6698	tags=74%, list=46%, signal=136%
ICHIBA_GRAFT_VERSUS_HOST_DISEASE_D7_UP	89	0.241398	2.64837	0	0.00128061	0.119	4869	tags=57%, list=33%, signal=85%
REACTOME_DNA_REPLICATION_PRE_INITIATION	80	0.245323	2.63927	0	0.00131521	0.123	7397	tags=75%, list=51%, signal=151%
REACTOME_REGULATION_OF_RAS_BY_GAPS	64	0.277381	2.63525	0.00204082	0.0013297	0.126	6698	tags=73%, list=46%, signal=135%
MULLIGHAN_MLL_SIGNATURE_2_UP	374	0.118298	2.62582	0	0.00145091	0.139	7031	tags=60%, list=48%, signal=112%
DAZARD_RESPONSE_TO_UV_NHEK_UP	177	0.170637	2.6152	0	0.00152119	0.146	3812	tags=43%, list=26%, signal=57%
MCLACHLAN_DENTAL_CARIES_UP	182	0.170354	2.61177	0	0.00155127	0.151	6938	tags=64%, list=47%, signal=121%
MULLIGHAN_NPM1_MUTATED_SIGNATURE_2_DN	70	0.26163	2.60354	0	0.00159957	0.156	5382	tags=63%, list=37%, signal=99%
REACTOME_ACTIVATION_OF_NF_KAPPAB_IN_B_CELLS	64	0.277381	2.59841	0	0.0016383	0.161	6698	tags=73%, list=46%, signal=135%
CHICAS_RB1_TARGETS_LOW_SERUM	80	0.253318	2.59485	0	0.00163858	0.163	3443	tags=49%, list=24%, signal=63%
REACTOME_ORC1_REMOVAL_FROM_CHROMATIN	67	0.272031	2.59343	0	0.00164823	0.165	7387	tags=78%, list=51%, signal=156%
REACTOME_REGULATION_OF_PTEN_STABILITY_AND_ACTIVITY	66	0.270285	2.58955	0	0.00167556	0.17	6698	tags=73%, list=46%, signal=134%
FLECHNER_BIOPSY_KIDNEY_TRANSPLANT_REJECTED_VS_OK_UP	74	0.256409	2.58872	0	0.00165792	0.17	2789	tags=45%, list=19%, signal=55%
REACTOME_CLASS_A_1_RHODOPSIN_LIKE_RECEPTORS	218	0.14966	2.58085	0	0.00170184	0.177	1398	tags=24%, list=10%, signal=26%
MARTENS_BOUND_BY_PML_RARA_FUSION	404	0.112785	2.57969	0	0.00168429	0.177	4041	tags=39%, list=28%, signal=52%
REACTOME_RUNX1_REGULATES_TRANSCRIPTION_OF_GENES_INVOLVED_IN_DIFFERENTIATION_OF_HSCS	70	0.25731	2.57871	0	0.00167544	0.177	6698	tags=71%, list=46%, signal=131%
TAKAO_RESPONSE_TO_UVB_RADIATION_UP	79	0.246195	2.57627	0.00196078	0.00170941	0.182	7893	tags=78%, list=54%, signal=170%
REACTOME_CELLULAR_RESPONSE_TO_HYPOXIA	71	0.259235	2.56753	0	0.00181871	0.196	6935	tags=73%, list=47%, signal=139%
DEBIASI_APOPTOSIS_BY_REOVIRUS_INFECTION_DN	257	0.140653	2.56675	0	0.0018007	0.196	5943	tags=54%, list=41%, signal=90%
WANG_TUMOR_INVASIVENESS_UP	342	0.120279	2.55774	0	0.00191497	0.208	2984	tags=32%, list=20%, signal=39%
HAMAI_APOPTOSIS_VIA_TRAIL_DN	166	0.167819	2.55549	0	0.00191267	0.21	6909	tags=64%, list=47%, signal=120%
REACTOME_STABILIZATION_OF_P53	52	0.295865	2.52346	0	0.00241099	0.262	6935	tags=77%, list=47%, signal=146%
REACTOME_NEUTROPHIL_DEGRANULATION	400	0.109606	2.4917	0.00205339	0.00295928	0.31	8382	tags=68%, list=57%, signal=155%
LIN_APC_TARGETS	66	0.261307	2.49081	0	0.00293136	0.31	4392	tags=56%, list=30%, signal=80%
REACTOME_MITOCHONDRIAL_PROTEIN_IMPORT	62	0.267825	2.4889	0	0.00295953	0.312	3410	tags=50%, list=23%, signal=65%
ICHIBA_GRAFT_VERSUS_HOST_DISEASE_35D_UP	116	0.1994	2.47999	0	0.00317411	0.335	4795	tags=53%, list=33%, signal=78%
REACTOME_CYCLIN_A:CDK2_ASSOCIATED_EVENTS_AT_S_PHASE_ENTRY	83	0.229844	2.47441	0.00195695	0.00326064	0.348	6698	tags=69%, list=46%, signal=126%
TARTE_PLASMA_CELL_VS_PLASMABLAST_UP	292	0.125974	2.46637	0	0.00333772	0.358	6205	tags=55%, list=42%, signal=93%
BILANGES_RAPAMYCIN_SENSITIVE_GENES	35	0.354797	2.45701	0	0.00354357	0.375	6938	tags=83%, list=47%, signal=157%
REACTOME_ABC_TRANSPORTER_DISORDERS	71	0.247218	2.45605	0	0.0035193	0.376	6698	tags=70%, list=46%, signal=129%
REACTOME_UCH_PROTEINASES	82	0.234212	2.452	0	0.00355531	0.383	6935	tags=71%, list=47%, signal=134%
NIKOLSKY_BREAST_CANCER_16P13_AMPLICON	95	0.219955	2.44375	0	0.00375234	0.405	7269	tags=72%, list=50%, signal=141%
ZHONG_SECRETOME_OF_LUNG_CANCER_AND_ENDOTHELIUM	57	0.280416	2.43522	0	0.00393217	0.422	4636	tags=60%, list=32%, signal=87%
KIM_LRRC3B_TARGETS	19	0.458267	2.42535	0	0.00417477	0.444	3311	tags=68%, list=23%, signal=88%
REACTOME_ASYMMETRIC_LOCALIZATION_OF_PCP_PROTEINS	61	0.264389	2.42027	0	0.00432689	0.457	6935	tags=74%, list=47%, signal=140%
WAMUNYOKOLI_OVARIAN_CANCER_LMP_UP	253	0.129868	2.39932	0	0.00501724	0.51	4952	tags=47%, list=34%, signal=69%
REACTOME_ROS_AND_RNS_PRODUCTION_IN_PHAGOCYTES	32	0.359576	2.39631	0.00198413	0.0051026	0.522	7546	tags=88%, list=52%, signal=180%
FAELT_B_CLL_WITH_VH3_21_UP	42	0.313594	2.39161	0	0.0051727	0.53	4826	tags=64%, list=33%, signal=96%
REACTOME_HIV_INFECTION	217	0.138449	2.37919	0.00205339	0.00564045	0.561	4338	tags=43%, list=30%, signal=61%
MARTINEZ_RESPONSE_TO_TRABECTEDIN_UP	66	0.249499	2.37841	0.00194932	0.00563523	0.562	6779	tags=71%, list=46%, signal=132%
AMIT_EGF_RESPONSE_480_HELA	149	0.168061	2.37831	0	0.00558942	0.562	8949	tags=78%, list=61%, signal=199%
ACEVEDO_LIVER_CANCER_DN	453	0.0983576	2.37753	0	0.00558476	0.565	6674	tags=55%, list=46%, signal=98%
SANSOM_APC_TARGETS_DN	288	0.122621	2.36936	0	0.00584958	0.586	6110	tags=54%, list=42%, signal=91%
MEISSNER_BRAIN_ICP_WITH_H3K4ME3	30	0.364336	2.36612	0.00200401	0.00592996	0.594	4430	tags=67%, list=30%, signal=95%
REACTOME_AMINE_LIGAND_BINDING_RECEPTORS	33	0.343785	2.3654	0	0.00590972	0.596	6503	tags=79%, list=44%, signal=142%
JIANG_AGING_HYPOTHALAMUS_UP	41	0.312576	2.35851	0.00206612	0.00618575	0.617	4000	tags=59%, list=27%, signal=80%
HEDENFALK_BREAST_CANCER_BRACX_UP	17	0.465315	2.35705	0	0.0062289	0.618	2664	tags=65%, list=18%, signal=79%
REACTOME_G1_S_DNA_DAMAGE_CHECKPOINTS	63	0.257186	2.35525	0	0.00628433	0.625	6698	tags=71%, list=46%, signal=131%
REACTOME_DEFECTIVE_CFTR_CAUSES_CYSTIC_FIBROSIS	58	0.268024	2.34871	0	0.00661558	0.64	6935	tags=74%, list=47%, signal=140%
WONG_EMBRYONIC_STEM_CELL_CORE	325	0.112136	2.34701	0	0.00661636	0.642	7213	tags=60%, list=49%, signal=116%
KEGG_CARDIAC_MUSCLE_CONTRACTION	69	0.238851	2.34661	0.00196464	0.00657923	0.642	2880	tags=43%, list=20%, signal=54%
NATSUME_RESPONSE_TO_INTERFERON_BETA_DN	46	0.28561	2.33848	0	0.0068821	0.662	4100	tags=57%, list=28%, signal=78%
NIKOLSKY_BREAST_CANCER_7P22_AMPLICON	36	0.330339	2.33682	0	0.00692459	0.665	8583	tags=92%, list=59%, signal=221%
REACTOME_GPCR_LIGAND_BINDING	309	0.113835	2.33353	0.00196078	0.0070649	0.678	1398	tags=21%, list=10%, signal=22%
REACTOME_GLUCONEOGENESIS	27	0.366523	2.33127	0.00189036	0.00713088	0.684	4397	tags=67%, list=30%, signal=95%
REACTOME_APC_C:CDH1_MEDIATED_DEGRADATION_OF_CDC20_AND_OTHER_APC_C:CDH1_TARGETED_PROTEINS_IN_LATE_MITOSIS_EARLY_G1	69	0.23857	2.32927	0	0.00718292	0.69	6698	tags=70%, list=46%, signal=128%
WELCSH_BRCA1_TARGETS_DN	136	0.172708	2.31953	0.00199601	0.00759218	0.708	9215	tags=80%, list=63%, signal=215%
DANG_MYC_TARGETS_UP	124	0.177268	2.29075	0	0.00939247	0.782	3914	tags=44%, list=27%, signal=60%
SCHLOSSER_SERUM_RESPONSE_AUGMENTED_BY_MYC	101	0.197149	2.28788	0	0.00957094	0.794	6256	tags=62%, list=43%, signal=108%
SHIPP_DLBCL_VS_FOLLICULAR_LYMPHOMA_UP	43	0.296837	2.28735	0	0.00952158	0.796	7572	tags=81%, list=52%, signal=168%
AGUIRRE_PANCREATIC_CANCER_COPY_NUMBER_UP	271	0.121041	2.28574	0.00408998	0.00957237	0.803	5761	tags=51%, list=39%, signal=83%
ZHONG_SECRETOME_OF_LUNG_CANCER_AND_FIBROBLAST	117	0.178787	2.27248	0.00207469	0.0102819	0.824	3404	tags=41%, list=23%, signal=53%
QI_HYPOXIA_TARGETS_OF_HIF1A_AND_FOXA2	32	0.337563	2.26399	0	0.0109271	0.845	4669	tags=66%, list=32%, signal=96%
MIKKELSEN_MEF_LCP_WITH_H3K4ME3	112	0.186269	2.2634	0.0040568	0.0108867	0.845	4215	tags=47%, list=29%, signal=66%
MARKEY_RB1_ACUTE_LOF_DN	198	0.137909	2.2589	0.00193798	0.0111961	0.857	6723	tags=60%, list=46%, signal=109%
POMEROY_MEDULLOBLASTOMA_PROGNOSIS_DN	43	0.290732	2.25824	0	0.0111602	0.859	3921	tags=56%, list=27%, signal=76%
ACOSTA_PROLIFERATION_INDEPENDENT_MYC_TARGETS_DN	99	0.191699	2.25761	0	0.0111469	0.86	6962	tags=67%, list=48%, signal=126%
SENGUPTA_EBNA1_ANTICORRELATED	121	0.175544	2.25693	0.0021322	0.0111177	0.864	8449	tags=75%, list=58%, signal=177%
REACTOME_POST_CHAPERONIN_TUBULIN_FOLDING_PATHWAY	17	0.44936	2.25575	0.002	0.0111386	0.867	3757	tags=71%, list=26%, signal=95%
HOLLEMAN_VINCRISTINE_RESISTANCE_B_ALL_DN	16	0.470128	2.25219	0	0.011404	0.879	5012	tags=81%, list=34%, signal=123%
DACOSTA_UV_RESPONSE_VIA_ERCC3_TTD_UP	54	0.262489	2.2521	0	0.0113295	0.879	6193	tags=69%, list=42%, signal=118%
NAKAYAMA_SOFT_TISSUE_TUMORS_PCA1_UP	56	0.252992	2.25097	0	0.0113157	0.88	5713	tags=64%, list=39%, signal=105%
MODY_HIPPOCAMPUS_POSTNATAL	55	0.25698	2.24463	0	0.0117547	0.888	3699	tags=51%, list=25%, signal=68%
REACTOME_ACTIVATION_OF_APC_C_AND_APC_C:CDC20_MEDIATED_DEGRADATION_OF_MITOTIC_PROTEINS	73	0.227861	2.2445	0	0.0117009	0.89	6698	tags=68%, list=46%, signal=126%
MOREAUX_MULTIPLE_MYELOMA_BY_TACI_UP	287	0.115944	2.24194	0.00223714	0.0118194	0.893	5367	tags=48%, list=37%, signal=74%
REACTOME_HOST_INTERACTIONS_OF_HIV_FACTORS	122	0.17488	2.23943	0.00196078	0.0119209	0.896	8129	tags=73%, list=56%, signal=163%
CREIGHTON_AKT1_SIGNALING_VIA_MTOR_DN	22	0.40145	2.23676	0	0.0120258	0.902	6765	tags=86%, list=46%, signal=161%
REACTOME_TRANSFERRIN_ENDOCYTOSIS_AND_RECYCLING	27	0.356477	2.23437	0	0.0121655	0.905	7251	tags=85%, list=50%, signal=169%
YAO_TEMPORAL_RESPONSE_TO_PROGESTERONE_CLUSTER_14	136	0.161696	2.23015	0.00380952	0.0123728	0.913	8192	tags=72%, list=56%, signal=162%
ABE_INNER_EAR	41	0.298522	2.22315	0	0.012894	0.922	6701	tags=76%, list=46%, signal=139%
KIM_TIAL1_TARGETS	29	0.346342	2.22021	0	0.0130529	0.924	4020	tags=62%, list=27%, signal=85%
REACTOME_TNFR2_NON_CANONICAL_NF_KB_PATHWAY	85	0.20915	2.21437	0	0.0134876	0.927	6935	tags=68%, list=47%, signal=129%
TERAMOTO_OPN_TARGETS_CLUSTER_6	25	0.36703	2.21358	0.00201613	0.0134825	0.929	6923	tags=84%, list=47%, signal=159%
REACTOME_CDK_MEDIATED_PHOSPHORYLATION_AND_REMOVAL_OF_CDC6	69	0.224009	2.21273	0	0.0134668	0.932	6698	tags=68%, list=46%, signal=125%
SENGUPTA_NASOPHARYNGEAL_CARCINOMA_DN	277	0.116327	2.20534	0.00186916	0.0140514	0.937	2289	tags=27%, list=16%, signal=31%
MIKKELSEN_NPC_HCP_WITH_H3K27ME3	290	0.113981	2.19131	0.00190114	0.0154088	0.951	5474	tags=49%, list=37%, signal=76%
REACTOME_DOWNSTREAM_SIGNALING_EVENTS_OF_B_CELL_RECEPTOR_BCR	78	0.209577	2.18305	0	0.0161301	0.958	6698	tags=67%, list=46%, signal=122%
NUTT_GBM_VS_AO_GLIOMA_DN	44	0.276164	2.18254	0.00192678	0.0160992	0.959	4945	tags=61%, list=34%, signal=92%
BURTON_ADIPOGENESIS_PEAK_AT_24HR	39	0.294823	2.17332	0	0.0169218	0.964	2073	tags=44%, list=14%, signal=51%
URS_ADIPOCYTE_DIFFERENTIATION_DN	29	0.340867	2.16197	0	0.0181604	0.971	8133	tags=90%, list=56%, signal=202%
BANDRES_RESPONSE_TO_CARMUSTIN_MGMT_48HR_DN	128	0.163439	2.16004	0.00195695	0.0182885	0.971	8367	tags=73%, list=57%, signal=170%
REACTOME_PCP_CE_PATHWAY	89	0.194662	2.1594	0.00404858	0.018246	0.972	6698	tags=65%, list=46%, signal=120%
BECKER_TAMOXIFEN_RESISTANCE_UP	43	0.277766	2.15514	0.00189394	0.0186473	0.974	5130	tags=63%, list=35%, signal=96%
LUI_THYROID_CANCER_CLUSTER_3	27	0.342361	2.15456	0.00409836	0.0186037	0.974	7457	tags=85%, list=51%, signal=174%
RADAEVA_RESPONSE_TO_IFNA1_UP	38	0.296458	2.15239	0.00391389	0.0187706	0.974	4525	tags=61%, list=31%, signal=87%
REACTOME_MITOPHAGY	28	0.337484	2.14881	0	0.0191294	0.975	4473	tags=64%, list=31%, signal=92%
REACTOME_SWITCHING_OF_ORIGINS_TO_A_POST_REPLICATIVE_STATE	86	0.197606	2.14753	0	0.0191633	0.976	6987	tags=67%, list=48%, signal=128%
YAO_TEMPORAL_RESPONSE_TO_PROGESTERONE_CLUSTER_12	75	0.210262	2.14484	0.004	0.0194299	0.977	7857	tags=75%, list=54%, signal=161%
IRITANI_MAD1_TARGETS_DN	41	0.285775	2.14429	0.00189394	0.0194019	0.978	7600	tags=80%, list=52%, signal=167%
BURTON_ADIPOGENESIS_6	176	0.139356	2.14397	0	0.0193232	0.978	5130	tags=49%, list=35%, signal=74%
STEIN_ESRRA_TARGETS_UP	354	0.0996071	2.143	0.00207039	0.0193143	0.978	6301	tags=53%, list=43%, signal=91%
SANSOM_APC_MYC_TARGETS	225	0.126573	2.13965	0	0.0195347	0.979	9808	tags=80%, list=67%, signal=238%
POMEROY_MEDULLOBLASTOMA_DESMOPLASIC_VS_CLASSIC_DN	58	0.240974	2.13256	0.00407332	0.0203978	0.984	4052	tags=52%, list=28%, signal=71%
REACTOME_NEDDYLATION	219	0.125814	2.13035	0.00594059	0.0205688	0.985	7333	tags=63%, list=50%, signal=124%
TIEN_INTESTINE_PROBIOTICS_6HR_UP	48	0.262021	2.12694	0	0.0208645	0.985	4100	tags=54%, list=28%, signal=75%
CHOW_RASSF1_TARGETS_DN	28	0.34189	2.12187	0.00199203	0.0213131	0.985	5453	tags=71%, list=37%, signal=114%
LUI_THYROID_CANCER_PAX8_PPARG_DN	45	0.268481	2.11958	0.00197239	0.0214861	0.985	7457	tags=78%, list=51%, signal=158%
REACTOME_KERATAN_SULFATE_KERATIN_METABOLISM	32	0.326724	2.11872	0.00792079	0.0214885	0.985	5284	tags=69%, list=36%, signal=107%
ZHONG_SECRETOME_OF_LUNG_CANCER_AND_MACROPHAGE	69	0.219394	2.1156	0.00201613	0.0218312	0.988	3375	tags=45%, list=23%, signal=58%
REACTOME_RNA_POLYMERASE_I_TRANSCRIPTION_TERMINATION	29	0.333368	2.11234	0.0019084	0.0221783	0.989	6730	tags=79%, list=46%, signal=147%
SANSOM_APC_TARGETS_REQUIRE_MYC	204	0.124931	2.10477	0.00209205	0.0231509	0.991	10023	tags=81%, list=69%, signal=254%
BHAT_ESR1_TARGETS_NOT_VIA_AKT1_UP	191	0.130221	2.10337	0.00210526	0.023222	0.991	9219	tags=76%, list=63%, signal=203%
BASSO_B_LYMPHOCYTE_NETWORK	135	0.153196	2.10326	0.0019305	0.0231244	0.991	8393	tags=73%, list=57%, signal=169%
MOREAUX_B_LYMPHOCYTE_MATURATION_BY_TACI_UP	70	0.216387	2.10031	0.00206612	0.0234367	0.991	6458	tags=66%, list=44%, signal=117%
REACTOME_NCAM1_INTERACTIONS	41	0.27284	2.0976	0	0.023677	0.992	7432	tags=78%, list=51%, signal=158%
STEARMAN_LUNG_CANCER_EARLY_VS_LATE_DN	50	0.243994	2.08762	0.00198413	0.0250088	0.996	6678	tags=70%, list=46%, signal=128%
KASLER_HDAC7_TARGETS_1_UP	172	0.135936	2.07142	0.00202429	0.0274487	0.998	6875	tags=60%, list=47%, signal=113%
BENPORATH_MYC_TARGETS_WITH_EBOX	205	0.12444	2.06972	0.00594059	0.0276731	0.998	7833	tags=66%, list=54%, signal=140%
MARZEC_IL2_SIGNALING_UP	98	0.181847	2.06742	0.00211416	0.0278881	0.998	8547	tags=77%, list=58%, signal=183%
REACTOME_INSULIN_RECEPTOR_RECYCLING	21	0.365054	2.06528	0.00200401	0.0281171	0.998	7201	tags=86%, list=49%, signal=169%
HILLION_HMGA1_TARGETS	76	0.2022	2.05999	0	0.0288789	1	6869	tags=67%, list=47%, signal=126%
SHEDDEN_LUNG_CANCER_GOOD_SURVIVAL_A5	64	0.22109	2.05973	0.00992064	0.0287789	1	8888	tags=83%, list=61%, signal=210%
MEISSNER_NPC_HCP_WITH_H3K4ME2_AND_H3K27ME3	310	0.102022	2.05477	0.0078125	0.029509	1	7877	tags=64%, list=54%, signal=136%
REACTOME_REGULATION_OF_MITOTIC_CELL_CYCLE	83	0.193493	2.05465	0.0078125	0.0293902	1	6698	tags=65%, list=46%, signal=119%
LEE_LIVER_CANCER_MYC_UP	47	0.254681	2.04476	0.00408163	0.0311049	1	3442	tags=49%, list=24%, signal=64%
REACTOME_TRANSCRIPTIONAL_REGULATION_BY_RUNX2	113	0.162895	2.04307	0.00816326	0.0312829	1	6175	tags=58%, list=42%, signal=100%
HONMA_DOCETAXEL_RESISTANCE	32	0.30765	2.0402	0.00412371	0.0317058	1	6476	tags=75%, list=44%, signal=134%
MOOTHA_GLUCONEOGENESIS	26	0.341826	2.03999	0.00207039	0.0316227	1	3445	tags=58%, list=24%, signal=75%
PROVENZANI_METASTASIS_DN	125	0.15761	2.03533	0.00598802	0.0325128	1	4849	tags=49%, list=33%, signal=72%
WESTON_VEGFA_TARGETS_12HR	20	0.380205	2.03444	0.0103734	0.0325585	1	7606	tags=90%, list=52%, signal=187%
ROYLANCE_BREAST_CANCER_16Q_COPY_NUMBER_UP	55	0.220597	2.03393	0.00407332	0.0324771	1	5558	tags=60%, list=38%, signal=96%
REACTOME_EPH_EPHRIN_MEDIATED_REPULSION_OF_CELLS	50	0.246657	2.03149	0.00598802	0.0328022	1	5762	tags=64%, list=39%, signal=105%
RASHI_RESPONSE_TO_IONIZING_RADIATION_6	64	0.223718	2.02814	0	0.0333277	1	4281	tags=52%, list=29%, signal=73%
REACTOME_INTERLEUKIN_1_SIGNALING	96	0.172548	2.01748	0.00208768	0.0354516	1	6935	tags=65%, list=47%, signal=122%
REACTOME_DEGRADATION_OF_BETA_CATENIN_BY_THE_DESTRUCTION_COMPLEX	80	0.192847	2.00858	0.00978474	0.0372698	1	6698	tags=65%, list=46%, signal=119%
LE_EGR2_TARGETS_UP	98	0.174935	2.00286	0.00420168	0.0384439	1	8349	tags=74%, list=57%, signal=172%
HUANG_GATA2_TARGETS_UP	128	0.152765	1.99636	0.0192678	0.0397761	1	5552	tags=53%, list=38%, signal=85%
LEE_LIVER_CANCER_SURVIVAL_DN	164	0.135754	1.99358	0.00990099	0.0402626	1	2583	tags=31%, list=18%, signal=37%
REACTOME_AMYLOID_FIBER_FORMATION	44	0.251366	1.98866	0.00194553	0.0412928	1	2316	tags=41%, list=16%, signal=48%
KIM_GLIS2_TARGETS_UP	73	0.19454	1.98717	0.00787402	0.0414865	1	7383	tags=70%, list=50%, signal=140%
SESTO_RESPONSE_TO_UV_C6	36	0.286402	1.98536	0.00576923	0.0417205	1	2726	tags=47%, list=19%, signal=58%
REACTOME_ABC_FAMILY_PROTEINS_MEDIATED_TRANSPORT	95	0.169534	1.9841	0.00574713	0.041885	1	7078	tags=65%, list=48%, signal=126%
CHIBA_RESPONSE_TO_TSA_UP	46	0.245333	1.98077	0.0077821	0.042537	1	4687	tags=57%, list=32%, signal=83%
DACOSTA_UV_RESPONSE_VIA_ERCC3_COMMON_UP	68	0.201072	1.97823	0.00790514	0.0429596	1	7178	tags=69%, list=49%, signal=135%
KEGG_SYSTEMIC_LUPUS_ERYTHEMATOSUS	40	0.259294	1.97525	0.00965251	0.0435008	1	1701	tags=38%, list=12%, signal=42%
HOLLERN_EMT_BREAST_TUMOR_UP	122	0.152033	1.97316	0.00775194	0.0438736	1	5704	tags=54%, list=39%, signal=88%
NIKOLSKY_BREAST_CANCER_11Q12_Q14_AMPLICON	134	0.149299	1.97244	0.00389864	0.0438698	1	3837	tags=41%, list=26%, signal=55%
REACTOME_FCERI_MEDIATED_NF_KB_ACTIVATION	76	0.20073	1.97215	0.00766283	0.0437631	1	6698	tags=66%, list=46%, signal=121%
FERRANDO_T_ALL_WITH_MLL_ENL_FUSION_DN	83	0.183902	1.9713	0.0040568	0.0438039	1	7542	tags=70%, list=52%, signal=144%
BILANGES_SERUM_RESPONSE_TRANSLATION	22	0.352558	1.97049	0.0140281	0.0438218	1	4156	tags=64%, list=28%, signal=89%
PID_ARF_3PATHWAY	19	0.373129	1.96427	0.0102249	0.0453478	1	7632	tags=89%, list=52%, signal=187%
MIKKELSEN_IPS_LCP_WITH_H3K4ME3	141	0.144652	1.96114	0.01	0.0459358	1	8066	tags=70%, list=55%, signal=154%
KAAB_FAILED_HEART_VENTRICLE_DN	40	0.256584	1.96035	0.00572519	0.0459516	1	4299	tags=55%, list=29%, signal=78%
JOHANSSON_GLIOMAGENESIS_BY_PDGFB_DN	22	0.345458	1.95686	0.00421941	0.0466681	1	2266	tags=50%, list=15%, signal=59%
REACTOME_MHC_CLASS_II_ANTIGEN_PRESENTATION	103	0.168215	1.95651	0.010101	0.0465632	1	7351	tags=67%, list=50%, signal=134%
REACTOME_EPH_EPHRIN_SIGNALING	91	0.171575	1.94926	0.004329	0.048415	1	8913	tags=78%, list=61%, signal=199%
ZHANG_RESPONSE_TO_CANTHARIDIN_DN	61	0.211936	1.94851	0.00371058	0.0483711	1	7459	tags=72%, list=51%, signal=147%
REACTOME_NCAM_SIGNALING_FOR_NEURITE_OUT_GROWTH	61	0.21379	1.94527	0.00195312	0.0491325	1	7432	tags=72%, list=51%, signal=146%
REACTOME_FORMATION_OF_TC_NER_PRE_INCISION_COMPLEX	51	0.224312	1.94504	0.00205761	0.0490128	1	4471	tags=53%, list=31%, signal=76%
GRATIAS_RETINOBLASTOMA_16Q24	17	0.392865	1.94494	0.00607287	0.0488487	1	5442	tags=76%, list=37%, signal=122%
KEGG_ARACHIDONIC_ACID_METABOLISM	41	0.258435	1.94415	0.0122951	0.0488943	1	7642	tags=78%, list=52%, signal=163%
KYNG_RESPONSE_TO_H2O2	62	0.206943	1.9434	0.00773694	0.0489592	1	7126	tags=69%, list=49%, signal=135%
MIKKELSEN_MCV6_LCP_WITH_H3K4ME3	130	0.147481	1.94092	0.00779727	0.0494105	1	6634	tags=60%, list=45%, signal=109%
WIELAND_UP_BY_HBV_INFECTION	78	0.18541	1.93803	0.01002	0.0500054	1	6862	tags=65%, list=47%, signal=123%
BROWNE_HCMV_INFECTION_18HR_DN	154	0.13369	1.93714	0.00974659	0.0500759	1	6894	tags=60%, list=47%, signal=113%
BENNETT_SYSTEMIC_LUPUS_ERYTHEMATOSUS	22	0.347794	1.93083	0.01002	0.0517799	1	3561	tags=59%, list=24%, signal=78%
REACTOME_REGULATION_OF_MRNA_STABILITY_BY_PROTEINS_THAT_BIND_AU_RICH_ELEMENTS	83	0.181376	1.92796	0.00994036	0.0523497	1	6698	tags=64%, list=46%, signal=117%
CHAUHAN_RESPONSE_TO_METHOXYESTRADIOL_UP	46	0.231699	1.92681	0.00200803	0.0524602	1	6157	tags=65%, list=42%, signal=112%
MEISSNER_NPC_HCP_WITH_H3K4ME2	457	0.0789316	1.92193	0.0138614	0.0538011	1	6527	tags=52%, list=45%, signal=92%
REACTOME_MITOTIC_METAPHASE_AND_ANAPHASE	180	0.125392	1.92172	0.00380952	0.0536448	1	3549	tags=37%, list=24%, signal=48%
REACTOME_INTERLEUKIN_1_FAMILY_SIGNALING	123	0.152884	1.91688	0.00588235	0.0547898	1	6935	tags=63%, list=47%, signal=118%
REACTOME_SIALIC_ACID_METABOLISM	32	0.285329	1.91431	0.00622407	0.055387	1	5431	tags=66%, list=37%, signal=104%
REACTOME_NEF_MEDIATES_DOWN_MODULATION_OF_CELL_SURFACE_RECEPTORS_BY_RECRUITING_THEM_TO_CLATHRIN_ADAPTERS	20	0.354452	1.90998	0.0138889	0.0564352	1	5058	tags=70%, list=35%, signal=107%
REACTOME_AUTOPHAGY	106	0.160494	1.90926	0.0119522	0.0564451	1	7876	tags=70%, list=54%, signal=150%
JIANG_VHL_TARGETS	76	0.184782	1.9062	0.00604839	0.0572246	1	5391	tags=55%, list=37%, signal=87%
BAKKER_FOXO3_TARGETS_DN	157	0.12564	1.90289	0.0144033	0.0579889	1	6749	tags=59%, list=46%, signal=108%
BURTON_ADIPOGENESIS_5	106	0.15891	1.90148	0.0136452	0.0582074	1	7899	tags=70%, list=54%, signal=151%
RHODES_UNDIFFERENTIATED_CANCER	63	0.201198	1.89621	0.00808081	0.0597398	1	3800	tags=46%, list=26%, signal=62%
REACTOME_MRNA_SPLICING	185	0.119629	1.8947	0.00956023	0.0600344	1	12418	tags=97%, list=85%, signal=634%
REACTOME_RNA_POLYMERASE_I_PROMOTER_ESCAPE	34	0.275538	1.89393	0.00998004	0.0600335	1	6730	tags=74%, list=46%, signal=136%
KEGG_NEUROACTIVE_LIGAND_RECEPTOR_INTERACTION	219	0.110241	1.89341	0.00612245	0.0599785	1	9560	tags=76%, list=65%, signal=217%
PID_MYC_ACTIV_PATHWAY	75	0.186295	1.88765	0.0116505	0.0617277	1	7036	tags=67%, list=48%, signal=128%
REACTOME_IRON_UPTAKE_AND_TRANSPORT	52	0.216275	1.88612	0.00803213	0.0620046	1	7251	tags=71%, list=50%, signal=141%
VALK_AML_CLUSTER_5	22	0.340377	1.87886	0.00787402	0.0642083	1	6992	tags=82%, list=48%, signal=157%
YAO_TEMPORAL_RESPONSE_TO_PROGESTERONE_CLUSTER_7	69	0.192223	1.87358	0.00393701	0.0658405	1	9915	tags=87%, list=68%, signal=269%
JAZAG_TGFB1_SIGNALING_VIA_SMAD4_UP	91	0.170159	1.87276	0.0179641	0.0658839	1	6845	tags=64%, list=47%, signal=119%
LUI_TARGETS_OF_PAX8_PPARG_FUSION	33	0.275093	1.86833	0.0185567	0.0672524	1	7505	tags=79%, list=51%, signal=162%
REACTOME_PEPTIDE_LIGAND_BINDING_RECEPTORS	129	0.142663	1.86553	0.0104822	0.06804	1	4165	tags=43%, list=28%, signal=59%
LEIN_NEURON_MARKERS	65	0.196454	1.86181	0.00854701	0.0693006	1	10635	tags=92%, list=73%, signal=337%
MISHRA_CARCINOMA_ASSOCIATED_FIBROBLAST_DN	23	0.323473	1.86147	0.00996016	0.0691971	1	6719	tags=78%, list=46%, signal=145%
QI_PLASMACYTOMA_UP	212	0.110478	1.86115	0.01417	0.0690543	1	6131	tags=53%, list=42%, signal=90%
MEISSNER_ES_ICP_WITH_H3K4ME3	31	0.276726	1.86025	0.0172745	0.0691154	1	9167	tags=90%, list=63%, signal=242%
REACTOME_KINESINS	48	0.224077	1.85897	0.0160643	0.0693395	1	3130	tags=44%, list=21%, signal=55%
REACTOME_SYNTHESIS_OF_SUBSTRATES_IN_N_GLYCAN_BIOSYTHESIS	61	0.203072	1.85868	0.00622407	0.0691891	1	5431	tags=57%, list=37%, signal=91%
REACTOME_FORMATION_OF_THE_EARLY_ELONGATION_COMPLEX	32	0.275012	1.85162	0.0100402	0.071584	1	7409	tags=78%, list=51%, signal=158%
NIKOLSKY_BREAST_CANCER_17Q11_Q21_AMPLICON	97	0.158838	1.84612	0.0160321	0.0735689	1	5379	tags=53%, list=37%, signal=83%
NIKOLSKY_BREAST_CANCER_20Q12_Q13_AMPLICON	114	0.146448	1.84327	0.0138889	0.0743903	1	9032	tags=76%, list=62%, signal=198%
DEURIG_T_CELL_PROLYMPHOCYTIC_LEUKEMIA_UP	307	0.0907061	1.84121	0.019802	0.0748891	1	6606	tags=54%, list=45%, signal=97%
REACTOME_SIGNALING_BY_MODERATE_KINASE_ACTIVITY_BRAF_MUTANTS	42	0.243465	1.8352	0.010917	0.0770806	1	8285	tags=81%, list=57%, signal=186%
REACTOME_MAPK6_MAPK4_SIGNALING	83	0.169259	1.83019	0.0119522	0.0790244	1	6698	tags=63%, list=46%, signal=115%
LIAN_LIPA_TARGETS_3M	40	0.243896	1.82921	0.00967118	0.0791655	1	5215	tags=60%, list=36%, signal=93%
REACTOME_PROGRAMMED_CELL_DEATH	162	0.123406	1.8275	0.014553	0.0795784	1	6698	tags=58%, list=46%, signal=106%
REACTOME_INSERTION_OF_TAIL_ANCHORED_PROTEINS_INTO_THE_ENDOPLASMIC_RETICULUM_MEMBRANE	21	0.329974	1.82301	0.00996016	0.0812689	1	3536	tags=57%, list=24%, signal=75%
LI_DCP2_BOUND_MRNA	84	0.174437	1.82243	0.0169851	0.0812296	1	3381	tags=40%, list=23%, signal=52%
KAAB_FAILED_HEART_ATRIUM_UP	23	0.322562	1.8209	0.0180361	0.0815399	1	5461	tags=70%, list=37%, signal=111%
PELLICCIOTTA_HDAC_IN_ANTIGEN_PRESENTATION_DN	46	0.227263	1.82012	0.0178218	0.0816074	1	5586	tags=61%, list=38%, signal=98%
IGLESIAS_E2F_TARGETS_UP	133	0.136224	1.81743	0.017094	0.0824592	1	9018	tags=75%, list=62%, signal=194%
YAO_TEMPORAL_RESPONSE_TO_PROGESTERONE_CLUSTER_16	74	0.180328	1.81444	0.00984252	0.0834772	1	9230	tags=81%, list=63%, signal=219%
AMIT_SERUM_RESPONSE_480_MCF10A	28	0.283306	1.81302	0.0143443	0.0838394	1	3175	tags=50%, list=22%, signal=64%
FARMER_BREAST_CANCER_CLUSTER_1	22	0.319396	1.81243	0.0102249	0.0837978	1	3311	tags=55%, list=23%, signal=70%
BIOCARTA_MTA3_PATHWAY	15	0.372749	1.81176	0.0122449	0.0838226	1	3327	tags=60%, list=23%, signal=78%
REACTOME_PINK_PARKIN_MEDIATED_MITOPHAGY	21	0.324301	1.81171	0.0162602	0.0835606	1	4315	tags=62%, list=30%, signal=88%
SMID_BREAST_CANCER_ERBB2_UP	105	0.150531	1.81114	0.016129	0.0835664	1	7143	tags=64%, list=49%, signal=124%
REACTOME_MITOTIC_G1_G1_S_PHASES	143	0.130536	1.80974	0.00770713	0.0839298	1	8333	tags=70%, list=57%, signal=161%
REACTOME_TRNA_AMINOACYLATION	41	0.238	1.80671	0.0139442	0.0849638	1	6157	tags=66%, list=42%, signal=113%
CHAUHAN_RESPONSE_TO_METHOXYESTRADIOL_DN	96	0.15672	1.80301	0.0248447	0.0863992	1	3053	tags=36%, list=21%, signal=46%
CHEN_HOXA5_TARGETS_9HR_DN	40	0.244547	1.80288	0.0185185	0.0861756	1	5571	tags=63%, list=38%, signal=101%
VILIMAS_NOTCH1_TARGETS_DN	19	0.334876	1.80277	0.0221328	0.0859162	1	8960	tags=95%, list=61%, signal=244%
LIN_NPAS4_TARGETS_DN	63	0.188257	1.80008	0.010352	0.0868486	1	2596	tags=37%, list=18%, signal=44%
REACTOME_MACROAUTOPHAGY	87	0.163339	1.79973	0.0152672	0.0866949	1	7876	tags=70%, list=54%, signal=151%
REACTOME_KERATAN_SULFATE_BIOSYNTHESIS	26	0.292876	1.79674	0.00598802	0.0877233	1	5284	tags=65%, list=36%, signal=102%
CHIANG_LIVER_CANCER_SUBCLASS_UNANNOTATED_DN	186	0.113773	1.7919	0.016632	0.0897645	1	5824	tags=51%, list=40%, signal=84%
REACTOME_PTEN_REGULATION	134	0.135552	1.78854	0.0181087	0.0910992	1	8073	tags=69%, list=55%, signal=152%
REACTOME_HEDGEHOG_ON_STATE	83	0.168316	1.77421	0.0168856	0.0979273	1	7064	tags=65%, list=48%, signal=125%
REACTOME_PREFOLDIN_MEDIATED_TRANSFER_OF_SUBSTRATE_TO_CCT_TRIC	24	0.301738	1.76969	0.0191489	0.0998436	1	7169	tags=79%, list=49%, signal=155%
REACTOME_NRIF_SIGNALS_CELL_DEATH_FROM_THE_NUCLEUS	16	0.364866	1.76965	0.0186916	0.0995386	1	3808	tags=63%, list=26%, signal=84%
CREIGHTON_AKT1_SIGNALING_VIA_MTOR_UP	32	0.267523	1.76829	0.0264766	0.0998808	1	4777	tags=59%, list=33%, signal=88%
KIM_ALL_DISORDERS_CALB1_CORR_DN	22	0.313287	1.7656	0.0209644	0.101003	1	742	tags=36%, list=5%, signal=38%
KANG_GLIS3_TARGETS	26	0.289545	1.76544	0.0139442	0.100767	1	4208	tags=58%, list=29%, signal=81%
REACTOME_MAP2K_AND_MAPK_ACTIVATION	37	0.244672	1.76536	0.0220441	0.100498	1	8285	tags=81%, list=57%, signal=187%
LI_LUNG_CANCER	38	0.24117	1.75834	0.0177165	0.104051	1	4177	tags=53%, list=29%, signal=73%
REACTOME_RNA_POLYMERASE_I_TRANSCRIPTION_INITIATION	46	0.217084	1.75601	0.0196464	0.104828	1	6370	tags=65%, list=44%, signal=115%
PURBEY_TARGETS_OF_CTBP1_AND_SATB1_DN	142	0.12993	1.75545	0.0207039	0.104838	1	5119	tags=48%, list=35%, signal=73%
LIU_VAV3_PROSTATE_CARCINOGENESIS_UP	74	0.172649	1.75495	0.0140562	0.104799	1	8749	tags=77%, list=60%, signal=191%
MULLIGHAN_NPM1_MUTATED_SIGNATURE_1_DN	114	0.141682	1.75461	0.0142857	0.104652	1	5382	tags=51%, list=37%, signal=80%
REACTOME_G_ALPHA_Q_SIGNALLING_EVENTS	173	0.114423	1.74599	0.0252427	0.109098	1	3839	tags=38%, list=26%, signal=50%
STEIN_ESRRA_TARGETS	484	0.0691704	1.74348	0.0241935	0.110194	1	6301	tags=50%, list=43%, signal=85%
REACTOME_TCR_SIGNALING	103	0.144754	1.7361	0.0336449	0.114186	1	6698	tags=60%, list=46%, signal=110%
MARTORIATI_MDM4_TARGETS_FETAL_LIVER_UP	216	0.100607	1.73417	0.0294118	0.114914	1	5183	tags=45%, list=35%, signal=69%
REACTOME_G_ALPHA_I_SIGNALLING_EVENTS	286	0.087899	1.73336	0.00767754	0.115093	1	1295	tags=17%, list=9%, signal=19%
REACTOME_SIGNALING_BY_THE_B_CELL_RECEPTOR_BCR	104	0.148619	1.73317	0.0174757	0.114849	1	6698	tags=61%, list=46%, signal=111%
TONKS_TARGETS_OF_RUNX1_RUNX1T1_FUSION_HSC_DN	159	0.119202	1.73148	0.0203666	0.115569	1	2321	tags=28%, list=16%, signal=33%
LIANG_SILENCED_BY_METHYLATION_2	28	0.270275	1.73073	0.022541	0.115626	1	6498	tags=71%, list=44%, signal=128%
KYNG_ENVIRONMENTAL_STRESS_RESPONSE_UP	51	0.200654	1.72828	0.0241449	0.116844	1	4529	tags=51%, list=31%, signal=74%
BIOCARTA_CELLCYCLE_PATHWAY	22	0.298148	1.72739	0.0195695	0.117017	1	8273	tags=86%, list=57%, signal=199%
NABA_SECRETED_FACTORS	202	0.103449	1.72146	0.0180361	0.120379	1	7265	tags=60%, list=50%, signal=117%
TSENG_ADIPOGENIC_POTENTIAL_UP	25	0.287085	1.7186	0.0291667	0.12171	1	1657	tags=40%, list=11%, signal=45%
REACTOME_DOWNSTREAM_TCR_SIGNALING	82	0.164667	1.71686	0.0329218	0.122423	1	6698	tags=62%, list=46%, signal=114%
WIERENGA_STAT5A_TARGETS_GROUP1	112	0.139871	1.71411	0.0252918	0.123724	1	8021	tags=69%, list=55%, signal=151%
FOSTER_KDM1A_TARGETS_DN	187	0.105239	1.71231	0.0296443	0.124476	1	10051	tags=79%, list=69%, signal=250%
MULLIGHAN_NPM1_SIGNATURE_3_DN	147	0.121116	1.71097	0.019802	0.12502	1	6302	tags=55%, list=43%, signal=96%
WALLACE_PROSTATE_CANCER_RACE_UP	207	0.102595	1.70897	0.0191571	0.125862	1	3323	tags=33%, list=23%, signal=42%
ZHAN_MULTIPLE_MYELOMA_SPIKED	18	0.330647	1.70667	0.0270833	0.126928	1	6542	tags=78%, list=45%, signal=141%
MOOTHA_GLYCOLYSIS	18	0.333752	1.70434	0.0255906	0.128052	1	4060	tags=61%, list=28%, signal=85%
BROWNE_INTERFERON_RESPONSIVE_GENES	55	0.190812	1.70266	0.0253411	0.128715	1	8650	tags=78%, list=59%, signal=191%
REACTOME_MRNA_SPLICING_MINOR_PATHWAY	51	0.205505	1.70204	0.027668	0.128735	1	10765	tags=94%, list=74%, signal=356%
PARK_APL_PATHOGENESIS_DN	41	0.223475	1.69644	0.0471513	0.132009	1	5299	tags=59%, list=36%, signal=92%
REACTOME_KERATINIZATION	41	0.222303	1.69504	0.0246212	0.132622	1	2820	tags=41%, list=19%, signal=51%
REACTOME_PLATELET_AGGREGATION_PLUG_FORMATION	35	0.245115	1.6947	0.0363636	0.132456	1	5196	tags=60%, list=36%, signal=93%
REACTOME_COOPERATION_OF_PREFOLDIN_AND_TRIC_CCT_IN_ACTIN_AND_TUBULIN_FOLDING	26	0.279303	1.69376	0.0222222	0.132689	1	7169	tags=77%, list=49%, signal=151%
REACTOME_PROTEIN_FOLDING	90	0.15502	1.69161	0.0292276	0.133689	1	3757	tags=41%, list=26%, signal=55%
OUYANG_PROSTATE_CANCER_PROGRESSION_DN	21	0.303902	1.69096	0.030426	0.133746	1	5309	tags=67%, list=36%, signal=105%
SCHLOSSER_MYC_AND_SERUM_RESPONSE_SYNERGY	30	0.257322	1.68774	0.0326531	0.135439	1	5504	tags=63%, list=38%, signal=101%
ZHU_CMV_ALL_UP	96	0.146866	1.68741	0.0343434	0.135294	1	3653	tags=40%, list=25%, signal=52%
DARWICHE_SQUAMOUS_CELL_CARCINOMA_UP	123	0.131013	1.68672	0.0264228	0.135378	1	2141	tags=28%, list=15%, signal=32%
REACTOME_HEDGEHOG_OFF_STATE	106	0.139803	1.68567	0.0208729	0.135694	1	6935	tags=61%, list=47%, signal=116%
JIANG_TIP30_TARGETS_DN	20	0.311233	1.68386	0.0323887	0.136524	1	9344	tags=95%, list=64%, signal=263%
SCHAEFFER_PROSTATE_DEVELOPMENT_12HR_DN	45	0.213082	1.68196	0.0309478	0.137375	1	6640	tags=67%, list=45%, signal=122%
MAGRANGEAS_MULTIPLE_MYELOMA_IGG_VS_IGA_UP	18	0.331888	1.67773	0.0305344	0.139832	1	3275	tags=56%, list=22%, signal=72%
TONG_INTERACT_WITH_PTTG1	50	0.198023	1.67684	0.0331384	0.140048	1	8225	tags=76%, list=56%, signal=173%
WANG_ESOPHAGUS_CANCER_VS_NORMAL_UP	103	0.141695	1.67627	0.0364372	0.14004	1	7736	tags=67%, list=53%, signal=141%
RAHMAN_TP53_TARGETS_PHOSPHORYLATED	21	0.303899	1.6753	0.020202	0.140388	1	8790	tags=90%, list=60%, signal=227%
RHEIN_ALL_GLUCOCORTICOID_THERAPY_DN	351	0.0776948	1.6711	0.0200401	0.142812	1	1931	tags=21%, list=13%, signal=23%
MCCLUNG_CREB1_TARGETS_UP	93	0.146041	1.67011	0.0159046	0.143133	1	2908	tags=34%, list=20%, signal=43%
DIAZ_CHRONIC_MEYLOGENOUS_LEUKEMIA_DN	93	0.148145	1.66679	0.0343434	0.145109	1	1777	tags=27%, list=12%, signal=30%
MCCLUNG_COCAINE_REWARD_5D	68	0.173791	1.66633	0.0345489	0.145051	1	4350	tags=47%, list=30%, signal=67%
KUUSELO_PANCREATIC_CANCER_19Q13_AMPLIFICATION	26	0.276663	1.66548	0.0310559	0.14528	1	4396	tags=58%, list=30%, signal=82%
REACTOME_FORMATION_OF_THE_CORNIFIED_ENVELOPE	41	0.222303	1.66311	0.0142276	0.14654	1	2820	tags=41%, list=19%, signal=51%
CHARAFE_BREAST_CANCER_LUMINAL_VS_MESENCHYMAL_UP	386	0.0749446	1.66266	0.0275049	0.146456	1	6924	tags=55%, list=47%, signal=101%
RAMPON_ENRICHED_LEARNING_ENVIRONMENT_LATE_UP	21	0.305027	1.66191	0.0327553	0.146616	1	3204	tags=52%, list=22%, signal=67%
GAL_LEUKEMIC_STEM_CELL_DN	180	0.108326	1.6595	0.0338346	0.147993	1	9481	tags=76%, list=65%, signal=212%
ACEVEDO_LIVER_TUMOR_VS_NORMAL_ADJACENT_TISSUE_DN	223	0.0963221	1.65943	0.0302419	0.147644	1	7004	tags=57%, list=48%, signal=109%
WANG_BARRETTS_ESOPHAGUS_AND_ESOPHAGUS_CANCER_UP	17	0.338971	1.65942	0.0344168	0.147244	1	7089	tags=82%, list=48%, signal=160%
EINAV_INTERFERON_SIGNATURE_IN_CANCER	21	0.297698	1.65924	0.0389105	0.146963	1	3311	tags=52%, list=23%, signal=68%
REACTOME_FORMATION_OF_HIV_ELONGATION_COMPLEX_IN_THE_ABSENCE_OF_HIV_TAT	43	0.214722	1.65911	0.0436508	0.146652	1	7409	tags=72%, list=51%, signal=146%
REACTOME_CYTOSOLIC_TRNA_AMINOACYLATION	23	0.2823	1.658	0.0337302	0.147064	1	7320	tags=78%, list=50%, signal=156%
TARTE_PLASMA_CELL_VS_PLASMABLAST_DN	292	0.0834672	1.65757	0.0417457	0.146984	1	11170	tags=85%, list=76%, signal=351%
ZHU_CMV_24_HR_UP	75	0.164244	1.65003	0.043299	0.15233	1	3653	tags=41%, list=25%, signal=55%
WEIGEL_OXIDATIVE_STRESS_RESPONSE	32	0.243179	1.64952	0.0376569	0.152361	1	5589	tags=63%, list=38%, signal=101%
VANDESLUIS_COMMD1_TARGETS_GROUP_3_UP	70	0.167452	1.64443	0.0367505	0.156011	1	2784	tags=36%, list=19%, signal=44%
REACTOME_PROTEIN_LOCALIZATION	155	0.11412	1.64205	0.0404412	0.157516	1	3536	tags=35%, list=24%, signal=46%
BRACHAT_RESPONSE_TO_CAMPTOTHECIN_DN	37	0.224569	1.64146	0.0330578	0.157544	1	2256	tags=38%, list=15%, signal=45%
KANNAN_TP53_TARGETS_UP	51	0.194225	1.63734	0.0354478	0.160321	1	7776	tags=73%, list=53%, signal=154%
REACTOME_RNA_POLYMERASE_I_TRANSCRIPTION	53	0.188612	1.63588	0.0366379	0.16101	1	9113	tags=81%, list=62%, signal=215%
KEGG_HEMATOPOIETIC_CELL_LINEAGE	56	0.186301	1.63129	0.0287474	0.164398	1	1985	tags=32%, list=14%, signal=37%
FERREIRA_EWINGS_SARCOMA_UNSTABLE_VS_STABLE_DN	81	0.154565	1.63012	0.0308642	0.164902	1	5874	tags=56%, list=40%, signal=92%
DER_IFN_ALPHA_RESPONSE_UP	64	0.172738	1.62922	0.0423077	0.165107	1	3424	tags=41%, list=23%, signal=53%
HOFFMANN_PRE_BI_TO_LARGE_PRE_BII_LYMPHOCYTE_UP	26	0.264266	1.62599	0.0228216	0.167156	1	2890	tags=46%, list=20%, signal=57%
XU_CREBBP_TARGETS_DN	33	0.239287	1.62501	0.0375494	0.167524	1	3597	tags=48%, list=25%, signal=64%
SASAKI_ADULT_T_CELL_LEUKEMIA	154	0.114497	1.6233	0.0433071	0.168358	1	8121	tags=67%, list=56%, signal=149%
ROVERSI_GLIOMA_COPY_NUMBER_UP	83	0.152199	1.61785	0.0380228	0.172436	1	6946	tags=63%, list=48%, signal=119%
REACTOME_UB_SPECIFIC_PROCESSING_PROTEASES	157	0.109851	1.61197	0.0416667	0.176889	1	6698	tags=57%, list=46%, signal=103%
DER_IFN_GAMMA_RESPONSE_UP	64	0.169556	1.61179	0.0448343	0.17655	1	6440	tags=61%, list=44%, signal=108%
REACTOME_ASSEMBLY_AND_CELL_SURFACE_PRESENTATION_OF_NMDA_RECEPTORS	35	0.229218	1.6114	0.0431965	0.176411	1	3757	tags=49%, list=26%, signal=65%
MUELLER_COMMON_TARGETS_OF_AML_FUSIONS_DN	24	0.277382	1.61033	0.0479167	0.17687	1	9352	tags=92%, list=64%, signal=254%
REACTOME_CASPASE_ACTIVATION_VIA_EXTRINSIC_APOPTOTIC_SIGNALLING_PATHWAY	23	0.277457	1.61032	0.0523139	0.176423	1	8662	tags=87%, list=59%, signal=213%
BHATTACHARYA_EMBRYONIC_STEM_CELL	75	0.15626	1.60997	0.0608519	0.176277	1	1235	tags=24%, list=8%, signal=26%
MEISSNER_NPC_ICP_WITH_H3K4ME3	18	0.318434	1.60715	0.0330739	0.178168	1	9157	tags=94%, list=63%, signal=252%
MODY_HIPPOCAMPUS_PRENATAL	36	0.224142	1.60603	0.0399202	0.178706	1	3634	tags=47%, list=25%, signal=63%
REACTOME_PROCESSING_OF_CAPPED_INTRON_CONTAINING_PRE_MRNA	233	0.0898412	1.60472	0.0423387	0.179329	1	12448	tags=94%, list=85%, signal=623%
PRAMOONJAGO_SOX4_TARGETS_DN	44	0.20946	1.60308	0.0374753	0.180326	1	9240	tags=84%, list=63%, signal=228%
BROWNE_HCMV_INFECTION_30MIN_UP	40	0.214232	1.60193	0.0331384	0.180875	1	2358	tags=38%, list=16%, signal=45%
ROSTY_CERVICAL_CANCER_PROLIFERATION_CLUSTER	129	0.122766	1.60184	0.0491159	0.180488	1	1960	tags=26%, list=13%, signal=29%
NAKAMURA_TUMOR_ZONE_PERIPHERAL_VS_CENTRAL_UP	252	0.0884627	1.59997	0.0531697	0.181747	1	6154	tags=51%, list=42%, signal=86%
ANDERSEN_CHOLANGIOCARCINOMA_CLASS2	125	0.122428	1.59901	0.0451866	0.182153	1	2318	tags=28%, list=16%, signal=33%
GRUETZMANN_PANCREATIC_CANCER_UP	317	0.0779325	1.59546	0.0419162	0.184772	1	2989	tags=28%, list=20%, signal=35%
ZHAN_MULTIPLE_MYELOMA_DN	37	0.220308	1.59411	0.0577689	0.185494	1	1923	tags=35%, list=13%, signal=40%
ZAMORA_NOS2_TARGETS_DN	73	0.162782	1.59283	0.0507099	0.18616	1	10048	tags=85%, list=69%, signal=270%
STAMBOLSKY_TARGETS_OF_MUTATED_TP53_DN	40	0.210768	1.58831	0.0427184	0.189819	1	6429	tags=65%, list=44%, signal=116%
REACTOME_DETOXIFICATION_OF_REACTIVE_OXYGEN_SPECIES	34	0.22405	1.5875	0.0397351	0.19012	1	7911	tags=76%, list=54%, signal=166%
REACTOME_BETA_CATENIN_INDEPENDENT_WNT_SIGNALING	138	0.1164	1.58685	0.0513347	0.190184	1	6153	tags=54%, list=42%, signal=92%
ZHANG_PROLIFERATING_VS_QUIESCENT	44	0.201352	1.58031	0.0387597	0.195542	1	6700	tags=66%, list=46%, signal=121%
PETROVA_PROX1_TARGETS_UP	25	0.264173	1.57941	0.0436508	0.195883	1	3161	tags=48%, list=22%, signal=61%
PELLICCIOTTA_HDAC_IN_ANTIGEN_PRESENTATION_UP	60	0.174496	1.57887	0.0562249	0.195924	1	7205	tags=67%, list=49%, signal=131%
ABBUD_LIF_SIGNALING_1_UP	37	0.223515	1.5765	0.0505837	0.197633	1	7013	tags=70%, list=48%, signal=135%
WEINMANN_ADAPTATION_TO_HYPOXIA_UP	25	0.26161	1.57061	0.0426829	0.202765	1	1444	tags=36%, list=10%, signal=40%
KYNG_RESPONSE_TO_H2O2_VIA_ERCC6_DN	41	0.207127	1.57026	0.0621118	0.202604	1	4111	tags=49%, list=28%, signal=68%
REACTOME_COPI_DEPENDENT_GOLGI_TO_ER_RETROGRADE_TRAFFIC	87	0.141789	1.56441	0.0495049	0.207663	1	7517	tags=66%, list=51%, signal=134%
WU_HBX_TARGETS_2_UP	20	0.289589	1.5629	0.0696721	0.20864	1	4543	tags=60%, list=31%, signal=87%
JISON_SICKLE_CELL_DISEASE_UP	158	0.10769	1.56238	0.060166	0.208641	1	8435	tags=68%, list=58%, signal=160%
MELLMAN_TUT1_TARGETS_UP	19	0.295542	1.56219	0.0413386	0.208329	1	4148	tags=58%, list=28%, signal=81%
REACTOME_FORMATION_OF_INCISION_COMPLEX_IN_GG_NER	42	0.203238	1.5589	0.0466531	0.210961	1	3650	tags=45%, list=25%, signal=60%
MARKEY_RB1_CHRONIC_LOF_DN	98	0.136884	1.55677	0.0497018	0.212593	1	6813	tags=60%, list=47%, signal=112%
LEE_CALORIE_RESTRICTION_MUSCLE_UP	31	0.240062	1.55293	0.0479846	0.215905	1	5929	tags=65%, list=41%, signal=108%
HUMMERICH_SKIN_CANCER_PROGRESSION_DN	97	0.134581	1.55275	0.0552147	0.215538	1	5882	tags=54%, list=40%, signal=89%
DIRMEIER_LMP1_RESPONSE_LATE_DN	27	0.254863	1.54996	0.0610998	0.217649	1	4402	tags=56%, list=30%, signal=79%
NAKAYAMA_SOFT_TISSUE_TUMORS_PCA2_UP	78	0.148253	1.5489	0.0528376	0.218181	1	2529	tags=32%, list=17%, signal=39%
REACTOME_THE_ROLE_OF_NEF_IN_HIV_1_REPLICATION_AND_DISEASE_PATHOGENESIS	27	0.247016	1.54814	0.0487805	0.218404	1	5058	tags=59%, list=35%, signal=90%
REACTOME_MRNA_CAPPING	28	0.243627	1.54491	0.0497925	0.220948	1	7409	tags=75%, list=51%, signal=152%
OUELLET_OVARIAN_CANCER_INVASIVE_VS_LMP_UP	112	0.124234	1.54336	0.0518962	0.221929	1	1460	tags=22%, list=10%, signal=25%
REACTOME_ABORTIVE_ELONGATION_OF_HIV_1_TRANSCRIPT_IN_THE_ABSENCE_OF_TAT	23	0.264027	1.54022	0.0775194	0.224541	1	10765	tags=100%, list=74%, signal=379%
VART_KSHV_INFECTION_ANGIOGENIC_MARKERS_DN	104	0.127909	1.53951	0.0590476	0.224777	1	5874	tags=53%, list=40%, signal=88%
WHITE_NEUROBLASTOMA_WITH_1P36.3_DELETION	18	0.301648	1.53853	0.056391	0.225193	1	5341	tags=67%, list=37%, signal=105%
KAAB_HEART_ATRIUM_VS_VENTRICLE_UP	238	0.0863679	1.53728	0.0493097	0.225966	1	8094	tags=64%, list=55%, signal=141%
BERTUCCI_MEDULLARY_VS_DUCTAL_BREAST_CANCER_UP	179	0.0980537	1.53369	0.0521042	0.229141	1	4382	tags=40%, list=30%, signal=56%
YAGI_AML_RELAPSE_PROGNOSIS	34	0.223708	1.53252	0.0570866	0.229794	1	7916	tags=76%, list=54%, signal=166%
RIZ_ERYTHROID_DIFFERENTIATION_CCNE1	40	0.203704	1.53083	0.0690377	0.231019	1	5070	tags=55%, list=35%, signal=84%
HAN_JNK_SINGALING_DN	34	0.220897	1.53004	0.0669371	0.231326	1	6237	tags=65%, list=43%, signal=113%
BOUDOUKHA_BOUND_BY_IGF2BP2	96	0.128781	1.52702	0.0512295	0.233983	1	8789	tags=73%, list=60%, signal=182%
SHEPARD_CRUSH_AND_BURN_MUTANT_UP	183	0.0979587	1.52566	0.0625	0.235015	1	8651	tags=69%, list=59%, signal=167%
NADLER_HYPERGLYCEMIA_AT_OBESITY	54	0.175869	1.52354	0.059761	0.236791	1	6101	tags=59%, list=42%, signal=101%
TIEN_INTESTINE_PROBIOTICS_2HR_UP	26	0.258362	1.51968	0.0797546	0.240266	1	6350	tags=69%, list=43%, signal=122%
NIKOLSKY_BREAST_CANCER_8Q23_Q24_AMPLICON	132	0.112808	1.51878	0.0516899	0.24072	1	7336	tags=61%, list=50%, signal=122%
TSENG_IRS1_TARGETS_UP	102	0.128668	1.51703	0.0498008	0.242075	1	7591	tags=65%, list=52%, signal=134%
PLASARI_TGFB1_TARGETS_1HR_UP	32	0.224294	1.51614	0.0753968	0.242489	1	7692	tags=75%, list=53%, signal=158%
REACTOME_BIOSYNTHESIS_OF_THE_N_GLYCAN_PRECURSOR_DOLICHOL_LIPID_LINKED_OLIGOSACCHARIDE_LLO_AND_TRANSFER_TO_A_NASCENT_PROTEIN	75	0.14922	1.51583	0.0535332	0.242291	1	5431	tags=52%, list=37%, signal=82%
MEISSNER_NPC_HCP_WITH_H3_UNMETHYLATED	461	0.0617349	1.5158	0.056338	0.24178	1	8417	tags=64%, list=58%, signal=145%
VANDESLUIS_COMMD1_TARGETS_GROUP_4_DN	15	0.32199	1.51345	0.0625	0.243733	1	5043	tags=67%, list=34%, signal=102%
WU_ALZHEIMER_DISEASE_DN	17	0.307197	1.51341	0.0750988	0.243226	1	6693	tags=76%, list=46%, signal=141%
KEGG_AMINO_SUGAR_AND_NUCLEOTIDE_SUGAR_METABOLISM	42	0.193645	1.51307	0.0701403	0.243019	1	7967	tags=74%, list=54%, signal=162%
RORIE_TARGETS_OF_EWSR1_FLI1_FUSION_UP	25	0.253799	1.51275	0.0562016	0.242805	1	1558	tags=36%, list=11%, signal=40%
REACTOME_CELLULAR_RESPONSES_TO_EXTERNAL_STIMULI	434	0.0621652	1.51126	0.0511727	0.243872	1	11278	tags=83%, list=77%, signal=353%
HADDAD_T_LYMPHOCYTE_AND_NK_PROGENITOR_DN	48	0.187025	1.51003	0.0595238	0.24471	1	2147	tags=33%, list=15%, signal=39%
CHEN_ETV5_TARGETS_SERTOLI	19	0.281196	1.50864	0.064833	0.24583	1	3588	tags=53%, list=25%, signal=70%
REACTOME_RHO_GTPASES_ACTIVATE_NADPH_OXIDASES	21	0.277739	1.50848	0.0782779	0.245442	1	2210	tags=43%, list=15%, signal=50%
DARWICHE_PAPILLOMA_RISK_HIGH_UP	120	0.117414	1.5076	0.0609244	0.245849	1	1586	tags=23%, list=11%, signal=25%
LI_INDUCED_T_TO_NATURAL_KILLER_UP	261	0.079116	1.5049	0.0585938	0.24824	1	2616	tags=26%, list=18%, signal=31%
PID_ARF6_PATHWAY	33	0.219951	1.50053	0.0594059	0.252501	1	2993	tags=42%, list=20%, signal=53%
CAMPS_COLON_CANCER_COPY_NUMBER_UP	62	0.158035	1.50044	0.078	0.252078	1	7838	tags=69%, list=54%, signal=149%
REACTOME_COMPLEMENT_CASCADE	31	0.228329	1.49885	0.0626305	0.253272	1	7515	tags=74%, list=51%, signal=152%
APPEL_IMATINIB_RESPONSE	31	0.226852	1.49744	0.0661626	0.254361	1	9423	tags=87%, list=64%, signal=244%
WEST_ADRENOCORTICAL_TUMOR_DN	490	0.0594783	1.49589	0.0682731	0.255598	1	8766	tags=66%, list=60%, signal=159%
COLLER_MYC_TARGETS_UP	24	0.249372	1.49468	0.0836653	0.256311	1	10370	tags=96%, list=71%, signal=329%
CONCANNON_APOPTOSIS_BY_EPOXOMICIN_DN	159	0.102602	1.49211	0.072407	0.25866	1	6331	tags=53%, list=43%, signal=93%
VIETOR_IFRD1_TARGETS	19	0.287226	1.49138	0.0770791	0.258941	1	1961	tags=42%, list=13%, signal=49%
WESTON_VEGFA_TARGETS_6HR	44	0.188747	1.49102	0.0867769	0.258774	1	3561	tags=43%, list=24%, signal=57%
REACTOME_RHO_GTPASE_EFFECTORS	243	0.0814965	1.49058	0.0732673	0.258701	1	3460	tags=32%, list=24%, signal=41%
REACTOME_SIGNALING_BY_RAS_MUTANTS	54	0.174628	1.48864	0.0791075	0.260286	1	8285	tags=74%, list=57%, signal=170%
STARK_HYPPOCAMPUS_22Q11_DELETION_DN	18	0.289831	1.48702	0.0828283	0.26159	1	7138	tags=78%, list=49%, signal=152%
REACTOME_M_PHASE	312	0.0728389	1.48686	0.0825147	0.261214	1	3549	tags=31%, list=24%, signal=41%
LIAN_LIPA_TARGETS_6M	52	0.175474	1.48629	0.0869565	0.261319	1	5315	tags=54%, list=36%, signal=84%
REACTOME_HIV_ELONGATION_ARREST_AND_RECOVERY	32	0.212375	1.48624	0.0542169	0.260816	1	7409	tags=72%, list=51%, signal=145%
REACTOME_ANTIMICROBIAL_PEPTIDES	23	0.256345	1.48601	0.0575397	0.260519	1	1978	tags=39%, list=14%, signal=45%
ASTIER_INTEGRIN_SIGNALING	50	0.178614	1.4858	0.0856574	0.260215	1	4999	tags=52%, list=34%, signal=79%
WONG_PROTEASOME_GENE_MODULE	49	0.179243	1.48496	0.0764588	0.260619	1	6935	tags=65%, list=47%, signal=124%
HUANG_FOXA2_TARGETS_DN	32	0.218536	1.48292	0.0651731	0.262498	1	7776	tags=75%, list=53%, signal=160%
LY_AGING_OLD_DN	51	0.174251	1.48287	0.0753968	0.261999	1	3767	tags=43%, list=26%, signal=58%
REACTOME_NUCLEOTIDE_EXCISION_REPAIR	108	0.123257	1.48282	0.0693277	0.26149	1	3219	tags=34%, list=22%, signal=44%
HECKER_IFNB1_TARGETS	63	0.155082	1.48195	0.0621572	0.26194	1	3311	tags=38%, list=23%, signal=49%
LEE_INTRATHYMIC_T_PROGENITOR	15	0.3177	1.47745	0.0707071	0.266491	1	9979	tags=100%, list=68%, signal=315%
REACTOME_ACTIVATED_NOTCH1_TRANSMITS_SIGNAL_TO_THE_NUCLEUS	31	0.223812	1.47664	0.0547667	0.266886	1	3808	tags=48%, list=26%, signal=65%
SOTIRIOU_BREAST_CANCER_GRADE_1_VS_3_UP	141	0.105904	1.47421	0.0833333	0.269128	1	1991	tags=24%, list=14%, signal=28%
WILENSKY_RESPONSE_TO_DARAPLADIB	27	0.234712	1.47418	0.06639	0.268581	1	6862	tags=70%, list=47%, signal=132%
VERHAAK_AML_WITH_NPM1_MUTATED_UP	136	0.111192	1.47355	0.0726915	0.268777	1	9461	tags=76%, list=65%, signal=213%
REACTOME_GLUCOSE_METABOLISM	80	0.137431	1.47348	0.08	0.268289	1	4397	tags=44%, list=30%, signal=62%
MALONEY_RESPONSE_TO_17AAG_UP	37	0.199075	1.4718	0.0923379	0.269611	1	6184	tags=62%, list=42%, signal=107%
REACTOME_G_PROTEIN_ACTIVATION	24	0.25169	1.47071	0.0825147	0.270255	1	6072	tags=67%, list=42%, signal=114%
HENDRICKS_SMARCA4_TARGETS_UP	43	0.185018	1.47054	0.0680412	0.269882	1	7842	tags=72%, list=54%, signal=155%
JAZAERI_BREAST_CANCER_BRCA1_VS_BRCA2_UP	44	0.189658	1.46846	0.0723809	0.271805	1	7535	tags=70%, list=52%, signal=145%
LEE_LIVER_CANCER_MYC_TGFA_UP	55	0.164878	1.46842	0.065666	0.271288	1	7167	tags=65%, list=49%, signal=128%
REACTOME_GAP_JUNCTION_TRAFFICKING_AND_REGULATION	34	0.214041	1.4681	0.0850202	0.271086	1	3757	tags=47%, list=26%, signal=63%
THUM_MIR21_TARGETS_HEART_DISEASE_UP	17	0.297336	1.46796	0.0857741	0.270707	1	2537	tags=47%, list=17%, signal=57%
REACTOME_DNA_REPLICATION	122	0.115204	1.46779	0.0567515	0.270355	1	8395	tags=69%, list=57%, signal=160%
BOYLAN_MULTIPLE_MYELOMA_PCA1_UP	87	0.132899	1.4653	0.082495	0.272831	1	3277	tags=36%, list=22%, signal=46%
REACTOME_COPI_INDEPENDENT_GOLGI_TO_ER_RETROGRADE_TRAFFIC	44	0.187806	1.46479	0.0790514	0.272859	1	3907	tags=45%, list=27%, signal=62%
JIANG_AGING_CEREBRAL_CORTEX_DN	47	0.174222	1.46383	0.103175	0.273456	1	11769	tags=98%, list=80%, signal=500%
DARWICHE_SKIN_TUMOR_PROMOTER_UP	117	0.115888	1.46234	0.0856031	0.274662	1	2067	tags=26%, list=14%, signal=30%
REACTOME_INTRAFLAGELLAR_TRANSPORT	51	0.169652	1.45684	0.0885827	0.280557	1	3834	tags=43%, list=26%, signal=58%
CROONQUIST_STROMAL_STIMULATION_UP	46	0.181792	1.45476	0.077551	0.282486	1	7520	tags=70%, list=51%, signal=143%
REACTOME_TRANSCRIPTION_COUPLED_NUCLEOTIDE_EXCISION_REPAIR_TC_NER	76	0.142225	1.45365	0.0968379	0.283289	1	4471	tags=45%, list=31%, signal=64%
TOMIDA_METASTASIS_UP	23	0.250972	1.45343	0.0674603	0.282994	1	6506	tags=70%, list=45%, signal=125%
KEGG_LYSOSOME	113	0.118926	1.45318	0.0794297	0.282722	1	7201	tags=61%, list=49%, signal=119%
CHESLER_BRAIN_HIGHEST_GENETIC_VARIANCE	36	0.201842	1.45302	0.0776892	0.28237	1	10457	tags=92%, list=72%, signal=321%
KEGG_GLYCOSPHINGOLIPID_BIOSYNTHESIS_GANGLIO_SERIES	15	0.305489	1.45197	0.0945674	0.282972	1	5284	tags=67%, list=36%, signal=104%
KOYAMA_SEMA3B_TARGETS_UP	221	0.0852143	1.45083	0.0763359	0.283796	1	5652	tags=47%, list=39%, signal=76%
BLUM_RESPONSE_TO_SALIRASIB_DN	324	0.0710688	1.44962	0.0903491	0.284603	1	2638	tags=25%, list=18%, signal=30%
REACTOME_RNA_POLYMERASE_II_TRANSCRIPTION_PRE_INITIATION_AND_PROMOTER_OPENING	44	0.182641	1.44846	0.0891473	0.285462	1	3650	tags=43%, list=25%, signal=57%
FIGUEROA_AML_METHYLATION_CLUSTER_3_DN	31	0.217853	1.44813	0.10998	0.285291	1	6253	tags=65%, list=43%, signal=112%
YU_MYC_TARGETS_UP	40	0.188992	1.44766	0.101215	0.285308	1	2726	tags=38%, list=19%, signal=46%
MOREIRA_RESPONSE_TO_TSA_UP	26	0.236161	1.44543	0.0963115	0.287475	1	6674	tags=69%, list=46%, signal=127%
DOANE_RESPONSE_TO_ANDROGEN_UP	142	0.104045	1.44526	0.084507	0.287139	1	7347	tags=61%, list=50%, signal=121%
KAYO_CALORIE_RESTRICTION_MUSCLE_DN	75	0.140539	1.44432	0.0844794	0.287671	1	9261	tags=77%, list=63%, signal=210%
LINDGREN_BLADDER_CANCER_CLUSTER_1_DN	335	0.0676432	1.4422	0.0912698	0.289588	1	7892	tags=61%, list=54%, signal=129%
HOFMANN_MYELODYSPLASTIC_SYNDROM_LOW_RISK_DN	22	0.254599	1.44132	0.0914761	0.290087	1	5586	tags=64%, list=38%, signal=103%
FIGUEROA_AML_METHYLATION_CLUSTER_1_DN	35	0.204173	1.4404	0.0959184	0.290705	1	4540	tags=51%, list=31%, signal=74%
REACTOME_PURINE_CATABOLISM	17	0.287064	1.43654	0.0853175	0.295125	1	7847	tags=82%, list=54%, signal=178%
WANG_BARRETTS_ESOPHAGUS_UP	41	0.190024	1.43605	0.0843137	0.29515	1	2934	tags=39%, list=20%, signal=49%
ALCALA_APOPTOSIS	81	0.136574	1.43589	0.086	0.294781	1	8121	tags=69%, list=56%, signal=155%
YAO_TEMPORAL_RESPONSE_TO_PROGESTERONE_CLUSTER_15	31	0.211817	1.43567	0.0900196	0.294451	1	3983	tags=48%, list=27%, signal=66%
MOSERLE_IFNA_RESPONSE	21	0.263834	1.43417	0.101796	0.295746	1	2413	tags=43%, list=17%, signal=51%
GRADE_COLON_VS_RECTAL_CANCER_DN	50	0.175278	1.43333	0.0801603	0.296275	1	9726	tags=84%, list=67%, signal=250%
HOLLEMAN_PREDNISOLONE_RESISTANCE_B_ALL_UP	19	0.268958	1.43248	0.0853659	0.29682	1	9153	tags=89%, list=63%, signal=239%
NIKOLSKY_BREAST_CANCER_20Q11_AMPLICON	31	0.221064	1.43191	0.106157	0.296908	1	7621	tags=74%, list=52%, signal=155%
HOSHIDA_LIVER_CANCER_SUBCLASS_S1	219	0.0844122	1.42928	0.107212	0.299592	1	6060	tags=50%, list=41%, signal=84%
YORDY_RECIPROCAL_REGULATION_BY_ETS1_AND_SP100_UP	22	0.250925	1.42894	0.0990476	0.299442	1	3646	tags=50%, list=25%, signal=67%
REACTOME_NEGATIVE_EPIGENETIC_REGULATION_OF_RRNA_EXPRESSION	52	0.165658	1.42797	0.0826446	0.300052	1	9113	tags=79%, list=62%, signal=209%
DAIRKEE_CANCER_PRONE_RESPONSE_BPA	48	0.171568	1.42795	0.100935	0.299507	1	10596	tags=90%, list=72%, signal=324%
HOLLEMAN_PREDNISOLONE_RESISTANCE_ALL_UP	17	0.285969	1.42766	0.09375	0.299298	1	2703	tags=47%, list=18%, signal=58%
GOLDRATH_ANTIGEN_RESPONSE	300	0.0712616	1.42713	0.094518	0.299416	1	2000	tags=21%, list=14%, signal=23%
MATTIOLI_MGUS_VS_PCL	91	0.127672	1.42462	0.0828283	0.302118	1	6659	tags=58%, list=46%, signal=106%
ABRAHAM_ALPC_VS_MULTIPLE_MYELOMA_DN	20	0.264932	1.42334	0.0923379	0.303111	1	6365	tags=70%, list=44%, signal=124%
REACTOME_NOTCH3_ACTIVATION_AND_TRANSMISSION_OF_SIGNAL_TO_THE_NUCLEUS	25	0.237602	1.42264	0.0905512	0.303426	1	5888	tags=64%, list=40%, signal=107%
BIOCARTA_EICOSANOID_PATHWAY	21	0.258031	1.42215	0.0750507	0.30341	1	10852	tags=100%, list=74%, signal=387%
KEGG_OTHER_GLYCAN_DEGRADATION	16	0.294731	1.42167	0.0919765	0.303456	1	5746	tags=69%, list=39%, signal=113%
BLALOCK_ALZHEIMERS_DISEASE_INCIPIENT_DN	155	0.0972737	1.42128	0.1	0.303443	1	12646	tags=96%, list=86%, signal=704%
PID_HIF1A_PATHWAY	18	0.274133	1.42092	0.0950495	0.303338	1	6555	tags=72%, list=45%, signal=131%
LEI_MYB_TARGETS	280	0.0722754	1.42089	0.0729167	0.302798	1	8570	tags=66%, list=59%, signal=156%
REACTOME_CLEC7A_DECTIN_1_SIGNALING	97	0.124345	1.42003	0.104723	0.303309	1	6935	tags=60%, list=47%, signal=113%
CAFFAREL_RESPONSE_TO_THC_DN	29	0.219228	1.41961	0.0936864	0.303275	1	6883	tags=69%, list=47%, signal=130%
JAZAG_TGFB1_SIGNALING_VIA_SMAD4_DN	58	0.161036	1.41911	0.0992218	0.303414	1	4964	tags=50%, list=34%, signal=75%
YAMASHITA_LIVER_CANCER_WITH_EPCAM_UP	49	0.1731	1.41905	0.0949612	0.302921	1	2549	tags=35%, list=17%, signal=42%
CAFFAREL_RESPONSE_TO_THC_24HR_5_UP	31	0.212365	1.4188	0.0789474	0.302656	1	3975	tags=48%, list=27%, signal=66%
REACTOME_EPHB_MEDIATED_FORWARD_SIGNALING	42	0.185233	1.41756	0.10101	0.303637	1	9482	tags=83%, list=65%, signal=236%
ZHANG_ANTIVIRAL_RESPONSE_TO_RIBAVIRIN_UP	21	0.259424	1.41732	0.0885122	0.303376	1	1085	tags=33%, list=7%, signal=36%
PID_SYNDECAN_1_PATHWAY	43	0.185566	1.41731	0.11245	0.302833	1	5114	tags=53%, list=35%, signal=82%
LIANG_HEMATOPOIESIS_STEM_CELL_NUMBER_SMALL_VS_HUGE_DN	31	0.214202	1.41613	0.0985626	0.303754	1	11494	tags=100%, list=79%, signal=467%
APPIERTO_RESPONSE_TO_FENRETINIDE_DN	47	0.174837	1.41594	0.0728347	0.303441	1	1806	tags=30%, list=12%, signal=34%
DURCHDEWALD_SKIN_CARCINOGENESIS_UP	66	0.1449	1.4149	0.116327	0.304106	1	3428	tags=38%, list=23%, signal=49%
KESHELAVA_MULTIPLE_DRUG_RESISTANCE	65	0.149465	1.41323	0.0986193	0.305609	1	8170	tags=71%, list=56%, signal=160%
ZHANG_INTERFERON_RESPONSE	18	0.272124	1.41177	0.0968992	0.306892	1	1711	tags=39%, list=12%, signal=44%
MEDINA_SMARCA4_TARGETS	33	0.20714	1.41158	0.120968	0.306573	1	4952	tags=55%, list=34%, signal=82%
ZHOU_TNF_SIGNALING_30MIN	47	0.173907	1.41099	0.0970874	0.306754	1	3997	tags=45%, list=27%, signal=61%
KANG_CISPLATIN_RESISTANCE_UP	18	0.275533	1.40902	0.0894632	0.308748	1	8159	tags=83%, list=56%, signal=188%
DAVICIONI_MOLECULAR_ARMS_VS_ERMS_DN	171	0.0917844	1.40674	0.117878	0.31119	1	7650	tags=61%, list=52%, signal=127%
HUMMERICH_SKIN_CANCER_PROGRESSION_UP	73	0.143087	1.40554	0.114458	0.31219	1	1923	tags=27%, list=13%, signal=31%
MEISSNER_NPC_HCP_WITH_H3K27ME3	49	0.166362	1.40544	0.0998043	0.311748	1	9808	tags=84%, list=67%, signal=253%
MUELLER_METHYLATED_IN_GLIOBLASTOMA	24	0.239678	1.4048	0.0986193	0.31204	1	8684	tags=83%, list=59%, signal=205%
BORLAK_LIVER_CANCER_EGF_UP	49	0.169523	1.40472	0.104854	0.311586	1	7375	tags=67%, list=50%, signal=135%
KYNG_DNA_DAMAGE_DN	163	0.0952853	1.4039	0.101796	0.312033	1	6066	tags=51%, list=41%, signal=86%
GRADE_COLON_AND_RECTAL_CANCER_UP	272	0.0728325	1.40386	0.0928433	0.311513	1	11209	tags=84%, list=77%, signal=353%
XU_AKT1_TARGETS_6HR	18	0.273798	1.40288	0.104839	0.312218	1	3311	tags=50%, list=23%, signal=65%
REACTOME_SIGNALING_BY_RETINOIC_ACID	36	0.195496	1.40207	0.0964567	0.31273	1	8519	tags=78%, list=58%, signal=186%
VECCHI_GASTRIC_CANCER_EARLY_UP	369	0.0638151	1.40193	0.114286	0.312331	1	7608	tags=58%, list=52%, signal=118%
XU_HGF_SIGNALING_NOT_VIA_AKT1_48HR_DN	15	0.30558	1.40099	0.123482	0.312984	1	1384	tags=40%, list=9%, signal=44%
REACTOME_ASPARAGINE_N_LINKED_GLYCOSYLATION	282	0.0729906	1.40076	0.119374	0.312719	1	8077	tags=62%, list=55%, signal=137%
NADERI_BREAST_CANCER_PROGNOSIS_UP	42	0.179769	1.40058	0.106122	0.312387	1	7125	tags=67%, list=49%, signal=130%
ZHOU_CELL_CYCLE_GENES_IN_IR_RESPONSE_24HR	109	0.11293	1.39786	0.0994152	0.315335	1	2250	tags=27%, list=15%, signal=31%
OKAWA_NEUROBLASTOMA_1P36_31_DELETION	21	0.252786	1.3967	0.10766	0.316257	1	8840	tags=86%, list=60%, signal=216%
LOCKWOOD_AMPLIFIED_IN_LUNG_CANCER	203	0.0850734	1.39454	0.102913	0.318474	1	7919	tags=63%, list=54%, signal=135%
KARLSSON_TGFB1_TARGETS_UP	117	0.11051	1.39429	0.121272	0.318224	1	10892	tags=85%, list=75%, signal=333%
KEGG_SPLICEOSOME	121	0.110136	1.39263	0.110057	0.319861	1	12418	tags=96%, list=85%, signal=631%
REACTOME_PROTEIN_UBIQUITINATION	65	0.145274	1.3922	0.104839	0.319861	1	11155	tags=91%, list=76%, signal=381%
BIOCARTA_MPR_PATHWAY	20	0.254315	1.39207	0.109127	0.319459	1	2134	tags=40%, list=15%, signal=47%
CREIGHTON_ENDOCRINE_THERAPY_RESISTANCE_2	395	0.060457	1.39203	0.105469	0.318957	1	2063	tags=20%, list=14%, signal=23%
SWEET_KRAS_ONCOGENIC_SIGNATURE	81	0.134002	1.39166	0.115308	0.318894	1	5090	tags=48%, list=35%, signal=73%
REACTOME_EPHRIN_SIGNALING	19	0.264989	1.3881	0.109689	0.322875	1	7672	tags=79%, list=52%, signal=166%
BHATI_G2M_ARREST_BY_2METHOXYESTRADIOL_DN	106	0.117566	1.38634	0.11811	0.324621	1	3120	tags=33%, list=21%, signal=42%
DUNNE_TARGETS_OF_AML1_MTG8_FUSION_UP	37	0.191417	1.38521	0.103383	0.325544	1	4320	tags=49%, list=30%, signal=69%
HOLLEMAN_ASPARAGINASE_RESISTANCE_B_ALL_UP	25	0.236492	1.38465	0.102996	0.325746	1	9413	tags=88%, list=64%, signal=247%
CROMER_METASTASIS_DN	71	0.140281	1.38336	0.103792	0.326988	1	7842	tags=68%, list=54%, signal=145%
REACTOME_GLUCAGON_TYPE_LIGAND_RECEPTORS	27	0.221179	1.38289	0.119284	0.326999	1	6518	tags=67%, list=45%, signal=120%
SHIN_B_CELL_LYMPHOMA_CLUSTER_8	33	0.197407	1.37885	0.115304	0.331937	1	5537	tags=58%, list=38%, signal=92%
NABA_MATRISOME_ASSOCIATED	457	0.0563307	1.37841	0.115385	0.33193	1	7199	tags=55%, list=49%, signal=104%
LIAN_NEUTROPHIL_GRANULE_CONSTITUENTS	18	0.265709	1.37604	0.115152	0.334567	1	6678	tags=72%, list=46%, signal=133%
STEARMAN_TUMOR_FIELD_EFFECT_UP	28	0.218114	1.37558	0.130705	0.334583	1	6737	tags=68%, list=46%, signal=126%
HOFMANN_CELL_LYMPHOMA_DN	31	0.204082	1.37496	0.12381	0.334811	1	2681	tags=39%, list=18%, signal=47%
CHNG_MULTIPLE_MYELOMA_HYPERPLOID_DN	29	0.215988	1.37491	0.126252	0.334301	1	5922	tags=62%, list=41%, signal=104%
SANA_TNF_SIGNALING_UP	57	0.152421	1.37463	0.113772	0.334083	1	6500	tags=60%, list=44%, signal=107%
FLECHNER_PBL_KIDNEY_TRANSPLANT_OK_VS_DONOR_UP	144	0.0974122	1.37461	0.132576	0.333539	1	4579	tags=41%, list=31%, signal=59%
OISHI_CHOLANGIOMA_STEM_CELL_LIKE_DN	238	0.0766335	1.37336	0.112033	0.334627	1	6084	tags=49%, list=42%, signal=83%
BIDUS_METASTASIS_DN	133	0.104074	1.37322	0.132505	0.334234	1	4757	tags=43%, list=33%, signal=63%
AGUIRRE_PANCREATIC_CANCER_COPY_NUMBER_DN	223	0.0782709	1.37155	0.124514	0.335922	1	11722	tags=88%, list=80%, signal=437%
FLOTHO_PEDIATRIC_ALL_THERAPY_RESPONSE_UP	48	0.170207	1.37129	0.127237	0.335739	1	3915	tags=44%, list=27%, signal=60%
HOFFMANN_IMMATURE_TO_MATURE_B_LYMPHOCYTE_DN	42	0.178753	1.37069	0.119433	0.336029	1	7836	tags=71%, list=54%, signal=153%
LAMB_CCND1_TARGETS	19	0.262624	1.36832	0.124046	0.338731	1	8476	tags=84%, list=58%, signal=200%
REACTOME_VOLTAGE_GATED_POTASSIUM_CHANNELS	40	0.182339	1.36742	0.119919	0.339407	1	5747	tags=58%, list=39%, signal=94%
REACTOME_GAMMA_CARBOXYLATION_HYPUSINE_FORMATION_AND_ARYLSULFATASE_ACTIVATION	29	0.20977	1.36653	0.105051	0.34001	1	7021	tags=69%, list=48%, signal=132%
CHEN_LUNG_CANCER_SURVIVAL	26	0.226431	1.36389	0.127237	0.343033	1	6816	tags=69%, list=47%, signal=129%
NOUZOVA_METHYLATED_IN_APL	53	0.161132	1.36366	0.136452	0.34272	1	10065	tags=85%, list=69%, signal=272%
HOLLEMAN_ASPARAGINASE_RESISTANCE_ALL_UP	17	0.279326	1.36331	0.131048	0.34262	1	6240	tags=71%, list=43%, signal=123%
VERHAAK_GLIOBLASTOMA_NEURAL	120	0.106506	1.35893	0.142329	0.348172	1	9176	tags=73%, list=63%, signal=195%
DELACROIX_RARG_BOUND_MEF	330	0.0643595	1.35874	0.102564	0.347874	1	4883	tags=40%, list=33%, signal=58%
CADWELL_ATG16L1_TARGETS_UP	71	0.137779	1.35784	0.1375	0.348546	1	3966	tags=41%, list=27%, signal=56%
WINNEPENNINCKX_MELANOMA_METASTASIS_DN	35	0.191097	1.35772	0.115854	0.348137	1	7237	tags=69%, list=50%, signal=135%
POOLA_INVASIVE_BREAST_CANCER_UP	203	0.0810742	1.35762	0.110664	0.347667	1	1927	tags=21%, list=13%, signal=24%
NOJIMA_SFRP2_TARGETS_DN	20	0.258767	1.35694	0.140244	0.348047	1	1338	tags=35%, list=9%, signal=38%
REACTOME_ACTIVATION_OF_AMPK_DOWNSTREAM_OF_NMDARS	21	0.250418	1.35627	0.130612	0.348439	1	6786	tags=71%, list=46%, signal=133%
WESTON_VEGFA_TARGETS	80	0.132084	1.35611	0.119284	0.348086	1	3561	tags=38%, list=24%, signal=49%
KYNG_RESPONSE_TO_H2O2_VIA_ERCC6	16	0.28155	1.35599	0.140816	0.347703	1	4111	tags=56%, list=28%, signal=78%
KAYO_CALORIE_RESTRICTION_MUSCLE_UP	84	0.128607	1.35589	0.132075	0.34724	1	3351	tags=36%, list=23%, signal=46%
KAAB_FAILED_HEART_ATRIUM_DN	141	0.0960124	1.35472	0.10664	0.348297	1	7526	tags=61%, list=51%, signal=124%
SANA_RESPONSE_TO_IFNG_UP	49	0.167793	1.35443	0.128713	0.348143	1	5610	tags=55%, list=38%, signal=89%
REACTOME_PROTEIN_METHYLATION	16	0.278177	1.35264	0.129817	0.350066	1	8729	tags=88%, list=60%, signal=217%
REACTOME_DNA_DAMAGE_RECOGNITION_IN_GG_NER	38	0.189682	1.35204	0.11306	0.350299	1	6082	tags=61%, list=42%, signal=103%
REACTOME_WNT_LIGAND_BIOGENESIS_AND_TRAFFICKING	24	0.225667	1.35171	0.126679	0.350177	1	7061	tags=71%, list=48%, signal=137%
GRAHAM_CML_DIVIDING_VS_NORMAL_QUIESCENT_UP	159	0.0924443	1.35082	0.147368	0.350877	1	2616	tags=27%, list=18%, signal=33%
REACTOME_OTHER_INTERLEUKIN_SIGNALING	261	0.073345	1.35051	0.141491	0.350738	1	6844	tags=54%, list=47%, signal=100%
REACTOME_ASSEMBLY_OF_THE_HIV_VIRION	16	0.274428	1.34936	0.133603	0.351729	1	7870	tags=81%, list=54%, signal=176%
PID_ARF6_DOWNSTREAM_PATHWAY	15	0.284994	1.34823	0.128049	0.352785	1	9482	tags=93%, list=65%, signal=265%
REACTOME_THROMBIN_SIGNALLING_THROUGH_PROTEINASE_ACTIVATED_RECEPTORS_PARS	29	0.209636	1.3458	0.148148	0.355522	1	3494	tags=45%, list=24%, signal=59%
REACTOME_RECYCLING_PATHWAY_OF_L1	40	0.179492	1.3451	0.148454	0.355911	1	7616	tags=70%, list=52%, signal=146%
REACTOME_TRANSCRIPTIONAL_REGULATION_BY_RUNX3	92	0.118626	1.34438	0.153398	0.35633	1	6698	tags=58%, list=46%, signal=106%
ZHAN_MULTIPLE_MYELOMA_UP	54	0.153811	1.34429	0.135354	0.355871	1	7776	tags=69%, list=53%, signal=146%
PID_SYNDECAN_3_PATHWAY	16	0.277852	1.34374	0.143137	0.356057	1	4165	tags=56%, list=28%, signal=79%
REACTOME_G2_M_CHECKPOINTS	129	0.101994	1.34324	0.131179	0.356143	1	8381	tags=67%, list=57%, signal=157%
NABA_PROTEOGLYCANS	32	0.197962	1.3432	0.124224	0.355629	1	8533	tags=78%, list=58%, signal=187%
CROONQUIST_IL6_DEPRIVATION_DN	93	0.119374	1.34286	0.152047	0.355532	1	3767	tags=38%, list=26%, signal=50%
SCHLINGEMANN_SKIN_CARCINOGENESIS_TPA_UP	31	0.203611	1.3427	0.136821	0.355165	1	7404	tags=71%, list=51%, signal=143%
GARCIA_TARGETS_OF_FLI1_AND_DAX1_DN	144	0.0953149	1.34219	0.123288	0.355299	1	8772	tags=69%, list=60%, signal=172%
REACTOME_SYNTHESIS_OF_ACTIVE_UBIQUITIN:_ROLES_OF_E1_AND_E2_ENZYMES	30	0.204021	1.34134	0.126531	0.355877	1	11155	tags=97%, list=76%, signal=407%
REACTOME_NUCLEOSOME_ASSEMBLY	28	0.214452	1.34082	0.141732	0.356066	1	1569	tags=32%, list=11%, signal=36%
PID_P75_NTR_PATHWAY	64	0.142351	1.34005	0.142268	0.356561	1	3181	tags=36%, list=22%, signal=46%
REACTOME_PIWI_INTERACTING_RNA_PIRNA_BIOGENESIS	22	0.237654	1.33762	0.144	0.3594	1	7827	tags=77%, list=54%, signal=166%
DELYS_THYROID_CANCER_UP	387	0.0600092	1.33732	0.129167	0.359253	1	10856	tags=80%, list=74%, signal=303%
REACTOME_RHO_GTPASES_ACTIVATE_IQGAPS	24	0.230897	1.33613	0.150407	0.360398	1	4548	tags=54%, list=31%, signal=78%
REACTOME_GAP_JUNCTION_ASSEMBLY	22	0.243321	1.33523	0.146293	0.361172	1	3757	tags=50%, list=26%, signal=67%
FERRANDO_T_ALL_WITH_MLL_ENL_FUSION_UP	75	0.12886	1.33117	0.141104	0.366483	1	6117	tags=55%, list=42%, signal=94%
REACTOME_PROSTACYCLIN_SIGNALLING_THROUGH_PROSTACYCLIN_RECEPTOR	16	0.272408	1.33026	0.126437	0.367251	1	6072	tags=69%, list=42%, signal=117%
PARK_TRETINOIN_RESPONSE_AND_PML_RARA_FUSION	27	0.21491	1.33001	0.129482	0.367033	1	6068	tags=63%, list=42%, signal=107%
REACTOME_ECM_PROTEOGLYCANS	73	0.133234	1.32786	0.148	0.369575	1	7674	tags=66%, list=52%, signal=138%
KASLER_HDAC7_TARGETS_2_DN	30	0.205049	1.32726	0.15748	0.369817	1	2368	tags=37%, list=16%, signal=44%
REACTOME_MTORC1_MEDIATED_SIGNALLING	22	0.238445	1.32618	0.141748	0.37083	1	8480	tags=82%, list=58%, signal=195%
BIOCARTA_NDKDYNAMIN_PATHWAY	16	0.271313	1.32314	0.163136	0.374571	1	2433	tags=44%, list=17%, signal=52%
ZWANG_EGF_INTERVAL_DN	181	0.0845619	1.32233	0.126338	0.375107	1	7340	tags=59%, list=50%, signal=116%
REACTOME_CHONDROITIN_SULFATE_BIOSYNTHESIS	19	0.251911	1.32184	0.146497	0.375191	1	6324	tags=68%, list=43%, signal=120%
REACTOME_SIGNALING_BY_HEDGEHOG	143	0.0935291	1.32078	0.144309	0.376161	1	6824	tags=56%, list=47%, signal=104%
REACTOME_INTEGRIN_SIGNALING	24	0.228236	1.32053	0.149901	0.375948	1	5196	tags=58%, list=36%, signal=90%
LEE_AGING_MUSCLE_DN	36	0.183649	1.32019	0.148676	0.375876	1	5849	tags=58%, list=40%, signal=97%
ONO_AML1_TARGETS_UP	15	0.282118	1.31613	0.149701	0.381252	1	752	tags=33%, list=5%, signal=35%
LEE_LIVER_CANCER_SURVIVAL_UP	124	0.103546	1.31609	0.130097	0.380723	1	5808	tags=50%, list=40%, signal=82%
GNATENKO_PLATELET_SIGNATURE	34	0.187646	1.31337	0.154309	0.384198	1	2422	tags=35%, list=17%, signal=42%
REACTOME_TGF_BETA_RECEPTOR_SIGNALING_ACTIVATES_SMADS	32	0.190662	1.31215	0.149194	0.385313	1	3157	tags=41%, list=22%, signal=52%
GILDEA_METASTASIS	25	0.220843	1.3117	0.160752	0.385401	1	2039	tags=36%, list=14%, signal=42%
PID_ALPHA_SYNUCLEIN_PATHWAY	30	0.200845	1.3111	0.12806	0.385733	1	3404	tags=43%, list=23%, signal=56%
HOLLEMAN_ASPARAGINASE_RESISTANCE_ALL_DN	23	0.232618	1.31027	0.148728	0.386369	1	2960	tags=43%, list=20%, signal=54%
LI_WILMS_TUMOR	23	0.230968	1.30874	0.178571	0.388036	1	6798	tags=70%, list=46%, signal=130%
WANG_RESPONSE_TO_GSK3_INHIBITOR_SB216763_DN	326	0.064494	1.30861	0.167002	0.38763	1	2037	tags=20%, list=14%, signal=23%
KEGG_VIBRIO_CHOLERAE_INFECTION	49	0.158156	1.30628	0.155102	0.390423	1	7839	tags=69%, list=54%, signal=149%
VALK_AML_WITH_EVI1	20	0.244863	1.30551	0.17154	0.390994	1	5927	tags=65%, list=41%, signal=109%
VERRECCHIA_RESPONSE_TO_TGFB1_C2	20	0.242192	1.30453	0.158965	0.391859	1	8159	tags=80%, list=56%, signal=181%
REACTOME_MITOCHONDRIAL_CALCIUM_ION_TRANSPORT	22	0.230075	1.30266	0.155642	0.394144	1	5944	tags=64%, list=41%, signal=107%
REACTOME_SIGNALING_BY_NOTCH	174	0.0869134	1.30235	0.165631	0.393984	1	8070	tags=64%, list=55%, signal=141%
ELVIDGE_HYPOXIA_DN	141	0.0934261	1.30118	0.142857	0.395145	1	5386	tags=46%, list=37%, signal=72%
NAKAJIMA_MAST_CELL	31	0.197891	1.30069	0.169202	0.395288	1	5601	tags=58%, list=38%, signal=94%
FERREIRA_EWINGS_SARCOMA_UNSTABLE_VS_STABLE_UP	146	0.0907816	1.30013	0.156313	0.395568	1	1589	tags=20%, list=11%, signal=22%
KIM_GASTRIC_CANCER_CHEMOSENSITIVITY	75	0.125798	1.2986	0.147177	0.397291	1	7721	tags=65%, list=53%, signal=138%
KEGG_GLYCOSAMINOGLYCAN_DEGRADATION	18	0.256791	1.29755	0.160966	0.398358	1	5996	tags=67%, list=41%, signal=113%
REACTOME_MITOTIC_G2_G2_M_PHASES	186	0.0816419	1.29718	0.157993	0.398357	1	6838	tags=55%, list=47%, signal=102%
ZHAN_V1_LATE_DIFFERENTIATION_GENES_UP	30	0.19952	1.29686	0.167702	0.398265	1	5860	tags=60%, list=40%, signal=100%
ANDERSEN_CHOLANGIOCARCINOMA_CLASS1	49	0.156705	1.29629	0.172557	0.398506	1	3683	tags=41%, list=25%, signal=54%
HU_GENOTOXIC_DAMAGE_4HR	32	0.193481	1.2955	0.174905	0.399142	1	6314	tags=63%, list=43%, signal=110%
YAGI_AML_WITH_T_8_21_TRANSLOCATION	317	0.0638811	1.29535	0.168421	0.398802	1	9739	tags=73%, list=67%, signal=214%
CEBALLOS_TARGETS_OF_TP53_AND_MYC_DN	31	0.196536	1.29455	0.157143	0.399448	1	6564	tags=65%, list=45%, signal=117%
REACTOME_ACTIVATION_OF_KAINATE_RECEPTORS_UPON_GLUTAMATE_BINDING	28	0.206943	1.29347	0.177453	0.400432	1	10555	tags=93%, list=72%, signal=333%
REACTOME_HIV_LIFE_CYCLE	141	0.0941941	1.29287	0.158333	0.400778	1	4338	tags=39%, list=30%, signal=55%
MACLACHLAN_BRCA1_TARGETS_UP	21	0.233141	1.29149	0.162055	0.402269	1	9823	tags=90%, list=67%, signal=275%
REACTOME_GLUTATHIONE_CONJUGATION	29	0.203522	1.29096	0.159836	0.402452	1	10137	tags=90%, list=69%, signal=292%
RIZKI_TUMOR_INVASIVENESS_3D_DN	227	0.0761374	1.2888	0.160966	0.405108	1	9208	tags=70%, list=63%, signal=187%
DIRMEIER_LMP1_RESPONSE_LATE_UP	52	0.149685	1.2886	0.182952	0.404854	1	6253	tags=58%, list=43%, signal=100%
NUTT_GBM_VS_AO_GLIOMA_UP	44	0.165964	1.288	0.168605	0.405144	1	2564	tags=34%, list=18%, signal=41%
VANOEVELEN_MYOGENESIS_SIN3A_TARGETS	204	0.0781308	1.28728	0.162651	0.405689	1	4606	tags=39%, list=32%, signal=56%
SUZUKI_RESPONSE_TO_TSA_AND_DECITABINE_1A	16	0.269002	1.28693	0.190855	0.405563	1	1553	tags=38%, list=11%, signal=42%
BROWNE_HCMV_INFECTION_6HR_UP	49	0.157991	1.28566	0.168467	0.407011	1	4261	tags=45%, list=29%, signal=63%
SERVITJA_ISLET_HNF1A_TARGETS_UP	148	0.0908763	1.28456	0.194274	0.4081	1	1351	tags=18%, list=9%, signal=20%
KEGG_PROTEIN_EXPORT	23	0.225016	1.28421	0.170588	0.408036	1	1164	tags=30%, list=8%, signal=33%
BILANGES_SERUM_SENSITIVE_GENES	63	0.138746	1.28385	0.16318	0.408035	1	7958	tags=68%, list=54%, signal=149%
HUTTMANN_B_CLL_POOR_SURVIVAL_UP	238	0.0729086	1.28372	0.182365	0.407644	1	6199	tags=50%, list=42%, signal=85%
REACTOME_PROCESSING_OF_SMDT1	15	0.27534	1.28372	0.15625	0.407048	1	6699	tags=73%, list=46%, signal=135%
REACTOME_GLOBAL_GENOME_NUCLEOTIDE_EXCISION_REPAIR_GG_NER	83	0.117772	1.28102	0.16805	0.410604	1	3219	tags=34%, list=22%, signal=43%
GAUSSMANN_MLL_AF4_FUSION_TARGETS_E_DN	21	0.230779	1.27895	0.17495	0.413234	1	807	tags=29%, list=6%, signal=30%
REACTOME_GLYCOSAMINOGLYCAN_METABOLISM	120	0.101379	1.27889	0.183236	0.412702	1	8032	tags=65%, list=55%, signal=143%
REACTOME_DISEASES_ASSOCIATED_WITH_GLYCOSYLATION_PRECURSOR_BIOSYNTHESIS	18	0.250871	1.27887	0.174853	0.412141	1	4458	tags=56%, list=30%, signal=80%
LEE_LIVER_CANCER_MYC_E2F1_UP	50	0.153809	1.27806	0.175649	0.412857	1	2144	tags=30%, list=15%, signal=35%
REACTOME_RHO_GTPASES_ACTIVATE_WASPS_AND_WAVES	36	0.178834	1.27496	0.170635	0.417056	1	8762	tags=78%, list=60%, signal=194%
REACTOME_INTERFERON_ALPHA_BETA_SIGNALING	46	0.158764	1.27435	0.184676	0.417369	1	5313	tags=52%, list=36%, signal=82%
REACTOME_TRAF6_MEDIATED_INDUCTION_OF_TAK1_COMPLEX_WITHIN_TLR4_COMPLEX	16	0.261298	1.27197	0.185714	0.42045	1	3493	tags=50%, list=24%, signal=66%
KEGG_GLYCOLYSIS_GLUCONEOGENESIS	46	0.159558	1.27102	0.164329	0.421366	1	2441	tags=33%, list=17%, signal=39%
KAUFFMANN_MELANOMA_RELAPSE_UP	56	0.14398	1.27061	0.161224	0.421493	1	1296	tags=23%, list=9%, signal=25%
BROWN_MYELOID_CELL_DEVELOPMENT_UP	135	0.0950025	1.26955	0.174797	0.422553	1	4146	tags=38%, list=28%, signal=52%
WINTER_HYPOXIA_UP	89	0.112645	1.26858	0.166994	0.423448	1	11668	tags=91%, list=80%, signal=448%
KEGG_AXON_GUIDANCE	129	0.0964967	1.26833	0.179592	0.423234	1	8234	tags=66%, list=56%, signal=150%
REICHERT_MITOSIS_LIN9_TARGETS	25	0.212977	1.2676	0.162325	0.423852	1	1569	tags=32%, list=11%, signal=36%
BURTON_ADIPOGENESIS_7	44	0.160806	1.26719	0.181087	0.423886	1	3636	tags=41%, list=25%, signal=54%
BANDRES_RESPONSE_TO_CARMUSTIN_MGMT_24HR_DN	28	0.201549	1.26446	0.1841	0.42766	1	8023	tags=75%, list=55%, signal=166%
BERENJENO_TRANSFORMED_BY_RHOA_UP	500	0.0497139	1.26194	0.17094	0.431031	1	3069	tags=26%, list=21%, signal=32%
JACKSON_DNMT1_TARGETS_DN	20	0.233288	1.25939	0.173489	0.434526	1	3903	tags=50%, list=27%, signal=68%
SA_TRKA_RECEPTOR	17	0.245566	1.25908	0.172147	0.434406	1	5013	tags=59%, list=34%, signal=89%
REACTOME_METABOLISM_OF_NUCLEOTIDES	94	0.109452	1.25744	0.186094	0.43644	1	10074	tags=80%, list=69%, signal=255%
ZHU_CMV_8_HR_UP	34	0.184423	1.25695	0.189293	0.436615	1	7629	tags=71%, list=52%, signal=147%
DANG_REGULATED_BY_MYC_UP	65	0.134059	1.25616	0.205703	0.4373	1	6145	tags=55%, list=42%, signal=95%
REACTOME_RHO_GTPASES_ACTIVATE_FORMINS	121	0.097585	1.25267	0.173489	0.442289	1	3538	tags=34%, list=24%, signal=44%
SAGIV_CD24_TARGETS_DN	40	0.166838	1.25097	0.201536	0.444496	1	2318	tags=33%, list=16%, signal=39%
MODY_HIPPOCAMPUS_NEONATAL	31	0.189938	1.25093	0.179732	0.443929	1	11848	tags=100%, list=81%, signal=526%
CAVARD_LIVER_CANCER_MALIGNANT_VS_BENIGN	20	0.233082	1.24887	0.185484	0.446624	1	10485	tags=95%, list=72%, signal=335%
NEMETH_INFLAMMATORY_RESPONSE_LPS_UP	73	0.127035	1.24723	0.209213	0.448632	1	8365	tags=70%, list=57%, signal=162%
REACTOME_POTASSIUM_CHANNELS	88	0.115407	1.24568	0.207739	0.450577	1	6961	tags=59%, list=48%, signal=112%
XU_HGF_TARGETS_REPRESSED_BY_AKT1_DN	57	0.136731	1.24525	0.206827	0.450621	1	6472	tags=58%, list=44%, signal=103%
HOQUE_METHYLATED_IN_CANCER	46	0.155599	1.24454	0.194932	0.451278	1	3770	tags=41%, list=26%, signal=55%
REACTOME_SYNAPTIC_ADHESION_LIKE_MOLECULES	21	0.230407	1.24294	0.208812	0.453308	1	2901	tags=43%, list=20%, signal=53%
SCHLOSSER_SERUM_RESPONSE_UP	111	0.102458	1.24178	0.211765	0.454606	1	6020	tags=51%, list=41%, signal=87%
VALK_AML_CLUSTER_10	28	0.197143	1.24098	0.225746	0.455368	1	7043	tags=68%, list=48%, signal=131%
REACTOME_MITOCHONDRIAL_BIOGENESIS	88	0.112654	1.24038	0.214844	0.455753	1	3346	tags=34%, list=23%, signal=44%
DEMAGALHAES_AGING_DN	16	0.259963	1.23996	0.204724	0.455836	1	8995	tags=88%, list=62%, signal=227%
BOYAULT_LIVER_CANCER_SUBCLASS_G5_DN	24	0.209327	1.23968	0.214425	0.45565	1	1817	tags=33%, list=12%, signal=38%
HWANG_PROSTATE_CANCER_MARKERS	24	0.213609	1.2386	0.225806	0.456827	1	10892	tags=96%, list=75%, signal=375%
HANN_RESISTANCE_TO_BCL2_INHIBITOR_UP	27	0.199804	1.23797	0.214137	0.457293	1	4664	tags=52%, list=32%, signal=76%
BONOME_OVARIAN_CANCER_POOR_SURVIVAL_DN	19	0.23551	1.2359	0.214575	0.460107	1	5794	tags=63%, list=40%, signal=104%
REACTOME_RNA_POLYMERASE_II_TRANSCRIPTION_TERMINATION	65	0.128843	1.23394	0.194332	0.462758	1	11844	tags=94%, list=81%, signal=492%
MORI_MATURE_B_LYMPHOCYTE_DN	66	0.131891	1.23382	0.219844	0.462309	1	6054	tags=55%, list=41%, signal=93%
KORKOLA_TERATOMA_UP	16	0.250616	1.23329	0.229339	0.46257	1	3649	tags=50%, list=25%, signal=67%
HAHTOLA_CTCL_CUTANEOUS	20	0.23137	1.23187	0.2251	0.464344	1	9779	tags=90%, list=67%, signal=271%
REACTOME_ARACHIDONIC_ACID_METABOLISM	41	0.161835	1.23177	0.209486	0.463836	1	7624	tags=68%, list=52%, signal=142%
MOROSETTI_FACIOSCAPULOHUMERAL_MUSCULAR_DISTROPHY_UP	18	0.236847	1.2287	0.207243	0.468373	1	5475	tags=61%, list=37%, signal=98%
TOOKER_GEMCITABINE_RESISTANCE_UP	70	0.125115	1.22858	0.222445	0.467965	1	7786	tags=66%, list=53%, signal=140%
REACTOME_MRNA_DECAY_BY_5_TO_3_EXORIBONUCLEASE	15	0.263996	1.22808	0.226069	0.468162	1	2966	tags=47%, list=20%, signal=58%
TOMIDA_METASTASIS_DN	17	0.253236	1.22701	0.217304	0.469241	1	5761	tags=65%, list=39%, signal=107%
TAVOR_CEBPA_TARGETS_UP	44	0.155062	1.22625	0.218075	0.469812	1	4052	tags=43%, list=28%, signal=60%
SCHAEFFER_PROSTATE_DEVELOPMENT_6HR_UP	138	0.0902189	1.2245	0.20625	0.472123	1	1341	tags=18%, list=9%, signal=20%
BILANGES_SERUM_SENSITIVE_VIA_TSC1	18	0.239549	1.22434	0.22179	0.471742	1	7060	tags=72%, list=48%, signal=139%
REACTOME_POST_TRANSLATIONAL_MODIFICATION:_SYNTHESIS_OF_GPI_ANCHORED_PROTEINS	67	0.126613	1.22418	0.232465	0.471353	1	2957	tags=33%, list=20%, signal=41%
LEE_EARLY_T_LYMPHOCYTE_DN	47	0.151969	1.22304	0.213884	0.472701	1	895	tags=21%, list=6%, signal=23%
FLECHNER_BIOPSY_KIDNEY_TRANSPLANT_OK_VS_DONOR_DN	21	0.221029	1.22302	0.201581	0.472095	1	10696	tags=95%, list=73%, signal=354%
MARKS_HDAC_TARGETS_UP	19	0.240056	1.22294	0.226721	0.471582	1	9575	tags=89%, list=65%, signal=259%
BIOCARTA_MAL_PATHWAY	18	0.240553	1.22111	0.190987	0.474015	1	9482	tags=89%, list=65%, signal=253%
LAIHO_COLORECTAL_CANCER_SERRATED_UP	105	0.101655	1.22042	0.22288	0.474557	1	1169	tags=18%, list=8%, signal=20%
VECCHI_GASTRIC_CANCER_ADVANCED_VS_EARLY_DN	98	0.106189	1.21828	0.213147	0.477532	1	5021	tags=45%, list=34%, signal=68%
REACTOME_CITRIC_ACID_CYCLE_TCA_CYCLE	22	0.220908	1.21723	0.215139	0.478624	1	8736	tags=82%, list=60%, signal=203%
PID_UPA_UPAR_PATHWAY	29	0.187175	1.21527	0.215842	0.481245	1	4830	tags=52%, list=33%, signal=77%
MIKKELSEN_ES_ICP_WITH_H3K27ME3	32	0.179068	1.21377	0.232465	0.483202	1	3783	tags=44%, list=26%, signal=59%
MCCLUNG_CREB1_TARGETS_DN	52	0.142203	1.20985	0.203219	0.48941	1	2707	tags=33%, list=19%, signal=40%
WEINMANN_ADAPTATION_TO_HYPOXIA_DN	34	0.173728	1.20881	0.226121	0.490458	1	2195	tags=32%, list=15%, signal=38%
SATO_SILENCED_BY_DEACETYLATION_IN_PANCREATIC_CANCER	28	0.191093	1.20738	0.21499	0.492395	1	6087	tags=61%, list=42%, signal=104%
DARWICHE_PAPILLOMA_RISK_LOW_UP	128	0.0905111	1.20649	0.222	0.493277	1	1657	tags=20%, list=11%, signal=23%
WEIGEL_OXIDATIVE_STRESS_BY_HNE_AND_H2O2	35	0.174289	1.20612	0.233129	0.493312	1	3305	tags=40%, list=23%, signal=52%
PID_RETINOIC_ACID_PATHWAY	30	0.183984	1.20589	0.227017	0.493041	1	3650	tags=43%, list=25%, signal=58%
BIOCARTA_CHEMICAL_PATHWAY	18	0.234184	1.20462	0.216374	0.49451	1	9575	tags=89%, list=65%, signal=257%
SANA_RESPONSE_TO_IFNG_DN	78	0.114775	1.20323	0.217742	0.496311	1	6952	tags=59%, list=48%, signal=112%
REACTOME_CELLULAR_RESPONSES_TO_STRESS	350	0.0555671	1.20316	0.253112	0.495739	1	11278	tags=83%, list=77%, signal=353%
KIM_RESPONSE_TO_TSA_AND_DECITABINE_UP	91	0.107362	1.20153	0.221996	0.497981	1	1331	tags=20%, list=9%, signal=22%
DAIRKEE_CANCER_PRONE_RESPONSE_BPA_E2	113	0.098761	1.2012	0.240246	0.497892	1	9693	tags=76%, list=66%, signal=224%
REACTOME_CELL_CYCLE_CHECKPOINTS	240	0.0666087	1.20057	0.220374	0.498321	1	3549	tags=31%, list=24%, signal=40%
BIOCARTA_FMLP_PATHWAY	34	0.173934	1.2003	0.205645	0.49813	1	4772	tags=50%, list=33%, signal=74%
PID_HDAC_CLASSII_PATHWAY	32	0.179214	1.19941	0.233266	0.499024	1	6979	tags=66%, list=48%, signal=125%
DOANE_BREAST_CANCER_ESR1_DN	37	0.167342	1.19892	0.21371	0.499276	1	1510	tags=27%, list=10%, signal=30%
NAKAYAMA_SOFT_TISSUE_TUMORS_PCA1_DN	70	0.123751	1.19773	0.246628	0.500698	1	6135	tags=54%, list=42%, signal=93%
KRASNOSELSKAYA_ILF3_TARGETS_UP	26	0.196888	1.19564	0.23617	0.503737	1	3311	tags=42%, list=23%, signal=55%
REACTOME_GOLGI_TO_ER_RETROGRADE_TRANSPORT	120	0.0926552	1.19547	0.23092	0.503392	1	4138	tags=38%, list=28%, signal=52%
BREDEMEYER_RAG_SIGNALING_NOT_VIA_ATM_DN	48	0.144958	1.19529	0.246548	0.503052	1	2760	tags=33%, list=19%, signal=41%
MISHRA_CARCINOMA_ASSOCIATED_FIBROBLAST_UP	20	0.220822	1.19436	0.232932	0.504036	1	4085	tags=50%, list=28%, signal=69%
REACTOME_PRESYNAPTIC_FUNCTION_OF_KAINATE_RECEPTORS	19	0.224783	1.19316	0.234694	0.505525	1	9798	tags=89%, list=67%, signal=271%
BIOCARTA_INTEGRIN_PATHWAY	34	0.172426	1.1927	0.23382	0.505717	1	8234	tags=74%, list=56%, signal=168%
SASAI_RESISTANCE_TO_NEOPLASTIC_TRANSFROMATION	47	0.148834	1.19159	0.246988	0.507004	1	2496	tags=32%, list=17%, signal=38%
HU_GENOTOXIC_DAMAGE_24HR	32	0.176609	1.19008	0.26494	0.509115	1	7017	tags=66%, list=48%, signal=126%
BOSCO_TH1_CYTOTOXIC_MODULE	69	0.123138	1.18925	0.25188	0.509907	1	7742	tags=65%, list=53%, signal=138%
SARRIO_EPITHELIAL_MESENCHYMAL_TRANSITION_UP	163	0.0790221	1.18837	0.248954	0.510874	1	2534	tags=25%, list=17%, signal=30%
VANDESLUIS_COMMD1_TARGETS_GROUP_3_DN	29	0.18172	1.18817	0.204	0.51055	1	6422	tags=62%, list=44%, signal=110%
JOHANSSON_GLIOMAGENESIS_BY_PDGFB_UP	53	0.13832	1.18802	0.234343	0.510183	1	10949	tags=89%, list=75%, signal=352%
LEE_CALORIE_RESTRICTION_NEOCORTEX_DN	54	0.139818	1.18737	0.242248	0.510654	1	9875	tags=81%, list=68%, signal=250%
MUNSHI_MULTIPLE_MYELOMA_UP	73	0.118129	1.1873	0.226766	0.510096	1	8094	tags=67%, list=55%, signal=150%
REACTOME_METABOLISM_OF_COFACTORS	19	0.225374	1.18631	0.23301	0.511105	1	5942	tags=63%, list=41%, signal=106%
REACTOME_RRNA_MODIFICATION_IN_THE_NUCLEUS_AND_CYTOSOL	55	0.135374	1.18499	0.244856	0.512802	1	2812	tags=33%, list=19%, signal=40%
LEE_EARLY_T_LYMPHOCYTE_UP	84	0.107267	1.18342	0.242424	0.514923	1	2965	tags=31%, list=20%, signal=39%
REACTOME_ADRENALINE_NORADRENALINE_INHIBITS_INSULIN_SECRETION	26	0.200351	1.18317	0.243295	0.514722	1	6072	tags=62%, list=42%, signal=105%
MIKKELSEN_ES_LCP_WITH_H3K4ME3	113	0.0949734	1.18302	0.250474	0.514367	1	8066	tags=65%, list=55%, signal=143%
LIU_SMARCA4_TARGETS	42	0.152108	1.18265	0.230038	0.514374	1	3003	tags=36%, list=21%, signal=45%
REACTOME_DNA_DOUBLE_STRAND_BREAK_RESPONSE	42	0.156786	1.18067	0.257028	0.517242	1	3631	tags=40%, list=25%, signal=54%
WANG_ADIPOGENIC_GENES_REPRESSED_BY_SIRT1	23	0.205688	1.1793	0.253731	0.519009	1	7167	tags=70%, list=49%, signal=136%
REACTOME_RESOLUTION_OF_SISTER_CHROMATID_COHESION	107	0.0950788	1.17911	0.239604	0.518686	1	3538	tags=34%, list=24%, signal=44%
REACTOME_BUDDING_AND_MATURATION_OF_HIV_VIRION	27	0.18867	1.17873	0.256513	0.518684	1	4285	tags=48%, list=29%, signal=68%
KAMMINGA_SENESCENCE	38	0.162406	1.17847	0.263692	0.518482	1	6095	tags=58%, list=42%, signal=99%
NIKOLSKY_BREAST_CANCER_17Q21_Q25_AMPLICON	281	0.0601723	1.1773	0.247525	0.519904	1	7929	tags=60%, list=54%, signal=129%
ZHOU_INFLAMMATORY_RESPONSE_LIVE_DN	320	0.0568269	1.17659	0.261386	0.520519	1	7136	tags=54%, list=49%, signal=104%
WANG_METASTASIS_OF_BREAST_CANCER_ESR1_UP	20	0.21863	1.1763	0.25462	0.520398	1	9234	tags=85%, list=63%, signal=230%
SUH_COEXPRESSED_WITH_ID1_AND_ID2_UP	18	0.233583	1.17555	0.262042	0.52111	1	3086	tags=44%, list=21%, signal=56%
MOREIRA_RESPONSE_TO_TSA_DN	15	0.25085	1.17524	0.245399	0.521	1	9006	tags=87%, list=62%, signal=225%
LEE_AGING_CEREBELLUM_UP	72	0.116625	1.17468	0.257253	0.521347	1	8049	tags=67%, list=55%, signal=148%
DELACROIX_RAR_BOUND_ES	406	0.0513502	1.17397	0.242236	0.521981	1	6183	tags=47%, list=42%, signal=80%
REACTOME_NEUROTRANSMITTER_RECEPTORS_AND_POSTSYNAPTIC_SIGNAL_TRANSMISSION	182	0.0743246	1.17393	0.275	0.5214	1	11377	tags=85%, list=78%, signal=379%
GHO_ATF5_TARGETS_DN	15	0.253041	1.17362	0.259574	0.521268	1	8974	tags=87%, list=61%, signal=224%
HOUSTIS_ROS	32	0.174895	1.17322	0.242363	0.521277	1	3387	tags=41%, list=23%, signal=53%
REACTOME_NUCLEOBASE_BIOSYNTHESIS	15	0.247472	1.17144	0.271047	0.523875	1	10030	tags=93%, list=69%, signal=297%
THILLAINADESAN_ZNF217_TARGETS_UP	37	0.160322	1.17014	0.270588	0.52556	1	6354	tags=59%, list=43%, signal=105%
HORIUCHI_WTAP_TARGETS_DN	290	0.0597853	1.17012	0.269903	0.524931	1	2520	tags=23%, list=17%, signal=27%
MIKKELSEN_MCV6_ICP_WITH_H3K27ME3	51	0.137163	1.17006	0.259109	0.524394	1	3734	tags=39%, list=26%, signal=52%
CHEOK_RESPONSE_TO_HD_MTX_UP	16	0.239113	1.16986	0.264151	0.524077	1	162	tags=25%, list=1%, signal=25%
REACTOME_N_GLYCAN_ANTENNAE_ELONGATION	15	0.250805	1.16936	0.251953	0.524323	1	8032	tags=80%, list=55%, signal=177%
YANG_BCL3_TARGETS_UP	296	0.057923	1.1685	0.259635	0.525183	1	5936	tags=46%, list=41%, signal=76%
LEIN_LOCALIZED_TO_PROXIMAL_DENDRITES	36	0.164625	1.16792	0.272553	0.52561	1	11812	tags=97%, list=81%, signal=505%
RAY_TUMORIGENESIS_BY_ERBB2_CDC25A_UP	156	0.08013	1.16584	0.238636	0.528647	1	2495	tags=25%, list=17%, signal=30%
HOLLERN_MICROACINAR_BREAST_TUMOR_DN	15	0.246354	1.16529	0.261856	0.528942	1	8097	tags=80%, list=55%, signal=179%
HOFMANN_MYELODYSPLASTIC_SYNDROM_RISK_UP	19	0.220854	1.16528	0.265267	0.528299	1	6008	tags=63%, list=41%, signal=107%
DARWICHE_PAPILLOMA_RISK_LOW_DN	144	0.0835617	1.16506	0.26975	0.528037	1	2952	tags=28%, list=20%, signal=35%
XU_HGF_TARGETS_INDUCED_BY_AKT1_48HR_DN	19	0.221236	1.16401	0.24197	0.529267	1	3694	tags=47%, list=25%, signal=63%
HOFFMANN_LARGE_TO_SMALL_PRE_BII_LYMPHOCYTE_UP	142	0.0857172	1.16297	0.255187	0.530456	1	3597	tags=33%, list=25%, signal=43%
JOSEPH_RESPONSE_TO_SODIUM_BUTYRATE_UP	28	0.184406	1.16227	0.276596	0.531082	1	4096	tags=46%, list=28%, signal=64%
REACTOME_PLASMA_LIPOPROTEIN_REMODELING	17	0.236938	1.16089	0.277247	0.532908	1	11159	tags=100%, list=76%, signal=422%
NAGY_TFTC_COMPONENTS_HUMAN	19	0.224455	1.16026	0.257545	0.533313	1	3647	tags=47%, list=25%, signal=63%
LENAOUR_DENDRITIC_CELL_MATURATION_DN	108	0.0986438	1.15965	0.261759	0.533766	1	5336	tags=46%, list=36%, signal=72%
BOGNI_TREATMENT_RELATED_MYELOID_LEUKEMIA_DN	28	0.18239	1.15836	0.279261	0.535455	1	2559	tags=36%, list=18%, signal=43%
REACTOME_SIGNALING_BY_NODAL	17	0.229542	1.15832	0.271008	0.534867	1	5247	tags=59%, list=36%, signal=92%
KEGG_AMINOACYL_TRNA_BIOSYNTHESIS	40	0.154218	1.1576	0.279612	0.535593	1	6157	tags=58%, list=42%, signal=99%
REACTOME_DNA_DAMAGE_BYPASS	47	0.146148	1.1575	0.292531	0.535115	1	11556	tags=94%, list=79%, signal=445%
MISSIAGLIA_REGULATED_BY_METHYLATION_UP	103	0.0976853	1.15733	0.248588	0.534763	1	8091	tags=65%, list=55%, signal=145%
KIM_BIPOLAR_DISORDER_OLIGODENDROCYTE_DENSITY_CORR_DN	49	0.140894	1.15596	0.25502	0.536534	1	9284	tags=78%, list=64%, signal=212%
KEGG_PATHOGENIC_ESCHERICHIA_COLI_INFECTION	49	0.139059	1.15577	0.262525	0.536204	1	8714	tags=73%, list=60%, signal=181%
BERENJENO_ROCK_SIGNALING_NOT_VIA_RHOA_UP	25	0.190969	1.15385	0.272545	0.538998	1	8323	tags=76%, list=57%, signal=176%
GROSS_HIF1A_TARGETS_DN	23	0.199028	1.15263	0.293033	0.540549	1	2179	tags=35%, list=15%, signal=41%
SATO_SILENCED_EPIGENETICALLY_IN_PANCREATIC_CANCER	27	0.19104	1.15118	0.287968	0.542518	1	1543	tags=30%, list=11%, signal=33%
REACTOME_MITOCHONDRIAL_TRNA_AMINOACYLATION	21	0.209499	1.15086	0.299228	0.54245	1	5991	tags=62%, list=41%, signal=105%
REACTOME_ACTIVATION_OF_IRF3_IRF7_MEDIATED_BY_TBK1_IKK_EPSILON	17	0.23187	1.15018	0.275665	0.543016	1	3493	tags=47%, list=24%, signal=62%
SIMBULAN_PARP1_TARGETS_UP	28	0.191181	1.14959	0.288538	0.543422	1	3475	tags=43%, list=24%, signal=56%
KEGG_RNA_POLYMERASE	27	0.183931	1.14951	0.263261	0.542932	1	8686	tags=78%, list=59%, signal=191%
REACTOME_TRANSMISSION_ACROSS_CHEMICAL_SYNAPSES	244	0.0629658	1.14911	0.264706	0.543002	1	11377	tags=84%, list=78%, signal=372%
JOHANSSON_BRAIN_CANCER_EARLY_VS_LATE_DN	42	0.148894	1.14791	0.273267	0.544478	1	7227	tags=64%, list=49%, signal=127%
REACTOME_COPI_MEDIATED_ANTEROGRADE_TRANSPORT	91	0.101791	1.14646	0.291925	0.546569	1	7517	tags=62%, list=51%, signal=126%
YAO_TEMPORAL_RESPONSE_TO_PROGESTERONE_CLUSTER_10	62	0.122207	1.1464	0.262948	0.546028	1	1757	tags=24%, list=12%, signal=27%
MIKKELSEN_ES_ICP_WITH_H3K4ME3_AND_H3K27ME3	106	0.095507	1.14591	0.277328	0.546253	1	1923	tags=23%, list=13%, signal=26%
KUMAR_PATHOGEN_LOAD_BY_MACROPHAGES	206	0.0693527	1.14512	0.307385	0.547102	1	7161	tags=56%, list=49%, signal=108%
KEGG_TYPE_I_DIABETES_MELLITUS	24	0.190132	1.14416	0.292373	0.548212	1	1488	tags=29%, list=10%, signal=32%
WHITFIELD_CELL_CYCLE_LITERATURE	41	0.149892	1.1425	0.279245	0.55057	1	1023	tags=22%, list=7%, signal=24%
REACTOME_RECOGNITION_OF_DNA_DAMAGE_BY_PCNA_CONTAINING_REPLICATION_COMPLEX	30	0.178387	1.14249	0.287149	0.549937	1	11529	tags=97%, list=79%, signal=456%
REACTOME_THROMBOXANE_SIGNALLING_THROUGH_TP_RECEPTOR	21	0.203951	1.14014	0.295082	0.553668	1	6072	tags=62%, list=42%, signal=106%
TONKS_TARGETS_OF_RUNX1_RUNX1T1_FUSION_MONOCYTE_UP	183	0.0711461	1.13776	0.280876	0.557427	1	9837	tags=74%, list=67%, signal=224%
PID_TRKR_PATHWAY	61	0.124377	1.13757	0.281376	0.557104	1	4180	tags=41%, list=29%, signal=57%
BURTON_ADIPOGENESIS_4	42	0.147486	1.1371	0.29899	0.557319	1	8988	tags=76%, list=61%, signal=197%
REACTOME_TRANSPORT_TO_THE_GOLGI_AND_SUBSEQUENT_MODIFICATION	170	0.0743253	1.13658	0.297189	0.557639	1	8041	tags=62%, list=55%, signal=137%
FERNANDEZ_BOUND_BY_MYC	164	0.0774005	1.1363	0.258586	0.557522	1	11004	tags=83%, list=75%, signal=332%
GRAESSMANN_RESPONSE_TO_MC_AND_SERUM_DEPRIVATION_DN	74	0.111038	1.13466	0.283096	0.55986	1	12016	tags=93%, list=82%, signal=521%
REACTOME_NEURONAL_SYSTEM	374	0.0509042	1.13346	0.299595	0.561447	1	11392	tags=83%, list=78%, signal=366%
SAKAI_CHRONIC_HEPATITIS_VS_LIVER_CANCER_DN	29	0.180603	1.1334	0.293796	0.560893	1	8959	tags=79%, list=61%, signal=204%
REACTOME_TRANSCRIPTIONAL_REGULATION_BY_RUNX1	165	0.0749578	1.13161	0.306324	0.563577	1	6447	tags=52%, list=44%, signal=91%
REACTOME_TBC_RABGAPS	42	0.1455	1.12893	0.304436	0.567913	1	5536	tags=52%, list=38%, signal=84%
HSIAO_LIVER_SPECIFIC_GENES	144	0.081403	1.12838	0.310638	0.568283	1	7552	tags=60%, list=52%, signal=122%
CAIRO_PML_TARGETS_BOUND_BY_MYC_UP	20	0.208767	1.12781	0.282158	0.568683	1	10109	tags=90%, list=69%, signal=291%
KRIEG_KDM3A_TARGETS_NOT_HYPOXIA	176	0.0727339	1.12774	0.291188	0.568174	1	4514	tags=38%, list=31%, signal=54%
PEART_HDAC_PROLIFERATION_CLUSTER_DN	70	0.115837	1.12739	0.315464	0.568182	1	3535	tags=36%, list=24%, signal=47%
HUNSBERGER_EXERCISE_REGULATED_GENES	27	0.181754	1.12624	0.289979	0.569623	1	2220	tags=33%, list=15%, signal=39%
HOLLERN_MICROACINAR_BREAST_TUMOR_UP	42	0.148939	1.12579	0.301811	0.569774	1	2353	tags=31%, list=16%, signal=37%
KEGG_PYRUVATE_METABOLISM	34	0.164199	1.12553	0.315151	0.569603	1	3624	tags=41%, list=25%, signal=55%
SESTO_RESPONSE_TO_UV_C7	63	0.12192	1.12546	0.299799	0.569051	1	8435	tags=70%, list=58%, signal=164%
LIM_MAMMARY_LUMINAL_PROGENITOR_UP	47	0.142337	1.12501	0.291429	0.569188	1	4146	tags=43%, list=28%, signal=59%
REACTOME_SIGNALING_BY_NOTCH3	47	0.139481	1.12497	0.287645	0.568599	1	6054	tags=55%, list=41%, signal=94%
JIANG_AGING_HYPOTHALAMUS_DN	35	0.15799	1.12452	0.280922	0.568767	1	3125	tags=37%, list=21%, signal=47%
REACTOME_ENDOSOMAL_SORTING_COMPLEX_REQUIRED_FOR_TRANSPORT_ESCRT	30	0.173818	1.12442	0.273973	0.568302	1	9159	tags=80%, list=63%, signal=214%
SENESE_HDAC2_TARGETS_DN	107	0.0929125	1.12404	0.286299	0.568282	1	1110	tags=17%, list=8%, signal=18%
WEIGEL_OXIDATIVE_STRESS_BY_TBH_AND_H2O2	33	0.165552	1.12391	0.305709	0.567867	1	10875	tags=91%, list=74%, signal=354%
RUIZ_TNC_TARGETS_DN	133	0.0848534	1.12337	0.301653	0.568245	1	1298	tags=17%, list=9%, signal=19%
WESTON_VEGFA_TARGETS_3HR	54	0.132195	1.1232	0.324853	0.567884	1	3759	tags=39%, list=26%, signal=52%
REACTOME_NEGATIVE_REGULATION_OF_MET_ACTIVITY	21	0.212441	1.12268	0.293763	0.568147	1	9429	tags=86%, list=64%, signal=241%
STEIN_ESTROGEN_RESPONSE_NOT_VIA_ESRRA	18	0.222542	1.12217	0.304	0.568403	1	2435	tags=39%, list=17%, signal=47%
OSADA_ASCL1_TARGETS_DN	22	0.1956	1.12189	0.319527	0.568246	1	2460	tags=36%, list=17%, signal=44%
BRACHAT_RESPONSE_TO_METHOTREXATE_DN	22	0.19933	1.12066	0.31643	0.569845	1	1741	tags=32%, list=12%, signal=36%
MIKKELSEN_MEF_HCP_WITH_H3_UNMETHYLATED	172	0.0724668	1.12055	0.302144	0.569351	1	10172	tags=77%, list=70%, signal=249%
REACTOME_DEUBIQUITINATION	228	0.0628627	1.12003	0.306	0.569681	1	3647	tags=31%, list=25%, signal=41%
NADERI_BREAST_CANCER_PROGNOSIS_DN	17	0.219955	1.11999	0.285141	0.569061	1	2807	tags=41%, list=19%, signal=51%
PID_IL8_CXCR2_PATHWAY	32	0.168263	1.11905	0.324427	0.57016	1	9880	tags=84%, list=68%, signal=260%
KYNG_ENVIRONMENTAL_STRESS_RESPONSE_NOT_BY_GAMMA_IN_WS	31	0.169752	1.11826	0.297131	0.570961	1	1767	tags=29%, list=12%, signal=33%
REACTOME_ADP_SIGNALLING_THROUGH_P2Y_PURINOCEPTOR_12	19	0.21647	1.11627	0.303901	0.574012	1	6072	tags=63%, list=42%, signal=108%
WILLIAMS_ESR1_TARGETS_UP	21	0.204241	1.11612	0.288845	0.573641	1	3283	tags=43%, list=22%, signal=55%
REACTOME_A_TETRASACCHARIDE_LINKER_SEQUENCE_IS_REQUIRED_FOR_GAG_SYNTHESIS	26	0.183078	1.11502	0.280665	0.574998	1	8011	tags=73%, list=55%, signal=161%
DARWICHE_PAPILLOMA_RISK_HIGH_DN	152	0.076521	1.11357	0.324895	0.577107	1	10434	tags=79%, list=71%, signal=273%
BOCHKIS_FOXA2_TARGETS	342	0.0530915	1.1122	0.305328	0.57901	1	5354	tags=42%, list=37%, signal=64%
REACTOME_GASTRIN_CREB_SIGNALLING_PATHWAY_VIA_PKC_AND_MAPK	16	0.229218	1.11089	0.325349	0.580825	1	2134	tags=38%, list=15%, signal=44%
BEIER_GLIOMA_STEM_CELL_DN	60	0.12065	1.11064	0.318702	0.580647	1	4334	tags=42%, list=30%, signal=59%
ZHOU_CELL_CYCLE_GENES_IN_IR_RESPONSE_6HR	76	0.109761	1.11033	0.326316	0.580551	1	2250	tags=26%, list=15%, signal=31%
PEDRIOLI_MIR31_TARGETS_UP	159	0.0741069	1.1102	0.286275	0.580121	1	10513	tags=79%, list=72%, signal=279%
REACTOME_S_PHASE	154	0.0765737	1.10993	0.311284	0.579984	1	12467	tags=93%, list=85%, signal=624%
HELLER_HDAC_TARGETS_UP	265	0.0587857	1.10959	0.298039	0.579976	1	8534	tags=64%, list=58%, signal=151%
ALCALAY_AML_BY_NPM1_LOCALIZATION_DN	169	0.0728551	1.10884	0.323829	0.580681	1	2147	tags=22%, list=15%, signal=25%
CUI_TCF21_TARGETS_UP	32	0.164047	1.10874	0.299424	0.58021	1	8114	tags=72%, list=55%, signal=161%
IIZUKA_LIVER_CANCER_PROGRESSION_L0_L1_DN	15	0.232341	1.10749	0.338104	0.581938	1	7327	tags=73%, list=50%, signal=147%
REACTOME_TRANSCRIPTION_OF_THE_HIV_GENOME	66	0.117546	1.10642	0.307847	0.583248	1	2054	tags=26%, list=14%, signal=30%
REACTOME_CELL_DEATH_SIGNALLING_VIA_NRAGE_NRIF_AND_NADE	74	0.109134	1.10631	0.303797	0.582808	1	4141	tags=39%, list=28%, signal=54%
REACTOME_THE_PHOTOTRANSDUCTION_CASCADE	26	0.180585	1.106	0.32582	0.58274	1	9172	tags=81%, list=63%, signal=216%
REACTOME_ANTIGEN_PROCESSING:_UBIQUITINATION_PROTEASOME_DEGRADATION	284	0.05617	1.10505	0.304609	0.583886	1	13196	tags=96%, list=90%, signal=964%
REACTOME_INTERCONVERSION_OF_NUCLEOTIDE_DI_AND_TRIPHOSPHATES	29	0.174668	1.10414	0.31134	0.584974	1	10558	tags=90%, list=72%, signal=322%
JISON_SICKLE_CELL_DISEASE_DN	162	0.0746223	1.10175	0.333333	0.588815	1	2169	tags=22%, list=15%, signal=26%
REACTOME_DUAL_INCISION_IN_TC_NER	63	0.117758	1.10106	0.316	0.589468	1	2694	tags=30%, list=18%, signal=37%
XU_RESPONSE_TO_TRETINOIN_AND_NSC682994_DN	15	0.228552	1.10025	0.310212	0.590344	1	8357	tags=80%, list=57%, signal=187%
BOSCO_INTERFERON_INDUCED_ANTIVIRAL_MODULE	56	0.123646	1.09955	0.316306	0.590986	1	1070	tags=20%, list=7%, signal=21%
KEGG_GALACTOSE_METABOLISM	22	0.195301	1.09945	0.323771	0.590506	1	4458	tags=50%, list=30%, signal=72%
BURTON_ADIPOGENESIS_3	96	0.0944242	1.09928	0.327968	0.59015	1	1978	tags=23%, list=14%, signal=26%
MEISSNER_BRAIN_HCP_WITH_H3K27ME3	179	0.0721657	1.09893	0.339321	0.590189	1	9003	tags=69%, list=62%, signal=177%
AMIT_EGF_RESPONSE_480_MCF10A	39	0.146657	1.09781	0.341513	0.591695	1	8357	tags=72%, list=57%, signal=167%
KANG_DOXORUBICIN_RESISTANCE_UP	50	0.133068	1.09777	0.338776	0.591114	1	1569	tags=24%, list=11%, signal=27%
RODWELL_AGING_KIDNEY_NO_BLOOD_UP	189	0.0677341	1.09679	0.337278	0.59231	1	1961	tags=20%, list=13%, signal=23%
HELLER_SILENCED_BY_METHYLATION_UP	208	0.0670875	1.09665	0.326693	0.591892	1	2898	tags=26%, list=20%, signal=33%
LEE_CALORIE_RESTRICTION_MUSCLE_DN	41	0.146883	1.09657	0.332024	0.591382	1	12121	tags=98%, list=83%, signal=569%
SHEN_SMARCA2_TARGETS_DN	195	0.0664481	1.09655	0.330153	0.590767	1	9237	tags=70%, list=63%, signal=187%
SCIAN_INVERSED_TARGETS_OF_TP53_AND_TP73_DN	29	0.170533	1.09638	0.339844	0.590442	1	2048	tags=31%, list=14%, signal=36%
PARK_HSC_VS_MULTIPOTENT_PROGENITORS_UP	15	0.232272	1.09629	0.327835	0.589938	1	10252	tags=93%, list=70%, signal=312%
ACEVEDO_LIVER_CANCER_WITH_H3K27ME3_DN	123	0.0850481	1.09544	0.310838	0.590802	1	8275	tags=65%, list=57%, signal=149%
OHM_METHYLATED_IN_ADULT_CANCERS	25	0.182378	1.09493	0.314286	0.591052	1	3770	tags=44%, list=26%, signal=59%
REACTOME_NOTCH2_ACTIVATION_AND_TRANSMISSION_OF_SIGNAL_TO_THE_NUCLEUS	22	0.194304	1.09298	0.337302	0.594084	1	3808	tags=45%, list=26%, signal=61%
GRAHAM_NORMAL_QUIESCENT_VS_NORMAL_DIVIDING_DN	79	0.104645	1.09005	0.330724	0.598951	1	3289	tags=33%, list=22%, signal=42%
LIANG_HEMATOPOIESIS_STEM_CELL_NUMBER_SMALL_VS_HUGE_UP	34	0.153023	1.0898	0.321721	0.598767	1	7227	tags=65%, list=49%, signal=128%
VERHAAK_GLIOBLASTOMA_MESENCHYMAL	192	0.067678	1.0896	0.345309	0.598494	1	7094	tags=55%, list=49%, signal=106%
YAO_TEMPORAL_RESPONSE_TO_PROGESTERONE_CLUSTER_9	65	0.113955	1.08856	0.34375	0.599785	1	5313	tags=48%, list=36%, signal=75%
MARTINEZ_RB1_TARGETS_DN	456	0.0447626	1.08692	0.342857	0.602368	1	6162	tags=46%, list=42%, signal=78%
HELLER_HDAC_TARGETS_SILENCED_BY_METHYLATION_UP	362	0.0493836	1.08453	0.349301	0.606119	1	8705	tags=64%, list=60%, signal=155%
REACTOME_INTERLEUKIN_10_SIGNALING	28	0.170876	1.08347	0.311284	0.607448	1	10037	tags=86%, list=69%, signal=273%
VARELA_ZMPSTE24_TARGETS_UP	40	0.145439	1.0821	0.311765	0.609383	1	10671	tags=88%, list=73%, signal=323%
SESTO_RESPONSE_TO_UV_C0	100	0.0933884	1.08175	0.36166	0.609405	1	3029	tags=30%, list=21%, signal=38%
MILI_PSEUDOPODIA_CHEMOTAXIS_DN	409	0.0465341	1.08141	0.337972	0.609421	1	7309	tags=55%, list=50%, signal=106%
REACTOME_ER_TO_GOLGI_ANTEROGRADE_TRANSPORT	141	0.0777487	1.08138	0.358491	0.608806	1	7272	tags=57%, list=50%, signal=113%
EBAUER_TARGETS_OF_PAX3_FOXO1_FUSION_UP	175	0.0692103	1.08063	0.342105	0.609477	1	1422	tags=17%, list=10%, signal=18%
YAO_HOXA10_TARGETS_VIA_PROGESTERONE_DN	15	0.232592	1.08042	0.356436	0.609236	1	5374	tags=60%, list=37%, signal=95%
BOGNI_TREATMENT_RELATED_MYELOID_LEUKEMIA_UP	24	0.182641	1.08018	0.360153	0.609042	1	4034	tags=46%, list=28%, signal=63%
KUROZUMI_RESPONSE_TO_ONCOCYTIC_VIRUS	23	0.182968	1.07869	0.359574	0.611186	1	6863	tags=65%, list=47%, signal=123%
VILLANUEVA_LIVER_CANCER_KRT19_DN	50	0.12674	1.07815	0.340637	0.611592	1	6632	tags=58%, list=45%, signal=106%
CHESLER_BRAIN_QTL_CIS	69	0.10918	1.078	0.361055	0.611216	1	2648	tags=29%, list=18%, signal=35%
JEPSEN_SMRT_TARGETS	33	0.161601	1.07752	0.344622	0.611477	1	1629	tags=27%, list=11%, signal=31%
PID_RXR_VDR_PATHWAY	24	0.180072	1.07638	0.360417	0.612919	1	5899	tags=58%, list=40%, signal=98%
WONG_ENDMETRIUM_CANCER_UP	16	0.220145	1.07566	0.362376	0.613594	1	439	tags=25%, list=3%, signal=26%
MIKKELSEN_ES_HCP_WITH_H3_UNMETHYLATED	43	0.139466	1.0743	0.358811	0.615563	1	3746	tags=40%, list=26%, signal=53%
YIH_RESPONSE_TO_ARSENITE_C3	28	0.174978	1.07339	0.371154	0.616649	1	2145	tags=32%, list=15%, signal=38%
MACLACHLAN_BRCA1_TARGETS_DN	15	0.230948	1.07295	0.358268	0.616795	1	5398	tags=60%, list=37%, signal=95%
BARIS_THYROID_CANCER_UP	24	0.185051	1.07178	0.340726	0.618329	1	953	tags=25%, list=7%, signal=27%
BAE_BRCA1_TARGETS_UP	67	0.109774	1.07135	0.34739	0.618488	1	11494	tags=90%, list=79%, signal=417%
PID_IL3_PATHWAY	23	0.18765	1.07006	0.376258	0.620311	1	6159	tags=61%, list=42%, signal=105%
MCGOWAN_RSP6_TARGETS_UP	19	0.203829	1.06862	0.324034	0.62234	1	8565	tags=79%, list=59%, signal=190%
REACTOME_SIGNALING_BY_BRAF_AND_RAF_FUSIONS	60	0.117056	1.06849	0.350101	0.621917	1	8285	tags=68%, list=57%, signal=157%
CHIARADONNA_NEOPLASTIC_TRANSFORMATION_CDC25_DN	136	0.0792944	1.06802	0.359768	0.622186	1	6913	tags=55%, list=47%, signal=104%
SAGIV_CD24_TARGETS_UP	21	0.186885	1.06773	0.361328	0.622075	1	2144	tags=33%, list=15%, signal=39%
BIOCARTA_CCR3_PATHWAY	16	0.219905	1.06699	0.346228	0.622802	1	9580	tags=88%, list=66%, signal=254%
DAVIES_MULTIPLE_MYELOMA_VS_MGUS_DN	22	0.188967	1.06646	0.368209	0.623139	1	5215	tags=55%, list=36%, signal=85%
LIANG_HEMATOPOIESIS_STEM_CELL_NUMBER_LARGE_VS_TINY_DN	35	0.151751	1.06505	0.340681	0.625244	1	9064	tags=77%, list=62%, signal=203%
ZHAN_VARIABLE_EARLY_DIFFERENTIATION_GENES_DN	29	0.162873	1.06448	0.359127	0.62568	1	6697	tags=62%, list=46%, signal=114%
BRUINS_UVC_RESPONSE_VIA_TP53_GROUP_C	76	0.101156	1.06307	0.381048	0.627743	1	10647	tags=83%, list=73%, signal=303%
PAL_PRMT5_TARGETS_UP	187	0.0658466	1.0615	0.380671	0.630177	1	3505	tags=30%, list=24%, signal=40%
HOFFMANN_IMMATURE_TO_MATURE_B_LYMPHOCYTE_UP	32	0.159857	1.06041	0.355159	0.631689	1	4977	tags=50%, list=34%, signal=76%
HASLINGER_B_CLL_WITH_13Q14_DELETION	23	0.181803	1.06003	0.348008	0.631763	1	6880	tags=65%, list=47%, signal=123%
KEGG_NOTCH_SIGNALING_PATHWAY	46	0.129728	1.05985	0.360587	0.631435	1	6054	tags=54%, list=41%, signal=92%
NADLER_OBESITY_DN	42	0.137177	1.05971	0.374753	0.631044	1	8094	tags=69%, list=55%, signal=154%
KAUFFMANN_DNA_REPLICATION_GENES	133	0.0800137	1.05903	0.362403	0.631701	1	8843	tags=68%, list=60%, signal=172%
DASU_IL6_SIGNALING_UP	50	0.125477	1.05862	0.368635	0.63184	1	10744	tags=86%, list=73%, signal=323%
YAMAZAKI_TCEB3_TARGETS_DN	181	0.0664736	1.05794	0.352713	0.632508	1	13013	tags=96%, list=89%, signal=859%
REACTOME_HSP90_CHAPERONE_CYCLE_FOR_STEROID_HORMONE_RECEPTORS_SHR	48	0.128952	1.0577	0.379507	0.632319	1	3907	tags=40%, list=27%, signal=54%
CHENG_RESPONSE_TO_NICKEL_ACETATE	39	0.143346	1.05685	0.3829	0.633317	1	12154	tags=97%, list=83%, signal=576%
BYSTROEM_CORRELATED_WITH_IL5_UP	33	0.151902	1.05484	0.375494	0.636541	1	9302	tags=79%, list=64%, signal=216%
CHIARADONNA_NEOPLASTIC_TRANSFORMATION_KRAS_CDC25_DN	47	0.126496	1.05465	0.384	0.636246	1	9976	tags=81%, list=68%, signal=254%
BIOCARTA_BARRESTIN_SRC_PATHWAY	17	0.214613	1.05422	0.365306	0.636445	1	5465	tags=59%, list=37%, signal=94%
NOUZOVA_TRETINOIN_AND_H4_ACETYLATION	123	0.0820792	1.05338	0.379877	0.637421	1	10933	tags=83%, list=75%, signal=326%
REACTOME_PLATELET_ACTIVATION_SIGNALING_AND_AGGREGATION	234	0.0596188	1.05258	0.362573	0.638398	1	3015	tags=26%, list=21%, signal=33%
PID_AURORA_B_PATHWAY	34	0.148293	1.05204	0.381048	0.638764	1	2996	tags=35%, list=20%, signal=44%
RAMASWAMY_METASTASIS_UP	62	0.112515	1.05191	0.370143	0.638331	1	5671	tags=50%, list=39%, signal=81%
LIANG_HEMATOPOIESIS_STEM_CELL_NUMBER_LARGE_VS_TINY_UP	39	0.143351	1.05153	0.403884	0.638424	1	3157	tags=36%, list=22%, signal=46%
PUIFFE_INVASION_INHIBITED_BY_ASCITES_UP	68	0.108507	1.05127	0.376699	0.638275	1	11535	tags=90%, list=79%, signal=423%
CROONQUIST_NRAS_SIGNALING_DN	69	0.105086	1.04861	0.38921	0.642789	1	3767	tags=36%, list=26%, signal=49%
REACTOME_CROSSLINKING_OF_COLLAGEN_FIBRILS	18	0.208046	1.04714	0.34879	0.645068	1	7520	tags=72%, list=51%, signal=149%
KORKOLA_EMBRYONAL_CARCINOMA_UP	36	0.144976	1.04683	0.359833	0.645031	1	2758	tags=33%, list=19%, signal=41%
REACTOME_PHASE_4_RESTING_MEMBRANE_POTENTIAL	16	0.216054	1.04578	0.373281	0.646427	1	6895	tags=69%, list=47%, signal=130%
RASHI_RESPONSE_TO_IONIZING_RADIATION_3	42	0.135321	1.04524	0.392116	0.646844	1	11602	tags=93%, list=79%, signal=449%
REACTOME_CELL_EXTRACELLULAR_MATRIX_INTERACTIONS	18	0.200635	1.04492	0.37577	0.646813	1	6816	tags=67%, list=47%, signal=125%
REACTOME_PLASMA_LIPOPROTEIN_ASSEMBLY_REMODELING_AND_CLEARANCE	52	0.123136	1.04222	0.372984	0.651518	1	8889	tags=73%, list=61%, signal=186%
GARY_CD5_TARGETS_UP	432	0.0440683	1.04187	0.405567	0.651535	1	5127	tags=39%, list=35%, signal=59%
MCDOWELL_ACUTE_LUNG_INJURY_DN	39	0.140615	1.04074	0.378072	0.653101	1	5821	tags=54%, list=40%, signal=89%
BERTUCCI_INVASIVE_CARCINOMA_DUCTAL_VS_LOBULAR_UP	23	0.177738	1.04061	0.399202	0.652674	1	7575	tags=70%, list=52%, signal=144%
REACTOME_EGFR_DOWNREGULATION	28	0.161067	1.04053	0.411017	0.652153	1	9658	tags=82%, list=66%, signal=242%
JIANG_HYPOXIA_VIA_VHL	17	0.206122	1.03985	0.373737	0.652838	1	5589	tags=59%, list=38%, signal=95%
POS_HISTAMINE_RESPONSE_NETWORK	30	0.161206	1.03975	0.383333	0.652384	1	10805	tags=90%, list=74%, signal=344%
YAMASHITA_METHYLATED_IN_PROSTATE_CANCER	36	0.151254	1.03905	0.368421	0.653075	1	8352	tags=72%, list=57%, signal=168%
KEGG_DILATED_CARDIOMYOPATHY	84	0.0973576	1.03891	0.408421	0.652678	1	2935	tags=30%, list=20%, signal=37%
KEGG_ECM_RECEPTOR_INTERACTION	80	0.0966472	1.03789	0.39479	0.653964	1	2066	tags=24%, list=14%, signal=28%
REACTOME_ONCOGENIC_MAPK_SIGNALING	75	0.100424	1.03622	0.387218	0.656593	1	8285	tags=67%, list=57%, signal=153%
BOYLAN_MULTIPLE_MYELOMA_D_DN	68	0.104797	1.0354	0.379048	0.657498	1	6214	tags=53%, list=43%, signal=92%
KEGG_O_GLYCAN_BIOSYNTHESIS	24	0.17933	1.0351	0.400786	0.65742	1	6519	tags=63%, list=45%, signal=113%
REACTOME_TERMINATION_OF_TRANSLESION_DNA_SYNTHESIS	32	0.153251	1.03262	0.388	0.661726	1	2789	tags=34%, list=19%, signal=42%
SATO_SILENCED_BY_METHYLATION_IN_PANCREATIC_CANCER_1	313	0.0509481	1.03182	0.35743	0.662593	1	5389	tags=42%, list=37%, signal=65%
EGUCHI_CELL_CYCLE_RB1_TARGETS	22	0.188102	1.03085	0.383984	0.663798	1	3234	tags=41%, list=22%, signal=52%
REACTOME_CLASS_I_MHC_MEDIATED_ANTIGEN_PROCESSING_PRESENTATION	338	0.0481497	1.03047	0.405882	0.663877	1	13196	tags=95%, list=90%, signal=953%
LUND_SILENCED_BY_METHYLATION	15	0.220153	1.02898	0.417822	0.66609	1	7505	tags=73%, list=51%, signal=151%
REACTOME_FORMATION_OF_TUBULIN_FOLDING_INTERMEDIATES_BY_CCT_TRIC	19	0.196706	1.02896	0.43254	0.665447	1	8669	tags=79%, list=59%, signal=194%
WANG_TARGETS_OF_MLL_CBP_FUSION_UP	40	0.137003	1.02868	0.418	0.665308	1	11525	tags=93%, list=79%, signal=436%
PLASARI_TGFB1_SIGNALING_VIA_NFIC_10HR_DN	25	0.171237	1.02836	0.411405	0.665274	1	8611	tags=76%, list=59%, signal=185%
TAVOR_CEBPA_TARGETS_DN	24	0.177058	1.02747	0.407843	0.666354	1	5943	tags=58%, list=41%, signal=98%
GAVIN_FOXP3_TARGETS_CLUSTER_P6	81	0.0958741	1.02733	0.386408	0.665953	1	1132	tags=17%, list=8%, signal=19%
SWEET_LUNG_CANCER_KRAS_UP	405	0.0446017	1.02627	0.396518	0.667353	1	7776	tags=58%, list=53%, signal=119%
WOTTON_RUNX_TARGETS_DN	29	0.154779	1.02551	0.421875	0.668261	1	2782	tags=34%, list=19%, signal=43%
DORSEY_GAB2_TARGETS	24	0.175105	1.02499	0.39666	0.66861	1	489	tags=21%, list=3%, signal=22%
AIYAR_COBRA1_TARGETS_UP	36	0.145106	1.02465	0.40249	0.66863	1	2350	tags=31%, list=16%, signal=36%
WANG_NFKB_TARGETS	16	0.211072	1.0246	0.415686	0.668044	1	6054	tags=63%, list=41%, signal=107%
CROMER_TUMORIGENESIS_UP	43	0.132332	1.02433	0.428274	0.667892	1	2490	tags=30%, list=17%, signal=36%
SMID_BREAST_CANCER_RELAPSE_IN_PLEURA_DN	18	0.202263	1.02357	0.408624	0.668668	1	5980	tags=61%, list=41%, signal=103%
OSMAN_BLADDER_CANCER_DN	354	0.046562	1.02251	0.415984	0.670055	1	2680	tags=23%, list=18%, signal=27%
MOOTHA_FFA_OXYDATION	23	0.17783	1.02197	0.410788	0.670421	1	6938	tags=65%, list=47%, signal=124%
PETROVA_ENDOTHELIUM_LYMPHATIC_VS_BLOOD_DN	142	0.0749889	1.02176	0.417004	0.670186	1	2105	tags=22%, list=14%, signal=25%
SCHLOSSER_MYC_TARGETS_AND_SERUM_RESPONSE_UP	45	0.129019	1.02147	0.425743	0.670063	1	8515	tags=71%, list=58%, signal=170%
LEE_LIVER_CANCER_E2F1_UP	51	0.121422	1.02147	0.398323	0.669403	1	1670	tags=24%, list=11%, signal=26%
KEGG_COMPLEMENT_AND_COAGULATION_CASCADES	42	0.134351	1.02143	0.4	0.668805	1	7439	tags=64%, list=51%, signal=131%
REACTOME_TP53_REGULATES_TRANSCRIPTION_OF_GENES_INVOLVED_IN_CYTOCHROME_C_RELEASE	18	0.198451	1.02009	0.398	0.67078	1	10909	tags=94%, list=75%, signal=372%
SCHLESINGER_METHYLATED_DE_NOVO_IN_CANCER	76	0.102553	1.02008	0.398798	0.670144	1	8703	tags=70%, list=60%, signal=171%
REACTOME_DNA_DAMAGE_TELOMERE_STRESS_INDUCED_SENESCENCE	29	0.161862	1.01949	0.415354	0.670542	1	11249	tags=93%, list=77%, signal=403%
REACTOME_RAB_GERANYLGERANYLATION	58	0.112818	1.01935	0.405567	0.670148	1	12472	tags=97%, list=85%, signal=655%
SIMBULAN_PARP1_TARGETS_DN	16	0.213109	1.01917	0.430353	0.669837	1	3283	tags=44%, list=22%, signal=56%
ROSS_AML_WITH_PML_RARA_FUSION	68	0.106034	1.0185	0.405825	0.670485	1	7271	tags=60%, list=50%, signal=119%
GRASEMANN_RETINOBLASTOMA_WITH_6P_AMPLIFICATION	15	0.215885	1.01802	0.429142	0.670785	1	8542	tags=80%, list=58%, signal=192%
MEISSNER_NPC_HCP_WITH_H3K4ME3_AND_H3K27ME3	131	0.0754155	1.01745	0.398406	0.671214	1	2366	tags=24%, list=16%, signal=28%
ZHANG_GATA6_TARGETS_DN	59	0.112428	1.01728	0.415638	0.670862	1	8026	tags=66%, list=55%, signal=146%
REACTOME_SULFUR_AMINO_ACID_METABOLISM	24	0.172479	1.01639	0.425403	0.671961	1	6619	tags=63%, list=45%, signal=114%
KEGG_PURINE_METABOLISM	144	0.0728064	1.01531	0.419231	0.673367	1	9707	tags=74%, list=66%, signal=217%
PETRETTO_HEART_MASS_QTL_CIS_DN	23	0.178065	1.01368	0.444219	0.675985	1	2485	tags=35%, list=17%, signal=42%
SMIRNOV_CIRCULATING_ENDOTHELIOCYTES_IN_CANCER_UP	133	0.0765815	1.01297	0.409357	0.676778	1	7024	tags=56%, list=48%, signal=106%
JECHLINGER_EPITHELIAL_TO_MESENCHYMAL_TRANSITION_UP	59	0.112765	1.0126	0.418692	0.676844	1	835	tags=17%, list=6%, signal=18%
SA_CASPASE_CASCADE	15	0.211891	1.01118	0.406883	0.678971	1	9575	tags=87%, list=65%, signal=251%
REACTOME_UPTAKE_AND_ACTIONS_OF_BACTERIAL_TOXINS	29	0.160574	1.00995	0.44381	0.68071	1	4714	tags=48%, list=32%, signal=71%
ZAMORA_NOS2_TARGETS_UP	48	0.121426	1.00966	0.43215	0.680646	1	1580	tags=23%, list=11%, signal=26%
KUMAR_AUTOPHAGY_NETWORK	54	0.11325	1.00937	0.411531	0.68057	1	2952	tags=31%, list=20%, signal=39%
REACTOME_CARBOXYTERMINAL_POST_TRANSLATIONAL_MODIFICATIONS_OF_TUBULIN	32	0.149532	1.00915	0.432806	0.680336	1	3757	tags=41%, list=26%, signal=55%
ONO_AML1_TARGETS_DN	25	0.166194	1.00901	0.443548	0.679938	1	7515	tags=68%, list=51%, signal=140%
KYNG_NORMAL_AGING_UP	15	0.217369	1.00894	0.418426	0.67941	1	3647	tags=47%, list=25%, signal=62%
MIKKELSEN_IPS_ICP_WITH_H3K4ME3_AND_H327ME3	97	0.0877527	1.00865	0.412602	0.679308	1	1739	tags=21%, list=12%, signal=23%
PURBEY_TARGETS_OF_CTBP1_NOT_SATB1_UP	245	0.0563393	1.00639	0.419608	0.68308	1	9811	tags=73%, list=67%, signal=217%
STANELLE_E2F1_TARGETS	28	0.159412	1.00459	0.449902	0.686074	1	9160	tags=79%, list=63%, signal=210%
CHIARADONNA_NEOPLASTIC_TRANSFORMATION_KRAS_CDC25_UP	52	0.119139	1.00417	0.439024	0.686267	1	6698	tags=58%, list=46%, signal=106%
ZHU_CMV_24_HR_DN	77	0.0970056	1.00362	0.466535	0.686644	1	3335	tags=32%, list=23%, signal=42%
PID_LKB1_PATHWAY	47	0.12263	1.00343	0.430584	0.686372	1	3500	tags=36%, list=24%, signal=47%
REACTOME_NEGATIVE_REGULATION_OF_NMDA_RECEPTOR_MEDIATED_NEURONAL_TRANSMISSION	21	0.186451	1.0024	0.432432	0.687726	1	11897	tags=100%, list=81%, signal=536%
MOOTHA_TCA	15	0.217186	1.00224	0.43513	0.687349	1	8523	tags=80%, list=58%, signal=192%
MORI_LARGE_PRE_BII_LYMPHOCYTE_UP	78	0.0993144	0.997775	0.434	0.695572	1	8114	tags=65%, list=55%, signal=146%
MCCLUNG_DELTA_FOSB_TARGETS_8WK	47	0.121855	0.997366	0.422265	0.695722	1	6933	tags=60%, list=47%, signal=113%
GENTILE_UV_HIGH_DOSE_UP	18	0.193467	0.996381	0.455268	0.697094	1	4484	tags=50%, list=31%, signal=72%
GARGALOVIC_RESPONSE_TO_OXIDIZED_PHOSPHOLIPIDS_TURQUOISE_DN	50	0.121826	0.995796	0.451143	0.697551	1	8458	tags=70%, list=58%, signal=166%
REACTOME_MICRORNA_MIRNA_BIOGENESIS	24	0.168939	0.994791	0.427992	0.698861	1	7889	tags=71%, list=54%, signal=154%
MISSIAGLIA_REGULATED_BY_METHYLATION_DN	112	0.0821862	0.994501	0.416838	0.698778	1	3767	tags=34%, list=26%, signal=45%
VALK_AML_CLUSTER_6	29	0.157253	0.993616	0.444023	0.699904	1	6779	tags=62%, list=46%, signal=116%
REACTOME_G_BETA:GAMMA_SIGNALLING_THROUGH_CDC42	18	0.195962	0.993538	0.442105	0.699398	1	6072	tags=61%, list=42%, signal=104%
REACTOME_FANCONI_ANEMIA_PATHWAY	36	0.139125	0.993497	0.459627	0.698805	1	8935	tags=75%, list=61%, signal=192%
REACTOME_SUMOYLATION_OF_INTRACELLULAR_RECEPTORS	28	0.156867	0.992847	0.436647	0.699413	1	5020	tags=50%, list=34%, signal=76%
REACTOME_LYSOSOME_VESICLE_BIOGENESIS	34	0.139929	0.992055	0.431915	0.700292	1	7848	tags=68%, list=54%, signal=146%
NIKOLSKY_BREAST_CANCER_1Q21_AMPLICON	35	0.142926	0.991614	0.440882	0.700486	1	5851	tags=54%, list=40%, signal=90%
KONG_E2F3_TARGETS	84	0.0911137	0.991155	0.446809	0.700751	1	11206	tags=86%, list=77%, signal=365%
BIOCARTA_NKCELLS_PATHWAY	15	0.211503	0.991081	0.445972	0.700232	1	5682	tags=60%, list=39%, signal=98%
KOBAYASHI_EGFR_SIGNALING_24HR_DN	229	0.0574137	0.991001	0.449791	0.699717	1	1918	tags=19%, list=13%, signal=21%
REACTOME_SEMA3A_PAK_DEPENDENT_AXON_REPULSION	16	0.20378	0.990464	0.430528	0.700124	1	7988	tags=75%, list=55%, signal=165%
GALINDO_IMMUNE_RESPONSE_TO_ENTEROTOXIN	67	0.103895	0.989449	0.43125	0.701438	1	7870	tags=64%, list=54%, signal=138%
REACTOME_POSITIVE_EPIGENETIC_REGULATION_OF_RRNA_EXPRESSION	50	0.117008	0.987915	0.454724	0.703869	1	9113	tags=74%, list=62%, signal=196%
ROSS_AML_WITH_MLL_FUSIONS	64	0.106829	0.987483	0.444882	0.704044	1	2099	tags=25%, list=14%, signal=29%
MANALO_HYPOXIA_DN	279	0.051967	0.986515	0.440945	0.705295	1	8686	tags=65%, list=59%, signal=156%
ABRAHAM_ALPC_VS_MULTIPLE_MYELOMA_UP	25	0.163261	0.984789	0.447525	0.708028	1	4049	tags=44%, list=28%, signal=61%
REACTOME_G_PROTEIN_GATED_POTASSIUM_CHANNELS	22	0.177434	0.983941	0.447266	0.709055	1	7377	tags=68%, list=50%, signal=137%
REACTOME_ACTIVATION_OF_NMDA_RECEPTORS_AND_POSTSYNAPTIC_EVENTS	84	0.0914708	0.983761	0.457086	0.708721	1	11897	tags=90%, list=81%, signal=483%
REACTOME_INWARDLY_RECTIFYING_KPLUS_CHANNELS	27	0.162315	0.98254	0.444898	0.710435	1	7377	tags=67%, list=50%, signal=134%
SCHLOSSER_MYC_TARGETS_AND_SERUM_RESPONSE_DN	47	0.120063	0.982338	0.457529	0.710135	1	11314	tags=89%, list=77%, signal=394%
WEST_ADRENOCORTICAL_TUMOR_MARKERS_DN	15	0.208148	0.982331	0.457256	0.709472	1	2807	tags=40%, list=19%, signal=49%
AFFAR_YY1_TARGETS_UP	175	0.0650684	0.981878	0.462527	0.709702	1	7664	tags=59%, list=52%, signal=122%
OLSSON_E2F3_TARGETS_DN	29	0.156131	0.981845	0.438114	0.709106	1	1754	tags=28%, list=12%, signal=31%
BIOCARTA_GCR_PATHWAY	17	0.195713	0.981419	0.486708	0.709309	1	5741	tags=59%, list=39%, signal=97%
ODONNELL_METASTASIS_UP	59	0.107913	0.981025	0.423625	0.709422	1	4127	tags=39%, list=28%, signal=54%
DACOSTA_ERCC3_ALLELE_XPCS_VS_TTD_UP	27	0.161935	0.978674	0.505952	0.713387	1	9007	tags=78%, list=62%, signal=202%
SYED_ESTRADIOL_RESPONSE	18	0.193527	0.978236	0.474104	0.713588	1	7732	tags=72%, list=53%, signal=153%
REACTOME_RAP1_SIGNALLING	15	0.2055	0.977449	0.468254	0.714455	1	10643	tags=93%, list=73%, signal=343%
BOSCO_EPITHELIAL_DIFFERENTIATION_MODULE	32	0.147518	0.976484	0.481038	0.715692	1	8812	tags=75%, list=60%, signal=188%
SIG_REGULATION_OF_THE_ACTIN_CYTOSKELETON_BY_RHO_GTPASES	30	0.148823	0.975041	0.469474	0.717938	1	8549	tags=73%, list=58%, signal=176%
DANG_MYC_TARGETS_DN	28	0.15393	0.975003	0.487952	0.71734	1	9240	tags=79%, list=63%, signal=213%
YOKOE_CANCER_TESTIS_ANTIGENS	29	0.151305	0.974961	0.468992	0.716753	1	312	tags=17%, list=2%, signal=18%
DUNNE_TARGETS_OF_AML1_MTG8_FUSION_DN	18	0.186458	0.974582	0.482546	0.716844	1	7023	tags=67%, list=48%, signal=128%
COLINA_TARGETS_OF_4EBP1_AND_4EBP2	327	0.0472524	0.973947	0.47495	0.7174	1	1112	tags=12%, list=8%, signal=13%
REACTOME_CREB1_PHOSPHORYLATION_THROUGH_NMDA_RECEPTOR_MEDIATED_ACTIVATION_OF_RAS_SIGNALING	28	0.150758	0.973735	0.508197	0.717168	1	11897	tags=96%, list=81%, signal=517%
JAEGER_METASTASIS_UP	40	0.128738	0.973732	0.496183	0.716499	1	6894	tags=60%, list=47%, signal=113%
REACTOME_METABOLISM_OF_NITRIC_OXIDE:_ENOS_ACTIVATION_AND_REGULATION	15	0.209517	0.9735	0.483034	0.716282	1	5711	tags=60%, list=39%, signal=98%
SMID_BREAST_CANCER_RELAPSE_IN_LUNG_UP	18	0.18916	0.972917	0.472112	0.716855	1	8608	tags=78%, list=59%, signal=189%
REACTOME_DOWNREGULATION_OF_TGF_BETA_RECEPTOR_SIGNALING	26	0.161352	0.972551	0.472973	0.716934	1	2705	tags=35%, list=19%, signal=42%
RIZ_ERYTHROID_DIFFERENTIATION_APOBEC2	18	0.188148	0.971405	0.45674	0.71851	1	9435	tags=83%, list=65%, signal=235%
SHETH_LIVER_CANCER_VS_TXNIP_LOSS_PAM1	225	0.0560426	0.971202	0.465209	0.718291	1	8744	tags=65%, list=60%, signal=160%
REACTOME_IMMUNOREGULATORY_INTERACTIONS_BETWEEN_A_LYMPHOID_AND_A_NON_LYMPHOID_CELL	58	0.106631	0.970784	0.474903	0.718466	1	1219	tags=19%, list=8%, signal=21%
ISSAEVA_MLL2_TARGETS	53	0.114196	0.970136	0.463768	0.719077	1	1094	tags=19%, list=7%, signal=20%
KEGG_PYRIMIDINE_METABOLISM	93	0.0861229	0.96929	0.484127	0.72006	1	2678	tags=27%, list=18%, signal=33%
QI_PLASMACYTOMA_DN	88	0.0898488	0.966049	0.450397	0.725791	1	6834	tags=56%, list=47%, signal=104%
KEGG_GLUTATHIONE_METABOLISM	42	0.127482	0.964703	0.480084	0.727803	1	10672	tags=86%, list=73%, signal=317%
PURBEY_TARGETS_OF_CTBP1_AND_SATB1_UP	69	0.0980649	0.964294	0.494094	0.727962	1	5988	tags=51%, list=41%, signal=86%
FRIDMAN_IMMORTALIZATION_DN	30	0.147338	0.964035	0.479675	0.727853	1	286	tags=17%, list=2%, signal=17%
REACTOME_REGULATION_OF_ACTIN_DYNAMICS_FOR_PHAGOCYTIC_CUP_FORMATION	59	0.108017	0.96337	0.472441	0.728543	1	10816	tags=85%, list=74%, signal=324%
REACTOME_METABOLISM_OF_CARBOHYDRATES	265	0.0518497	0.962189	0.483366	0.730209	1	4551	tags=36%, list=31%, signal=52%
BYSTRYKH_HEMATOPOIESIS_STEM_CELL_AND_BRAIN_QTL_CIS	62	0.102566	0.962014	0.498008	0.729888	1	4401	tags=40%, list=30%, signal=57%
FONTAINE_FOLLICULAR_THYROID_ADENOMA_UP	71	0.0988065	0.96173	0.483235	0.729783	1	7004	tags=58%, list=48%, signal=110%
REACTOME_TRNA_MODIFICATION_IN_THE_NUCLEUS_AND_CYTOSOL	40	0.12939	0.961028	0.49031	0.730467	1	8712	tags=73%, list=60%, signal=179%
SEMENZA_HIF1_TARGETS	34	0.133896	0.960998	0.483992	0.729863	1	1486	tags=24%, list=10%, signal=26%
COULOUARN_TEMPORAL_TGFB1_SIGNATURE_DN	122	0.0754349	0.960535	0.484064	0.730138	1	5736	tags=47%, list=39%, signal=76%
ROSS_AML_WITH_AML1_ETO_FUSION	65	0.101593	0.96013	0.463768	0.730249	1	2344	tags=26%, list=16%, signal=31%
FUJII_YBX1_TARGETS_UP	36	0.13639	0.960062	0.487903	0.729727	1	9381	tags=78%, list=64%, signal=217%
MARTORIATI_MDM4_TARGETS_NEUROEPITHELIUM_UP	156	0.0673272	0.95966	0.508604	0.729922	1	5398	tags=44%, list=37%, signal=68%
BIOCARTA_EIF_PATHWAY	15	0.199635	0.958491	0.497934	0.731539	1	9754	tags=87%, list=67%, signal=260%
AFFAR_YY1_TARGETS_DN	221	0.0563127	0.958374	0.518293	0.731136	1	1702	tags=17%, list=12%, signal=19%
GRAESSMANN_RESPONSE_TO_MC_AND_SERUM_DEPRIVATION_UP	186	0.0605954	0.958118	0.478541	0.730958	1	7692	tags=59%, list=53%, signal=122%
MUELLER_PLURINET	280	0.0490935	0.957946	0.498	0.730611	1	10991	tags=80%, list=75%, signal=316%
REACTOME_TRANSLESION_SYNTHESIS_BY_Y_FAMILY_DNA_POLYMERASES_BYPASSES_LESIONS_ON_DNA_TEMPLATE	38	0.1309	0.957445	0.471816	0.73095	1	11556	tags=92%, list=79%, signal=438%
MORI_IMMATURE_B_LYMPHOCYTE_DN	84	0.0883029	0.957097	0.486166	0.73096	1	8114	tags=64%, list=55%, signal=144%
VANTVEER_BREAST_CANCER_BRCA1_UP	35	0.135844	0.956329	0.484556	0.731842	1	6372	tags=57%, list=44%, signal=101%
GAVIN_FOXP3_TARGETS_CLUSTER_T7	92	0.0853524	0.955318	0.477178	0.733277	1	6069	tags=50%, list=42%, signal=85%
REACTOME_PYRUVATE_METABOLISM_AND_CITRIC_ACID_TCA_CYCLE	51	0.108655	0.955039	0.49004	0.733158	1	8736	tags=71%, list=60%, signal=175%
MARKEY_RB1_ACUTE_LOF_UP	218	0.0558402	0.953732	0.489066	0.735092	1	2548	tags=23%, list=17%, signal=27%
SCHUHMACHER_MYC_TARGETS_UP	80	0.0920392	0.953488	0.531191	0.734917	1	10174	tags=79%, list=70%, signal=258%
KEGG_UBIQUITIN_MEDIATED_PROTEOLYSIS	129	0.0708486	0.95297	0.496894	0.735256	1	12799	tags=95%, list=88%, signal=753%
HOFFMANN_SMALL_PRE_BII_TO_IMMATURE_B_LYMPHOCYTE_UP	52	0.112855	0.95173	0.502994	0.737051	1	7633	tags=63%, list=52%, signal=132%
BURTON_ADIPOGENESIS_PEAK_AT_16HR	38	0.128767	0.951282	0.509054	0.737272	1	7355	tags=63%, list=50%, signal=127%
REACTOME_GROWTH_HORMONE_RECEPTOR_SIGNALING	20	0.174658	0.950057	0.5	0.738997	1	8414	tags=75%, list=58%, signal=176%
MATTHEWS_AP1_TARGETS	15	0.203036	0.948693	0.507576	0.740962	1	7755	tags=73%, list=53%, signal=156%
HU_GENOTOXIN_ACTION_DIRECT_VS_INDIRECT_24HR	44	0.121096	0.948074	0.525562	0.74154	1	10528	tags=84%, list=72%, signal=300%
CHUNG_BLISTER_CYTOTOXICITY_UP	117	0.0754993	0.94791	0.508032	0.74119	1	7776	tags=61%, list=53%, signal=129%
ONDER_CDH1_TARGETS_1_UP	124	0.0721356	0.947141	0.512922	0.742026	1	9093	tags=69%, list=62%, signal=182%
BRUINS_UVC_RESPONSE_VIA_TP53_GROUP_B	468	0.0385044	0.946161	0.484112	0.743239	1	7014	tags=52%, list=48%, signal=96%
PID_ALK1_PATHWAY	24	0.161608	0.945375	0.523256	0.744106	1	7996	tags=71%, list=55%, signal=156%
NABA_ECM_AFFILIATED	106	0.079005	0.944214	0.508671	0.745678	1	4921	tags=42%, list=34%, signal=62%
CHENG_IMPRINTED_BY_ESTRADIOL	99	0.0819837	0.943539	0.514735	0.746281	1	5897	tags=48%, list=40%, signal=81%
KEGG_OOCYTE_MEIOSIS	100	0.0796005	0.943524	0.527273	0.745633	1	12586	tags=94%, list=86%, signal=671%
SEITZ_NEOPLASTIC_TRANSFORMATION_BY_8P_DELETION_UP	55	0.108017	0.942719	0.493097	0.746538	1	2413	tags=27%, list=17%, signal=33%
KEGG_CITRATE_CYCLE_TCA_CYCLE	28	0.146519	0.942261	0.511435	0.746781	1	8826	tags=75%, list=60%, signal=189%
LEE_AGING_NEOCORTEX_DN	57	0.104731	0.941861	0.527344	0.746897	1	7451	tags=61%, list=51%, signal=125%
REACTOME_ERCC6_CSB_AND_EHMT2_G9A_POSITIVELY_REGULATE_RRNA_EXPRESSION	20	0.176849	0.941674	0.515464	0.746608	1	9113	tags=80%, list=62%, signal=212%
KORKOLA_CORRELATED_WITH_POU5F1	18	0.181216	0.941438	0.538462	0.746381	1	1414	tags=28%, list=10%, signal=31%
REACTOME_PROCESSING_OF_CAPPED_INTRONLESS_PRE_MRNA	28	0.15439	0.941371	0.498986	0.745856	1	11844	tags=96%, list=81%, signal=507%
PID_NCADHERIN_PATHWAY	33	0.14053	0.941301	0.523517	0.745341	1	11240	tags=91%, list=77%, signal=392%
NAKAMURA_CANCER_MICROENVIRONMENT_UP	16	0.196042	0.940687	0.532164	0.745895	1	11756	tags=100%, list=80%, signal=510%
REACTOME_CHROMOSOME_MAINTENANCE	62	0.102726	0.9406	0.504873	0.745409	1	1569	tags=21%, list=11%, signal=23%
BIOCARTA_RHO_PATHWAY	21	0.170931	0.940561	0.512821	0.744835	1	10035	tags=86%, list=69%, signal=273%
PANGAS_TUMOR_SUPPRESSION_BY_SMAD1_AND_SMAD5_UP	124	0.0736666	0.939871	0.525391	0.745503	1	5180	tags=43%, list=35%, signal=66%
YAO_TEMPORAL_RESPONSE_TO_PROGESTERONE_CLUSTER_5	25	0.151929	0.939088	0.5	0.746377	1	5384	tags=52%, list=37%, signal=82%
HOLLERN_SQUAMOUS_BREAST_TUMOR	95	0.0804819	0.938343	0.506173	0.747146	1	1754	tags=20%, list=12%, signal=23%
KAYO_AGING_MUSCLE_DN	112	0.0766326	0.937983	0.537864	0.74717	1	1759	tags=20%, list=12%, signal=22%
YAO_TEMPORAL_RESPONSE_TO_PROGESTERONE_CLUSTER_6	66	0.0967286	0.936767	0.534413	0.748861	1	2800	tags=29%, list=19%, signal=35%
WANG_BARRETTS_ESOPHAGUS_AND_ESOPHAGUS_CANCER_DN	26	0.154574	0.93585	0.519481	0.74997	1	8427	tags=73%, list=58%, signal=172%
RHODES_CANCER_META_SIGNATURE	65	0.0976614	0.935103	0.543434	0.750714	1	11848	tags=91%, list=81%, signal=477%
TIMOFEEVA_GROWTH_STRESS_VIA_STAT1_DN	16	0.191728	0.934888	0.541247	0.750466	1	8164	tags=75%, list=56%, signal=170%
BIOCARTA_BIOPEPTIDES_PATHWAY	27	0.151036	0.93424	0.528571	0.751077	1	10249	tags=85%, list=70%, signal=284%
CAFFAREL_RESPONSE_TO_THC_24HR_5_DN	51	0.116091	0.933457	0.517895	0.751938	1	5761	tags=51%, list=39%, signal=84%
POMEROY_MEDULLOBLASTOMA_PROGNOSIS_UP	42	0.123582	0.933032	0.541247	0.752053	1	286	tags=14%, list=2%, signal=15%
MAHADEVAN_IMATINIB_RESISTANCE_DN	17	0.190166	0.93303	0.540254	0.7514	1	4962	tags=53%, list=34%, signal=80%
REACTOME_SCAVENGING_BY_CLASS_A_RECEPTORS	15	0.202807	0.932661	0.52521	0.75147	1	8733	tags=80%, list=60%, signal=198%
DELASERNA_MYOD_TARGETS_UP	77	0.0903759	0.930733	0.556936	0.754605	1	9887	tags=77%, list=68%, signal=235%
MARTIN_INTERACT_WITH_HDAC	38	0.126255	0.929582	0.520958	0.756151	1	3929	tags=39%, list=27%, signal=54%
MIKKELSEN_IPS_ICP_WITH_H3K27ME3	43	0.119503	0.929045	0.513238	0.756541	1	3697	tags=37%, list=25%, signal=50%
VART_KSHV_INFECTION_ANGIOGENIC_MARKERS_UP	141	0.0659164	0.928008	0.516393	0.757899	1	5888	tags=47%, list=40%, signal=78%
BURTON_ADIPOGENESIS_8	75	0.0900653	0.92736	0.52495	0.758559	1	4537	tags=40%, list=31%, signal=58%
ZHAN_MULTIPLE_MYELOMA_MF_UP	42	0.120305	0.927247	0.515213	0.758114	1	12169	tags=95%, list=83%, signal=566%
REACTOME_TRANSLESION_SYNTHESIS_BY_POLH	18	0.180576	0.926666	0.532922	0.758563	1	11170	tags=94%, list=76%, signal=400%
GRAHAM_CML_QUIESCENT_VS_NORMAL_QUIESCENT_UP	70	0.0927933	0.926412	0.525896	0.758413	1	5750	tags=49%, list=39%, signal=80%
LEE_METASTASIS_AND_RNA_PROCESSING_UP	16	0.194947	0.92585	0.536481	0.758801	1	8117	tags=75%, list=56%, signal=168%
DUAN_PRDM5_TARGETS	64	0.0964765	0.925786	0.528226	0.758269	1	6590	tags=55%, list=45%, signal=99%
YIH_RESPONSE_TO_ARSENITE_C4	16	0.19053	0.925697	0.526531	0.757763	1	6354	tags=63%, list=43%, signal=110%
REACTOME_ACETYLCHOLINE_NEUROTRANSMITTER_RELEASE_CYCLE	16	0.193543	0.925611	0.555556	0.757281	1	6310	tags=63%, list=43%, signal=110%
KRASNOSELSKAYA_ILF3_TARGETS_DN	44	0.117085	0.925536	0.513779	0.756766	1	286	tags=14%, list=2%, signal=14%
REACTOME_RAF_ACTIVATION	30	0.14446	0.925196	0.556436	0.756791	1	4714	tags=47%, list=32%, signal=69%
REACTOME_ACTIVATION_OF_BAD_AND_TRANSLOCATION_TO_MITOCHONDRIA	15	0.201963	0.924108	0.540385	0.758226	1	3872	tags=47%, list=26%, signal=63%
DEMAGALHAES_AGING_UP	48	0.114255	0.924027	0.549587	0.757718	1	7167	tags=60%, list=49%, signal=118%
BAELDE_DIABETIC_NEPHROPATHY_UP	79	0.087926	0.922926	0.565465	0.759147	1	6123	tags=51%, list=42%, signal=87%
PID_PTP1B_PATHWAY	47	0.113809	0.92254	0.539526	0.759277	1	5806	tags=51%, list=40%, signal=84%
HANSON_HRAS_SIGNALING_VIA_NFKB	16	0.185566	0.919807	0.538136	0.763903	1	944	tags=25%, list=6%, signal=27%
REACTOME_LONG_TERM_POTENTIATION	23	0.158183	0.917848	0.545272	0.767027	1	12310	tags=100%, list=84%, signal=632%
DAUER_STAT3_TARGETS_DN	35	0.128096	0.917596	0.543353	0.766855	1	3561	tags=37%, list=24%, signal=49%
REACTOME_SIGNALING_BY_FGFR2_IIIA_TM	19	0.177601	0.917369	0.569138	0.766644	1	7409	tags=68%, list=51%, signal=139%
ROESSLER_LIVER_CANCER_METASTASIS_UP	96	0.0791277	0.916337	0.543788	0.768083	1	12556	tags=94%, list=86%, signal=660%
SATO_SILENCED_BY_METHYLATION_IN_PANCREATIC_CANCER_2	38	0.125115	0.916256	0.554054	0.767586	1	483	tags=16%, list=3%, signal=16%
PID_CERAMIDE_PATHWAY	43	0.115524	0.915809	0.556225	0.767821	1	2395	tags=28%, list=16%, signal=33%
BARIS_THYROID_CANCER_DN	55	0.10534	0.915138	0.547475	0.768464	1	11224	tags=87%, list=77%, signal=374%
GUO_TARGETS_OF_IRS1_AND_IRS2	82	0.0859346	0.915049	0.526639	0.767967	1	3207	tags=30%, list=22%, signal=39%
REACTOME_SIGNALING_BY_WNT	258	0.0489254	0.914254	0.532164	0.768794	1	6153	tags=47%, list=42%, signal=80%
YU_BAP1_TARGETS	28	0.142554	0.913564	0.526012	0.769456	1	2096	tags=29%, list=14%, signal=33%
LIU_LIVER_CANCER	27	0.144631	0.912799	0.543434	0.77024	1	9801	tags=81%, list=67%, signal=247%
REACTOME_TP53_REGULATES_METABOLIC_GENES	84	0.084493	0.911382	0.54906	0.772359	1	6777	tags=55%, list=46%, signal=101%
MCBRYAN_PUBERTAL_BREAST_3_4WK_UP	179	0.0573395	0.911155	0.570552	0.772168	1	2438	tags=22%, list=17%, signal=26%
MCDOWELL_ACUTE_LUNG_INJURY_UP	42	0.119266	0.910924	0.552301	0.77195	1	697	tags=17%, list=5%, signal=17%
REACTOME_N_GLYCAN_ANTENNAE_ELONGATION_IN_THE_MEDIAL_TRANS_GOLGI	24	0.159142	0.910584	0.566866	0.771985	1	8032	tags=71%, list=55%, signal=157%
PID_PRL_SIGNALING_EVENTS_PATHWAY	23	0.16017	0.910545	0.555759	0.771396	1	12281	tags=100%, list=84%, signal=624%
FRASOR_RESPONSE_TO_SERM_OR_FULVESTRANT_DN	46	0.108725	0.910157	0.530612	0.771473	1	10174	tags=80%, list=70%, signal=264%
CERVERA_SDHB_TARGETS_1_UP	98	0.0796427	0.91014	0.553753	0.770851	1	931	tags=14%, list=6%, signal=15%
REACTOME_CLASS_B_2_SECRETIN_FAMILY_RECEPTORS	79	0.0865122	0.909427	0.558416	0.771576	1	7439	tags=59%, list=51%, signal=120%
KEGG_GLYCEROPHOSPHOLIPID_METABOLISM	70	0.091949	0.905947	0.545082	0.777692	1	7642	tags=61%, list=52%, signal=128%
REACTOME_L1CAM_INTERACTIONS	110	0.0735856	0.90333	0.572301	0.782061	1	12488	tags=93%, list=85%, signal=631%
GARGALOVIC_RESPONSE_TO_OXIDIZED_PHOSPHOLIPIDS_GREEN_DN	22	0.158035	0.903242	0.520309	0.781556	1	12312	tags=100%, list=84%, signal=632%
BOYLAN_MULTIPLE_MYELOMA_D_CLUSTER_DN	32	0.137699	0.902225	0.580042	0.782863	1	6214	tags=56%, list=43%, signal=98%
HAHTOLA_MYCOSIS_FUNGOIDES_DN	15	0.192605	0.901923	0.580972	0.782773	1	8882	tags=80%, list=61%, signal=204%
CASTELLANO_NRAS_TARGETS_UP	63	0.0953221	0.901558	0.575697	0.782818	1	8126	tags=65%, list=56%, signal=146%
REACTOME_METABOLISM_OF_FOLATE_AND_PTERINES	16	0.190222	0.900642	0.570297	0.783917	1	4531	tags=50%, list=31%, signal=72%
REACTOME_G_ALPHA_Z_SIGNALLING_EVENTS	45	0.113093	0.900528	0.589691	0.783478	1	6148	tags=53%, list=42%, signal=92%
REACTOME_SPRY_REGULATION_OF_FGF_SIGNALING	16	0.187945	0.899499	0.574953	0.784807	1	1823	tags=31%, list=12%, signal=36%
KEGG_BASE_EXCISION_REPAIR	32	0.13248	0.898227	0.570565	0.786605	1	3092	tags=34%, list=21%, signal=43%
BILANGES_SERUM_SENSITIVE_VIA_TSC2	28	0.140468	0.898064	0.558522	0.786285	1	11525	tags=93%, list=79%, signal=438%
HUPER_BREAST_BASAL_VS_LUMINAL_DN	44	0.113025	0.897771	0.59127	0.786191	1	8652	tags=70%, list=59%, signal=172%
WOO_LIVER_CANCER_RECURRENCE_DN	58	0.0973081	0.894818	0.563851	0.791175	1	5892	tags=50%, list=40%, signal=83%
MIKKELSEN_MCV6_LCP_WITH_H3K27ME3	16	0.183974	0.894008	0.609901	0.792088	1	9191	tags=81%, list=63%, signal=219%
BIOCARTA_NOS1_PATHWAY	20	0.164795	0.893024	0.589431	0.793336	1	9289	tags=80%, list=64%, signal=219%
FRASOR_RESPONSE_TO_ESTRADIOL_DN	67	0.0922249	0.891598	0.577154	0.795429	1	7167	tags=58%, list=49%, signal=114%
MCBRYAN_PUBERTAL_BREAST_3_4WK_DN	34	0.126971	0.891199	0.586777	0.795532	1	1587	tags=24%, list=11%, signal=26%
ELVIDGE_HYPOXIA_BY_DMOG_DN	57	0.101131	0.89099	0.574757	0.795256	1	5195	tags=46%, list=36%, signal=70%
REACTOME_INTERFERON_GAMMA_SIGNALING	69	0.0905172	0.890962	0.579918	0.794653	1	13090	tags=99%, list=90%, signal=937%
LE_NEURONAL_DIFFERENTIATION_DN	18	0.173896	0.890941	0.599594	0.794018	1	5582	tags=56%, list=38%, signal=90%
PID_PI3K_PLC_TRK_PATHWAY	35	0.127479	0.890902	0.608696	0.793421	1	3570	tags=37%, list=24%, signal=49%
PETROVA_ENDOTHELIUM_LYMPHATIC_VS_BLOOD_UP	120	0.0681724	0.890349	0.568702	0.793813	1	3031	tags=28%, list=21%, signal=34%
BIOCARTA_ECM_PATHWAY	19	0.169549	0.890334	0.577922	0.793179	1	9835	tags=84%, list=67%, signal=257%
INGRAM_SHH_TARGETS_DN	56	0.102636	0.88976	0.586207	0.7936	1	5031	tags=45%, list=34%, signal=68%
REACTOME_RESPONSE_TO_ELEVATED_PLATELET_CYTOSOLIC_CA2PLUS	113	0.0724667	0.889127	0.582205	0.79416	1	2441	tags=24%, list=17%, signal=28%
PLASARI_TGFB1_TARGETS_10HR_UP	175	0.0581516	0.888735	0.585462	0.794307	1	7931	tags=60%, list=54%, signal=130%
WU_HBX_TARGETS_3_UP	17	0.180168	0.888012	0.581633	0.795045	1	5968	tags=59%, list=41%, signal=99%
GROSS_HYPOXIA_VIA_ELK3_AND_HIF1A_DN	96	0.0773031	0.887922	0.584158	0.794551	1	7100	tags=56%, list=49%, signal=109%
PARK_TRETINOIN_RESPONSE_AND_RARA_PLZF_FUSION	21	0.161645	0.887632	0.624498	0.794446	1	8082	tags=71%, list=55%, signal=159%
PAL_PRMT5_TARGETS_DN	21	0.1611	0.885742	0.58046	0.797388	1	4609	tags=48%, list=32%, signal=69%
REACTOME_RNA_POLYMERASE_II_TRANSCRIPTION_ELONGATION	56	0.100689	0.885441	0.587398	0.797294	1	7409	tags=61%, list=51%, signal=123%
ROZANOV_MMP14_TARGETS_SUBSET	30	0.137286	0.884807	0.594542	0.797846	1	2382	tags=30%, list=16%, signal=36%
NOUSHMEHR_GBM_SILENCED_BY_METHYLATION	47	0.109763	0.884121	0.571429	0.79846	1	1199	tags=19%, list=8%, signal=21%
MIZUSHIMA_AUTOPHAGOSOME_FORMATION	22	0.16057	0.883678	0.555556	0.798623	1	4965	tags=50%, list=34%, signal=76%
WORSCHECH_TUMOR_EVASION_AND_TOLEROGENICITY_UP	19	0.170832	0.883621	0.578313	0.798072	1	2891	tags=37%, list=20%, signal=46%
WANG_METASTASIS_OF_BREAST_CANCER_ESR1_DN	28	0.141017	0.882399	0.572581	0.799761	1	11517	tags=93%, list=79%, signal=437%
LIAO_METASTASIS	486	0.0352568	0.881759	0.613588	0.80031	1	12045	tags=86%, list=82%, signal=471%
WALLACE_JAK2_TARGETS_UP	18	0.171202	0.881684	0.595483	0.799802	1	8058	tags=72%, list=55%, signal=161%
REACTOME_NICOTINAMIDE_SALVAGING	15	0.188817	0.880356	0.588358	0.801753	1	9912	tags=87%, list=68%, signal=269%
BOYAULT_LIVER_CANCER_SUBCLASS_G123_DN	41	0.116631	0.878887	0.621514	0.803905	1	4004	tags=39%, list=27%, signal=54%
REACTOME_RET_SIGNALING	38	0.121794	0.878735	0.587209	0.803531	1	5533	tags=50%, list=38%, signal=80%
REACTOME_G_BETA:GAMMA_SIGNALLING_THROUGH_PI3KGAMMA	23	0.150469	0.878344	0.623742	0.803583	1	9880	tags=83%, list=68%, signal=254%
REACTOME_NUCLEOBASE_CATABOLISM	33	0.130162	0.877464	0.590708	0.804612	1	7847	tags=67%, list=54%, signal=144%
PID_HNF3B_PATHWAY	31	0.133253	0.87745	0.566802	0.803976	1	6544	tags=58%, list=45%, signal=105%
REACTOME_REGULATED_NECROSIS	16	0.187945	0.876551	0.616326	0.805074	1	1823	tags=31%, list=12%, signal=36%
REACTOME_METABOLISM_OF_AMINE_DERIVED_HORMONES	16	0.182604	0.876014	0.612205	0.805467	1	1901	tags=31%, list=13%, signal=36%
REACTOME_REGULATION_OF_INSULIN_SECRETION	71	0.0878498	0.875097	0.583505	0.806516	1	5722	tags=48%, list=39%, signal=78%
REACTOME_TRANSLESION_SYNTHESIS_BY_POLK	17	0.177292	0.874777	0.610338	0.806464	1	11170	tags=94%, list=76%, signal=398%
REACTOME_G1_PHASE	41	0.113478	0.873697	0.599214	0.807813	1	8329	tags=68%, list=57%, signal=158%
SCHLOSSER_MYC_TARGETS_REPRESSED_BY_SERUM	153	0.0608665	0.873697	0.610465	0.807156	1	11254	tags=83%, list=77%, signal=357%
KANG_IMMORTALIZED_BY_TERT_UP	78	0.0819518	0.87313	0.626531	0.807554	1	6867	tags=55%, list=47%, signal=103%
HOFFMANN_LARGE_TO_SMALL_PRE_BII_LYMPHOCYTE_DN	53	0.10087	0.872586	0.609756	0.807897	1	5150	tags=45%, list=35%, signal=70%
REACTOME_P75_NTR_RECEPTOR_MEDIATED_SIGNALLING	95	0.075072	0.870634	0.61157	0.810946	1	4141	tags=36%, list=28%, signal=50%
KEGG_DRUG_METABOLISM_OTHER_ENZYMES	27	0.140978	0.870452	0.609407	0.810631	1	3898	tags=41%, list=27%, signal=55%
DARWICHE_SKIN_TUMOR_PROMOTER_DN	155	0.059378	0.869458	0.6	0.811812	1	2913	tags=26%, list=20%, signal=32%
REACTOME_TRIGLYCERIDE_METABOLISM	24	0.145165	0.868628	0.629237	0.812774	1	8236	tags=71%, list=56%, signal=162%
REACTOME_ACTIVATION_OF_BH3_ONLY_PROTEINS	30	0.136509	0.86816	0.587234	0.812986	1	3368	tags=37%, list=23%, signal=48%
REACTOME_RMTS_METHYLATE_HISTONE_ARGININES	31	0.129746	0.867642	0.604869	0.813258	1	8010	tags=68%, list=55%, signal=150%
REACTOME_SIGNALING_BY_NOTCH1_HD_DOMAIN_MUTANTS_IN_CANCER	15	0.188634	0.866746	0.612648	0.814263	1	11864	tags=100%, list=81%, signal=530%
PACHER_TARGETS_OF_IGF1_AND_IGF2_UP	32	0.12835	0.865459	0.633663	0.816018	1	11376	tags=91%, list=78%, signal=408%
MAGRANGEAS_MULTIPLE_MYELOMA_IGG_VS_IGA_DN	22	0.154598	0.865349	0.63147	0.815553	1	2394	tags=32%, list=16%, signal=38%
KEGG_HYPERTROPHIC_CARDIOMYOPATHY_HCM	77	0.084425	0.865333	0.610063	0.814925	1	1999	tags=22%, list=14%, signal=25%
FONTAINE_PAPILLARY_THYROID_CARCINOMA_UP	61	0.0950051	0.865268	0.615063	0.814402	1	6525	tags=54%, list=45%, signal=97%
PID_P73PATHWAY	69	0.0884356	0.865141	0.627451	0.813981	1	6340	tags=52%, list=43%, signal=92%
REACTOME_EPHA_MEDIATED_GROWTH_CONE_COLLAPSE	29	0.134478	0.864751	0.616326	0.814029	1	9632	tags=79%, list=66%, signal=232%
HOLLERN_PAPILLARY_BREAST_TUMOR	17	0.174759	0.864199	0.607214	0.814393	1	5187	tags=53%, list=35%, signal=82%
GUENTHER_GROWTH_SPHERICAL_VS_ADHERENT_UP	21	0.155601	0.864027	0.602564	0.814067	1	10955	tags=90%, list=75%, signal=360%
PID_RHODOPSIN_PATHWAY	16	0.177931	0.86381	0.61245	0.813799	1	10193	tags=88%, list=70%, signal=289%
VISALA_AGING_LYMPHOCYTE_DN	15	0.184731	0.862881	0.6	0.814889	1	3149	tags=40%, list=22%, signal=51%
REACTOME_ADP_SIGNALLING_THROUGH_P2Y_PURINOCEPTOR_1	23	0.152488	0.862767	0.633459	0.814435	1	3494	tags=39%, list=24%, signal=51%
GUILLAUMOND_KLF10_TARGETS_UP	43	0.110174	0.862756	0.633603	0.813812	1	10973	tags=86%, list=75%, signal=344%
BOYAULT_LIVER_CANCER_SUBCLASS_G3_UP	184	0.054381	0.862026	0.622718	0.814568	1	11927	tags=87%, list=82%, signal=466%
CLASPER_LYMPHATIC_VESSELS_DURING_METASTASIS_DN	35	0.123101	0.861335	0.635628	0.815217	1	1963	tags=26%, list=13%, signal=30%
REACTOME_INTEGRATION_OF_ENERGY_METABOLISM	99	0.0736954	0.858475	0.628803	0.819793	1	5722	tags=46%, list=39%, signal=76%
AMIT_EGF_RESPONSE_120_HELA	57	0.0963256	0.858251	0.622222	0.819546	1	4752	tags=42%, list=33%, signal=62%
REACTOME_PHASE_2_PLATEAU_PHASE	24	0.144035	0.858172	0.621154	0.819046	1	2770	tags=33%, list=19%, signal=41%
GAURNIER_PSMD4_TARGETS	35	0.121456	0.857357	0.656311	0.819875	1	1987	tags=26%, list=14%, signal=30%
REACTOME_SIGNAL_TRANSDUCTION_BY_L1	21	0.155291	0.856736	0.63286	0.820385	1	5390	tags=52%, list=37%, signal=83%
GAZDA_DIAMOND_BLACKFAN_ANEMIA_MYELOID_DN	32	0.127648	0.856711	0.636	0.819778	1	8645	tags=72%, list=59%, signal=175%
REACTOME_COPII_MEDIATED_VESICLE_TRANSPORT	65	0.0926195	0.856182	0.616326	0.820112	1	7198	tags=58%, list=49%, signal=115%
PID_ERA_GENOMIC_PATHWAY	59	0.0947144	0.855886	0.610656	0.820005	1	3328	tags=32%, list=23%, signal=42%
REACTOME_EPIGENETIC_REGULATION_OF_GENE_EXPRESSION	90	0.0770819	0.853576	0.624309	0.823697	1	9113	tags=70%, list=62%, signal=185%
REACTOME_SIGNAL_AMPLIFICATION	29	0.136605	0.853549	0.643287	0.823088	1	6072	tags=55%, list=42%, signal=94%
REACTOME_APC_C:CDC20_MEDIATED_DEGRADATION_OF_CYCLIN_B	23	0.14872	0.853476	0.634952	0.822576	1	3549	tags=39%, list=24%, signal=52%
BANDRES_RESPONSE_TO_CARMUSTIN_WITHOUT_MGMT_48HR_DN	26	0.136668	0.853372	0.632613	0.822117	1	8126	tags=69%, list=56%, signal=156%
REACTOME_TRAFFICKING_OF_GLUR2_CONTAINING_AMPA_RECEPTORS	17	0.171335	0.853082	0.639279	0.821993	1	9537	tags=82%, list=65%, signal=237%
SWEET_KRAS_TARGETS_DN	51	0.101883	0.852377	0.636183	0.822597	1	11128	tags=86%, list=76%, signal=360%
NAKAMURA_METASTASIS_MODEL_UP	38	0.118224	0.851149	0.64	0.824222	1	7124	tags=61%, list=49%, signal=118%
JACKSON_DNMT1_TARGETS_UP	72	0.0849257	0.850979	0.652893	0.823898	1	11556	tags=88%, list=79%, signal=415%
MARSON_FOXP3_CORE_DIRECT_TARGETS	15	0.185758	0.850071	0.639676	0.824909	1	11906	tags=100%, list=81%, signal=538%
WANG_LSD1_TARGETS_UP	26	0.141602	0.85002	0.625263	0.82434	1	8054	tags=69%, list=55%, signal=154%
TURASHVILI_BREAST_DUCTAL_CARCINOMA_VS_DUCTAL_NORMAL_UP	42	0.109852	0.849958	0.640159	0.82381	1	10929	tags=86%, list=75%, signal=339%
BILD_MYC_ONCOGENIC_SIGNATURE	183	0.0545975	0.849944	0.638776	0.823191	1	4164	tags=34%, list=28%, signal=47%
REACTOME_TGF_BETA_RECEPTOR_SIGNALING_IN_EMT_EPITHELIAL_TO_MESENCHYMAL_TRANSITION	16	0.173257	0.849453	0.627451	0.823412	1	3865	tags=44%, list=26%, signal=59%
REACTOME_C_TYPE_LECTIN_RECEPTORS_CLRS	119	0.0672367	0.847944	0.657303	0.825615	1	3324	tags=29%, list=23%, signal=38%
BARRIER_COLON_CANCER_RECURRENCE_UP	37	0.117241	0.846991	0.631791	0.826676	1	12119	tags=95%, list=83%, signal=552%
JI_RESPONSE_TO_FSH_UP	60	0.0904991	0.846585	0.650602	0.826803	1	3311	tags=32%, list=23%, signal=41%
REACTOME_TP53_REGULATES_TRANSCRIPTION_OF_DNA_REPAIR_GENES	60	0.0931548	0.846046	0.64375	0.827181	1	2054	tags=23%, list=14%, signal=27%
SHEDDEN_LUNG_CANCER_GOOD_SURVIVAL_A12	213	0.0502677	0.844383	0.668	0.829632	1	11767	tags=85%, list=80%, signal=431%
HU_ANGIOGENESIS_DN	33	0.122664	0.840686	0.665385	0.835843	1	2640	tags=30%, list=18%, signal=37%
OLSSON_E2F3_TARGETS_UP	22	0.153832	0.840577	0.641851	0.835405	1	7057	tags=64%, list=48%, signal=123%
REACTOME_VISUAL_PHOTOTRANSDUCTION	73	0.0854396	0.839797	0.674089	0.83613	1	10372	tags=79%, list=71%, signal=272%
JI_CARCINOGENESIS_BY_KRAS_AND_STK11_DN	16	0.17372	0.838932	0.650467	0.837092	1	8427	tags=75%, list=58%, signal=177%
NAKAMURA_METASTASIS_MODEL_DN	41	0.109974	0.838904	0.64503	0.83649	1	10163	tags=80%, list=70%, signal=263%
GERY_CEBP_TARGETS	111	0.0690358	0.838303	0.658103	0.836952	1	2817	tags=26%, list=19%, signal=32%
REACTOME_MAPK_FAMILY_SIGNALING_CASCADES	264	0.0439632	0.838145	0.658103	0.836572	1	6844	tags=51%, list=47%, signal=94%
KEGG_TYROSINE_METABOLISM	30	0.124583	0.834018	0.675944	0.843425	1	2080	tags=27%, list=14%, signal=31%
LEE_AGING_CEREBELLUM_DN	60	0.0912088	0.833643	0.644788	0.843407	1	8905	tags=70%, list=61%, signal=178%
KEGG_NUCLEOTIDE_EXCISION_REPAIR	42	0.107726	0.833481	0.654397	0.843048	1	3650	tags=36%, list=25%, signal=47%
BIOCARTA_ERAD_PATHWAY	19	0.161669	0.83345	0.691057	0.84245	1	11489	tags=95%, list=79%, signal=442%
ODONNELL_METASTASIS_DN	22	0.147847	0.831689	0.685114	0.844962	1	9138	tags=77%, list=63%, signal=206%
DARWICHE_SQUAMOUS_CELL_CARCINOMA_DN	149	0.0586616	0.831183	0.668639	0.845243	1	10434	tags=77%, list=71%, signal=267%
KEGG_GLYCOSAMINOGLYCAN_BIOSYNTHESIS_HEPARAN_SULFATE	26	0.139172	0.830766	0.676587	0.845304	1	10901	tags=88%, list=75%, signal=347%
STAEGE_EWING_FAMILY_TUMOR	27	0.134819	0.830449	0.662626	0.845226	1	739	tags=19%, list=5%, signal=19%
KANG_IMMORTALIZED_BY_TERT_DN	84	0.0768044	0.83044	0.635081	0.844584	1	4104	tags=36%, list=28%, signal=49%
REACTOME_VITAMIN_B5_PANTOTHENATE_METABOLISM	15	0.170718	0.829819	0.682828	0.845064	1	5303	tags=53%, list=36%, signal=84%
SASSON_RESPONSE_TO_GONADOTROPHINS_DN	81	0.0780557	0.829644	0.665236	0.844711	1	3196	tags=30%, list=22%, signal=38%
LEE_AGING_NEOCORTEX_UP	74	0.0833888	0.829295	0.672	0.844689	1	7479	tags=59%, list=51%, signal=121%
PID_SYNDECAN_4_PATHWAY	28	0.129435	0.829174	0.670565	0.844255	1	11686	tags=93%, list=80%, signal=462%
HOLLMANN_APOPTOSIS_VIA_CD40_UP	189	0.0509738	0.828837	0.692771	0.844186	1	8778	tags=65%, list=60%, signal=161%
MORI_SMALL_PRE_BII_LYMPHOCYTE_DN	66	0.08728	0.828655	0.68866	0.843895	1	2716	tags=27%, list=19%, signal=33%
BASSO_CD40_SIGNALING_UP	88	0.0764145	0.827245	0.686354	0.84578	1	9189	tags=70%, list=63%, signal=189%
LI_WILMS_TUMOR_VS_FETAL_KIDNEY_2_UP	24	0.143201	0.824564	0.703777	0.849906	1	5828	tags=54%, list=40%, signal=90%
REACTOME_SYNTHESIS_OF_PA	31	0.123878	0.824011	0.686316	0.850226	1	7624	tags=65%, list=52%, signal=135%
REACTOME_G_PROTEIN_BETA:GAMMA_SIGNALLING	30	0.1244	0.823885	0.684524	0.849807	1	9880	tags=80%, list=68%, signal=246%
REACTOME_HEMOSTASIS	497	0.0322274	0.823603	0.69877	0.849634	1	3015	tags=24%, list=21%, signal=29%
RIZKI_TUMOR_INVASIVENESS_2D_DN	55	0.0923072	0.822914	0.696538	0.85023	1	8224	tags=65%, list=56%, signal=149%
REACTOME_RNA_POLYMERASE_II_PRE_TRANSCRIPTION_EVENTS	77	0.0806431	0.822549	0.690909	0.850216	1	2054	tags=22%, list=14%, signal=26%
TERAO_AOX4_TARGETS_SKIN_UP	28	0.129366	0.82238	0.700803	0.849881	1	11687	tags=93%, list=80%, signal=462%
REACTOME_DEFECTIVE_B4GALT7_CAUSES_EDS_PROGEROID_TYPE	20	0.152192	0.821323	0.675456	0.851083	1	8011	tags=70%, list=55%, signal=155%
KEGG_GLYCOSPHINGOLIPID_BIOSYNTHESIS_LACTO_AND_NEOLACTO_SERIES	21	0.150232	0.821208	0.65996	0.850638	1	9641	tags=81%, list=66%, signal=237%
CHARAFE_BREAST_CANCER_LUMINAL_VS_BASAL_UP	352	0.0380341	0.820936	0.681909	0.850476	1	6974	tags=51%, list=48%, signal=96%
SCHOEN_NFKB_SIGNALING	28	0.129993	0.820281	0.659836	0.85095	1	8545	tags=71%, list=58%, signal=172%
REACTOME_DISEASES_OF_CARBOHYDRATE_METABOLISM	30	0.125588	0.81967	0.678431	0.851399	1	5964	tags=53%, list=41%, signal=90%
REACTOME_PHASE_0_RAPID_DEPOLARISATION	42	0.109124	0.819437	0.694093	0.851179	1	12332	tags=95%, list=84%, signal=607%
SHETH_LIVER_CANCER_VS_TXNIP_LOSS_PAM6	48	0.10105	0.816515	0.6853	0.8556	1	7664	tags=63%, list=52%, signal=131%
VALK_AML_CLUSTER_13	28	0.130355	0.816197	0.669307	0.85551	1	2274	tags=29%, list=16%, signal=34%
REACTOME_GLUCAGON_LIKE_PEPTIDE_1_GLP1_REGULATES_INSULIN_SECRETION	38	0.111215	0.815413	0.692157	0.856193	1	6072	tags=53%, list=42%, signal=90%
LEE_LIVER_CANCER_DENA_UP	49	0.101069	0.815275	0.665298	0.855805	1	1510	tags=20%, list=10%, signal=23%
REACTOME_DNA_REPAIR	275	0.0423689	0.814406	0.662309	0.85665	1	3219	tags=26%, list=22%, signal=33%
KRIGE_AMINO_ACID_DEPRIVATION	26	0.135245	0.813986	0.690619	0.856713	1	3086	tags=35%, list=21%, signal=44%
HOWLIN_PUBERTAL_MAMMARY_GLAND	47	0.101778	0.813209	0.689796	0.857438	1	4426	tags=40%, list=30%, signal=58%
REACTOME_IRE1ALPHA_ACTIVATES_CHAPERONES	49	0.10139	0.812022	0.692008	0.858911	1	4489	tags=41%, list=31%, signal=59%
REACTOME_VASOPRESSIN_REGULATES_RENAL_WATER_HOMEOSTASIS_VIA_AQUAPORINS	38	0.111215	0.811033	0.694624	0.860007	1	6072	tags=53%, list=42%, signal=90%
SCHRAETS_MLL_TARGETS_DN	27	0.130603	0.810125	0.704545	0.860975	1	1342	tags=22%, list=9%, signal=24%
REACTOME_MRNA_DECAY_BY_3_TO_5_EXORIBONUCLEASE	15	0.172772	0.809505	0.732283	0.861399	1	5273	tags=53%, list=36%, signal=83%
REACTOME_ASSEMBLY_OF_COLLAGEN_FIBRILS_AND_OTHER_MULTIMERIC_STRUCTURES	56	0.0930671	0.807282	0.704142	0.864619	1	7520	tags=61%, list=51%, signal=125%
TSUNODA_CISPLATIN_RESISTANCE_DN	41	0.105178	0.804529	0.727811	0.868675	1	8450	tags=68%, list=58%, signal=161%
REACTOME_RA_BIOSYNTHESIS_PATHWAY	16	0.16742	0.803987	0.720792	0.868959	1	8519	tags=75%, list=58%, signal=180%
FOSTER_KDM1A_TARGETS_UP	174	0.0520551	0.803679	0.713415	0.868838	1	2860	tags=25%, list=20%, signal=30%
CERIBELLI_PROMOTERS_INACTIVE_AND_BOUND_BY_NFY	19	0.152398	0.803582	0.701149	0.868353	1	7777	tags=68%, list=53%, signal=146%
WILCOX_RESPONSE_TO_PROGESTERONE_DN	53	0.0968278	0.801618	0.715953	0.871116	1	1347	tags=19%, list=9%, signal=21%
AIYAR_COBRA1_TARGETS_DN	27	0.128118	0.801562	0.725838	0.870558	1	8959	tags=74%, list=61%, signal=191%
GARGALOVIC_RESPONSE_TO_OXIDIZED_PHOSPHOLIPIDS_YELLOW_DN	22	0.143301	0.800831	0.708911	0.871185	1	3888	tags=41%, list=27%, signal=56%
REACTOME_ELASTIC_FIBRE_FORMATION	42	0.102705	0.799743	0.718868	0.872355	1	3027	tags=31%, list=21%, signal=39%
VALK_AML_CLUSTER_16	23	0.138584	0.79915	0.686722	0.872735	1	1790	tags=26%, list=12%, signal=30%
FRIDMAN_SENESCENCE_UP	69	0.0799836	0.798307	0.73	0.873513	1	954	tags=14%, list=7%, signal=15%
MORI_PLASMA_CELL_UP	48	0.0986596	0.798111	0.691715	0.873204	1	8308	tags=67%, list=57%, signal=154%
HOWLIN_CITED1_TARGETS_2_DN	15	0.169326	0.796683	0.734151	0.87501	1	6298	tags=60%, list=43%, signal=105%
ZWANG_CLASS_2_TRANSIENTLY_INDUCED_BY_EGF	41	0.103786	0.796617	0.706349	0.874456	1	982	tags=17%, list=7%, signal=18%
KUMAR_TARGETS_OF_MLL_AF9_FUSION	339	0.0388841	0.795041	0.701431	0.876556	1	3627	tags=29%, list=25%, signal=37%
REACTOME_INTRINSIC_PATHWAY_FOR_APOPTOSIS	48	0.0980934	0.794887	0.732218	0.87618	1	9230	tags=73%, list=63%, signal=197%
ABE_VEGFA_TARGETS_30MIN	23	0.144812	0.793972	0.720251	0.877164	1	5513	tags=52%, list=38%, signal=84%
IVANOVA_HEMATOPOIESIS_EARLY_PROGENITOR	406	0.03475	0.791733	0.715116	0.880273	1	10236	tags=73%, list=70%, signal=238%
REACTOME_SIGNALING_BY_PDGF	57	0.0884228	0.790926	0.747554	0.881009	1	7432	tags=60%, list=51%, signal=121%
SHEPARD_BMYB_MORPHOLINO_UP	193	0.0496704	0.790438	0.723447	0.881214	1	4888	tags=38%, list=33%, signal=57%
KEGG_METABOLISM_OF_XENOBIOTICS_BY_CYTOCHROME_P450	29	0.123316	0.787768	0.746421	0.88516	1	10299	tags=83%, list=70%, signal=279%
VANTVEER_BREAST_CANCER_METASTASIS_UP	57	0.088453	0.787661	0.725451	0.884681	1	9227	tags=72%, list=63%, signal=194%
REACTOME_O_LINKED_GLYCOSYLATION_OF_MUCINS	44	0.0997905	0.787029	0.733981	0.885092	1	6519	tags=55%, list=45%, signal=98%
ACOSTA_PROLIFERATION_INDEPENDENT_MYC_TARGETS_UP	79	0.074829	0.786365	0.752874	0.885567	1	5018	tags=42%, list=34%, signal=63%
PID_AR_NONGENOMIC_PATHWAY	30	0.118849	0.782501	0.735294	0.891298	1	11423	tags=90%, list=78%, signal=411%
KEGG_ALLOGRAFT_REJECTION	17	0.157844	0.780853	0.715447	0.893434	1	5434	tags=53%, list=37%, signal=84%
KIM_MYCN_AMPLIFICATION_TARGETS_UP	83	0.0724276	0.78068	0.751423	0.893053	1	1236	tags=16%, list=8%, signal=17%
ZHENG_IL22_SIGNALING_UP	43	0.101324	0.779287	0.761815	0.894762	1	8382	tags=67%, list=57%, signal=158%
REACTOME_RNA_POLYMERASE_III_TRANSCRIPTION_INITIATION_FROM_TYPE_3_PROMOTER	28	0.123952	0.777441	0.756238	0.897183	1	8111	tags=68%, list=55%, signal=152%
VARELA_ZMPSTE24_TARGETS_DN	32	0.112901	0.776944	0.733198	0.897353	1	9317	tags=75%, list=64%, signal=206%
REACTOME_SYNDECAN_INTERACTIONS	27	0.126453	0.775974	0.716243	0.898292	1	3027	tags=33%, list=21%, signal=42%
CHANG_IMMORTALIZED_BY_HPV31_DN	42	0.0980212	0.774927	0.754941	0.899341	1	2051	tags=24%, list=14%, signal=28%
REACTOME_BBSOME_MEDIATED_CARGO_TARGETING_TO_CILIUM	23	0.131826	0.774448	0.750965	0.899457	1	1253	tags=22%, list=9%, signal=24%
HOEGERKORP_CD44_TARGETS_TEMPORAL_DN	21	0.141924	0.774246	0.749057	0.899125	1	1408	tags=24%, list=10%, signal=26%
APRELIKOVA_BRCA1_TARGETS	46	0.0996325	0.774148	0.74645	0.898616	1	11260	tags=87%, list=77%, signal=377%
PEPPER_CHRONIC_LYMPHOCYTIC_LEUKEMIA_DN	15	0.166769	0.773114	0.787819	0.899687	1	7310	tags=67%, list=50%, signal=133%
REACTOME_CELL_CYCLE_MITOTIC	449	0.0321102	0.772894	0.741414	0.899384	1	3549	tags=27%, list=24%, signal=35%
KEGG_GRAFT_VERSUS_HOST_DISEASE	16	0.155796	0.772452	0.757447	0.899474	1	465	tags=19%, list=3%, signal=19%
MORI_SMALL_PRE_BII_LYMPHOCYTE_UP	69	0.0764896	0.770742	0.753876	0.901577	1	13506	tags=100%, list=92%, signal=1306%
LE_NEURONAL_DIFFERENTIATION_UP	18	0.147544	0.770323	0.756286	0.901623	1	6779	tags=61%, list=46%, signal=114%
REACTOME_INLB_MEDIATED_ENTRY_OF_LISTERIA_MONOCYTOGENES_INTO_HOST_CELL	15	0.167956	0.769893	0.751012	0.901662	1	9242	tags=80%, list=63%, signal=217%
GEISS_RESPONSE_TO_DSRNA_UP	33	0.112383	0.769779	0.745455	0.901202	1	3233	tags=33%, list=22%, signal=43%
BIOCARTA_EFP_PATHWAY	15	0.16645	0.769298	0.765784	0.901345	1	6340	tags=60%, list=43%, signal=106%
PID_INTEGRIN_CS_PATHWAY	25	0.125988	0.767366	0.798354	0.903878	1	1669	tags=24%, list=11%, signal=27%
REACTOME_CRMPS_IN_SEMA3A_SIGNALING	16	0.15619	0.766576	0.783505	0.904492	1	12338	tags=100%, list=84%, signal=640%
REACTOME_PLASMA_LIPOPROTEIN_CLEARANCE	28	0.12314	0.766564	0.747126	0.903849	1	8645	tags=71%, list=59%, signal=174%
MCMURRAY_TP53_HRAS_COOPERATION_RESPONSE_UP	21	0.14165	0.765683	0.772	0.904615	1	1412	tags=24%, list=10%, signal=26%
MARCHINI_TRABECTEDIN_RESISTANCE_DN	43	0.098237	0.762273	0.781065	0.909329	1	7067	tags=58%, list=48%, signal=112%
BIOCARTA_ERK_PATHWAY	26	0.126216	0.761506	0.778672	0.90989	1	12777	tags=100%, list=87%, signal=792%
IWANAGA_E2F1_TARGETS_INDUCED_BY_SERUM	22	0.134265	0.761183	0.757282	0.909741	1	12659	tags=100%, list=87%, signal=744%
LIM_MAMMARY_LUMINAL_MATURE_UP	94	0.0674169	0.760329	0.76938	0.910428	1	10218	tags=77%, list=70%, signal=253%
REACTOME_CONDENSATION_OF_PROPHASE_CHROMOSOMES	17	0.156201	0.76	0.762605	0.91028	1	10618	tags=88%, list=73%, signal=322%
WIKMAN_ASBESTOS_LUNG_CANCER_DN	26	0.12473	0.759965	0.7751	0.90968	1	6051	tags=54%, list=41%, signal=92%
WORSCHECH_TUMOR_REJECTION_UP	37	0.102719	0.759137	0.764228	0.910317	1	1267	tags=19%, list=9%, signal=21%
REACTOME_RNA_POLYMERASE_III_TRANSCRIPTION_TERMINATION	23	0.129464	0.757899	0.762097	0.911652	1	7644	tags=65%, list=52%, signal=136%
BACOLOD_RESISTANCE_TO_ALKYLATING_AGENTS_UP	19	0.142258	0.757084	0.776515	0.912296	1	9464	tags=79%, list=65%, signal=224%
PID_TOLL_ENDOGENOUS_PATHWAY	23	0.129967	0.756751	0.772556	0.912139	1	7001	tags=61%, list=48%, signal=117%
PID_SYNDECAN_2_PATHWAY	30	0.117386	0.756393	0.772374	0.912052	1	2185	tags=27%, list=15%, signal=31%
LIM_MAMMARY_STEM_CELL_DN	377	0.0339632	0.755773	0.781853	0.912375	1	5022	tags=38%, list=34%, signal=56%
VILIMAS_NOTCH1_TARGETS_UP	39	0.104421	0.755739	0.783838	0.911769	1	5599	tags=49%, list=38%, signal=79%
CHEMELLO_SOLEUS_VS_EDL_MYOFIBERS_UP	15	0.162022	0.755291	0.778013	0.911799	1	11278	tags=93%, list=77%, signal=408%
KOHOUTEK_CCNT2_TARGETS	49	0.0911512	0.754955	0.783835	0.911695	1	11799	tags=90%, list=81%, signal=464%
REACTOME_LDL_CLEARANCE	16	0.156207	0.754547	0.76483	0.911701	1	7769	tags=69%, list=53%, signal=147%
HATADA_METHYLATED_IN_LUNG_CANCER_UP	300	0.0385568	0.754034	0.781186	0.91189	1	6367	tags=47%, list=44%, signal=82%
KAYO_AGING_MUSCLE_UP	191	0.0469702	0.754032	0.802105	0.911237	1	13482	tags=97%, list=92%, signal=1228%
KAN_RESPONSE_TO_ARSENIC_TRIOXIDE	99	0.0646601	0.753634	0.773622	0.911218	1	7773	tags=60%, list=53%, signal=126%
ZHONG_RESPONSE_TO_AZACITIDINE_AND_TSA_UP	146	0.0544273	0.752886	0.796443	0.911757	1	7823	tags=59%, list=54%, signal=125%
BIOCARTA_ETS_PATHWAY	17	0.150312	0.752765	0.821803	0.911284	1	8124	tags=71%, list=56%, signal=159%
PID_MYC_PATHWAY	24	0.129076	0.751519	0.753937	0.912548	1	9080	tags=75%, list=62%, signal=198%
SEKI_INFLAMMATORY_RESPONSE_LPS_DN	20	0.142877	0.749898	0.77712	0.914455	1	3030	tags=35%, list=21%, signal=44%
VERRECCHIA_RESPONSE_TO_TGFB1_C5	21	0.132703	0.747942	0.795066	0.916842	1	2935	tags=33%, list=20%, signal=42%
MEISSNER_BRAIN_HCP_WITH_H3K4ME2_AND_H3K27ME3	43	0.0954929	0.744919	0.796813	0.920773	1	1327	tags=19%, list=9%, signal=20%
MOREAUX_B_LYMPHOCYTE_MATURATION_BY_TACI_DN	70	0.0758567	0.743204	0.778	0.922768	1	12471	tags=93%, list=85%, signal=629%
KEGG_PRION_DISEASES	28	0.11706	0.743177	0.795407	0.922148	1	2468	tags=29%, list=17%, signal=34%
FOSTER_TOLERANT_MACROPHAGE_UP	128	0.0558282	0.742801	0.792608	0.922065	1	4444	tags=36%, list=30%, signal=51%
REACTOME_BINDING_AND_UPTAKE_OF_LIGANDS_BY_SCAVENGER_RECEPTORS	32	0.107297	0.742647	0.778828	0.921646	1	4830	tags=44%, list=33%, signal=65%
DANG_REGULATED_BY_MYC_DN	230	0.0426776	0.74209	0.796117	0.921828	1	974	tags=11%, list=7%, signal=11%
HU_ANGIOGENESIS_UP	21	0.13255	0.741439	0.809145	0.922164	1	5722	tags=52%, list=39%, signal=86%
REACTOME_INTERACTION_BETWEEN_L1_AND_ANKYRINS	29	0.115199	0.74105	0.793939	0.922054	1	12434	tags=97%, list=85%, signal=644%
GROSS_HYPOXIA_VIA_HIF1A_UP	71	0.0740954	0.738609	0.79579	0.92506	1	11070	tags=83%, list=76%, signal=341%
ROSS_ACUTE_MYELOID_LEUKEMIA_CBF	72	0.0724918	0.738136	0.797571	0.925113	1	4833	tags=40%, list=33%, signal=60%
REACTOME_RNA_POLYMERASE_III_CHAIN_ELONGATION	18	0.14393	0.737776	0.807767	0.924984	1	7644	tags=67%, list=52%, signal=140%
REACTOME_MICROAUTOPHAGY	27	0.120507	0.737549	0.772994	0.924658	1	11236	tags=89%, list=77%, signal=383%
REACTOME_INTRA_GOLGI_AND_RETROGRADE_GOLGI_TO_ER_TRAFFIC	185	0.0475796	0.736334	0.79771	0.925783	1	4607	tags=36%, list=32%, signal=52%
ZHAN_MULTIPLE_MYELOMA_SUBGROUPS	30	0.112223	0.736181	0.801181	0.925359	1	311	tags=13%, list=2%, signal=14%
REACTOME_DISORDERS_OF_TRANSMEMBRANE_TRANSPORTERS	154	0.0512747	0.735746	0.808468	0.925366	1	6947	tags=53%, list=48%, signal=99%
REACTOME_G_ALPHA_S_SIGNALLING_EVENTS	129	0.0546086	0.734966	0.811475	0.925872	1	6801	tags=52%, list=47%, signal=96%
SCIBETTA_KDM5B_TARGETS_DN	74	0.0725843	0.734584	0.815261	0.925792	1	1314	tags=16%, list=9%, signal=18%
SESTO_RESPONSE_TO_UV_C3	17	0.150996	0.734468	0.821839	0.925306	1	8974	tags=76%, list=61%, signal=198%
BOYLAN_MULTIPLE_MYELOMA_C_CLUSTER_UP	35	0.104246	0.734467	0.788618	0.924653	1	11010	tags=86%, list=75%, signal=346%
YANG_BREAST_CANCER_ESR1_UP	31	0.109829	0.733727	0.811651	0.92513	1	1698	tags=23%, list=12%, signal=25%
LY_AGING_PREMATURE_DN	26	0.121383	0.732597	0.780684	0.926189	1	2726	tags=31%, list=19%, signal=38%
LEIN_ASTROCYTE_MARKERS	39	0.0984738	0.731753	0.809426	0.926809	1	1937	tags=23%, list=13%, signal=27%
KEGG_BLADDER_CANCER	39	0.0988325	0.731586	0.812245	0.926397	1	4181	tags=38%, list=29%, signal=54%
REACTOME_RAS_ACTIVATION_UPON_CA2PLUS_INFLUX_THROUGH_NMDA_RECEPTOR	20	0.13637	0.731482	0.820619	0.925911	1	11897	tags=95%, list=81%, signal=509%
REACTOME_DEPOLYMERISATION_OF_THE_NUCLEAR_LAMINA	15	0.158234	0.730556	0.778865	0.926658	1	3536	tags=40%, list=24%, signal=53%
KLEIN_PRIMARY_EFFUSION_LYMPHOMA_UP	44	0.0936346	0.729892	0.817814	0.927002	1	6941	tags=57%, list=47%, signal=108%
KYNG_ENVIRONMENTAL_STRESS_RESPONSE_NOT_BY_UV_IN_OLD	23	0.128829	0.728953	0.828974	0.927695	1	4475	tags=43%, list=31%, signal=63%
MULLIGAN_NTF3_SIGNALING_VIA_INSR_AND_IGF1R_UP	20	0.141096	0.728818	0.815041	0.927231	1	2325	tags=30%, list=16%, signal=36%
XU_GH1_AUTOCRINE_TARGETS_UP	158	0.0511213	0.728671	0.818363	0.926807	1	7495	tags=56%, list=51%, signal=114%
TONKS_TARGETS_OF_RUNX1_RUNX1T1_FUSION_ERYTHROCYTE_UP	131	0.0545141	0.726824	0.804971	0.92881	1	1218	tags=14%, list=8%, signal=15%
MATZUK_CENTRAL_FOR_FEMALE_FERTILITY	20	0.131918	0.726565	0.816532	0.928561	1	3921	tags=40%, list=27%, signal=55%
BIOCARTA_LIS1_PATHWAY	19	0.138419	0.726368	0.818737	0.928193	1	11059	tags=89%, list=76%, signal=367%
YAGI_AML_WITH_INV_16_TRANSLOCATION	352	0.03393	0.726005	0.830303	0.928064	1	2090	tags=18%, list=14%, signal=20%
SASSON_RESPONSE_TO_FORSKOLIN_DN	80	0.0692056	0.725828	0.803403	0.927665	1	3196	tags=29%, list=22%, signal=37%
REACTOME_FACTORS_INVOLVED_IN_MEGAKARYOCYTE_DEVELOPMENT_AND_PLATELET_PRODUCTION	121	0.0567124	0.725276	0.8083	0.927808	1	3164	tags=27%, list=22%, signal=35%
RAMALHO_STEMNESS_DN	65	0.0750839	0.723895	0.821918	0.929106	1	8128	tags=63%, list=56%, signal=141%
VALK_AML_CLUSTER_12	24	0.120318	0.723719	0.831601	0.928717	1	6162	tags=54%, list=42%, signal=93%
REACTOME_GLUTAMATE_BINDING_ACTIVATION_OF_AMPA_RECEPTORS_AND_SYNAPTIC_PLASTICITY	31	0.109331	0.721614	0.83	0.931073	1	6893	tags=58%, list=47%, signal=110%
REACTOME_BASIGIN_INTERACTIONS	23	0.125985	0.721538	0.843299	0.930529	1	12780	tags=100%, list=87%, signal=793%
BIOCARTA_PGC1A_PATHWAY	15	0.155677	0.720429	0.822835	0.931396	1	4548	tags=47%, list=31%, signal=68%
GHANDHI_DIRECT_IRRADIATION_DN	29	0.113391	0.719643	0.819672	0.931898	1	7419	tags=62%, list=51%, signal=126%
DAIRKEE_CANCER_PRONE_RESPONSE_E2	27	0.11856	0.719575	0.815631	0.93136	1	8557	tags=70%, list=59%, signal=169%
FOURNIER_ACINAR_DEVELOPMENT_EARLY_UP	19	0.138945	0.718023	0.813953	0.932992	1	5665	tags=53%, list=39%, signal=86%
GAVIN_PDE3B_TARGETS	18	0.145429	0.717252	0.813525	0.933424	1	3561	tags=39%, list=24%, signal=51%
BIOCARTA_AT1R_PATHWAY	26	0.116908	0.715372	0.835759	0.935454	1	2229	tags=27%, list=15%, signal=32%
REACTOME_RNA_POLYMERASE_II_TRANSCRIBES_SNRNA_GENES	71	0.0713151	0.713933	0.836893	0.936818	1	2462	tags=24%, list=17%, signal=29%
KEGG_CALCIUM_SIGNALING_PATHWAY	165	0.0478622	0.712841	0.85439	0.937686	1	2940	tags=25%, list=20%, signal=31%
SAMOLS_TARGETS_OF_KHSV_MIRNAS_DN	52	0.0851287	0.71202	0.837786	0.938153	1	10005	tags=77%, list=68%, signal=243%
ODONNELL_TARGETS_OF_MYC_AND_TFRC_DN	41	0.0925939	0.710975	0.83499	0.938973	1	432	tags=12%, list=3%, signal=13%
REACTOME_PCNA_DEPENDENT_LONG_PATCH_BASE_EXCISION_REPAIR	21	0.128978	0.710616	0.829659	0.9388	1	1597	tags=24%, list=11%, signal=27%
FIGUEROA_AML_METHYLATION_CLUSTER_5_DN	30	0.109596	0.709753	0.834915	0.939391	1	10096	tags=80%, list=69%, signal=258%
LEIN_LOCALIZED_TO_DISTAL_AND_PROXIMAL_DENDRITES	16	0.148076	0.709624	0.827655	0.938915	1	6974	tags=63%, list=48%, signal=119%
ENGELMANN_CANCER_PROGENITORS_DN	55	0.0803046	0.708171	0.846316	0.940276	1	8133	tags=64%, list=56%, signal=143%
BIOCARTA_EPO_PATHWAY	18	0.139197	0.708156	0.819086	0.939647	1	10962	tags=89%, list=75%, signal=355%
KEGG_TYPE_II_DIABETES_MELLITUS	41	0.0952071	0.707861	0.830375	0.939386	1	2890	tags=29%, list=20%, signal=36%
KOKKINAKIS_METHIONINE_DEPRIVATION_48HR_UP	121	0.0546056	0.707508	0.858268	0.939237	1	9840	tags=73%, list=67%, signal=221%
REACTOME_SEROTONIN_NEUROTRANSMITTER_RELEASE_CYCLE	17	0.143464	0.706513	0.821359	0.939914	1	6504	tags=59%, list=44%, signal=106%
REACTOME_WNT5A_DEPENDENT_INTERNALIZATION_OF_FZD4	15	0.154239	0.705399	0.850103	0.940733	1	7493	tags=67%, list=51%, signal=137%
VERNELL_RETINOBLASTOMA_PATHWAY_DN	19	0.135582	0.704848	0.831984	0.94084	1	8792	tags=74%, list=60%, signal=185%
REACTOME_DUAL_INCISION_IN_GG_NER	40	0.0911866	0.704521	0.835853	0.940613	1	12193	tags=93%, list=83%, signal=556%
REACTOME_COOPERATION_OF_PDCL_PHLP1_AND_TRIC_CCT_IN_G_PROTEIN_BETA_FOLDING	37	0.0983726	0.704383	0.839175	0.94015	1	6072	tags=51%, list=42%, signal=88%
GENTILE_UV_LOW_DOSE_UP	23	0.122839	0.699462	0.86017	0.946066	1	9012	tags=74%, list=62%, signal=192%
BURTON_ADIPOGENESIS_PEAK_AT_8HR	32	0.104521	0.698231	0.833992	0.947011	1	3043	tags=31%, list=21%, signal=39%
KEGG_P53_SIGNALING_PATHWAY	61	0.0778843	0.698026	0.818574	0.946632	1	9890	tags=75%, list=68%, signal=232%
REACTOME_VXPX_CARGO_TARGETING_TO_CILIUM	20	0.12726	0.696096	0.855422	0.948505	1	12030	tags=95%, list=82%, signal=536%
YAO_TEMPORAL_RESPONSE_TO_PROGESTERONE_CLUSTER_11	93	0.0615739	0.694783	0.869739	0.949576	1	9480	tags=71%, list=65%, signal=201%
REACTOME_RHO_GTPASES_ACTIVATE_CIT	19	0.130752	0.694349	0.845545	0.94953	1	9632	tags=79%, list=66%, signal=231%
SAKAI_TUMOR_INFILTRATING_MONOCYTES_DN	77	0.0682151	0.693906	0.834008	0.949465	1	1855	tags=19%, list=13%, signal=22%
WALLACE_PROSTATE_CANCER_UP	18	0.136382	0.693571	0.866525	0.949238	1	6942	tags=61%, list=47%, signal=116%
MIKKELSEN_NPC_HCP_WITH_H3K4ME3_AND_H3K27ME3	191	0.0420281	0.693137	0.864542	0.949137	1	1842	tags=17%, list=13%, signal=19%
STONER_ESOPHAGEAL_CARCINOGENESIS_UP	32	0.103218	0.692449	0.853516	0.949397	1	3062	tags=31%, list=21%, signal=39%
CHIANG_LIVER_CANCER_SUBCLASS_INTERFERON_UP	16	0.1414	0.691524	0.857965	0.949894	1	8899	tags=75%, list=61%, signal=191%
KEGG_VASOPRESSIN_REGULATED_WATER_REABSORPTION	40	0.0926612	0.690338	0.866405	0.950713	1	4496	tags=40%, list=31%, signal=58%
DELACROIX_RAR_TARGETS_UP	43	0.0884956	0.68982	0.861538	0.950754	1	6869	tags=56%, list=47%, signal=105%
CERIBELLI_GENES_INACTIVE_AND_BOUND_BY_NFY	21	0.123704	0.689807	0.852295	0.950124	1	1674	tags=24%, list=11%, signal=27%
ZHAN_MULTIPLE_MYELOMA_LB_DN	32	0.103801	0.68754	0.846791	0.952335	1	4881	tags=44%, list=33%, signal=66%
NEMETH_INFLAMMATORY_RESPONSE_LPS_DN	30	0.1069	0.687309	0.851852	0.951968	1	5262	tags=47%, list=36%, signal=73%
MEISSNER_NPC_ICP_WITH_H3_UNMETHYLATED	17	0.136684	0.686967	0.862705	0.951789	1	1443	tags=24%, list=10%, signal=26%
PID_AVB3_INTEGRIN_PATHWAY	73	0.0672031	0.686659	0.878151	0.951545	1	8234	tags=63%, list=56%, signal=144%
URS_ADIPOCYTE_DIFFERENTIATION_UP	57	0.0767145	0.686456	0.867521	0.951138	1	7859	tags=61%, list=54%, signal=132%
REACTOME_INTEGRIN_CELL_SURFACE_INTERACTIONS	78	0.0656101	0.684809	0.851464	0.952593	1	1669	tags=18%, list=11%, signal=20%
WAGNER_APO2_SENSITIVITY	20	0.125137	0.684671	0.868	0.952107	1	12792	tags=100%, list=87%, signal=799%
WANG_CISPLATIN_RESPONSE_AND_XPC_DN	200	0.0422122	0.684328	0.877228	0.951892	1	5019	tags=39%, list=34%, signal=58%
BIOCARTA_STATHMIN_PATHWAY	15	0.146092	0.6824	0.869307	0.953595	1	1764	tags=27%, list=12%, signal=30%
BIOCARTA_MCALPAIN_PATHWAY	17	0.137027	0.681327	0.851638	0.95423	1	11758	tags=94%, list=80%, signal=480%
GOLUB_ALL_VS_AML_UP	24	0.115032	0.681285	0.879845	0.953631	1	1975	tags=25%, list=14%, signal=29%
FARDIN_HYPOXIA_11	32	0.101282	0.680722	0.84413	0.95366	1	11314	tags=88%, list=77%, signal=386%
FINAK_BREAST_CANCER_SDPP_SIGNATURE	18	0.133589	0.680219	0.877863	0.953658	1	485	tags=17%, list=3%, signal=17%
TIAN_TNF_SIGNALING_NOT_VIA_NFKB	21	0.125919	0.679634	0.834343	0.953735	1	6515	tags=57%, list=45%, signal=103%
REACTOME_NEUREXINS_AND_NEUROLIGINS	54	0.0766727	0.679212	0.86255	0.953622	1	11607	tags=87%, list=79%, signal=421%
PID_S1P_S1P1_PATHWAY	21	0.123293	0.678542	0.869215	0.95378	1	1680	tags=24%, list=11%, signal=27%
MURAKAMI_UV_RESPONSE_6HR_DN	15	0.14794	0.677576	0.863095	0.954324	1	4661	tags=47%, list=32%, signal=68%
BOYAULT_LIVER_CANCER_SUBCLASS_G3_DN	40	0.0888889	0.676579	0.879276	0.95486	1	11861	tags=90%, list=81%, signal=476%
MIKKELSEN_MEF_LCP_WITH_H3K27ME3	46	0.0829291	0.676098	0.885947	0.954792	1	1333	tags=17%, list=9%, signal=19%
REACTOME_UNBLOCKING_OF_NMDA_RECEPTORS_GLUTAMATE_BINDING_AND_ACTIVATION	21	0.123159	0.674675	0.891945	0.955817	1	12821	tags=100%, list=88%, signal=812%
ZHAN_MULTIPLE_MYELOMA_CD1_AND_CD2_DN	52	0.0793837	0.674487	0.871102	0.955398	1	6996	tags=56%, list=48%, signal=107%
KANG_AR_TARGETS_UP	16	0.140201	0.67366	0.856275	0.955792	1	7089	tags=63%, list=48%, signal=121%
BARRIER_CANCER_RELAPSE_NORMAL_SAMPLE_UP	26	0.110641	0.673336	0.879142	0.955526	1	12442	tags=96%, list=85%, signal=644%
TIAN_TNF_SIGNALING_VIA_NFKB	19	0.127843	0.672623	0.854991	0.955746	1	8905	tags=74%, list=61%, signal=188%
REACTOME_ACTIVATION_OF_MATRIX_METALLOPROTEINASES	17	0.137574	0.672323	0.855102	0.955473	1	8310	tags=71%, list=57%, signal=163%
ZIRN_TRETINOIN_RESPONSE_WT1_UP	22	0.12158	0.672126	0.862786	0.955053	1	2876	tags=32%, list=20%, signal=40%
BIOCARTA_PTDINS_PATHWAY	23	0.118363	0.670427	0.878049	0.956395	1	9713	tags=78%, list=66%, signal=233%
BIOCARTA_SPPA_PATHWAY	15	0.144813	0.669465	0.892178	0.956865	1	9580	tags=80%, list=66%, signal=232%
REACTOME_HSF1_ACTIVATION	28	0.10399	0.669239	0.894027	0.956477	1	11013	tags=86%, list=75%, signal=347%
REACTOME_TCF_DEPENDENT_SIGNALING_IN_RESPONSE_TO_WNT	168	0.0442433	0.66911	0.881148	0.955983	1	4494	tags=35%, list=31%, signal=50%
BIOCARTA_PML_PATHWAY	15	0.142805	0.668591	0.894191	0.955956	1	4736	tags=47%, list=32%, signal=69%
REACTOME_HYALURONAN_METABOLISM	17	0.135178	0.668246	0.88412	0.955726	1	8345	tags=71%, list=57%, signal=164%
SESTO_RESPONSE_TO_UV_C4	18	0.1305	0.667338	0.884381	0.956137	1	3779	tags=39%, list=26%, signal=52%
REACTOME_AQUAPORIN_MEDIATED_TRANSPORT	42	0.0862193	0.662935	0.895062	0.960538	1	5704	tags=48%, list=39%, signal=78%
REACTOME_BUTYRATE_RESPONSE_FACTOR_1_BRF1_BINDS_AND_DESTABILIZES_MRNA	16	0.139414	0.662327	0.872832	0.960606	1	5273	tags=50%, list=36%, signal=78%
BIOCARTA_CERAMIDE_PATHWAY	21	0.123511	0.661342	0.882937	0.961123	1	2373	tags=29%, list=16%, signal=34%
BIOCARTA_RAS_PATHWAY	22	0.115645	0.660785	0.9	0.961074	1	8279	tags=68%, list=57%, signal=157%
SAKAI_TUMOR_INFILTRATING_MONOCYTES_UP	27	0.105028	0.658784	0.874263	0.962644	1	8213	tags=67%, list=56%, signal=152%
SEITZ_NEOPLASTIC_TRANSFORMATION_BY_8P_DELETION_DN	28	0.104049	0.658452	0.88641	0.962395	1	3180	tags=32%, list=22%, signal=41%
GUO_HEX_TARGETS_DN	55	0.0729894	0.658037	0.890656	0.962212	1	3189	tags=29%, list=22%, signal=37%
KEGG_GAP_JUNCTION	80	0.0633253	0.656314	0.909853	0.963461	1	2185	tags=21%, list=15%, signal=25%
VERRECCHIA_EARLY_RESPONSE_TO_TGFB1	52	0.0767488	0.655657	0.911523	0.963514	1	8159	tags=63%, list=56%, signal=143%
PID_ANTHRAX_PATHWAY	15	0.142212	0.655607	0.881391	0.96293	1	9618	tags=80%, list=66%, signal=234%
WIERENGA_STAT5A_TARGETS_DN	165	0.0426213	0.65302	0.893224	0.965026	1	3636	tags=29%, list=25%, signal=38%
SCIBETTA_KDM5B_TARGETS_UP	19	0.123366	0.652653	0.887795	0.964784	1	5123	tags=47%, list=35%, signal=73%
DASU_IL6_SIGNALING_SCAR_UP	30	0.0983322	0.651643	0.894967	0.965233	1	2463	tags=27%, list=17%, signal=32%
SARTIPY_BLUNTED_BY_INSULIN_RESISTANCE_UP	16	0.135477	0.65154	0.909091	0.964709	1	10813	tags=88%, list=74%, signal=336%
ANDERSEN_LIVER_CANCER_KRT19_DN	58	0.0716058	0.650572	0.918651	0.965063	1	5258	tags=43%, list=36%, signal=67%
GOLDRATH_HOMEOSTATIC_PROLIFERATION	136	0.0470865	0.649644	0.904555	0.96543	1	13077	tags=94%, list=89%, signal=883%
CHANDRAN_METASTASIS_TOP50_DN	40	0.0861111	0.648825	0.913284	0.965666	1	10805	tags=83%, list=74%, signal=315%
RUAN_RESPONSE_TO_TROGLITAZONE_UP	20	0.119452	0.647152	0.899209	0.966746	1	3372	tags=35%, list=23%, signal=45%
REACTOME_TRNA_PROCESSING	102	0.0534739	0.646139	0.910751	0.967106	1	7966	tags=60%, list=54%, signal=130%
LEE_AGING_MUSCLE_UP	34	0.093103	0.643961	0.904	0.968694	1	2511	tags=26%, list=17%, signal=32%
REACTOME_INTERLEUKIN_37_SIGNALING	19	0.124656	0.643468	0.89959	0.96854	1	9721	tags=79%, list=66%, signal=235%
HUANG_GATA2_TARGETS_DN	66	0.0663361	0.64256	0.924797	0.968793	1	12989	tags=95%, list=89%, signal=852%
NIKOLSKY_BREAST_CANCER_7Q21_Q22_AMPLICON	59	0.0698627	0.64128	0.908903	0.969436	1	8398	tags=64%, list=57%, signal=151%
BOQUEST_STEM_CELL_CULTURED_VS_FRESH_DN	25	0.107311	0.641223	0.91684	0.968857	1	9544	tags=76%, list=65%, signal=219%
FLECHNER_PBL_KIDNEY_TRANSPLANT_REJECTED_VS_OK_DN	49	0.0768748	0.639419	0.900778	0.969998	1	3056	tags=29%, list=21%, signal=36%
KEGG_PENTOSE_PHOSPHATE_PATHWAY	21	0.115872	0.638591	0.914683	0.970153	1	11535	tags=90%, list=79%, signal=428%
REACTOME_G_ALPHA_12_13_SIGNALLING_EVENTS	76	0.0638751	0.637644	0.888224	0.970476	1	10035	tags=75%, list=69%, signal=238%
HEIDENBLAD_AMPLICON_12P11_12_UP	35	0.0899359	0.636079	0.92735	0.971347	1	4953	tags=43%, list=34%, signal=65%
MEISSNER_BRAIN_HCP_WITH_H3_UNMETHYLATED	24	0.109768	0.635947	0.907407	0.970836	1	6316	tags=54%, list=43%, signal=95%
KERLEY_RESPONSE_TO_CISPLATIN_UP	37	0.0887965	0.635856	0.912046	0.97029	1	10163	tags=78%, list=70%, signal=256%
JAIN_NFKB_SIGNALING	69	0.0669599	0.635756	0.899598	0.969747	1	3898	tags=33%, list=27%, signal=45%
REACTOME_PHASE_II_CONJUGATION_OF_COMPOUNDS	62	0.0691096	0.635393	0.919132	0.96945	1	9840	tags=74%, list=67%, signal=226%
BRIDEAU_IMPRINTED_GENES	56	0.0709676	0.632963	0.918033	0.971092	1	8364	tags=64%, list=57%, signal=150%
WHITEFORD_PEDIATRIC_CANCER_MARKERS	107	0.0520468	0.632378	0.92549	0.971043	1	610	tags=9%, list=4%, signal=10%
SHIN_B_CELL_LYMPHOMA_CLUSTER_2	26	0.104005	0.632265	0.925197	0.970531	1	9165	tags=73%, list=63%, signal=196%
REACTOME_HSF1_DEPENDENT_TRANSACTIVATION	35	0.0900044	0.631406	0.89834	0.970717	1	7876	tags=63%, list=54%, signal=136%
LIANG_SILENCED_BY_METHYLATION_UP	22	0.112705	0.630705	0.907843	0.970731	1	9651	tags=77%, list=66%, signal=227%
REACTOME_EXTRA_NUCLEAR_ESTROGEN_SIGNALING	67	0.0653689	0.627621	0.924152	0.972925	1	6685	tags=52%, list=46%, signal=96%
CHEOK_RESPONSE_TO_MERCAPTOPURINE_DN	18	0.124336	0.627025	0.90835	0.972835	1	3869	tags=39%, list=26%, signal=53%
KIM_HYPOXIA	18	0.122829	0.626122	0.92016	0.973069	1	11201	tags=89%, list=77%, signal=380%
GRUETZMANN_PANCREATIC_CANCER_DN	173	0.0408337	0.623087	0.93	0.975113	1	3550	tags=28%, list=24%, signal=37%
DACOSTA_UV_RESPONSE_VIA_ERCC3_XPCS_UP	23	0.107905	0.619329	0.93	0.977785	1	9230	tags=74%, list=63%, signal=200%
MURAKAMI_UV_RESPONSE_6HR_UP	29	0.098086	0.618752	0.931907	0.977643	1	10163	tags=79%, list=70%, signal=260%
REACTOME_INTERLEUKIN_20_FAMILY_SIGNALING	17	0.125111	0.617542	0.924644	0.978049	1	11072	tags=88%, list=76%, signal=363%
LIEN_BREAST_CARCINOMA_METAPLASTIC_VS_DUCTAL_DN	83	0.0585817	0.616957	0.93083	0.977915	1	2318	tags=22%, list=16%, signal=26%
SA_B_CELL_RECEPTOR_COMPLEXES	24	0.106319	0.614815	0.93254	0.979105	1	5148	tags=46%, list=35%, signal=71%
PID_INTEGRIN_A4B1_PATHWAY	31	0.0926549	0.614716	0.944664	0.978561	1	3835	tags=35%, list=26%, signal=48%
LEE_CALORIE_RESTRICTION_NEOCORTEX_UP	55	0.070836	0.613089	0.916844	0.979301	1	6676	tags=53%, list=46%, signal=97%
KARLSSON_TGFB1_TARGETS_DN	184	0.0391564	0.612127	0.938525	0.979455	1	6267	tags=47%, list=43%, signal=81%
NAKAMURA_ADIPOGENESIS_LATE_DN	32	0.0887373	0.608647	0.95155	0.981632	1	7842	tags=63%, list=54%, signal=135%
PID_DNA_PK_PATHWAY	15	0.130298	0.608465	0.93988	0.981135	1	3944	tags=40%, list=27%, signal=55%
BIOCARTA_GH_PATHWAY	25	0.099075	0.606842	0.950719	0.981794	1	10249	tags=80%, list=70%, signal=267%
LANDIS_BREAST_CANCER_PROGRESSION_UP	37	0.0859368	0.60656	0.939076	0.981384	1	2302	tags=24%, list=16%, signal=29%
REACTOME_DARPP_32_EVENTS	22	0.107225	0.605994	0.933063	0.981212	1	2421	tags=27%, list=17%, signal=33%
REACTOME_E2F_MEDIATED_REGULATION_OF_DNA_REPLICATION	20	0.113425	0.605242	0.932584	0.981177	1	3460	tags=35%, list=24%, signal=46%
REACTOME_SEMA4D_INDUCED_CELL_MIGRATION_AND_GROWTH_CONE_COLLAPSE	20	0.113699	0.60398	0.953061	0.981507	1	10035	tags=80%, list=69%, signal=255%
REACTOME_PROTEIN_PROTEIN_INTERACTIONS_AT_SYNAPSES	85	0.0566908	0.603208	0.936382	0.981458	1	11043	tags=81%, list=76%, signal=330%
ROESSLER_LIVER_CANCER_METASTASIS_DN	46	0.0755485	0.603099	0.932171	0.980924	1	11611	tags=87%, list=79%, signal=421%
DARWICHE_PAPILLOMA_PROGRESSION_RISK	57	0.068672	0.60133	0.951267	0.981693	1	11567	tags=86%, list=79%, signal=410%
REACTOME_METABOLISM_OF_PORPHYRINS	15	0.12765	0.600554	0.952096	0.981646	1	11780	tags=93%, list=81%, signal=480%
PID_IL27_PATHWAY	18	0.118066	0.600444	0.937622	0.981108	1	12895	tags=100%, list=88%, signal=846%
KYNG_DNA_DAMAGE_BY_UV	52	0.0717379	0.598577	0.952083	0.981848	1	4577	tags=38%, list=31%, signal=56%
REACTOME_METABOLISM_OF_FAT_SOLUBLE_VITAMINS	36	0.0844914	0.596985	0.944223	0.982338	1	6889	tags=56%, list=47%, signal=105%
ELVIDGE_HIF1A_AND_HIF2A_TARGETS_UP	38	0.0802828	0.596709	0.968191	0.981921	1	8062	tags=63%, list=55%, signal=140%
XU_GH1_EXOGENOUS_TARGETS_UP	41	0.0766387	0.594168	0.954183	0.983202	1	10649	tags=80%, list=73%, signal=296%
SARTIPY_BLUNTED_BY_INSULIN_RESISTANCE_DN	18	0.117937	0.593907	0.934461	0.982764	1	2338	tags=28%, list=16%, signal=33%
AMIT_EGF_RESPONSE_120_MCF10A	35	0.0839904	0.59362	0.953908	0.982333	1	10470	tags=80%, list=72%, signal=281%
BASSO_CD40_SIGNALING_DN	60	0.0651099	0.593411	0.92449	0.981861	1	12209	tags=90%, list=84%, signal=544%
KEGG_ARGININE_AND_PROLINE_METABOLISM	47	0.0714524	0.592669	0.946721	0.981777	1	5179	tags=43%, list=35%, signal=66%
REACTOME_ANTIGEN_PRESENTATION:_FOLDING_ASSEMBLY_AND_PEPTIDE_LOADING_OF_CLASS_I_MHC	21	0.111143	0.592585	0.949807	0.981209	1	465	tags=14%, list=3%, signal=15%
REACTOME_N_GLYCAN_TRIMMING_IN_THE_ER_AND_CALNEXIN_CALRETICULIN_CYCLE	34	0.0876869	0.590524	0.942	0.982046	1	12910	tags=97%, list=88%, signal=828%
LEI_HOXC8_TARGETS_DN	15	0.126829	0.588271	0.941292	0.982977	1	8868	tags=73%, list=61%, signal=186%
ZHAN_V2_LATE_DIFFERENTIATION_GENES	40	0.0771605	0.584146	0.960251	0.985167	1	8377	tags=65%, list=57%, signal=152%
YAGI_AML_SURVIVAL	113	0.0470709	0.583956	0.964015	0.984669	1	13548	tags=97%, list=93%, signal=1317%
REACTOME_DOPAMINE_NEUROTRANSMITTER_RELEASE_CYCLE	22	0.103227	0.582423	0.948413	0.985059	1	11783	tags=91%, list=81%, signal=468%
BIOCARTA_IGF1R_PATHWAY	22	0.104933	0.582022	0.948515	0.984698	1	10429	tags=82%, list=71%, signal=285%
NAKAMURA_METASTASIS	42	0.0753451	0.581685	0.936475	0.984304	1	7603	tags=60%, list=52%, signal=124%
REACTOME_RESOLUTION_OF_AP_SITES_VIA_THE_MULTIPLE_NUCLEOTIDE_PATCH_REPLACEMENT_PATHWAY	25	0.0960877	0.578703	0.94877	0.985556	1	12047	tags=92%, list=82%, signal=522%
SMITH_TERT_TARGETS_DN	80	0.0561382	0.577433	0.959432	0.985742	1	8503	tags=64%, list=58%, signal=152%
PID_P38_MK2_PATHWAY	21	0.106785	0.576494	0.952096	0.985675	1	1921	tags=24%, list=13%, signal=27%
BASAKI_YBX1_TARGETS_UP	257	0.0321145	0.575026	0.966667	0.985941	1	1927	tags=16%, list=13%, signal=18%
WANG_CLASSIC_ADIPOGENIC_TARGETS_OF_PPARG	22	0.0999639	0.572947	0.979167	0.986537	1	9837	tags=77%, list=67%, signal=236%
YAO_HOXA10_TARGETS_VIA_PROGESTERONE_UP	69	0.0582907	0.568237	0.961207	0.988655	1	634	tags=10%, list=4%, signal=11%
REACTOME_GLYCOSPHINGOLIPID_METABOLISM	39	0.0762601	0.568183	0.954733	0.988059	1	4885	tags=41%, list=33%, signal=61%
MARIADASON_REGULATED_BY_HISTONE_ACETYLATION_UP	52	0.0652379	0.566068	0.966165	0.988627	1	12544	tags=92%, list=86%, signal=648%
VANHARANTA_UTERINE_FIBROID_UP	39	0.0781998	0.565628	0.957447	0.98825	1	1108	tags=15%, list=8%, signal=17%
WHITEHURST_PACLITAXEL_SENSITIVITY	31	0.0834168	0.56038	0.964215	0.99043	1	4913	tags=42%, list=34%, signal=63%
REACTOME_NUCLEOTIDE_SALVAGE	21	0.103386	0.558752	0.965795	0.990676	1	3363	tags=33%, list=23%, signal=43%
MORI_IMMATURE_B_LYMPHOCYTE_UP	45	0.0704631	0.55787	0.96788	0.990525	1	7744	tags=60%, list=53%, signal=127%
TAKAO_RESPONSE_TO_UVB_RADIATION_DN	96	0.0497481	0.552024	0.963362	0.992703	1	13135	tags=95%, list=90%, signal=927%
KORKOLA_YOLK_SAC_TUMOR_UP	19	0.105087	0.551495	0.967146	0.992337	1	2312	tags=26%, list=16%, signal=31%
HEIDENBLAD_AMPLICON_8Q24_UP	33	0.0803331	0.550328	0.969574	0.992264	1	10789	tags=82%, list=74%, signal=312%
MARIADASON_RESPONSE_TO_CURCUMIN_SULINDAC_5	22	0.0975912	0.547349	0.976517	0.99302	1	7878	tags=64%, list=54%, signal=138%
AMBROSINI_FLAVOPIRIDOL_TREATMENT_TP53	94	0.0483652	0.545393	0.970276	0.993293	1	11739	tags=85%, list=80%, signal=429%
REACTOME_FGFR2_MUTANT_RECEPTOR_ACTIVATION	29	0.0843316	0.54463	0.979633	0.992992	1	7843	tags=62%, list=54%, signal=134%
CHEOK_RESPONSE_TO_MERCAPTOPURINE_AND_HD_MTX_DN	24	0.0939184	0.544464	0.976562	0.992454	1	12639	tags=96%, list=86%, signal=706%
REACTOME_GLUCAGON_SIGNALING_IN_METABOLIC_REGULATION	30	0.0847841	0.54445	0.980469	0.991838	1	6072	tags=50%, list=42%, signal=85%
PID_INTEGRIN2_PATHWAY	20	0.101986	0.543918	0.967871	0.991458	1	6551	tags=55%, list=45%, signal=100%
REN_ALVEOLAR_RHABDOMYOSARCOMA_DN	398	0.0235325	0.539582	0.99031	0.992644	1	8260	tags=59%, list=56%, signal=131%
HALMOS_CEBPA_TARGETS_UP	41	0.0712451	0.539223	0.971311	0.992175	1	1813	tags=20%, list=12%, signal=22%
SCHLINGEMANN_SKIN_CARCINOGENESIS_TPA_DN	25	0.0898527	0.534465	0.985685	0.993425	1	3366	tags=32%, list=23%, signal=41%
BIOCARTA_CXCR4_PATHWAY	19	0.103335	0.531905	0.976	0.99382	1	4646	tags=42%, list=32%, signal=62%
MATZUK_IMPLANTATION_AND_UTERINE	17	0.104499	0.530898	0.984064	0.993578	1	9653	tags=76%, list=66%, signal=225%
BIOCARTA_PYK2_PATHWAY	27	0.0852717	0.52952	0.982107	0.993434	1	2545	tags=26%, list=17%, signal=31%
ALFANO_MYC_TARGETS	217	0.031453	0.526405	0.988304	0.993879	1	8574	tags=62%, list=59%, signal=147%
PHESSE_TARGETS_OF_APC_AND_MBD2_UP	15	0.111902	0.525224	0.987705	0.993694	1	314	tags=13%, list=2%, signal=14%
BIOCARTA_NO1_PATHWAY	26	0.0857255	0.52236	0.969262	0.994053	1	11681	tags=88%, list=80%, signal=439%
REACTOME_TP53_REGULATES_TRANSCRIPTION_OF_GENES_INVOLVED_IN_G2_CELL_CYCLE_ARREST	18	0.101082	0.520861	0.983368	0.993897	1	5833	tags=50%, list=40%, signal=83%
WNT_SIGNALING	79	0.0505311	0.517134	0.993902	0.994478	1	4446	tags=35%, list=30%, signal=51%
REACTOME_CA_DEPENDENT_EVENTS	35	0.0720702	0.51308	0.993827	0.995128	1	11897	tags=89%, list=81%, signal=474%
REACTOME_OPIOID_SIGNALLING	83	0.0482234	0.512618	0.991952	0.994638	1	1764	tags=17%, list=12%, signal=19%
VALK_AML_CLUSTER_9	31	0.0777386	0.512363	0.987578	0.994094	1	3581	tags=32%, list=24%, signal=43%
ZHOU_TNF_SIGNALING_4HR	46	0.0622103	0.5097	0.991837	0.994243	1	7038	tags=54%, list=48%, signal=104%
REACTOME_INTERFERON_SIGNALING	153	0.0351528	0.507345	0.988142	0.994249	1	13346	tags=95%, list=91%, signal=1076%
TONKS_TARGETS_OF_RUNX1_RUNX1T1_FUSION_SUSTAINED_IN_MONOCYTE_UP	19	0.0943699	0.502656	0.986193	0.994828	1	1699	tags=21%, list=12%, signal=24%
REACTOME_PKA_ACTIVATION_IN_GLUCAGON_SIGNALLING	16	0.100589	0.491627	0.998004	0.996711	1	2185	tags=25%, list=15%, signal=29%
PEPPER_CHRONIC_LYMPHOCYTIC_LEUKEMIA_UP	23	0.0861374	0.482832	0.994	0.997808	1	12726	tags=96%, list=87%, signal=737%
COLLIS_PRKDC_REGULATORS	19	0.0917854	0.471723	0.987854	0.998929	1	8662	tags=68%, list=59%, signal=168%
MORI_EMU_MYC_LYMPHOMA_BY_ONSET_TIME_UP	104	0.0396406	0.467678	0.998054	0.998843	1	6593	tags=49%, list=45%, signal=89%
FOURNIER_ACINAR_DEVELOPMENT_LATE_DN	20	0.085411	0.466137	0.997992	0.998435	1	13372	tags=100%, list=91%, signal=1170%
DOANE_RESPONSE_TO_ANDROGEN_DN	227	0.0268831	0.465109	0.997959	0.997945	1	8500	tags=61%, list=58%, signal=143%
KEGG_FRUCTOSE_AND_MANNOSE_METABOLISM	30	0.0702765	0.463282	1	0.99757	1	12619	tags=93%, list=86%, signal=681%
DELASERNA_MYOD_TARGETS_DN	54	0.0520644	0.457773	0.998077	0.997591	1	3031	tags=26%, list=21%, signal=33%
CHIN_BREAST_CANCER_COPY_NUMBER_UP	23	0.0797513	0.446042	0.998081	0.998049	1	7734	tags=61%, list=53%, signal=129%
REACTOME_IKK_COMPLEX_RECRUITMENT_MEDIATED_BY_RIP1	23	0.0758524	0.436564	0.997955	0.998109	1	3977	tags=35%, list=27%, signal=48%

## Sheet: WB Veh HT vs Veh WT C2All (-)
Supplementary dataset 4. GSEA results for transcripts from whole brain of adult (P120) WT and Arid1b+/– mice treated early (P3–P21) with vehicle or fluoxetine.
NAME	SIZE	ES	NES	NOM p-val	FDR q-val	FWER p-val	RANK AT MAX	LEADING EDGE
DACOSTA_UV_RESPONSE_VIA_ERCC3_COMMON_DN	449	-0.32351	-7.95879	0	0	0	6292	tags=74%, list=43%, signal=127%
GABRIELY_MIR21_TARGETS	275	-0.387924	-7.49771	0	0	0	7355	tags=88%, list=50%, signal=174%
ZHENG_BOUND_BY_FOXP3	422	-0.225763	-5.32618	0	0	0	6115	tags=64%, list=42%, signal=106%
DAZARD_RESPONSE_TO_UV_NHEK_DN	277	-0.263252	-5.14528	0	0	0	6095	tags=68%, list=42%, signal=114%
JOHNSTONE_PARVB_TARGETS_2_DN	318	-0.245305	-5.09671	0	0	0	8630	tags=83%, list=59%, signal=198%
LU_EZH2_TARGETS_DN	346	-0.226627	-4.85179	0	0	0	7710	tags=75%, list=53%, signal=155%
SENGUPTA_NASOPHARYNGEAL_CARCINOMA_WITH_LMP1_UP	337	-0.228095	-4.77717	0	0	0	8630	tags=81%, list=59%, signal=194%
ZHENG_FOXP3_TARGETS_IN_THYMUS_UP	181	-0.300724	-4.68756	0	0	0	7371	tags=80%, list=50%, signal=160%
SENESE_HDAC3_TARGETS_UP	431	-0.198977	-4.68641	0	0	0	6947	tags=67%, list=48%, signal=124%
SHEN_SMARCA2_TARGETS_UP	408	-0.204639	-4.68512	0	0	0	6266	tags=63%, list=43%, signal=107%
MARTORIATI_MDM4_TARGETS_FETAL_LIVER_DN	469	-0.175277	-4.3861	0	0	0	7870	tags=71%, list=54%, signal=148%
PILON_KLF1_TARGETS_UP	418	-0.188369	-4.31244	0	0	0	5790	tags=58%, list=40%, signal=93%
LU_AGING_BRAIN_UP	247	-0.224447	-4.15778	0	0	0	5476	tags=60%, list=37%, signal=94%
DUTERTRE_ESTRADIOL_RESPONSE_24HR_DN	473	-0.162977	-4.08547	0	0	0	4279	tags=45%, list=29%, signal=62%
OSMAN_BLADDER_CANCER_UP	367	-0.182622	-4.01526	0	0	0	6680	tags=63%, list=46%, signal=114%
PYEON_CANCER_HEAD_AND_NECK_VS_CERVICAL_UP	170	-0.261384	-3.95634	0	0	0	7146	tags=75%, list=49%, signal=144%
FLECHNER_BIOPSY_KIDNEY_TRANSPLANT_REJECTED_VS_OK_DN	486	-0.147805	-3.74581	0	0	0	7809	tags=68%, list=53%, signal=140%
ENK_UV_RESPONSE_KERATINOCYTE_DN	452	-0.15367	-3.73254	0	0	0	7495	tags=66%, list=51%, signal=132%
ZWANG_CLASS_1_TRANSIENTLY_INDUCED_BY_EGF	418	-0.156205	-3.69851	0	0	0	7401	tags=66%, list=51%, signal=129%
PLASARI_TGFB1_TARGETS_10HR_DN	238	-0.204055	-3.69218	0	0	0	7202	tags=69%, list=49%, signal=134%
PECE_MAMMARY_STEM_CELL_DN	130	-0.273	-3.64722	0	0	0	6954	tags=75%, list=48%, signal=141%
RODRIGUES_THYROID_CARCINOMA_ANAPLASTIC_DN	480	-0.144722	-3.64626	0	0	0	6087	tags=56%, list=42%, signal=92%
BASAKI_YBX1_TARGETS_DN	341	-0.170375	-3.63488	0	0	0	6143	tags=59%, list=42%, signal=99%
SENESE_HDAC1_TARGETS_UP	388	-0.162751	-3.63376	0	0	0	7557	tags=68%, list=52%, signal=136%
FOSTER_TOLERANT_MACROPHAGE_DN	369	-0.156331	-3.54037	0	0	0	7916	tags=69%, list=54%, signal=147%
DAZARD_UV_RESPONSE_CLUSTER_G6	133	-0.262251	-3.48634	0	0	0	6095	tags=68%, list=42%, signal=115%
RAO_BOUND_BY_SALL4_ISOFORM_B	432	-0.149428	-3.46247	0	0	0	7323	tags=65%, list=50%, signal=126%
BIDUS_METASTASIS_UP	199	-0.208629	-3.4399	0	0	0	9041	tags=82%, list=62%, signal=213%
FLORIO_NEOCORTEX_BASAL_RADIAL_GLIA_UP	237	-0.188442	-3.40832	0	0	0	9073	tags=81%, list=62%, signal=209%
DACOSTA_UV_RESPONSE_VIA_ERCC3_XPCS_DN	80	-0.322558	-3.36111	0	0	0	5545	tags=70%, list=38%, signal=112%
DE_YY1_TARGETS_DN	88	-0.309158	-3.34055	0	0	0	7304	tags=81%, list=50%, signal=160%
BAELDE_DIABETIC_NEPHROPATHY_DN	407	-0.145933	-3.32703	0	0	0	7913	tags=68%, list=54%, signal=145%
ZWANG_CLASS_3_TRANSIENTLY_INDUCED_BY_EGF	197	-0.19879	-3.3169	0	0	0	6930	tags=67%, list=47%, signal=126%
DURCHDEWALD_SKIN_CARCINOGENESIS_DN	236	-0.188425	-3.31471	0	0	0	7884	tags=72%, list=54%, signal=155%
IKEDA_MIR30_TARGETS_UP	112	-0.268118	-3.28673	0	0	0	6554	tags=71%, list=45%, signal=128%
BROWNE_HCMV_INFECTION_6HR_DN	146	-0.233768	-3.21885	0	0	0	6531	tags=68%, list=45%, signal=121%
ZHANG_BREAST_CANCER_PROGENITORS_UP	401	-0.139492	-3.19977	0	0	0	8700	tags=73%, list=60%, signal=175%
HADDAD_T_LYMPHOCYTE_AND_NK_PROGENITOR_UP	75	-0.312534	-3.18112	0	0	0	4812	tags=64%, list=33%, signal=95%
VECCHI_GASTRIC_CANCER_EARLY_DN	278	-0.160896	-3.12479	0	0	0	6213	tags=58%, list=42%, signal=99%
PHONG_TNF_RESPONSE_VIA_P38_COMPLETE	211	-0.188053	-3.11145	0	2.80873e-05	0.001	7754	tags=72%, list=53%, signal=150%
IGARASHI_ATF4_TARGETS_DN	85	-0.281871	-3.10291	0	2.74023e-05	0.001	3816	tags=54%, list=26%, signal=73%
CREIGHTON_ENDOCRINE_THERAPY_RESISTANCE_5	432	-0.13016	-3.10057	0	2.67499e-05	0.001	6818	tags=59%, list=47%, signal=108%
DACOSTA_UV_RESPONSE_VIA_ERCC3_TTD_DN	81	-0.288441	-3.07257	0	2.61278e-05	0.001	6276	tags=72%, list=43%, signal=125%
DEURIG_T_CELL_PROLYMPHOCYTIC_LEUKEMIA_DN	255	-0.164822	-3.07184	0	2.5534e-05	0.001	7208	tags=65%, list=49%, signal=127%
RIGGINS_TAMOXIFEN_RESISTANCE_DN	193	-0.186484	-3.06845	0	2.49665e-05	0.001	6628	tags=64%, list=45%, signal=115%
VILLANUEVA_LIVER_CANCER_KRT19_UP	160	-0.206708	-3.04589	0	2.44238e-05	0.001	7246	tags=70%, list=50%, signal=137%
MILI_PSEUDOPODIA_HAPTOTAXIS_UP	472	-0.12021	-3.04016	0	2.39041e-05	0.001	7159	tags=61%, list=49%, signal=115%
SENGUPTA_NASOPHARYNGEAL_CARCINOMA_UP	263	-0.161745	-3.03927	0	2.34061e-05	0.001	6184	tags=58%, list=42%, signal=99%
BROWNE_HCMV_INFECTION_18HR_UP	158	-0.20614	-3.01108	0	2.29284e-05	0.001	7846	tags=74%, list=54%, signal=158%
CHEN_HOXA5_TARGETS_9HR_UP	191	-0.1829	-2.98896	0	2.24699e-05	0.001	6930	tags=65%, list=47%, signal=123%
LEIN_CEREBELLUM_MARKERS	81	-0.276848	-2.98465	0	2.20293e-05	0.001	8069	tags=83%, list=55%, signal=184%
KIM_ALL_DISORDERS_OLIGODENDROCYTE_NUMBER_CORR_DN	23	-0.520566	-2.98353	0	2.16057e-05	0.001	5751	tags=91%, list=39%, signal=150%
PICCALUGA_ANGIOIMMUNOBLASTIC_LYMPHOMA_DN	126	-0.229315	-2.95129	0	0.000172957	0.008	6540	tags=67%, list=45%, signal=121%
JAATINEN_HEMATOPOIETIC_STEM_CELL_UP	276	-0.152302	-2.9492	0	0.000169754	0.008	9470	tags=80%, list=65%, signal=222%
LIU_PROSTATE_CANCER_DN	436	-0.11856	-2.9457	0	0.000166667	0.008	4221	tags=40%, list=29%, signal=55%
GRESHOCK_CANCER_COPY_NUMBER_UP	287	-0.149802	-2.93331	0	0.000184165	0.009	6361	tags=58%, list=44%, signal=101%
RODRIGUES_DCC_TARGETS_DN	114	-0.228679	-2.93226	0	0.000180934	0.009	5148	tags=58%, list=35%, signal=89%
BROWNE_HCMV_INFECTION_16HR_UP	206	-0.176753	-2.91744	0	0.000177814	0.009	7886	tags=71%, list=54%, signal=153%
THUM_SYSTOLIC_HEART_FAILURE_DN	175	-0.191653	-2.90415	0	0.0001748	0.009	6840	tags=66%, list=47%, signal=122%
EPPERT_PROGENITOR	128	-0.217402	-2.89813	0	0.000171887	0.009	6559	tags=66%, list=45%, signal=119%
LI_WILMS_TUMOR_VS_FETAL_KIDNEY_1_UP	171	-0.190547	-2.86022	0	0.000301765	0.016	5541	tags=57%, list=38%, signal=90%
BENPORATH_NOS_TARGETS	161	-0.192282	-2.84033	0	0.000371868	0.02	7028	tags=67%, list=48%, signal=128%
FARMER_BREAST_CANCER_APOCRINE_VS_LUMINAL	285	-0.147844	-2.83264	0	0.000402731	0.022	5166	tags=50%, list=35%, signal=76%
GENTILE_UV_HIGH_DOSE_DN	267	-0.148109	-2.82231	0	0.000450367	0.025	6691	tags=60%, list=46%, signal=109%
RICKMAN_METASTASIS_UP	304	-0.14184	-2.8209	0	0.000443438	0.025	6627	tags=59%, list=45%, signal=106%
HORIUCHI_WTAP_TARGETS_UP	257	-0.154661	-2.81721	0	0.000436719	0.025	10181	tags=85%, list=70%, signal=274%
BENPORATH_OCT4_TARGETS	267	-0.1535	-2.80355	0	0.000533958	0.031	7654	tags=67%, list=52%, signal=139%
SESTO_RESPONSE_TO_UV_C2	52	-0.328523	-2.79752	0	0.000526106	0.031	7867	tags=87%, list=54%, signal=187%
PUJANA_BRCA2_PCC_NETWORK	391	-0.122664	-2.78835	0	0.000602633	0.036	9473	tags=77%, list=65%, signal=212%
THUM_SYSTOLIC_HEART_FAILURE_UP	373	-0.122459	-2.74771	0	0.000826644	0.05	8604	tags=71%, list=59%, signal=168%
WHITFIELD_CELL_CYCLE_S	124	-0.211106	-2.74591	0	0.000815001	0.05	4015	tags=48%, list=27%, signal=66%
IVANOVA_HEMATOPOIESIS_STEM_CELL	163	-0.182172	-2.74048	0	0.000819663	0.051	8579	tags=77%, list=59%, signal=184%
GINESTIER_BREAST_CANCER_ZNF217_AMPLIFIED_UP	66	-0.287702	-2.72891	0	0.000903764	0.055	6225	tags=71%, list=43%, signal=123%
WAMUNYOKOLI_OVARIAN_CANCER_LMP_DN	181	-0.175456	-2.71424	0	0.00104713	0.065	6595	tags=62%, list=45%, signal=112%
TURASHVILI_BREAST_DUCTAL_CARCINOMA_VS_DUCTAL_NORMAL_DN	149	-0.191749	-2.71186	0.00200401	0.00104834	0.066	7627	tags=71%, list=52%, signal=147%
ONDER_CDH1_TARGETS_1_DN	134	-0.200864	-2.70453	0	0.0011262	0.071	7238	tags=69%, list=50%, signal=136%
HADDAD_B_LYMPHOCYTE_PROGENITOR	226	-0.156878	-2.69483	0	0.00120135	0.077	8999	tags=77%, list=62%, signal=197%
MULLIGHAN_NPM1_SIGNATURE_3_UP	285	-0.138114	-2.68607	0	0.00131908	0.084	7973	tags=68%, list=55%, signal=147%
SABATES_COLORECTAL_ADENOMA_DN	209	-0.162251	-2.66211	0	0.00159526	0.1	9065	tags=78%, list=62%, signal=202%
GRYDER_PAX3FOXO1_ENHANCERS_KO_DOWN	413	-0.115907	-2.66104	0	0.00158988	0.101	6213	tags=54%, list=42%, signal=91%
RAO_BOUND_BY_SALL4	195	-0.163345	-2.65197	0	0.00168454	0.107	5667	tags=55%, list=39%, signal=88%
RAMALHO_STEMNESS_UP	189	-0.168942	-2.642	0	0.00176369	0.112	6072	tags=58%, list=42%, signal=98%
FINETTI_BREAST_CANCERS_KINOME_GRAY	15	-0.559557	-2.6343	0	0.00178487	0.115	5474	tags=93%, list=37%, signal=149%
WHITFIELD_CELL_CYCLE_G1_S	116	-0.207434	-2.62905	0	0.00180543	0.118	6571	tags=66%, list=45%, signal=118%
RIGGI_EWING_SARCOMA_PROGENITOR_UP	378	-0.11457	-2.62715	0	0.00181155	0.12	8232	tags=67%, list=56%, signal=150%
MARTINEZ_RESPONSE_TO_TRABECTEDIN_DN	256	-0.14033	-2.61887	0	0.00191203	0.129	7751	tags=67%, list=53%, signal=140%
MITSIADES_RESPONSE_TO_APLIDIN_DN	236	-0.146644	-2.6139	0	0.00191664	0.131	7246	tags=64%, list=50%, signal=125%
STEARMAN_LUNG_CANCER_EARLY_VS_LATE_UP	118	-0.203356	-2.61218	0	0.00200014	0.137	6716	tags=66%, list=46%, signal=121%
SENESE_HDAC2_TARGETS_UP	99	-0.220469	-2.58193	0	0.00240745	0.167	8023	tags=77%, list=55%, signal=169%
RUTELLA_RESPONSE_TO_HGF_VS_CSF2RB_AND_IL4_DN	222	-0.149249	-2.56724	0	0.00269028	0.189	3845	tags=41%, list=26%, signal=55%
GROSS_HYPOXIA_VIA_ELK3_DN	137	-0.188327	-2.56571	0	0.00267332	0.19	8692	tags=78%, list=59%, signal=191%
WANG_RESPONSE_TO_ANDROGEN_UP	25	-0.431627	-2.56534	0	0.00264426	0.19	3643	tags=68%, list=25%, signal=90%
BENPORATH_ES_1	340	-0.123179	-2.55464	0	0.00279046	0.201	7487	tags=63%, list=51%, signal=127%
FORTSCHEGGER_PHF8_TARGETS_UP	234	-0.146807	-2.55101	0	0.00283418	0.205	6761	tags=61%, list=46%, signal=111%
RICKMAN_TUMOR_DIFFERENTIATED_WELL_VS_POORLY_UP	224	-0.146449	-2.54569	0.00410678	0.0029138	0.213	6247	tags=57%, list=43%, signal=98%
WANG_LMO4_TARGETS_DN	331	-0.121853	-2.53055	0.00409836	0.00324576	0.235	6917	tags=59%, list=47%, signal=110%
YANAGIHARA_ESX1_TARGETS	26	-0.409583	-2.52129	0	0.00343904	0.247	5832	tags=81%, list=40%, signal=134%
CHIBA_RESPONSE_TO_TSA_DN	20	-0.463836	-2.51653	0	0.00352267	0.254	6387	tags=90%, list=44%, signal=160%
DEBIASI_APOPTOSIS_BY_REOVIRUS_INFECTION_UP	264	-0.133159	-2.51269	0	0.00353339	0.257	7393	tags=64%, list=51%, signal=126%
LIM_MAMMARY_LUMINAL_MATURE_DN	92	-0.222691	-2.5116	0	0.00353252	0.26	3599	tags=47%, list=25%, signal=62%
BRUNO_HEMATOPOIESIS	59	-0.2693	-2.5102	0	0.00356632	0.265	5496	tags=64%, list=38%, signal=103%
BROWNE_HCMV_INFECTION_14HR_DN	247	-0.139575	-2.50605	0	0.00362211	0.271	7051	tags=62%, list=48%, signal=118%
KANG_DOXORUBICIN_RESISTANCE_DN	19	-0.478122	-2.50241	0.00196078	0.00367705	0.276	6101	tags=89%, list=42%, signal=153%
JAEGER_METASTASIS_DN	191	-0.153504	-2.50169	0	0.00367531	0.279	4522	tags=46%, list=31%, signal=66%
KIM_GERMINAL_CENTER_T_HELPER_UP	58	-0.282661	-2.50002	0	0.00369567	0.282	7228	tags=78%, list=49%, signal=153%
GRABARCZYK_BCL11B_TARGETS_UP	65	-0.262564	-2.49332	0	0.00380296	0.291	6076	tags=68%, list=42%, signal=115%
BONOME_OVARIAN_CANCER_SURVIVAL_SUBOPTIMAL_DEBULKING	456	-0.10214	-2.4929	0	0.00377839	0.291	5191	tags=45%, list=36%, signal=68%
DOUGLAS_BMI1_TARGETS_DN	288	-0.127626	-2.49202	0	0.00378574	0.294	7817	tags=66%, list=53%, signal=139%
CHEN_LVAD_SUPPORT_OF_FAILING_HEART_UP	88	-0.228023	-2.48797	0	0.00394157	0.307	5991	tags=64%, list=41%, signal=107%
IKEDA_MIR133_TARGETS_UP	44	-0.317514	-2.48561	0	0.00401068	0.312	7667	tags=84%, list=52%, signal=176%
ACEVEDO_LIVER_CANCER_WITH_H3K27ME3_UP	190	-0.152219	-2.4715	0.00194175	0.0044535	0.349	5807	tags=55%, list=40%, signal=90%
RAO_BOUND_BY_SALL4_ISOFORM_A	138	-0.176747	-2.47041	0	0.00443415	0.35	5387	tags=54%, list=37%, signal=85%
VECCHI_GASTRIC_CANCER_ADVANCED_VS_EARLY_UP	153	-0.17293	-2.46945	0	0.00443555	0.351	8297	tags=74%, list=57%, signal=169%
GARY_CD5_TARGETS_DN	408	-0.104313	-2.46445	0	0.00457003	0.366	8946	tags=71%, list=61%, signal=179%
UZONYI_RESPONSE_TO_LEUKOTRIENE_AND_THROMBIN	32	-0.372078	-2.46405	0	0.00453029	0.366	2340	tags=53%, list=16%, signal=63%
SEIDEN_ONCOGENESIS_BY_MET	84	-0.236362	-2.46347	0	0.00450114	0.367	6660	tags=69%, list=46%, signal=126%
CHARAFE_BREAST_CANCER_LUMINAL_VS_MESENCHYMAL_DN	438	-0.103997	-2.46325	0	0.00447271	0.368	6971	tags=58%, list=48%, signal=107%
PLASARI_TGFB1_SIGNALING_VIA_NFIC_1HR_DN	99	-0.213068	-2.4629	0	0.00445437	0.369	6063	tags=63%, list=41%, signal=106%
ZHAN_MULTIPLE_MYELOMA_MF_DN	39	-0.340531	-2.45407	0	0.0045923	0.381	5907	tags=74%, list=40%, signal=124%
GAUSSMANN_MLL_AF4_FUSION_TARGETS_A_UP	178	-0.16114	-2.44377	0	0.0049208	0.401	7530	tags=67%, list=52%, signal=137%
GROSS_HYPOXIA_VIA_ELK3_ONLY_UP	27	-0.392319	-2.43631	0.00198807	0.00516728	0.413	5647	tags=78%, list=39%, signal=126%
RODWELL_AGING_KIDNEY_NO_BLOOD_DN	132	-0.181216	-2.43226	0.00200803	0.00526798	0.423	7676	tags=70%, list=53%, signal=147%
KIM_WT1_TARGETS_UP	203	-0.143264	-2.43143	0	0.00526287	0.424	6866	tags=61%, list=47%, signal=114%
BILD_CTNNB1_ONCOGENIC_SIGNATURE	73	-0.247428	-2.43121	0.00195695	0.0052299	0.425	7617	tags=77%, list=52%, signal=159%
LEE_DIFFERENTIATING_T_LYMPHOCYTE	169	-0.165415	-2.4279	0.00200803	0.00524363	0.427	6521	tags=61%, list=45%, signal=109%
HAN_SATB1_TARGETS_UP	369	-0.109187	-2.422	0	0.00542279	0.438	5022	tags=45%, list=34%, signal=67%
YOSHIMURA_MAPK8_TARGETS_DN	322	-0.117735	-2.42124	0	0.00542524	0.44	7807	tags=65%, list=53%, signal=136%
LEE_RECENT_THYMIC_EMIGRANT	195	-0.15035	-2.4201	0	0.00545454	0.445	4280	tags=44%, list=29%, signal=62%
BROWNE_HCMV_INFECTION_12HR_DN	84	-0.221991	-2.41252	0	0.00588821	0.472	3562	tags=46%, list=24%, signal=61%
CHARAFE_BREAST_CANCER_LUMINAL_VS_BASAL_DN	388	-0.105235	-2.40873	0	0.00601206	0.479	4080	tags=38%, list=28%, signal=52%
DING_LUNG_CANCER_EXPRESSION_BY_COPY_NUMBER	97	-0.21266	-2.40811	0	0.0059749	0.48	6408	tags=65%, list=44%, signal=115%
ZHENG_FOXP3_TARGETS_IN_T_LYMPHOCYTE_DN	32	-0.363886	-2.40462	0	0.00599966	0.483	7942	tags=91%, list=54%, signal=198%
BOQUEST_STEM_CELL_CULTURED_VS_FRESH_UP	383	-0.106727	-2.40161	0	0.00609401	0.492	3902	tags=37%, list=27%, signal=49%
RODRIGUES_THYROID_CARCINOMA_DN	68	-0.243609	-2.38963	0	0.0066701	0.53	8281	tags=81%, list=57%, signal=186%
YAGI_AML_WITH_T_9_11_TRANSLOCATION	116	-0.191531	-2.38618	0.00200401	0.00675883	0.536	8062	tags=74%, list=55%, signal=164%
ZHOU_INFLAMMATORY_RESPONSE_LIVE_UP	346	-0.10899	-2.38033	0	0.00698869	0.551	10361	tags=82%, list=71%, signal=273%
ASTON_MAJOR_DEPRESSIVE_DISORDER_DN	146	-0.164057	-2.37283	0.00391389	0.00733433	0.572	7540	tags=68%, list=52%, signal=139%
BONCI_TARGETS_OF_MIR15A_AND_MIR16_1	85	-0.224149	-2.37245	0	0.00728118	0.572	8783	tags=82%, list=60%, signal=205%
SMIRNOV_RESPONSE_TO_IR_2HR_DN	50	-0.2821	-2.36487	0	0.00766146	0.591	5540	tags=66%, list=38%, signal=106%
TURASHVILI_BREAST_LOBULAR_CARCINOMA_VS_LOBULAR_NORMAL_UP	79	-0.221592	-2.36354	0	0.00767289	0.594	6032	tags=63%, list=41%, signal=107%
BONOME_OVARIAN_CANCER_POOR_SURVIVAL_UP	31	-0.357715	-2.36258	0	0.00766816	0.596	6101	tags=77%, list=42%, signal=133%
PYEON_HPV_POSITIVE_TUMORS_UP	84	-0.21899	-2.36225	0.00207039	0.00762212	0.597	8653	tags=81%, list=59%, signal=197%
VERNELL_RETINOBLASTOMA_PATHWAY_UP	68	-0.240929	-2.35604	0	0.00787585	0.61	8965	tags=85%, list=61%, signal=219%
KIM_MYC_AMPLIFICATION_TARGETS_DN	88	-0.21128	-2.35487	0	0.00789353	0.613	7065	tags=69%, list=48%, signal=133%
RODWELL_AGING_KIDNEY_DN	128	-0.175105	-2.34589	0	0.00834933	0.642	6144	tags=59%, list=42%, signal=102%
ENK_UV_RESPONSE_EPIDERMIS_DN	472	-0.0950724	-2.33521	0	0.0089584	0.664	7081	tags=58%, list=48%, signal=108%
RUIZ_TNC_TARGETS_UP	144	-0.166713	-2.32282	0	0.00958076	0.694	6116	tags=58%, list=42%, signal=99%
FISCHER_G1_S_CELL_CYCLE	171	-0.154864	-2.32175	0	0.00958617	0.697	8707	tags=75%, list=60%, signal=183%
INGRAM_SHH_TARGETS_UP	113	-0.185455	-2.31821	0	0.00976248	0.703	6626	tags=64%, list=45%, signal=116%
ZHOU_INFLAMMATORY_RESPONSE_LPS_UP	278	-0.118067	-2.31729	0.00200401	0.00981308	0.705	10193	tags=81%, list=70%, signal=263%
BILD_SRC_ONCOGENIC_SIGNATURE	54	-0.263572	-2.31062	0.00203666	0.0102092	0.723	5367	tags=63%, list=37%, signal=99%
BIOCARTA_NTHI_PATHWAY	21	-0.415746	-2.30921	0.00201613	0.010195	0.726	2982	tags=62%, list=20%, signal=78%
CHEBOTAEV_GR_TARGETS_UP	69	-0.238861	-2.30142	0	0.0107932	0.749	6272	tags=67%, list=43%, signal=116%
YAO_TEMPORAL_RESPONSE_TO_PROGESTERONE_CLUSTER_0	67	-0.24553	-2.30026	0.00189753	0.0108206	0.754	6029	tags=66%, list=41%, signal=111%
WANG_MLL_TARGETS	247	-0.124203	-2.29471	0.0040568	0.0111534	0.764	3247	tags=34%, list=22%, signal=43%
ZHAN_MULTIPLE_MYELOMA_CD1_AND_CD2_UP	81	-0.216333	-2.28352	0	0.0118538	0.791	3895	tags=48%, list=27%, signal=65%
REACTOME_REGULATION_OF_TP53_ACTIVITY	156	-0.158044	-2.2835	0	0.0117783	0.791	7368	tags=66%, list=50%, signal=132%
RICKMAN_TUMOR_DIFFERENTIATED_WELL_VS_MODERATELY_UP	98	-0.198722	-2.28194	0.00387597	0.011806	0.794	5917	tags=60%, list=40%, signal=100%
CARD_MIR302A_TARGETS	76	-0.220688	-2.27721	0	0.0120597	0.802	9680	tags=88%, list=66%, signal=260%
MULLIGHAN_NPM1_MUTATED_SIGNATURE_1_UP	226	-0.131546	-2.27251	0	0.0124763	0.818	7617	tags=65%, list=52%, signal=134%
YAGI_AML_FAB_MARKERS	178	-0.146762	-2.26688	0	0.0128956	0.833	5520	tags=52%, list=38%, signal=83%
BILD_HRAS_ONCOGENIC_SIGNATURE	210	-0.133753	-2.26687	0	0.012816	0.833	9700	tags=80%, list=66%, signal=233%
BROWNE_HCMV_INFECTION_10HR_DN	50	-0.273919	-2.26361	0	0.0130428	0.839	4782	tags=60%, list=33%, signal=89%
KONDO_EZH2_TARGETS	188	-0.143011	-2.26193	0	0.0131395	0.842	4936	tags=48%, list=34%, signal=71%
YAUCH_HEDGEHOG_SIGNALING_PARACRINE_DN	181	-0.142635	-2.25862	0	0.0133623	0.849	9169	tags=77%, list=63%, signal=203%
PID_SHP2_PATHWAY	53	-0.264657	-2.24781	0	0.0143422	0.879	6628	tags=72%, list=45%, signal=131%
TONKS_TARGETS_OF_RUNX1_RUNX1T1_FUSION_HSC_UP	160	-0.154123	-2.24369	0	0.0147001	0.884	7915	tags=69%, list=54%, signal=150%
SPIRA_SMOKERS_LUNG_CANCER_UP	32	-0.333193	-2.22842	0	0.0161809	0.906	7476	tags=84%, list=51%, signal=172%
SCHAEFFER_PROSTATE_DEVELOPMENT_48HR_DN	380	-0.101356	-2.22296	0.00384615	0.0167427	0.915	6868	tags=57%, list=47%, signal=104%
WANG_RESPONSE_TO_GSK3_INHIBITOR_SB216763_UP	297	-0.109208	-2.22196	0	0.0167602	0.917	6116	tags=53%, list=42%, signal=88%
GENTILE_UV_RESPONSE_CLUSTER_D2	35	-0.318292	-2.21848	0.006	0.0171144	0.921	6637	tags=77%, list=45%, signal=141%
YAO_TEMPORAL_RESPONSE_TO_PROGESTERONE_CLUSTER_1	63	-0.239014	-2.21483	0	0.0174458	0.929	1395	tags=33%, list=10%, signal=37%
IKEDA_MIR1_TARGETS_UP	53	-0.264262	-2.2095	0.00194932	0.0178741	0.935	8013	tags=81%, list=55%, signal=179%
OSWALD_HEMATOPOIETIC_STEM_CELL_IN_COLLAGEN_GEL_DN	233	-0.126599	-2.20943	0	0.0177847	0.936	5521	tags=50%, list=38%, signal=79%
BIOCARTA_PAR1_PATHWAY	18	-0.425885	-2.20048	0.00207039	0.0186659	0.949	7590	tags=94%, list=52%, signal=196%
BURTON_ADIPOGENESIS_11	49	-0.260005	-2.195	0.00398406	0.0192963	0.956	9639	tags=92%, list=66%, signal=269%
MULLIGHAN_NPM1_MUTATED_SIGNATURE_2_UP	116	-0.172578	-2.18462	0.00196078	0.0206188	0.963	8715	tags=77%, list=60%, signal=188%
BECKER_TAMOXIFEN_RESISTANCE_DN	46	-0.271174	-2.18357	0.002	0.0206588	0.964	6855	tags=74%, list=47%, signal=139%
HEIDENBLAD_AMPLICON_12P11_12_DN	19	-0.412448	-2.18295	0	0.020634	0.965	3982	tags=68%, list=27%, signal=94%
CHANDRAN_METASTASIS_UP	171	-0.142649	-2.18276	0.00607287	0.0205516	0.965	8627	tags=73%, list=59%, signal=176%
STREICHER_LSM1_TARGETS_UP	43	-0.272896	-2.18208	0.0020284	0.0205719	0.965	8603	tags=86%, list=59%, signal=208%
GENTILE_UV_RESPONSE_CLUSTER_D8	36	-0.309875	-2.18198	0.0019305	0.020478	0.965	7259	tags=81%, list=50%, signal=160%
MITSIADES_RESPONSE_TO_APLIDIN_UP	387	-0.0977697	-2.18116	0	0.0204547	0.965	7525	tags=61%, list=51%, signal=122%
ZHOU_INFLAMMATORY_RESPONSE_FIMA_UP	382	-0.0968259	-2.17768	0.00392157	0.0208555	0.968	8267	tags=66%, list=57%, signal=148%
DAWSON_METHYLATED_IN_LYMPHOMA_TCL1	55	-0.245539	-2.17403	0.0019685	0.0212928	0.97	9184	tags=87%, list=63%, signal=234%
TURASHVILI_BREAST_LOBULAR_CARCINOMA_VS_DUCTAL_NORMAL_DN	71	-0.222481	-2.17209	0	0.0214398	0.97	4383	tags=52%, list=30%, signal=74%
JOHNSTONE_PARVB_TARGETS_1_DN	54	-0.248684	-2.17125	0.00206612	0.0214618	0.97	8562	tags=83%, list=59%, signal=200%
KORKOLA_EMBRYONIC_CARCINOMA_VS_SEMINOMA_DN	17	-0.435048	-2.1705	0.00200803	0.0214834	0.971	3968	tags=71%, list=27%, signal=97%
HELLER_HDAC_TARGETS_DN	265	-0.115325	-2.16799	0.00196078	0.0217676	0.975	6952	tags=59%, list=48%, signal=110%
STAMBOLSKY_RESPONSE_TO_VITAMIN_D3_UP	71	-0.220887	-2.16494	0.00193798	0.0220975	0.975	7289	tags=72%, list=50%, signal=143%
WEI_MIR34A_TARGETS	139	-0.156643	-2.15733	0.0019685	0.0231276	0.978	8461	tags=73%, list=58%, signal=173%
RUTELLA_RESPONSE_TO_HGF_UP	368	-0.0960285	-2.15669	0	0.0231212	0.978	8048	tags=64%, list=55%, signal=140%
IVANOVA_HEMATOPOIESIS_STEM_CELL_LONG_TERM	189	-0.136483	-2.15503	0.00194553	0.0232831	0.98	3833	tags=40%, list=26%, signal=53%
WINTER_HYPOXIA_DN	46	-0.269757	-2.14723	0	0.0244057	0.988	6240	tags=70%, list=43%, signal=121%
FARMER_BREAST_CANCER_APOCRINE_VS_BASAL	292	-0.105995	-2.1427	0.00194553	0.0250422	0.99	4841	tags=43%, list=33%, signal=64%
CHIANG_LIVER_CANCER_SUBCLASS_UNANNOTATED_UP	66	-0.226138	-2.14058	0	0.0252391	0.99	7121	tags=71%, list=49%, signal=138%
WAMUNYOKOLI_OVARIAN_CANCER_GRADES_1_2_UP	129	-0.157753	-2.13892	0.00197239	0.0253933	0.99	5195	tags=51%, list=36%, signal=79%
DAVICIONI_MOLECULAR_ARMS_VS_ERMS_UP	313	-0.102999	-2.13498	0.00407332	0.0259074	0.99	6141	tags=52%, list=42%, signal=88%
DELYS_THYROID_CANCER_DN	206	-0.129891	-2.13416	0.00201207	0.0258994	0.99	2387	tags=29%, list=16%, signal=34%
BILBAN_B_CLL_LPL_UP	54	-0.246856	-2.12764	0.00400802	0.0268921	0.991	5069	tags=59%, list=35%, signal=90%
PASQUALUCCI_LYMPHOMA_BY_GC_STAGE_UP	268	-0.114349	-2.1237	0.00393701	0.0274621	0.991	8943	tags=72%, list=61%, signal=183%
SESTO_RESPONSE_TO_UV_C5	45	-0.267803	-2.12032	0.00203252	0.027939	0.994	7144	tags=76%, list=49%, signal=147%
GARGALOVIC_RESPONSE_TO_OXIDIZED_PHOSPHOLIPIDS_TURQUOISE_UP	74	-0.208052	-2.11667	0.01222	0.0283661	0.994	9619	tags=86%, list=66%, signal=252%
GOBERT_CORE_OLIGODENDROCYTE_DIFFERENTIATION	42	-0.276728	-2.11426	0.00604839	0.0286238	0.994	7454	tags=79%, list=51%, signal=160%
PID_P53_REGULATION_PATHWAY	56	-0.24126	-2.11077	0.00202429	0.0290138	0.994	6408	tags=68%, list=44%, signal=120%
PANGAS_TUMOR_SUPPRESSION_BY_SMAD1_AND_SMAD5_DN	135	-0.153569	-2.10955	0	0.0290409	0.994	8173	tags=71%, list=56%, signal=160%
PICCALUGA_ANGIOIMMUNOBLASTIC_LYMPHOMA_UP	186	-0.128924	-2.10737	0.00581395	0.0292142	0.996	8437	tags=70%, list=58%, signal=164%
EPPERT_HSC_R	110	-0.174745	-2.10335	0	0.0297544	0.996	5440	tags=55%, list=37%, signal=86%
MARTINEZ_RESPONSE_TO_TRABECTEDIN	47	-0.260252	-2.10217	0.00198413	0.0298062	0.996	4296	tags=55%, list=29%, signal=78%
COULOUARN_TEMPORAL_TGFB1_SIGNATURE_UP	100	-0.179697	-2.0993	0	0.0301768	0.997	4848	tags=51%, list=33%, signal=76%
STARK_PREFRONTAL_CORTEX_22Q11_DELETION_UP	190	-0.133946	-2.09456	0.004	0.0308308	0.997	8533	tags=72%, list=58%, signal=170%
KIM_WT1_TARGETS_DN	432	-0.0868646	-2.09296	0	0.0310078	0.997	7060	tags=57%, list=48%, signal=106%
MENSE_HYPOXIA_UP	91	-0.185856	-2.08679	0.00201613	0.0321647	0.998	5173	tags=54%, list=35%, signal=83%
AZARE_NEOPLASTIC_TRANSFORMATION_BY_STAT3_UP	108	-0.171626	-2.08135	0.00398406	0.0329738	0.998	8340	tags=74%, list=57%, signal=171%
COLDREN_GEFITINIB_RESISTANCE_DN	182	-0.134076	-2.0808	0.00201613	0.0329496	0.998	9954	tags=81%, list=68%, signal=252%
ONKEN_UVEAL_MELANOMA_DN	491	-0.0838134	-2.08054	0.00193798	0.0328453	0.998	6499	tags=53%, list=44%, signal=91%
CHIANG_LIVER_CANCER_SUBCLASS_POLYSOMY7_DN	23	-0.355788	-2.07795	0.0039604	0.0332445	0.999	4978	tags=70%, list=34%, signal=105%
CUI_TCF21_TARGETS_DN	29	-0.322499	-2.07359	0.00416667	0.0340562	0.999	8403	tags=90%, list=57%, signal=210%
TANG_SENESCENCE_TP53_TARGETS_DN	48	-0.256119	-2.06866	0.00198807	0.03496	0.999	4188	tags=54%, list=29%, signal=76%
REACTOME_IRS_MEDIATED_SIGNALLING	43	-0.258078	-2.06776	0.00210084	0.0349948	0.999	4059	tags=53%, list=28%, signal=74%
SCHAEFFER_PROSTATE_DEVELOPMENT_AND_CANCER_BOX4_DN	32	-0.302869	-2.06044	0.00195695	0.036445	1	9289	tags=94%, list=64%, signal=257%
REACTOME_PKMTS_METHYLATE_HISTONE_LYSINES	43	-0.26631	-2.05826	0.0019685	0.036891	1	8359	tags=84%, list=57%, signal=195%
NAGASHIMA_NRG1_SIGNALING_DN	44	-0.263628	-2.05806	0	0.0367983	1	9117	tags=89%, list=62%, signal=235%
PID_FOXO_PATHWAY	46	-0.258229	-2.05751	0.00601202	0.0367475	1	6408	tags=70%, list=44%, signal=123%
HELLER_SILENCED_BY_METHYLATION_DN	94	-0.18261	-2.05524	0.0019802	0.0371183	1	5125	tags=53%, list=35%, signal=81%
RUTELLA_RESPONSE_TO_CSF2RB_AND_IL4_UP	302	-0.103095	-2.05456	0.00197239	0.0371024	1	3608	tags=35%, list=25%, signal=45%
ELVIDGE_HYPOXIA_BY_DMOG_UP	126	-0.158588	-2.05365	0.00204082	0.0371637	1	7101	tags=64%, list=49%, signal=124%
FARMER_BREAST_CANCER_BASAL_VS_LULMINAL	286	-0.106291	-2.05019	0.00401606	0.0376868	1	5174	tags=46%, list=35%, signal=70%
GUO_HEX_TARGETS_UP	76	-0.197911	-2.05003	0	0.037578	1	6741	tags=66%, list=46%, signal=121%
DAVICIONI_RHABDOMYOSARCOMA_PAX_FOXO1_FUSION_UP	59	-0.229824	-2.04921	0.00608519	0.0375957	1	5823	tags=63%, list=40%, signal=104%
BIOCARTA_CTCF_PATHWAY	22	-0.363674	-2.04551	0.00776699	0.0382594	1	7983	tags=91%, list=55%, signal=200%
MCCLUNG_COCAIN_REWARD_4WK	56	-0.234899	-2.04488	0.00592885	0.0382486	1	4151	tags=52%, list=28%, signal=72%
DAZARD_RESPONSE_TO_UV_SCC_DN	109	-0.167861	-2.04052	0.0019802	0.0390386	1	5747	tags=56%, list=39%, signal=92%
CHIANG_LIVER_CANCER_SUBCLASS_CTNNB1_UP	142	-0.147046	-2.03778	0.00199203	0.039504	1	2917	tags=35%, list=20%, signal=43%
LEE_TARGETS_OF_PTCH1_AND_SUFU_UP	50	-0.244626	-2.03731	0.0038835	0.0394442	1	1700	tags=36%, list=12%, signal=41%
GAVIN_FOXP3_TARGETS_CLUSTER_P7	79	-0.189476	-2.02731	0.00974659	0.0416747	1	9460	tags=84%, list=65%, signal=235%
GARGALOVIC_RESPONSE_TO_OXIDIZED_PHOSPHOLIPIDS_YELLOW_UP	30	-0.313434	-2.02721	0.00377358	0.0415329	1	5662	tags=70%, list=39%, signal=114%
REACTOME_REGULATION_OF_TP53_ACTIVITY_THROUGH_PHOSPHORYLATION	90	-0.181135	-2.02065	0.00204082	0.0430107	1	6466	tags=62%, list=44%, signal=111%
ZHENG_IL22_SIGNALING_DN	27	-0.328927	-2.01671	0.00967118	0.0438327	1	8738	tags=93%, list=60%, signal=230%
PEDERSEN_METASTASIS_BY_ERBB2_ISOFORM_7	347	-0.0937499	-2.01373	0	0.0444655	1	8227	tags=65%, list=56%, signal=146%
MCBRYAN_PUBERTAL_BREAST_5_6WK_UP	103	-0.169277	-2.0137	0.00212766	0.0442858	1	8757	tags=77%, list=60%, signal=190%
REACTOME_METABOLISM_OF_STEROIDS	119	-0.158836	-2.01269	0.00790514	0.044413	1	4332	tags=45%, list=30%, signal=64%
TOYOTA_TARGETS_OF_MIR34B_AND_MIR34C	397	-0.0876032	-2.0111	0.0165975	0.0446543	1	6599	tags=54%, list=45%, signal=95%
HOLLEMAN_VINCRISTINE_RESISTANCE_B_ALL_UP	37	-0.27717	-2.01088	0.00203252	0.0445382	1	4652	tags=59%, list=32%, signal=87%
IVANOVSKA_MIR106B_TARGETS	84	-0.189028	-1.99945	0.00403226	0.0474026	1	7174	tags=68%, list=49%, signal=132%
KONDO_PROSTATE_CANCER_WITH_H3K27ME3	87	-0.178871	-1.99883	0.0100806	0.0473788	1	6644	tags=63%, list=45%, signal=115%
MCLACHLAN_DENTAL_CARIES_DN	75	-0.198923	-1.99683	0.0020284	0.0477074	1	7829	tags=73%, list=54%, signal=157%
MIYAGAWA_TARGETS_OF_EWSR1_ETS_FUSIONS_DN	200	-0.122483	-1.99616	0.00804829	0.047739	1	7884	tags=66%, list=54%, signal=141%
YEGNASUBRAMANIAN_PROSTATE_CANCER	90	-0.177579	-1.99565	0.00579151	0.0476586	1	9929	tags=86%, list=68%, signal=265%
BROWNE_HCMV_INFECTION_14HR_UP	135	-0.144878	-1.99486	0.00381679	0.0476722	1	7974	tags=69%, list=55%, signal=150%
ZWANG_EGF_INTERVAL_UP	56	-0.225232	-1.99227	0.00398406	0.0482795	1	8730	tags=82%, list=60%, signal=203%
SCHAEFFER_PROSTATE_DEVELOPMENT_6HR_DN	421	-0.0852852	-1.9886	0.00663717	0.0492807	1	8965	tags=70%, list=61%, signal=175%
VERHAAK_GLIOBLASTOMA_PRONEURAL	161	-0.134006	-1.98096	0.00410678	0.0512912	1	7689	tags=66%, list=53%, signal=137%
BROWNE_HCMV_INFECTION_24HR_DN	128	-0.151269	-1.97857	0.00591716	0.051814	1	2606	tags=33%, list=18%, signal=40%
HOLLERN_EMT_BREAST_TUMOR_DN	103	-0.165568	-1.97426	0.00408163	0.0528491	1	3559	tags=41%, list=24%, signal=54%
CHEMNITZ_RESPONSE_TO_PROSTAGLANDIN_E2_DN	327	-0.0939818	-1.97317	0.00205761	0.0529993	1	8002	tags=64%, list=55%, signal=138%
BHAT_ESR1_TARGETS_VIA_AKT1_DN	74	-0.19491	-1.97027	0.0100806	0.0535821	1	3488	tags=43%, list=24%, signal=57%
HOELZEL_NF1_TARGETS_UP	120	-0.15277	-1.97008	0.00200803	0.0534555	1	4243	tags=44%, list=29%, signal=62%
NICK_RESPONSE_TO_PROC_TREATMENT_DN	22	-0.35011	-1.97008	0.00395257	0.0532491	1	8181	tags=91%, list=56%, signal=206%
NAKAYAMA_FRA2_TARGETS	39	-0.260582	-1.96899	0.00379507	0.0533472	1	6323	tags=69%, list=43%, signal=122%
FISCHER_G2_M_CELL_CYCLE	213	-0.120544	-1.96727	0.00196078	0.053635	1	5540	tags=50%, list=38%, signal=79%
PID_AR_TF_PATHWAY	48	-0.244338	-1.96664	0.00401606	0.0536153	1	5578	tags=63%, list=38%, signal=101%
DAVICIONI_PAX_FOXO1_SIGNATURE_IN_ARMS_UP	56	-0.223908	-1.96495	0.00401606	0.0540009	1	4050	tags=50%, list=28%, signal=69%
FULCHER_INFLAMMATORY_RESPONSE_LECTIN_VS_LPS_DN	376	-0.0876069	-1.9601	0.00585938	0.0553169	1	5441	tags=46%, list=37%, signal=71%
KEGG_NITROGEN_METABOLISM	18	-0.382041	-1.95723	0.0125	0.0560724	1	7418	tags=89%, list=51%, signal=180%
CHANDRAN_METASTASIS_TOP50_UP	29	-0.310997	-1.95189	0	0.0578654	1	5546	tags=69%, list=38%, signal=111%
REACTOME_MYOGENESIS	24	-0.337798	-1.95109	0.0116959	0.0579185	1	4208	tags=63%, list=29%, signal=88%
SCHUETZ_BREAST_CANCER_DUCTAL_INVASIVE_UP	308	-0.0962229	-1.94953	0.00402414	0.058237	1	2801	tags=29%, list=19%, signal=35%
GOLDRATH_IMMUNE_MEMORY	61	-0.216815	-1.9489	0.00584795	0.0582407	1	8828	tags=82%, list=60%, signal=206%
CHUNG_BLISTER_CYTOTOXICITY_DN	38	-0.265937	-1.94456	0.00992064	0.0595199	1	6511	tags=71%, list=45%, signal=128%
KOKKINAKIS_METHIONINE_DEPRIVATION_48HR_DN	58	-0.219518	-1.94118	0.00594059	0.0604281	1	6383	tags=66%, list=44%, signal=116%
BOYAULT_LIVER_CANCER_SUBCLASS_G123_UP	45	-0.248912	-1.93922	0.0123203	0.0609077	1	5470	tags=62%, list=37%, signal=99%
BERTUCCI_MEDULLARY_VS_DUCTAL_BREAST_CANCER_DN	156	-0.132859	-1.93631	0.00588235	0.0617999	1	7826	tags=67%, list=54%, signal=142%
GOTTWEIN_TARGETS_OF_KSHV_MIR_K12_11	59	-0.213053	-1.93548	0	0.0617986	1	6315	tags=64%, list=43%, signal=113%
REACTOME_SHC1_EVENTS_IN_ERBB2_SIGNALING	21	-0.355302	-1.93419	0.00968992	0.062003	1	5953	tags=76%, list=41%, signal=128%
AMIT_SERUM_RESPONSE_60_MCF10A	52	-0.225431	-1.93237	0.00194553	0.0623959	1	2340	tags=38%, list=16%, signal=46%
ONDER_CDH1_TARGETS_2_DN	378	-0.0875435	-1.93169	0.00590551	0.0623418	1	8965	tags=70%, list=61%, signal=176%
BROWNE_HCMV_INFECTION_8HR_UP	87	-0.17776	-1.92415	0.00412371	0.064832	1	6156	tags=60%, list=42%, signal=103%
REACTOME_RORA_ACTIVATES_GENE_EXPRESSION	18	-0.376022	-1.924	0.011811	0.0646618	1	4257	tags=67%, list=29%, signal=94%
HOSHIDA_LIVER_CANCER_SUBCLASS_S2	113	-0.156074	-1.92206	0.00399202	0.0650717	1	7311	tags=65%, list=50%, signal=130%
REACTOME_LAMININ_INTERACTIONS	30	-0.291318	-1.92131	0.011976	0.065079	1	7934	tags=83%, list=54%, signal=182%
IVANOVA_HEMATOPOIESIS_MATURE_CELL	256	-0.104817	-1.91442	0.00764818	0.0673339	1	8204	tags=66%, list=56%, signal=149%
TURASHVILI_BREAST_CARCINOMA_DUCTAL_VS_LOBULAR_UP	16	-0.403331	-1.91442	0.00775194	0.067096	1	4162	tags=69%, list=28%, signal=96%
REACTOME_SLC_TRANSPORTER_DISORDERS	83	-0.179272	-1.91357	0.00804829	0.0671777	1	4793	tags=51%, list=33%, signal=75%
KEGG_TIGHT_JUNCTION	120	-0.14954	-1.91161	0.00957854	0.0676943	1	6361	tags=58%, list=44%, signal=102%
PID_IL6_7_PATHWAY	43	-0.243672	-1.90892	0.0116959	0.0684842	1	6989	tags=72%, list=48%, signal=138%
WANG_LMO4_TARGETS_UP	314	-0.0926145	-1.90718	0.0124481	0.0688591	1	4403	tags=39%, list=30%, signal=55%
REACTOME_TRANSPORT_OF_MATURE_MRNAS_DERIVED_FROM_INTRONLESS_TRANSCRIPTS	40	-0.255761	-1.90709	0.00804829	0.0686681	1	8699	tags=85%, list=60%, signal=209%
REACTOME_REGULATION_OF_CHOLESTEROL_BIOSYNTHESIS_BY_SREBP_SREBF	55	-0.218818	-1.90592	0.00994036	0.0688433	1	3991	tags=49%, list=27%, signal=67%
BROWNE_HCMV_INFECTION_20HR_DN	86	-0.177033	-1.90563	0.0135659	0.068694	1	6268	tags=60%, list=43%, signal=105%
KEGG_ABC_TRANSPORTERS	38	-0.263014	-1.90326	0.0156863	0.0693092	1	3091	tags=47%, list=21%, signal=60%
GRADE_COLON_VS_RECTAL_CANCER_UP	37	-0.257084	-1.90325	0.00838574	0.0690759	1	8106	tags=81%, list=55%, signal=182%
PID_P38_ALPHA_BETA_PATHWAY	29	-0.291193	-1.9027	0.0132325	0.068994	1	2306	tags=45%, list=16%, signal=53%
TURASHVILI_BREAST_DUCTAL_CARCINOMA_VS_LOBULAR_NORMAL_DN	48	-0.233862	-1.90269	0.00773694	0.0687593	1	6949	tags=71%, list=48%, signal=135%
ONDER_CDH1_TARGETS_2_UP	241	-0.104282	-1.89916	0.00582524	0.0699696	1	2748	tags=29%, list=19%, signal=35%
SMID_BREAST_CANCER_RELAPSE_IN_BRAIN_DN	70	-0.197359	-1.89808	0.00583658	0.0701507	1	7990	tags=74%, list=55%, signal=163%
REACTOME_REPRODUCTION	66	-0.198548	-1.89591	0.0132075	0.0707961	1	6858	tags=67%, list=47%, signal=125%
FUJII_YBX1_TARGETS_DN	182	-0.122741	-1.89567	0.0019802	0.0706362	1	9957	tags=80%, list=68%, signal=248%
IKEDA_MIR30_TARGETS_DN	24	-0.32131	-1.8955	0.00784314	0.0704771	1	5667	tags=71%, list=39%, signal=115%
KYNG_DNA_DAMAGE_UP	185	-0.122403	-1.89436	0.00816326	0.0707507	1	6690	tags=58%, list=46%, signal=105%
RATTENBACHER_BOUND_BY_CELF1	338	-0.0907511	-1.89411	0.0093633	0.0706271	1	7053	tags=57%, list=48%, signal=108%
WAKABAYASHI_ADIPOGENESIS_PPARG_RXRA_BOUND_36HR	135	-0.141595	-1.89045	0.00798403	0.0718682	1	9646	tags=80%, list=66%, signal=233%
CHICAS_RB1_TARGETS_SENESCENT	477	-0.0754978	-1.88996	0.00391389	0.07181	1	9109	tags=70%, list=62%, signal=179%
GENTILE_UV_LOW_DOSE_DN	62	-0.205463	-1.88598	0.011215	0.0731761	1	9036	tags=82%, list=62%, signal=214%
WATANABE_COLON_CANCER_MSI_VS_MSS_DN	49	-0.227728	-1.88477	0.00564972	0.0734185	1	7424	tags=73%, list=51%, signal=149%
REACTOME_SUMOYLATION	162	-0.130948	-1.88436	0.0125261	0.0733484	1	5508	tags=51%, list=38%, signal=80%
REACTOME_INSULIN_RECEPTOR_SIGNALLING_CASCADE	48	-0.223168	-1.88428	0.00590551	0.0731509	1	4059	tags=50%, list=28%, signal=69%
REACTOME_SIGNALING_BY_FGFR1_IN_DISEASE	34	-0.272384	-1.88157	0.00803213	0.0740069	1	6778	tags=74%, list=46%, signal=137%
WILCOX_RESPONSE_TO_PROGESTERONE_UP	133	-0.139291	-1.88146	0.00614754	0.0738382	1	6887	tags=61%, list=47%, signal=114%
REACTOME_O_GLYCOSYLATION_OF_TSR_DOMAIN_CONTAINING_PROTEINS	39	-0.252869	-1.88064	0.00757576	0.0739624	1	1937	tags=38%, list=13%, signal=44%
PLASARI_TGFB1_SIGNALING_VIA_NFIC_10HR_UP	50	-0.226081	-1.87996	0.00775194	0.0740147	1	4017	tags=50%, list=27%, signal=69%
HUTTMANN_B_CLL_POOR_SURVIVAL_DN	51	-0.223237	-1.87944	0.0141988	0.0739702	1	7642	tags=75%, list=52%, signal=156%
NAGASHIMA_NRG1_SIGNALING_UP	155	-0.130674	-1.87878	0.0168421	0.0740155	1	8109	tags=68%, list=55%, signal=152%
GAVIN_FOXP3_TARGETS_CLUSTER_T4	89	-0.167003	-1.87768	0.010395	0.0742747	1	7759	tags=70%, list=53%, signal=148%
TIEN_INTESTINE_PROBIOTICS_2HR_DN	84	-0.172662	-1.87689	0.00381679	0.0743392	1	4105	tags=45%, list=28%, signal=63%
GALE_APL_WITH_FLT3_MUTATED_UP	55	-0.218138	-1.87624	0.0102881	0.074412	1	5330	tags=58%, list=36%, signal=91%
MONNIER_POSTRADIATION_TUMOR_ESCAPE_DN	344	-0.0876296	-1.87488	0.012605	0.0747431	1	7080	tags=57%, list=48%, signal=108%
ZHANG_RESPONSE_TO_IKK_INHIBITOR_AND_TNF_UP	184	-0.119368	-1.87333	0.00806452	0.0751744	1	2489	tags=29%, list=17%, signal=34%
REACTOME_TRANSCRIPTIONAL_REGULATION_OF_PLURIPOTENT_STEM_CELLS	23	-0.323586	-1.87024	0.0020202	0.0762306	1	7355	tags=83%, list=50%, signal=166%
GENTILE_UV_RESPONSE_CLUSTER_D9	24	-0.322292	-1.86559	0.00814664	0.0781099	1	6871	tags=79%, list=47%, signal=149%
BIOCARTA_TNFR2_PATHWAY	17	-0.375265	-1.86393	0.0157791	0.0785259	1	2261	tags=53%, list=15%, signal=63%
SU_TESTIS	56	-0.21178	-1.86163	0.0140281	0.0793011	1	5532	tags=59%, list=38%, signal=94%
NIKOLSKY_BREAST_CANCER_15Q26_AMPLICON	20	-0.349795	-1.86149	0.00398406	0.0791269	1	6590	tags=80%, list=45%, signal=145%
MOHANKUMAR_HOXA1_TARGETS_DN	127	-0.142212	-1.85623	0.0123967	0.0813424	1	2890	tags=34%, list=20%, signal=42%
PUJANA_BRCA_CENTERED_NETWORK	117	-0.145225	-1.85518	0.015444	0.0815189	1	9016	tags=76%, list=62%, signal=197%
REACTOME_CIRCADIAN_CLOCK	67	-0.191735	-1.85325	0.0117188	0.082104	1	4848	tags=52%, list=33%, signal=78%
LEE_LIVER_CANCER_DENA_DN	44	-0.233229	-1.85197	0.016129	0.0824664	1	8231	tags=80%, list=56%, signal=181%
REACTOME_PI3K_AKT_SIGNALING_IN_CANCER	92	-0.163193	-1.85026	0.0181087	0.0830231	1	7006	tags=64%, list=48%, signal=122%
REACTOME_PI3K_EVENTS_IN_ERBB2_SIGNALING	15	-0.402511	-1.84865	0.0135922	0.0835037	1	6793	tags=87%, list=46%, signal=162%
CHIARADONNA_NEOPLASTIC_TRANSFORMATION_CDC25_UP	111	-0.149755	-1.84376	0.0140281	0.0855608	1	7970	tags=69%, list=55%, signal=151%
REACTOME_REGULATION_OF_HSF1_MEDIATED_HEAT_SHOCK_RESPONSE	76	-0.181124	-1.84278	0.0221774	0.0857817	1	7947	tags=72%, list=54%, signal=158%
OSWALD_HEMATOPOIETIC_STEM_CELL_IN_COLLAGEN_GEL_UP	186	-0.118035	-1.84212	0.0206186	0.0858163	1	9616	tags=77%, list=66%, signal=223%
SNIJDERS_AMPLIFIED_IN_HEAD_AND_NECK_TUMORS	35	-0.258916	-1.8399	0.010101	0.0866184	1	4579	tags=57%, list=31%, signal=83%
REN_ALVEOLAR_RHABDOMYOSARCOMA_UP	96	-0.162303	-1.83918	0.0189076	0.0867079	1	5106	tags=51%, list=35%, signal=78%
TORCHIA_TARGETS_OF_EWSR1_FLI1_FUSION_DN	287	-0.0937497	-1.83605	0.0226843	0.0880078	1	4923	tags=43%, list=34%, signal=63%
LEIN_MIDBRAIN_MARKERS	81	-0.172409	-1.83551	0.00581395	0.0879795	1	7602	tags=69%, list=52%, signal=143%
GINESTIER_BREAST_CANCER_20Q13_AMPLIFICATION_UP	96	-0.164113	-1.83471	0.00769231	0.0880581	1	5232	tags=52%, list=36%, signal=81%
GARGALOVIC_RESPONSE_TO_OXIDIZED_PHOSPHOLIPIDS_BLUE_UP	120	-0.14408	-1.8321	0.00589391	0.0890421	1	7293	tags=64%, list=50%, signal=127%
REACTOME_SYNTHESIS_OF_PIPS_AT_THE_PLASMA_MEMBRANE	52	-0.218413	-1.82788	0.0191083	0.0908987	1	7503	tags=73%, list=51%, signal=150%
KEGG_T_CELL_RECEPTOR_SIGNALING_PATHWAY	92	-0.160434	-1.82661	0.0146751	0.0912809	1	7205	tags=65%, list=49%, signal=128%
TAKADA_GASTRIC_CANCER_COPY_NUMBER_DN	26	-0.298305	-1.82657	0.0121704	0.0910233	1	7456	tags=81%, list=51%, signal=165%
GROSS_HYPOXIA_VIA_ELK3_AND_HIF1A_UP	134	-0.13618	-1.82427	0.0255403	0.0918978	1	10248	tags=84%, list=70%, signal=277%
PID_P53_DOWNSTREAM_PATHWAY	123	-0.141819	-1.82257	0.0178926	0.0924965	1	7454	tags=65%, list=51%, signal=132%
KEGG_ERBB_SIGNALING_PATHWAY	84	-0.170591	-1.82087	0.024	0.0930025	1	7442	tags=68%, list=51%, signal=137%
BAKKER_FOXO3_TARGETS_UP	53	-0.20619	-1.81939	0.0112782	0.0935658	1	6928	tags=68%, list=47%, signal=129%
WENDT_COHESIN_TARGETS_UP	30	-0.277222	-1.81524	0.00992064	0.0953795	1	5703	tags=67%, list=39%, signal=109%
DAVICIONI_TARGETS_OF_PAX_FOXO1_FUSIONS_UP	241	-0.100565	-1.81434	0.00801603	0.0955792	1	5410	tags=47%, list=37%, signal=73%
WU_SILENCED_BY_METHYLATION_IN_BLADDER_CANCER	45	-0.225447	-1.81338	0.0145833	0.0957237	1	8736	tags=82%, list=60%, signal=204%
REACTOME_INTRA_GOLGI_TRAFFIC	42	-0.240176	-1.81232	0.0118343	0.0960007	1	4854	tags=57%, list=33%, signal=85%
PID_ERBB4_PATHWAY	36	-0.258289	-1.811	0.0163265	0.0964211	1	6793	tags=72%, list=46%, signal=135%
REACTOME_ACTIVATION_OF_HOX_GENES_DURING_DIFFERENTIATION	65	-0.191903	-1.81069	0.0138614	0.0963342	1	8454	tags=77%, list=58%, signal=182%
REACTOME_TRANSPORT_OF_THE_SLBP_DEPENDANT_MATURE_MRNA	33	-0.2698	-1.80696	0.00649351	0.0980701	1	4483	tags=58%, list=31%, signal=83%
NELSON_RESPONSE_TO_ANDROGEN_UP	76	-0.172696	-1.80322	0.0361446	0.0995431	1	3068	tags=38%, list=21%, signal=48%
CHEN_LIVER_METABOLISM_QTL_CIS	77	-0.175195	-1.80288	0.0103306	0.0994713	1	7896	tags=71%, list=54%, signal=154%
ZHENG_FOXP3_TARGETS_UP	22	-0.314744	-1.80094	0.0200803	0.100146	1	4710	tags=64%, list=32%, signal=94%
LIM_MAMMARY_STEM_CELL_UP	439	-0.0746574	-1.79974	0.0241449	0.100505	1	3638	tags=32%, list=25%, signal=41%
SHAFFER_IRF4_TARGETS_IN_ACTIVATED_DENDRITIC_CELL	58	-0.200707	-1.79785	0.0164271	0.101222	1	6909	tags=67%, list=47%, signal=127%
PROVENZANI_METASTASIS_UP	179	-0.114283	-1.79641	0.0162602	0.101702	1	7335	tags=61%, list=50%, signal=122%
SHI_SPARC_TARGETS_UP	21	-0.327152	-1.79327	0.00980392	0.103158	1	2883	tags=52%, list=20%, signal=65%
RUTELLA_RESPONSE_TO_CSF2RB_AND_IL4_DN	279	-0.0943629	-1.79325	0.0227743	0.102875	1	8080	tags=65%, list=55%, signal=141%
PAPASPYRIDONOS_UNSTABLE_ATEROSCLEROTIC_PLAQUE_UP	48	-0.215996	-1.79194	0.0132827	0.103305	1	5991	tags=63%, list=41%, signal=106%
REACTOME_INTERACTIONS_OF_VPR_WITH_HOST_CELLULAR_PROTEINS	33	-0.258435	-1.79182	0.0120482	0.103071	1	7750	tags=79%, list=53%, signal=167%
GARGALOVIC_RESPONSE_TO_OXIDIZED_PHOSPHOLIPIDS_PINK_DN	30	-0.273909	-1.79014	0.0201613	0.103744	1	9650	tags=93%, list=66%, signal=274%
IZADPANAH_STEM_CELL_ADIPOSE_VS_BONE_DN	101	-0.152414	-1.786	0.0161616	0.105859	1	6039	tags=56%, list=41%, signal=95%
HOEBEKE_LYMPHOID_STEM_CELL_UP	82	-0.165945	-1.78583	0.0234834	0.105677	1	7038	tags=65%, list=48%, signal=124%
CASORELLI_ACUTE_PROMYELOCYTIC_LEUKEMIA_UP	133	-0.135432	-1.78322	0.024	0.106846	1	8262	tags=70%, list=57%, signal=159%
BRACHAT_RESPONSE_TO_METHOTREXATE_UP	21	-0.321969	-1.7816	0.0104822	0.107559	1	7832	tags=86%, list=54%, signal=184%
KEGG_MAPK_SIGNALING_PATHWAY	249	-0.0965854	-1.781	0.01341	0.107588	1	1490	tags=20%, list=10%, signal=22%
VANTVEER_BREAST_CANCER_METASTASIS_DN	116	-0.141616	-1.7807	0.0118812	0.107463	1	8912	tags=75%, list=61%, signal=191%
REACTOME_MEIOSIS	55	-0.206566	-1.78021	0.0126582	0.107469	1	6296	tags=64%, list=43%, signal=111%
HUANG_DASATINIB_RESISTANCE_UP	73	-0.174977	-1.77919	0.0180361	0.10774	1	2863	tags=37%, list=20%, signal=46%
EPPERT_CE_HSC_LSC	35	-0.252402	-1.77852	0.0182927	0.107836	1	7598	tags=77%, list=52%, signal=160%
REACTOME_REGULATION_OF_MECP2_EXPRESSION_AND_ACTIVITY	31	-0.267902	-1.77809	0.0135659	0.107788	1	4110	tags=55%, list=28%, signal=76%
MARZEC_IL2_SIGNALING_DN	35	-0.251491	-1.77754	0.0131827	0.107781	1	8029	tags=80%, list=55%, signal=177%
MARTORIATI_MDM4_TARGETS_NEUROEPITHELIUM_DN	149	-0.128505	-1.77713	0.0186722	0.107697	1	7561	tags=64%, list=52%, signal=132%
REACTOME_PROCESSING_OF_INTRONLESS_PRE_MRNAS	19	-0.335262	-1.77644	0.0180723	0.107827	1	5109	tags=68%, list=35%, signal=105%
ZIRN_TRETINOIN_RESPONSE_UP	16	-0.369762	-1.77635	0.0318725	0.107602	1	1911	tags=50%, list=13%, signal=57%
PID_TAP63_PATHWAY	48	-0.216402	-1.77581	0.0165631	0.107635	1	3853	tags=48%, list=26%, signal=65%
SILIGAN_TARGETS_OF_EWS_FLI1_FUSION_DN	17	-0.354653	-1.77523	0.0165631	0.107659	1	3422	tags=59%, list=23%, signal=77%
AZARE_STAT3_TARGETS	22	-0.311469	-1.77212	0.0275049	0.108965	1	7416	tags=82%, list=51%, signal=166%
BOSCO_ALLERGEN_INDUCED_TH2_ASSOCIATED_MODULE	130	-0.133206	-1.77112	0.0234834	0.109327	1	7855	tags=67%, list=54%, signal=143%
CERVERA_SDHB_TARGETS_2	92	-0.162975	-1.77018	0.013834	0.109527	1	3672	tags=41%, list=25%, signal=55%
MYLLYKANGAS_AMPLIFICATION_HOT_SPOT_23	18	-0.350797	-1.77001	0.0190275	0.109353	1	7062	tags=83%, list=48%, signal=161%
ZHANG_RESPONSE_TO_IKK_INHIBITOR_AND_TNF_DN	96	-0.156112	-1.76944	0.0191939	0.109457	1	7328	tags=66%, list=50%, signal=131%
BHAT_ESR1_TARGETS_NOT_VIA_AKT1_DN	83	-0.164198	-1.76938	0.0264151	0.109194	1	7302	tags=66%, list=50%, signal=132%
WALLACE_PROSTATE_CANCER_RACE_DN	71	-0.183628	-1.76766	0.026	0.109999	1	8037	tags=73%, list=55%, signal=162%
GAZDA_DIAMOND_BLACKFAN_ANEMIA_MYELOID_UP	27	-0.293507	-1.76644	0.0078125	0.110372	1	6006	tags=70%, list=41%, signal=119%
REACTOME_SIGNALING_BY_HIPPO	20	-0.32726	-1.76587	0.0258964	0.110434	1	8381	tags=90%, list=57%, signal=211%
TAKEDA_TARGETS_OF_NUP98_HOXA9_FUSION_16D_UP	127	-0.131685	-1.76425	0.0264228	0.111089	1	8338	tags=70%, list=57%, signal=162%
REACTOME_SIGNALING_BY_WNT_IN_CANCER	31	-0.272853	-1.763	0.0225873	0.111543	1	4981	tags=61%, list=34%, signal=93%
LANDIS_ERBB2_BREAST_TUMORS_65_UP	20	-0.319863	-1.76291	0.0101626	0.111329	1	4834	tags=65%, list=33%, signal=97%
CAIRO_HEPATOBLASTOMA_UP	198	-0.109361	-1.76253	0.0140845	0.111266	1	3814	tags=37%, list=26%, signal=49%
ZHAN_MULTIPLE_MYELOMA_PR_DN	47	-0.217491	-1.76195	0.016791	0.111343	1	8963	tags=83%, list=61%, signal=214%
MORI_PRE_BI_LYMPHOCYTE_DN	66	-0.184685	-1.76153	0.0214844	0.111276	1	3294	tags=41%, list=23%, signal=53%
ZWANG_EGF_PERSISTENTLY_UP	29	-0.267505	-1.76149	0.0228216	0.11102	1	7693	tags=79%, list=53%, signal=167%
LIU_SOX4_TARGETS_UP	125	-0.136511	-1.76137	0.0204082	0.110816	1	7613	tags=66%, list=52%, signal=136%
REACTOME_FOXO_MEDIATED_TRANSCRIPTION_OF_CELL_DEATH_GENES	15	-0.375944	-1.75864	0.023301	0.112145	1	4257	tags=67%, list=29%, signal=94%
MAHAJAN_RESPONSE_TO_IL1A_DN	64	-0.188887	-1.7584	0.0248447	0.111965	1	4790	tags=52%, list=33%, signal=76%
REACTOME_DOWNSTREAM_SIGNALING_OF_ACTIVATED_FGFR4	22	-0.308965	-1.75643	0.0159046	0.112863	1	6788	tags=77%, list=46%, signal=144%
RODRIGUES_NTN1_AND_DCC_TARGETS	28	-0.280663	-1.75273	0.0264228	0.114778	1	4782	tags=61%, list=33%, signal=90%
REACTOME_DOWNSTREAM_SIGNALING_OF_ACTIVATED_FGFR2	26	-0.283889	-1.75269	0.0224949	0.114509	1	8791	tags=88%, list=60%, signal=221%
HELLER_HDAC_TARGETS_SILENCED_BY_METHYLATION_DN	247	-0.0949182	-1.75203	0.0223124	0.114661	1	6805	tags=56%, list=47%, signal=103%
UEDA_CENTRAL_CLOCK	83	-0.166724	-1.75146	0.01002	0.114753	1	6913	tags=64%, list=47%, signal=120%
LIN_SILENCED_BY_TUMOR_MICROENVIRONMENT	69	-0.179167	-1.75083	0.0166667	0.114878	1	4598	tags=49%, list=31%, signal=72%
REACTOME_SYNTHESIS_OF_PIPS_AT_THE_EARLY_ENDOSOME_MEMBRANE	16	-0.369984	-1.74981	0.0179283	0.115243	1	8304	tags=94%, list=57%, signal=217%
REACTOME_CONSTITUTIVE_SIGNALING_BY_ABERRANT_PI3K_IN_CANCER	65	-0.179119	-1.74853	0.0190275	0.115786	1	5941	tags=58%, list=41%, signal=98%
PID_ARF6_TRAFFICKING_PATHWAY	46	-0.220861	-1.7478	0.0197239	0.115997	1	4410	tags=52%, list=30%, signal=74%
REACTOME_PEROXISOMAL_PROTEIN_IMPORT	58	-0.198651	-1.74773	0.0183299	0.115763	1	7191	tags=69%, list=49%, signal=135%
DAVICIONI_TARGETS_OF_PAX_FOXO1_FUSIONS_DN	59	-0.189142	-1.74684	0.0229167	0.116057	1	4433	tags=49%, list=30%, signal=70%
REACTOME_VEGFR2_MEDIATED_CELL_PROLIFERATION	19	-0.333308	-1.7465	0.0314342	0.115999	1	5907	tags=74%, list=40%, signal=123%
SAKAI_CHRONIC_HEPATITIS_VS_LIVER_CANCER_UP	76	-0.170542	-1.74314	0.0192678	0.117733	1	8678	tags=76%, list=59%, signal=187%
ULE_SPLICING_VIA_NOVA2	42	-0.228779	-1.739	0.0193966	0.119934	1	8153	tags=79%, list=56%, signal=177%
GAUSSMANN_MLL_AF4_FUSION_TARGETS_C_UP	155	-0.118609	-1.73869	0.0218688	0.119857	1	6963	tags=59%, list=48%, signal=112%
HOSHIDA_LIVER_CANCER_LATE_RECURRENCE_UP	54	-0.203841	-1.73616	0.0361446	0.121356	1	7320	tags=70%, list=50%, signal=140%
IVANOVA_HEMATOPOIESIS_LATE_PROGENITOR	453	-0.0728341	-1.73484	0.0245399	0.12195	1	5553	tags=45%, list=38%, signal=70%
BOYLAN_MULTIPLE_MYELOMA_C_DN	50	-0.207934	-1.73467	0.025641	0.121746	1	2527	tags=38%, list=17%, signal=46%
MIYAGAWA_TARGETS_OF_EWSR1_ETS_FUSIONS_UP	241	-0.0974329	-1.73155	0.0295983	0.123462	1	6183	tags=52%, list=42%, signal=88%
REACTOME_SPHINGOLIPID_DE_NOVO_BIOSYNTHESIS	43	-0.22117	-1.73135	0.0242915	0.123303	1	3577	tags=47%, list=24%, signal=61%
BYSTROEM_CORRELATED_WITH_IL5_DN	55	-0.200737	-1.72852	0.0229645	0.124785	1	4786	tags=53%, list=33%, signal=78%
KEGG_PHOSPHATIDYLINOSITOL_SIGNALING_SYSTEM	73	-0.170092	-1.72837	0.0241935	0.124611	1	6539	tags=62%, list=45%, signal=111%
FARMER_BREAST_CANCER_CLUSTER_3	15	-0.364031	-1.72766	0.0144928	0.124708	1	4431	tags=67%, list=30%, signal=96%
REACTOME_EXPORT_OF_VIRAL_RIBONUCLEOPROTEINS_FROM_NUCLEUS	30	-0.255997	-1.72762	0.0200803	0.124451	1	7962	tags=80%, list=54%, signal=175%
DUTERTRE_ESTRADIOL_RESPONSE_6HR_DN	85	-0.157895	-1.72712	0.0224949	0.124465	1	3038	tags=36%, list=21%, signal=46%
PID_NFKAPPAB_CANONICAL_PATHWAY	22	-0.302227	-1.72648	0.0194553	0.124589	1	8880	tags=91%, list=61%, signal=231%
SWEET_LUNG_CANCER_KRAS_DN	357	-0.0789722	-1.72585	0.0161943	0.124698	1	3707	tags=33%, list=25%, signal=43%
REACTOME_CELLULAR_RESPONSE_TO_HEAT_STRESS	95	-0.152224	-1.7255	0.0242424	0.124636	1	7947	tags=69%, list=54%, signal=151%
KEGG_LONG_TERM_POTENTIATION	66	-0.179451	-1.72396	0.0286299	0.125347	1	8022	tags=73%, list=55%, signal=160%
SHEDDEN_LUNG_CANCER_GOOD_SURVIVAL_A4	170	-0.117301	-1.72273	0.022869	0.125923	1	9830	tags=79%, list=67%, signal=238%
REACTOME_SIGNALING_BY_EGFR_IN_CANCER	21	-0.315628	-1.72004	0.030426	0.127403	1	5836	tags=71%, list=40%, signal=119%
REACTOME_SIGNALING_BY_EGFR	46	-0.209694	-1.71988	0.0193424	0.127206	1	7751	tags=74%, list=53%, signal=157%
REACTOME_HDMS_DEMETHYLATE_HISTONES	23	-0.298882	-1.71751	0.0329897	0.12838	1	5173	tags=65%, list=35%, signal=101%
LEE_NAIVE_T_LYMPHOCYTE	17	-0.345545	-1.71323	0.0189753	0.131021	1	4415	tags=65%, list=30%, signal=93%
PID_NFKAPPAB_ATYPICAL_PATHWAY	17	-0.338424	-1.71078	0.0264766	0.132404	1	3659	tags=59%, list=25%, signal=78%
FOURNIER_ACINAR_DEVELOPMENT_LATE_2	269	-0.0901265	-1.70997	0.0360169	0.132678	1	7947	tags=63%, list=54%, signal=136%
RASHI_RESPONSE_TO_IONIZING_RADIATION_2	107	-0.138582	-1.70681	0.023301	0.134683	1	2772	tags=33%, list=19%, signal=40%
MARIADASON_RESPONSE_TO_BUTYRATE_SULINDAC_6	44	-0.217468	-1.70666	0.0237154	0.134467	1	8793	tags=82%, list=60%, signal=205%
MCBRYAN_PUBERTAL_BREAST_5_6WK_DN	114	-0.136153	-1.7062	0.0195695	0.134466	1	4310	tags=43%, list=29%, signal=60%
CHANGOLKAR_H2AFY_TARGETS_UP	43	-0.222817	-1.70547	0.0325671	0.134632	1	9673	tags=88%, list=66%, signal=260%
FURUKAWA_DUSP6_TARGETS_PCI35_DN	64	-0.179939	-1.70466	0.0272374	0.134819	1	2179	tags=33%, list=15%, signal=38%
DING_LUNG_CANCER_MUTATED_SIGNIFICANTLY	25	-0.285248	-1.70391	0.0306122	0.135057	1	6949	tags=76%, list=48%, signal=145%
WINZEN_DEGRADED_VIA_KHSRP	73	-0.173061	-1.70391	0.0237154	0.134751	1	8098	tags=73%, list=55%, signal=162%
MORI_MATURE_B_LYMPHOCYTE_UP	75	-0.165463	-1.70339	0.0311891	0.134828	1	4417	tags=47%, list=30%, signal=67%
REACTOME_NEGATIVE_REGULATION_OF_THE_PI3K_AKT_NETWORK	98	-0.146422	-1.70234	0.0278884	0.135284	1	3842	tags=41%, list=26%, signal=55%
REACTOME_NOD1_2_SIGNALING_PATHWAY	34	-0.246949	-1.70079	0.0182927	0.136071	1	7149	tags=74%, list=49%, signal=144%
REACTOME_NUCLEAR_PORE_COMPLEX_NPC_DISASSEMBLY	33	-0.246832	-1.70039	0.0194553	0.136059	1	4375	tags=55%, list=30%, signal=78%
CHOI_ATL_STAGE_PREDICTOR	39	-0.231622	-1.69819	0.0314342	0.137256	1	7495	tags=74%, list=51%, signal=152%
RAY_TUMORIGENESIS_BY_ERBB2_CDC25A_DN	237	-0.095753	-1.69783	0.0321285	0.137172	1	5101	tags=44%, list=35%, signal=67%
MCCABE_HOXC6_TARGETS_DN	20	-0.310411	-1.69225	0.0282258	0.140895	1	3510	tags=55%, list=24%, signal=72%
DAUER_STAT3_TARGETS_UP	39	-0.227586	-1.69224	0.0359848	0.140582	1	4180	tags=51%, list=29%, signal=72%
LINDGREN_BLADDER_CANCER_CLUSTER_2A_DN	125	-0.12941	-1.69141	0.0181087	0.14082	1	4558	tags=44%, list=31%, signal=63%
TANAKA_METHYLATED_IN_ESOPHAGEAL_CARCINOMA	78	-0.160317	-1.68682	0.0233918	0.143808	1	2543	tags=33%, list=17%, signal=40%
MIKKELSEN_NPC_ICP_WITH_H3K4ME3	405	-0.0729224	-1.68583	0.0340681	0.144222	1	5029	tags=41%, list=34%, signal=61%
CONRAD_STEM_CELL	27	-0.273467	-1.68569	0.0313725	0.144029	1	4674	tags=59%, list=32%, signal=87%
REACTOME_DEFECTIVE_TPR_MAY_CONFER_SUSCEPTIBILITY_TOWARDS_THYROID_PAPILLARY_CARCINOMA_TPC	29	-0.263599	-1.68514	0.0316456	0.144129	1	7750	tags=79%, list=53%, signal=168%
PHONG_TNF_TARGETS_UP	53	-0.195652	-1.68508	0.0290135	0.143851	1	9840	tags=87%, list=67%, signal=264%
BRUECKNER_TARGETS_OF_MIRLET7A3_UP	97	-0.14657	-1.68483	0.0240481	0.143751	1	5107	tags=49%, list=35%, signal=76%
SENESE_HDAC1_AND_HDAC2_TARGETS_UP	196	-0.100775	-1.68146	0.026616	0.145823	1	7946	tags=64%, list=54%, signal=139%
LEE_NEURAL_CREST_STEM_CELL_DN	109	-0.139777	-1.67989	0.0328542	0.14663	1	9776	tags=81%, list=67%, signal=242%
GARGALOVIC_RESPONSE_TO_OXIDIZED_PHOSPHOLIPIDS_BLUE_DN	60	-0.186378	-1.67948	0.0224949	0.146561	1	7765	tags=72%, list=53%, signal=152%
REACTOME_APOPTOTIC_EXECUTION_PHASE	46	-0.21212	-1.67743	0.0271845	0.147766	1	7080	tags=70%, list=48%, signal=134%
KEGG_NOD_LIKE_RECEPTOR_SIGNALING_PATHWAY	45	-0.210124	-1.67734	0.0389105	0.147504	1	9934	tags=89%, list=68%, signal=276%
WANG_SMARCE1_TARGETS_UP	269	-0.0862334	-1.66755	0.0383065	0.154672	1	5068	tags=43%, list=35%, signal=65%
HOELZEL_NF1_TARGETS_DN	109	-0.140598	-1.66741	0.0291667	0.154465	1	6545	tags=59%, list=45%, signal=106%
REACTOME_REGULATION_OF_TP53_EXPRESSION_AND_DEGRADATION	36	-0.233323	-1.66702	0.0301811	0.154416	1	6751	tags=69%, list=46%, signal=129%
RUTELLA_RESPONSE_TO_HGF_VS_CSF2RB_AND_IL4_UP	359	-0.0760082	-1.66608	0.0181818	0.154863	1	8080	tags=63%, list=55%, signal=137%
REACTOME_FRS_MEDIATED_FGFR1_SIGNALING	19	-0.316637	-1.66556	0.0333333	0.154929	1	3842	tags=58%, list=26%, signal=78%
GARGALOVIC_RESPONSE_TO_OXIDIZED_PHOSPHOLIPIDS_MAGENTA_UP	24	-0.288504	-1.66449	0.0333333	0.155402	1	3100	tags=50%, list=21%, signal=63%
BIOCARTA_EGF_PATHWAY	27	-0.270378	-1.66433	0.0349076	0.155209	1	6885	tags=74%, list=47%, signal=140%
SARRIO_EPITHELIAL_MESENCHYMAL_TRANSITION_DN	132	-0.124019	-1.6636	0.0442105	0.155404	1	2413	tags=29%, list=17%, signal=34%
TSENG_IRS1_TARGETS_DN	120	-0.128012	-1.66318	0.0294118	0.155411	1	6795	tags=59%, list=46%, signal=110%
GRYDER_PAX3FOXO1_TOP_ENHANCERS	423	-0.0701892	-1.66317	0.0382166	0.15509	1	7818	tags=60%, list=53%, signal=126%
ZHAN_MULTIPLE_MYELOMA_PR_UP	39	-0.226223	-1.65847	0.0278884	0.15837	1	3825	tags=49%, list=26%, signal=66%
FAELT_B_CLL_WITH_VH_REARRANGEMENTS_UP	45	-0.202866	-1.65845	0.036961	0.15806	1	9390	tags=84%, list=64%, signal=235%
FALVELLA_SMOKERS_WITH_LUNG_CANCER	66	-0.177	-1.65806	0.0260521	0.158015	1	5621	tags=56%, list=38%, signal=91%
MORI_PLASMA_CELL_DN	31	-0.24652	-1.65707	0.0291829	0.158458	1	6780	tags=71%, list=46%, signal=132%
REACTOME_DOWNSTREAM_SIGNALING_OF_ACTIVATED_FGFR3	22	-0.298272	-1.65617	0.0450098	0.158825	1	5615	tags=68%, list=38%, signal=111%
MACAEVA_PBMC_RESPONSE_TO_IR	84	-0.151948	-1.65523	0.0493827	0.159238	1	4058	tags=43%, list=28%, signal=59%
SCHUETZ_BREAST_CANCER_DUCTAL_INVASIVE_DN	73	-0.167268	-1.65412	0.0308008	0.159788	1	7982	tags=71%, list=55%, signal=156%
BIOCARTA_G2_PATHWAY	24	-0.282338	-1.65399	0.039501	0.159556	1	6845	tags=75%, list=47%, signal=141%
WU_APOPTOSIS_BY_CDKN1A_VIA_TP53	46	-0.203889	-1.65243	0.0261044	0.160533	1	5293	tags=57%, list=36%, signal=88%
NAKAMURA_ADIPOGENESIS_EARLY_UP	49	-0.19259	-1.65033	0.0295858	0.161901	1	7936	tags=73%, list=54%, signal=160%
GAL_LEUKEMIC_STEM_CELL_UP	104	-0.140198	-1.64941	0.0259481	0.162287	1	8228	tags=70%, list=56%, signal=159%
SMIRNOV_RESPONSE_TO_IR_6HR_UP	148	-0.117102	-1.64847	0.0323887	0.162675	1	9864	tags=79%, list=67%, signal=241%
BOQUEST_STEM_CELL_UP	241	-0.0910722	-1.64581	0.027833	0.164504	1	9065	tags=71%, list=62%, signal=184%
REACTOME_PI_3K_CASCADE:FGFR1	17	-0.325892	-1.64389	0.0445736	0.16567	1	3842	tags=59%, list=26%, signal=80%
WANG_TUMOR_INVASIVENESS_DN	194	-0.1029	-1.64372	0.0388548	0.165465	1	8841	tags=71%, list=60%, signal=176%
REACTOME_ACTIVATION_OF_GENE_EXPRESSION_BY_SREBF_SREBP	42	-0.209494	-1.6427	0.0578035	0.165934	1	4257	tags=50%, list=29%, signal=70%
OZEN_MIR125B1_TARGETS	22	-0.298665	-1.64266	0.0413223	0.165627	1	8932	tags=91%, list=61%, signal=233%
BREUHAHN_GROWTH_FACTOR_SIGNALING_IN_LIVER_CANCER	23	-0.28477	-1.64225	0.0462428	0.165648	1	5379	tags=65%, list=37%, signal=103%
REACTOME_ANTIVIRAL_MECHANISM_BY_IFN_STIMULATED_GENES	71	-0.16507	-1.64185	0.0333333	0.16564	1	8307	tags=73%, list=57%, signal=169%
CHUANG_OXIDATIVE_STRESS_RESPONSE_UP	23	-0.286825	-1.64159	0.0429448	0.165524	1	5349	tags=65%, list=37%, signal=103%
PID_WNT_SIGNALING_PATHWAY	26	-0.264007	-1.64126	0.0398406	0.165432	1	5145	tags=62%, list=35%, signal=95%
TURASHVILI_BREAST_NORMAL_DUCTAL_VS_LOBULAR_UP	57	-0.188536	-1.64069	0.0316832	0.165559	1	7515	tags=70%, list=51%, signal=144%
KOBAYASHI_EGFR_SIGNALING_24HR_UP	79	-0.158	-1.63737	0.0300601	0.167898	1	7882	tags=70%, list=54%, signal=150%
LINDGREN_BLADDER_CANCER_WITH_LOH_IN_CHR9Q	108	-0.134423	-1.63255	0.0345528	0.171614	1	9286	tags=77%, list=64%, signal=209%
KEGG_PROGESTERONE_MEDIATED_OOCYTE_MATURATION	79	-0.154677	-1.63	0.045082	0.173374	1	7005	tags=63%, list=48%, signal=121%
REACTOME_NEPHRIN_FAMILY_INTERACTIONS	23	-0.281848	-1.62771	0.0318471	0.174966	1	4786	tags=61%, list=33%, signal=90%
KEGG_LONG_TERM_DEPRESSION	62	-0.178547	-1.62714	0.0468432	0.175089	1	8013	tags=73%, list=55%, signal=160%
ZWANG_DOWN_BY_2ND_EGF_PULSE	169	-0.106884	-1.62712	0.0567951	0.174754	1	4166	tags=39%, list=28%, signal=54%
BIOCARTA_TPO_PATHWAY	24	-0.279597	-1.62424	0.0263158	0.176693	1	6885	tags=75%, list=47%, signal=142%
VETTER_TARGETS_OF_PRKCA_AND_ETS1_UP	16	-0.328455	-1.62349	0.0440252	0.176997	1	7083	tags=81%, list=48%, signal=157%
SMITH_TERT_TARGETS_UP	137	-0.119685	-1.623	0.0305344	0.177057	1	9366	tags=76%, list=64%, signal=209%
PLASARI_TGFB1_SIGNALING_VIA_NFIC_1HR_UP	27	-0.261274	-1.62232	0.042	0.177339	1	2686	tags=44%, list=18%, signal=54%
KEGG_B_CELL_RECEPTOR_SIGNALING_PATHWAY	72	-0.164165	-1.62189	0.0335968	0.177295	1	2283	tags=32%, list=16%, signal=38%
BAE_BRCA1_TARGETS_DN	30	-0.24679	-1.62187	0.0282258	0.176953	1	4685	tags=57%, list=32%, signal=83%
MATTIOLI_MULTIPLE_MYELOMA_WITH_14Q32_TRANSLOCATIONS	32	-0.241783	-1.62039	0.0351562	0.17785	1	3327	tags=47%, list=23%, signal=61%
KIM_MYCL1_AMPLIFICATION_TARGETS_DN	18	-0.32074	-1.61837	0.0389864	0.179275	1	4252	tags=61%, list=29%, signal=86%
BOYAULT_LIVER_CANCER_SUBCLASS_G12_UP	38	-0.21925	-1.61524	0.0413223	0.181567	1	8346	tags=79%, list=57%, signal=183%
ELVIDGE_HYPOXIA_UP	159	-0.113078	-1.61512	0.0445344	0.181319	1	7101	tags=60%, list=49%, signal=115%
YAUCH_HEDGEHOG_SIGNALING_PARACRINE_UP	121	-0.126667	-1.61389	0.0443975	0.182044	1	6139	tags=55%, list=42%, signal=93%
PID_KIT_PATHWAY	51	-0.194454	-1.61148	0.0425963	0.183681	1	6628	tags=65%, list=45%, signal=118%
XU_HGF_SIGNALING_NOT_VIA_AKT1_6HR	23	-0.287078	-1.60932	0.0436508	0.185141	1	4074	tags=57%, list=28%, signal=78%
REACTOME_PEPTIDE_HORMONE_METABOLISM	61	-0.173467	-1.60927	0.0390625	0.184832	1	5145	tags=52%, list=35%, signal=81%
OISHI_CHOLANGIOMA_STEM_CELL_LIKE_UP	305	-0.0791409	-1.6087	0.0454545	0.184977	1	6250	tags=50%, list=43%, signal=86%
WELCSH_BRCA1_TARGETS_UP	183	-0.103976	-1.60788	0.0448065	0.185385	1	7927	tags=64%, list=54%, signal=139%
NAGASHIMA_EGF_SIGNALING_UP	52	-0.186832	-1.60715	0.040404	0.185666	1	2340	tags=35%, list=16%, signal=41%
HERNANDEZ_MITOTIC_ARREST_BY_DOCETAXEL_1_UP	27	-0.259247	-1.60476	0.039749	0.187399	1	5423	tags=63%, list=37%, signal=100%
HUANG_FOXA2_TARGETS_UP	43	-0.205461	-1.60217	0.0344828	0.18921	1	7546	tags=72%, list=52%, signal=149%
KEGG_PATHWAYS_IN_CANCER	309	-0.0793424	-1.60015	0.0461538	0.190659	1	8281	tags=64%, list=57%, signal=145%
BROWNE_HCMV_INFECTION_2HR_UP	31	-0.241687	-1.60002	0.0513919	0.19039	1	2606	tags=42%, list=18%, signal=51%
REACTOME_RUNX1_REGULATES_GENES_INVOLVED_IN_MEGAKARYOCYTE_DIFFERENTIATION_AND_PLATELET_FUNCTION	38	-0.21916	-1.59986	0.0565302	0.190193	1	2961	tags=42%, list=20%, signal=53%
GAUSSMANN_MLL_AF4_FUSION_TARGETS_G_UP	206	-0.0947717	-1.59813	0.0521042	0.191509	1	8287	tags=66%, list=57%, signal=150%
BACOLOD_RESISTANCE_TO_ALKYLATING_AGENTS_DN	49	-0.191253	-1.59774	0.0343511	0.191539	1	6762	tags=65%, list=46%, signal=121%
DORSAM_HOXA9_TARGETS_UP	35	-0.228924	-1.59627	0.0364683	0.19249	1	10029	tags=91%, list=69%, signal=290%
FIGUEROA_AML_METHYLATION_CLUSTER_7_UP	93	-0.143353	-1.59598	0.0408998	0.192427	1	8294	tags=71%, list=57%, signal=163%
YAMAZAKI_TCEB3_TARGETS_UP	155	-0.10918	-1.59433	0.0513308	0.193572	1	10495	tags=83%, list=72%, signal=290%
IZADPANAH_STEM_CELL_ADIPOSE_VS_BONE_UP	108	-0.133221	-1.59264	0.045098	0.194802	1	7679	tags=66%, list=53%, signal=137%
KEGG_INSULIN_SIGNALING_PATHWAY	123	-0.12206	-1.59199	0.036961	0.195072	1	3818	tags=38%, list=26%, signal=51%
REACTOME_PI_3K_CASCADE:FGFR4	15	-0.336118	-1.58852	0.0600775	0.197811	1	6788	tags=80%, list=46%, signal=149%
KEGG_PEROXISOME	74	-0.155915	-1.58785	0.054878	0.198069	1	7809	tags=69%, list=53%, signal=147%
REACTOME_REGULATION_OF_GENE_EXPRESSION_IN_LATE_STAGE_BRANCHING_MORPHOGENESIS_PANCREATIC_BUD_PRECURSOR_CELLS	15	-0.337875	-1.58747	0.0477178	0.198078	1	4813	tags=67%, list=33%, signal=99%
ROVERSI_GLIOMA_LOH_REGIONS	39	-0.217083	-1.5861	0.0411523	0.198919	1	7707	tags=74%, list=53%, signal=157%
BURTON_ADIPOGENESIS_12	29	-0.247063	-1.58574	0.0508806	0.198935	1	6983	tags=72%, list=48%, signal=138%
COLIN_PILOCYTIC_ASTROCYTOMA_VS_GLIOBLASTOMA_DN	26	-0.262695	-1.5837	0.0479846	0.200558	1	8538	tags=85%, list=58%, signal=203%
LANDIS_ERBB2_BREAST_TUMORS_65_DN	36	-0.218893	-1.58335	0.0543933	0.200495	1	8992	tags=83%, list=62%, signal=216%
KEGG_VALINE_LEUCINE_AND_ISOLEUCINE_DEGRADATION	42	-0.209399	-1.58311	0.0440882	0.200298	1	2866	tags=40%, list=20%, signal=50%
ODONNELL_TFRC_TARGETS_DN	110	-0.129835	-1.58288	0.0453608	0.200114	1	2636	tags=31%, list=18%, signal=37%
HOSHIDA_LIVER_CANCER_SUBCLASS_S3	207	-0.0948131	-1.58086	0.0579399	0.201678	1	2519	tags=27%, list=17%, signal=32%
CAIRO_HEPATOBLASTOMA_CLASSES_DN	175	-0.103977	-1.58009	0.0583333	0.202014	1	3261	tags=33%, list=22%, signal=41%
KEGG_COLORECTAL_CANCER	62	-0.167898	-1.57957	0.0420168	0.202088	1	6989	tags=65%, list=48%, signal=123%
PASINI_SUZ12_TARGETS_DN	297	-0.0787159	-1.57889	0.0609524	0.202371	1	7045	tags=56%, list=48%, signal=106%
HOFMANN_CELL_LYMPHOMA_UP	42	-0.206351	-1.57863	0.0522244	0.202234	1	4999	tags=55%, list=34%, signal=83%
REACTOME_PRE_NOTCH_EXPRESSION_AND_PROCESSING	52	-0.184187	-1.57834	0.0575816	0.202154	1	3222	tags=40%, list=22%, signal=52%
CAFFAREL_RESPONSE_TO_THC_UP	30	-0.240324	-1.57665	0.0511727	0.203383	1	8678	tags=83%, list=59%, signal=205%
WANG_RESPONSE_TO_FORSKOLIN_UP	19	-0.305639	-1.57603	0.0340681	0.203619	1	6311	tags=74%, list=43%, signal=129%
RAMASWAMY_METASTASIS_DN	53	-0.18355	-1.57579	0.0394191	0.203477	1	5051	tags=53%, list=35%, signal=80%
KEGG_INOSITOL_PHOSPHATE_METABOLISM	53	-0.180193	-1.57344	0.0372671	0.205378	1	6755	tags=64%, list=46%, signal=119%
PID_TGFBR_PATHWAY	53	-0.182373	-1.57322	0.0461847	0.205215	1	5344	tags=55%, list=37%, signal=86%
PID_CD40_PATHWAY	28	-0.245585	-1.57215	0.0638723	0.205888	1	9471	tags=89%, list=65%, signal=253%
MATZUK_MEIOTIC_AND_DNA_REPAIR	35	-0.224556	-1.57191	0.0491803	0.205724	1	6751	tags=69%, list=46%, signal=127%
LU_IL4_SIGNALING	81	-0.147999	-1.57102	0.0628571	0.206224	1	5069	tags=49%, list=35%, signal=75%
LIU_VMYB_TARGETS_UP	115	-0.124098	-1.57005	0.0687732	0.206787	1	5066	tags=47%, list=35%, signal=71%
PID_BETA_CATENIN_NUC_PATHWAY	66	-0.162942	-1.56922	0.0591837	0.207247	1	4275	tags=45%, list=29%, signal=64%
BIOCARTA_AGR_PATHWAY	33	-0.229297	-1.56865	0.0574468	0.207436	1	7732	tags=76%, list=53%, signal=160%
BREDEMEYER_RAG_SIGNALING_VIA_ATM_NOT_VIA_NFKB_DN	39	-0.210963	-1.5679	0.0355649	0.207761	1	5547	tags=59%, list=38%, signal=95%
YAO_TEMPORAL_RESPONSE_TO_PROGESTERONE_CLUSTER_2	44	-0.198714	-1.56637	0.046748	0.20884	1	7405	tags=70%, list=51%, signal=142%
TAKEDA_TARGETS_OF_NUP98_HOXA9_FUSION_16D_DN	89	-0.143619	-1.56471	0.0525253	0.210028	1	1528	tags=25%, list=10%, signal=27%
GRAHAM_CML_DIVIDING_VS_NORMAL_QUIESCENT_DN	69	-0.161396	-1.56456	0.0379242	0.209799	1	5916	tags=57%, list=40%, signal=94%
MATZUK_SPERMATOCYTE	59	-0.174045	-1.56455	0.0587045	0.209445	1	6883	tags=64%, list=47%, signal=121%
TONKS_TARGETS_OF_RUNX1_RUNX1T1_FUSION_MONOCYTE_DN	43	-0.199561	-1.56437	0.0443038	0.209234	1	9332	tags=84%, list=64%, signal=231%
SETLUR_PROSTATE_CANCER_TMPRSS2_ERG_FUSION_UP	65	-0.169363	-1.56419	0.0530452	0.209036	1	6083	tags=58%, list=42%, signal=100%
GAZDA_DIAMOND_BLACKFAN_ANEMIA_ERYTHROID_UP	24	-0.268567	-1.56384	0.0499002	0.208963	1	10701	tags=100%, list=73%, signal=372%
GAVIN_FOXP3_TARGETS_CLUSTER_P4	89	-0.141927	-1.56316	0.0420842	0.209191	1	9109	tags=76%, list=62%, signal=201%
EHLERS_ANEUPLOIDY_UP	38	-0.212071	-1.5621	0.0690299	0.209799	1	6527	tags=66%, list=45%, signal=119%
REACTOME_PI_3K_CASCADE:FGFR2	19	-0.296901	-1.56174	0.0424242	0.209766	1	8747	tags=89%, list=60%, signal=222%
KEGG_LEUKOCYTE_TRANSENDOTHELIAL_MIGRATION	100	-0.136887	-1.56062	0.0429688	0.210506	1	6493	tags=58%, list=44%, signal=104%
REACTOME_SIGNALING_BY_TYPE_1_INSULIN_LIKE_GROWTH_FACTOR_1_RECEPTOR_IGF1R	49	-0.192468	-1.56045	0.0671937	0.210293	1	4059	tags=47%, list=28%, signal=65%
REACTOME_REGULATION_OF_FZD_BY_UBIQUITINATION	20	-0.295342	-1.55933	0.0653465	0.211024	1	5192	tags=65%, list=36%, signal=101%
GYORFFY_MITOXANTRONE_RESISTANCE	31	-0.238523	-1.55915	0.0534653	0.210845	1	4067	tags=52%, list=28%, signal=71%
REACTOME_RESOLUTION_OF_D_LOOP_STRUCTURES	32	-0.230009	-1.55679	0.055336	0.212719	1	6240	tags=66%, list=43%, signal=114%
IWANAGA_CARCINOGENESIS_BY_KRAS_DN	107	-0.129716	-1.55665	0.0549242	0.212503	1	8776	tags=73%, list=60%, signal=181%
REACTOME_HDR_THROUGH_SINGLE_STRAND_ANNEALING_SSA	37	-0.216283	-1.55386	0.0632653	0.214886	1	8701	tags=81%, list=60%, signal=200%
BIOCARTA_TEL_PATHWAY	17	-0.314387	-1.55288	0.043659	0.215535	1	6590	tags=76%, list=45%, signal=139%
BOYAULT_LIVER_CANCER_SUBCLASS_G6_UP	61	-0.166713	-1.55249	0.0719697	0.215514	1	5483	tags=54%, list=38%, signal=86%
TURASHVILI_BREAST_DUCTAL_CARCINOMA_VS_LOBULAR_NORMAL_UP	67	-0.160421	-1.55048	0.0504032	0.217051	1	7704	tags=69%, list=53%, signal=144%
REACTOME_SIGNALING_BY_ERBB2	47	-0.18924	-1.54989	0.0678295	0.217273	1	5953	tags=60%, list=41%, signal=100%
REACTOME_SUMOYLATION_OF_CHROMATIN_ORGANIZATION_PROTEINS	53	-0.178277	-1.54971	0.0469667	0.217075	1	8438	tags=75%, list=58%, signal=178%
BENPORATH_ES_CORE_NINE_CORRELATED	93	-0.135274	-1.54895	0.043299	0.217389	1	9669	tags=80%, list=66%, signal=233%
BOYLAN_MULTIPLE_MYELOMA_C_D_DN	216	-0.0881519	-1.5485	0.0531697	0.217444	1	6312	tags=52%, list=43%, signal=90%
MARKEY_RB1_CHRONIC_LOF_UP	107	-0.125268	-1.54838	0.0400763	0.217215	1	9797	tags=79%, list=67%, signal=239%
ASTON_MAJOR_DEPRESSIVE_DISORDER_UP	43	-0.19963	-1.54726	0.0779727	0.217943	1	8311	tags=77%, list=57%, signal=177%
CHEBOTAEV_GR_TARGETS_DN	111	-0.127503	-1.547	0.0515873	0.217812	1	8688	tags=72%, list=59%, signal=176%
NIKOLSKY_BREAST_CANCER_8Q12_Q22_AMPLICON	113	-0.123807	-1.54497	0.0532319	0.219588	1	8426	tags=70%, list=58%, signal=164%
TAKEDA_TARGETS_OF_NUP98_HOXA9_FUSION_8D_DN	146	-0.110186	-1.54496	0.0440613	0.219224	1	8520	tags=69%, list=58%, signal=164%
IWANAGA_CARCINOGENESIS_BY_KRAS_PTEN_UP	159	-0.106232	-1.54494	0.0576541	0.218865	1	9039	tags=72%, list=62%, signal=187%
ROVERSI_GLIOMA_COPY_NUMBER_DN	43	-0.203951	-1.54309	0.0621118	0.220373	1	9948	tags=88%, list=68%, signal=276%
CHIANG_LIVER_CANCER_SUBCLASS_INTERFERON_DN	47	-0.194202	-1.54259	0.0523256	0.220523	1	7436	tags=70%, list=51%, signal=142%
EPPERT_LSC_R	36	-0.219434	-1.54211	0.0741483	0.220663	1	4923	tags=56%, list=34%, signal=84%
SILIGAN_BOUND_BY_EWS_FLT1_FUSION	42	-0.203666	-1.53995	0.0625	0.222403	1	8171	tags=76%, list=56%, signal=172%
ZHU_CMV_8_HR_DN	47	-0.185817	-1.53994	0.0815109	0.222032	1	6625	tags=64%, list=45%, signal=116%
MOHANKUMAR_HOXA1_TARGETS_UP	376	-0.0685208	-1.53971	0.0663984	0.221886	1	10651	tags=80%, list=73%, signal=285%
NAKAMURA_CANCER_MICROENVIRONMENT_DN	43	-0.196611	-1.53917	0.0721443	0.222115	1	6315	tags=63%, list=43%, signal=110%
PUJANA_XPRSS_INT_NETWORK	162	-0.102672	-1.53847	0.0750988	0.222463	1	7812	tags=64%, list=53%, signal=135%
PODAR_RESPONSE_TO_ADAPHOSTIN_UP	132	-0.114783	-1.53747	0.0563107	0.223113	1	8860	tags=72%, list=61%, signal=181%
RIGGINS_TAMOXIFEN_RESISTANCE_UP	55	-0.173392	-1.53563	0.0572519	0.224563	1	9969	tags=85%, list=68%, signal=268%
MATZUK_EMBRYONIC_GERM_CELL	15	-0.32765	-1.53558	0.0632184	0.22424	1	5937	tags=73%, list=41%, signal=123%
REACTOME_RETROGRADE_TRANSPORT_AT_THE_TRANS_GOLGI_NETWORK	47	-0.184843	-1.5354	0.0641283	0.224016	1	5706	tags=57%, list=39%, signal=94%
HAN_SATB1_TARGETS_DN	330	-0.0740463	-1.53526	0.0733753	0.223753	1	8025	tags=62%, list=55%, signal=135%
FIRESTEIN_PROLIFERATION	151	-0.106774	-1.5342	0.0533881	0.224467	1	7170	tags=60%, list=49%, signal=116%
NATSUME_RESPONSE_TO_INTERFERON_BETA_UP	61	-0.16873	-1.53241	0.0577281	0.225982	1	6652	tags=62%, list=45%, signal=114%
SPIELMAN_LYMPHOBLAST_EUROPEAN_VS_ASIAN_2FC_DN	15	-0.318841	-1.53061	0.0805501	0.227543	1	8015	tags=87%, list=55%, signal=192%
REACTOME_PLATELET_CALCIUM_HOMEOSTASIS	28	-0.245771	-1.53032	0.0502008	0.227453	1	8424	tags=82%, list=58%, signal=193%
REACTOME_NUCLEAR_IMPORT_OF_REV_PROTEIN	31	-0.230154	-1.53024	0.0494845	0.227157	1	7962	tags=77%, list=54%, signal=170%
WANG_RECURRENT_LIVER_CANCER_UP	20	-0.291301	-1.52847	0.0579151	0.228603	1	5982	tags=70%, list=41%, signal=118%
PEDERSEN_TARGETS_OF_611CTF_ISOFORM_OF_ERBB2	65	-0.161927	-1.5284	0.0651731	0.228293	1	6866	tags=63%, list=47%, signal=118%
REACTOME_NETRIN_1_SIGNALING	49	-0.181808	-1.52588	0.0686869	0.23056	1	7198	tags=67%, list=49%, signal=132%
LEIN_OLIGODENDROCYTE_MARKERS	71	-0.150831	-1.5252	0.0591837	0.230883	1	8926	tags=76%, list=61%, signal=194%
REACTOME_APOPTOTIC_CLEAVAGE_OF_CELLULAR_PROTEINS	37	-0.210856	-1.5239	0.0545073	0.231871	1	8385	tags=78%, list=57%, signal=183%
AMIT_SERUM_RESPONSE_40_MCF10A	27	-0.247879	-1.52349	0.0836653	0.231945	1	2340	tags=41%, list=16%, signal=48%
BIOCARTA_PDGF_PATHWAY	28	-0.243891	-1.52194	0.0764588	0.23321	1	6885	tags=71%, list=47%, signal=135%
WEST_ADRENOCORTICAL_CARCINOMA_VS_ADENOMA_DN	16	-0.310771	-1.52138	0.0647773	0.233416	1	8255	tags=88%, list=56%, signal=201%
LUCAS_HNF4A_TARGETS_UP	52	-0.178436	-1.51962	0.0626305	0.234858	1	5555	tags=56%, list=38%, signal=90%
BIOCARTA_MAPK_PATHWAY	81	-0.148059	-1.5194	0.0790514	0.234698	1	8678	tags=74%, list=59%, signal=181%
PID_HIF1_TFPATHWAY	61	-0.164973	-1.51841	0.0767591	0.235371	1	5029	tags=51%, list=34%, signal=77%
BREDEMEYER_RAG_SIGNALING_VIA_ATM_NOT_VIA_NFKB_UP	48	-0.184761	-1.51699	0.0518962	0.236498	1	5837	tags=58%, list=40%, signal=97%
BIOCARTA_PPARA_PATHWAY	49	-0.180829	-1.51576	0.0788955	0.237361	1	7809	tags=71%, list=53%, signal=153%
GU_PDEF_TARGETS_DN	28	-0.244694	-1.51351	0.0687623	0.239472	1	5829	tags=64%, list=40%, signal=107%
CLASPER_LYMPHATIC_VESSELS_DURING_METASTASIS_UP	19	-0.289468	-1.51287	0.0368217	0.239832	1	9625	tags=95%, list=66%, signal=277%
ELVIDGE_HIF1A_AND_HIF2A_TARGETS_DN	97	-0.131185	-1.51115	0.0633663	0.241246	1	5029	tags=47%, list=34%, signal=72%
SMID_BREAST_CANCER_RELAPSE_IN_BONE_UP	68	-0.157504	-1.51061	0.0669291	0.241469	1	7169	tags=65%, list=49%, signal=126%
REACTOME_RHO_GTPASE_CYCLE	135	-0.11208	-1.51017	0.0694981	0.241588	1	4767	tags=44%, list=33%, signal=64%
STEIN_ESRRA_TARGETS_RESPONSIVE_TO_ESTROGEN_DN	41	-0.200725	-1.50989	0.0742972	0.241481	1	2780	tags=39%, list=19%, signal=48%
KONDO_PROSTATE_CANCER_HCP_WITH_H3K27ME3	79	-0.143511	-1.50653	0.0683594	0.244728	1	9018	tags=76%, list=62%, signal=197%
REACTOME_GRB2_EVENTS_IN_ERBB2_SIGNALING	15	-0.335775	-1.50531	0.0754352	0.245624	1	6793	tags=80%, list=46%, signal=149%
REACTOME_HOST_INTERACTIONS_WITH_INFLUENZA_FACTORS	37	-0.213874	-1.50422	0.0585859	0.246442	1	8341	tags=78%, list=57%, signal=182%
REACTOME_NOTCH_HLH_TRANSCRIPTION_PATHWAY	28	-0.235971	-1.50405	0.0607211	0.246216	1	8567	tags=82%, list=59%, signal=198%
HEIDENBLAD_AMPLIFIED_IN_PANCREATIC_CANCER	53	-0.17654	-1.50333	0.0585859	0.246653	1	9015	tags=79%, list=62%, signal=206%
REACTOME_DISEASES_ASSOCIATED_WITH_O_GLYCOSYLATION_OF_PROTEINS	57	-0.166473	-1.50274	0.065666	0.246847	1	1937	tags=30%, list=13%, signal=34%
BIOCARTA_GSK3_PATHWAY	20	-0.273082	-1.50162	0.0528376	0.247697	1	4786	tags=60%, list=33%, signal=89%
CHEN_PDGF_TARGETS	16	-0.309367	-1.50076	0.0733198	0.248218	1	6448	tags=75%, list=44%, signal=134%
GU_PDEF_TARGETS_UP	67	-0.153363	-1.49999	0.0543689	0.248671	1	4970	tags=49%, list=34%, signal=74%
NABA_ECM_GLYCOPROTEINS	154	-0.104591	-1.49952	0.0811359	0.248762	1	2855	tags=30%, list=20%, signal=37%
KEGG_CHRONIC_MYELOID_LEUKEMIA	71	-0.150954	-1.4993	0.0606695	0.24861	1	2129	tags=30%, list=15%, signal=34%
WANG_CLIM2_TARGETS_DN	166	-0.100646	-1.49917	0.0761523	0.248344	1	7970	tags=64%, list=55%, signal=140%
WILSON_PROTEASES_AT_TUMOR_BONE_INTERFACE_UP	18	-0.289732	-1.49883	0.0591837	0.24837	1	5517	tags=67%, list=38%, signal=107%
RICKMAN_HEAD_AND_NECK_CANCER_A	81	-0.140949	-1.49705	0.0743802	0.249892	1	4991	tags=48%, list=34%, signal=73%
BERENJENO_ROCK_SIGNALING_NOT_VIA_RHOA_DN	47	-0.185011	-1.49355	0.061753	0.253457	1	7881	tags=72%, list=54%, signal=156%
ODONNELL_TFRC_TARGETS_UP	272	-0.0798369	-1.49337	0.0651261	0.253283	1	6918	tags=55%, list=47%, signal=103%
WAKABAYASHI_ADIPOGENESIS_PPARG_RXRA_BOUND_WITH_H4K20ME1_MARK	143	-0.105669	-1.48897	0.08	0.257773	1	10842	tags=85%, list=74%, signal=324%
REACTOME_CHROMATIN_ORGANIZATION	202	-0.090402	-1.48826	0.078125	0.258191	1	8396	tags=66%, list=57%, signal=154%
QUINTENS_EMBRYONIC_BRAIN_RESPONSE_TO_IR	74	-0.145531	-1.48815	0.0625	0.257938	1	10726	tags=88%, list=73%, signal=328%
PEDERSEN_METASTASIS_BY_ERBB2_ISOFORM_1	38	-0.199417	-1.48743	0.0752033	0.258315	1	7481	tags=71%, list=51%, signal=145%
GRAHAM_CML_QUIESCENT_VS_NORMAL_DIVIDING_UP	35	-0.211636	-1.48643	0.0752475	0.25899	1	9028	tags=83%, list=62%, signal=216%
PID_HEDGEHOG_2PATHWAY	22	-0.264015	-1.48629	0.082	0.258744	1	4786	tags=59%, list=33%, signal=88%
HOWLIN_CITED1_TARGETS_1_UP	28	-0.238301	-1.48544	0.0746562	0.259364	1	4878	tags=57%, list=33%, signal=86%
FARMER_BREAST_CANCER_CLUSTER_5	19	-0.281084	-1.48481	0.0826446	0.259645	1	7439	tags=79%, list=51%, signal=161%
PID_ATF2_PATHWAY	51	-0.175395	-1.48438	0.0896686	0.259738	1	4899	tags=51%, list=34%, signal=76%
KYNG_DNA_DAMAGE_BY_GAMMA_RADIATION	65	-0.156462	-1.48404	0.0673267	0.259751	1	5596	tags=54%, list=38%, signal=87%
RICKMAN_HEAD_AND_NECK_CANCER_F	48	-0.183016	-1.48109	0.0748988	0.262672	1	6167	tags=60%, list=42%, signal=104%
TURASHVILI_BREAST_LOBULAR_CARCINOMA_VS_DUCTAL_NORMAL_UP	60	-0.164881	-1.48015	0.08159	0.263316	1	3692	tags=42%, list=25%, signal=56%
RUTELLA_RESPONSE_TO_HGF_DN	213	-0.0871342	-1.48007	0.080786	0.263009	1	6845	tags=55%, list=47%, signal=103%
VALK_AML_CLUSTER_3	30	-0.228536	-1.47868	0.0787879	0.264355	1	10312	tags=93%, list=71%, signal=316%
REACTOME_TRANSCRIPTIONAL_ACTIVATION_OF_MITOCHONDRIAL_BIOGENESIS	53	-0.166477	-1.47819	0.0688259	0.2645	1	4748	tags=49%, list=32%, signal=72%
BROWNE_HCMV_INFECTION_12HR_UP	97	-0.126605	-1.4781	0.0766045	0.264212	1	9165	tags=75%, list=63%, signal=200%
REACTOME_SIGNALING_BY_FGFR4	36	-0.204829	-1.47803	0.0909091	0.263887	1	8791	tags=81%, list=60%, signal=202%
REACTOME_PRC2_METHYLATES_HISTONES_AND_DNA	17	-0.298569	-1.47771	0.0817996	0.263846	1	8541	tags=88%, list=58%, signal=212%
BIOCARTA_TGFB_PATHWAY	19	-0.288008	-1.47592	0.0802469	0.265526	1	4260	tags=58%, list=29%, signal=82%
JI_RESPONSE_TO_FSH_DN	53	-0.173022	-1.47536	0.0983264	0.265748	1	7687	tags=70%, list=53%, signal=147%
LANDEMAINE_LUNG_METASTASIS	19	-0.28714	-1.47388	0.0865385	0.266998	1	9659	tags=95%, list=66%, signal=279%
TERAO_AOX4_TARGETS_HG_UP	26	-0.244189	-1.4734	0.0792683	0.267194	1	10495	tags=96%, list=72%, signal=340%
MOOTHA_GLYCOGEN_METABOLISM	18	-0.291878	-1.47269	0.0882353	0.267626	1	3049	tags=50%, list=21%, signal=63%
MA_MYELOID_DIFFERENTIATION_UP	34	-0.20883	-1.47235	0.0898438	0.267587	1	6845	tags=68%, list=47%, signal=127%
HESS_TARGETS_OF_HOXA9_AND_MEIS1_DN	70	-0.148984	-1.47164	0.0773931	0.268084	1	2637	tags=33%, list=18%, signal=40%
KORKOLA_EMBRYONIC_CARCINOMA_VS_SEMINOMA_UP	21	-0.265012	-1.47048	0.084	0.269095	1	3094	tags=48%, list=21%, signal=60%
WIERENGA_STAT5A_TARGETS_GROUP2	40	-0.193999	-1.4693	0.0816327	0.27007	1	4848	tags=52%, list=33%, signal=78%
VANHARANTA_UTERINE_FIBROID_DN	58	-0.162352	-1.46808	0.0761523	0.271191	1	1922	tags=29%, list=13%, signal=34%
GREENBAUM_E2A_TARGETS_UP	29	-0.22953	-1.46799	0.0732177	0.270895	1	4214	tags=52%, list=29%, signal=73%
PID_IL2_STAT5_PATHWAY	25	-0.243905	-1.46716	0.0934959	0.271419	1	5798	tags=64%, list=40%, signal=106%
REACTOME_MEIOTIC_RECOMBINATION	29	-0.226777	-1.46704	0.0769231	0.271174	1	7279	tags=72%, list=50%, signal=144%
UDAYAKUMAR_MED1_TARGETS_UP	128	-0.111999	-1.46704	0.0803213	0.270775	1	6259	tags=54%, list=43%, signal=93%
REACTOME_FGFR1_MUTANT_RECEPTOR_ACTIVATION	27	-0.240605	-1.46425	0.0833333	0.273714	1	6778	tags=70%, list=46%, signal=131%
LEE_DOUBLE_POLAR_THYMOCYTE	22	-0.255309	-1.4636	0.10166	0.274092	1	3584	tags=50%, list=25%, signal=66%
SASSON_RESPONSE_TO_FORSKOLIN_UP	80	-0.134646	-1.46248	0.0762887	0.274995	1	4074	tags=41%, list=28%, signal=57%
REACTOME_FCERI_MEDIATED_CAPLUS2_MOBILIZATION	28	-0.231526	-1.46178	0.0894309	0.275372	1	1844	tags=36%, list=13%, signal=41%
SABATES_COLORECTAL_ADENOMA_SIZE_UP	19	-0.287118	-1.46098	0.0802348	0.275898	1	4273	tags=58%, list=29%, signal=82%
REACTOME_FOXO_MEDIATED_TRANSCRIPTION	59	-0.164075	-1.46072	0.0895522	0.27579	1	4798	tags=49%, list=33%, signal=73%
DUTERTRE_ESTRADIOL_RESPONSE_24HR_UP	297	-0.0737918	-1.46032	0.0868687	0.275875	1	2636	tags=25%, list=18%, signal=30%
VANASSE_BCL2_TARGETS_DN	50	-0.177433	-1.45999	0.0848861	0.275857	1	1217	tags=26%, list=8%, signal=28%
MILI_PSEUDOPODIA_CHEMOTAXIS_UP	77	-0.140963	-1.45971	0.100569	0.275802	1	6685	tags=60%, list=46%, signal=109%
FISCHER_DIRECT_P53_TARGETS_META_ANALYSIS	277	-0.076912	-1.45942	0.0784314	0.27572	1	11565	tags=87%, list=79%, signal=407%
PRAMOONJAGO_SOX4_TARGETS_UP	49	-0.175703	-1.45926	0.0692464	0.275498	1	10569	tags=90%, list=72%, signal=323%
RIGGI_EWING_SARCOMA_PROGENITOR_DN	167	-0.0986501	-1.45809	0.0861345	0.276456	1	3040	tags=31%, list=21%, signal=38%
MANALO_HYPOXIA_UP	191	-0.0911979	-1.45599	0.0763209	0.278541	1	7105	tags=58%, list=49%, signal=111%
REACTOME_CD28_CO_STIMULATION	33	-0.211031	-1.45587	0.073501	0.278268	1	1353	tags=30%, list=9%, signal=33%
PEDRIOLI_MIR31_TARGETS_DN	329	-0.068782	-1.45488	0.0903614	0.279093	1	5106	tags=42%, list=35%, signal=63%
REACTOME_MEIOTIC_SYNAPSIS	29	-0.225044	-1.45412	0.0750507	0.279577	1	6296	tags=66%, list=43%, signal=115%
BIOCARTA_FAS_PATHWAY	28	-0.230527	-1.45339	0.0977597	0.28001	1	7080	tags=71%, list=48%, signal=138%
GAVIN_IL2_RESPONSIVE_FOXP3_TARGETS_UP	16	-0.305276	-1.45323	0.0895522	0.279811	1	5594	tags=69%, list=38%, signal=111%
CONCANNON_APOPTOSIS_BY_EPOXOMICIN_UP	220	-0.084697	-1.45202	0.0874525	0.280918	1	8085	tags=64%, list=55%, signal=140%
SERVITJA_LIVER_HNF1A_TARGETS_UP	111	-0.121531	-1.45194	0.0735587	0.280603	1	4955	tags=46%, list=34%, signal=69%
RICKMAN_TUMOR_DIFFERENTIATED_WELL_VS_MODERATELY_DN	80	-0.139013	-1.45183	0.0866935	0.280335	1	8031	tags=69%, list=55%, signal=152%
PID_BCR_5PATHWAY	60	-0.15728	-1.45111	0.0905433	0.28078	1	2097	tags=30%, list=14%, signal=35%
IIZUKA_LIVER_CANCER_PROGRESSION_L1_G1_UP	16	-0.298942	-1.45033	0.0930693	0.281319	1	3859	tags=56%, list=26%, signal=76%
SHEPARD_BMYB_TARGETS	70	-0.14705	-1.44867	0.083004	0.282915	1	2874	tags=34%, list=20%, signal=42%
CASORELLI_APL_SECONDARY_VS_DE_NOVO_UP	34	-0.211024	-1.44754	0.109731	0.283919	1	2943	tags=41%, list=20%, signal=51%
VALK_AML_WITH_FLT3_ITD	37	-0.198554	-1.44748	0.0791506	0.283579	1	7379	tags=70%, list=50%, signal=142%
WENG_POR_TARGETS_GLOBAL_DN	18	-0.284809	-1.44735	0.0933063	0.283335	1	2340	tags=44%, list=16%, signal=53%
IVANOVA_HEMATOPOIESIS_STEM_CELL_SHORT_TERM	19	-0.276636	-1.44513	0.0858283	0.285663	1	5965	tags=68%, list=41%, signal=115%
MAEKAWA_ATF2_TARGETS	17	-0.285215	-1.44507	0.0905512	0.285335	1	8736	tags=88%, list=60%, signal=219%
REACTOME_G2_M_DNA_DAMAGE_CHECKPOINT	60	-0.158448	-1.44464	0.094	0.285473	1	6466	tags=60%, list=44%, signal=107%
REACTOME_AMINO_ACID_TRANSPORT_ACROSS_THE_PLASMA_MEMBRANE	30	-0.218414	-1.44287	0.0909091	0.287285	1	2175	tags=37%, list=15%, signal=43%
HASLINGER_B_CLL_WITH_11Q23_DELETION	22	-0.256019	-1.44255	0.0839844	0.287225	1	8890	tags=86%, list=61%, signal=220%
TIEN_INTESTINE_PROBIOTICS_6HR_DN	162	-0.0983231	-1.44166	0.0794979	0.287902	1	4265	tags=39%, list=29%, signal=54%
LIU_PROSTATE_CANCER_UP	86	-0.129765	-1.43997	0.0924855	0.289625	1	6615	tags=58%, list=45%, signal=106%
VALK_AML_CLUSTER_15	28	-0.233102	-1.43938	0.0865191	0.289992	1	5476	tags=61%, list=37%, signal=97%
ZHAN_MULTIPLE_MYELOMA_CD1_DN	42	-0.183675	-1.43826	0.0817121	0.290953	1	3241	tags=40%, list=22%, signal=52%
BROWNE_HCMV_INFECTION_2HR_DN	44	-0.181856	-1.43822	0.0841487	0.290579	1	4328	tags=48%, list=30%, signal=68%
PARK_HSC_MARKERS	38	-0.198966	-1.43672	0.0793651	0.291917	1	2486	tags=37%, list=17%, signal=44%
FARMER_BREAST_CANCER_CLUSTER_2	30	-0.21894	-1.43649	0.0958333	0.291775	1	4604	tags=53%, list=31%, signal=78%
REACTOME_ELEVATION_OF_CYTOSOLIC_CA2PLUS_LEVELS	16	-0.299199	-1.43474	0.11002	0.293547	1	8424	tags=88%, list=58%, signal=206%
BIOCARTA_EDG1_PATHWAY	22	-0.257999	-1.43466	0.10387	0.293214	1	7532	tags=77%, list=52%, signal=159%
KEGG_ARRHYTHMOGENIC_RIGHT_VENTRICULAR_CARDIOMYOPATHY_ARVC	72	-0.143796	-1.43464	0.0698603	0.292832	1	5016	tags=49%, list=34%, signal=74%
REACTOME_MITOTIC_PROPHASE	83	-0.13338	-1.43453	0.0910931	0.29253	1	7750	tags=66%, list=53%, signal=140%
MADAN_DPPA4_TARGETS	38	-0.194703	-1.43452	0.0872211	0.292135	1	7165	tags=68%, list=49%, signal=134%
KIM_WT1_TARGETS_12HR_DN	196	-0.0892588	-1.43442	0.0805861	0.291851	1	7217	tags=58%, list=49%, signal=113%
REACTOME_REGULATION_OF_BETA_CELL_DEVELOPMENT	29	-0.223028	-1.43405	0.10609	0.291915	1	4813	tags=55%, list=33%, signal=82%
REACTOME_SHC_MEDIATED_CASCADE:FGFR1	17	-0.286037	-1.43391	0.103516	0.291708	1	1844	tags=41%, list=13%, signal=47%
PID_TCPTP_PATHWAY	41	-0.186779	-1.43296	0.102362	0.292521	1	5836	tags=59%, list=40%, signal=97%
ALONSO_METASTASIS_DN	19	-0.279992	-1.43198	0.105364	0.293371	1	5916	tags=68%, list=40%, signal=115%
CREIGHTON_ENDOCRINE_THERAPY_RESISTANCE_1	477	-0.0580347	-1.43107	0.0843621	0.294154	1	3839	tags=32%, list=26%, signal=42%
REACTOME_SUMOYLATION_OF_UBIQUITINYLATION_PROTEINS	36	-0.201317	-1.43063	0.0972222	0.294309	1	4375	tags=50%, list=30%, signal=71%
KEGG_BIOSYNTHESIS_OF_UNSATURATED_FATTY_ACIDS	20	-0.269384	-1.43055	0.0920245	0.294015	1	7033	tags=75%, list=48%, signal=144%
BIOCARTA_NFKB_PATHWAY	20	-0.269315	-1.43051	0.0796117	0.29365	1	3379	tags=50%, list=23%, signal=65%
BIOCARTA_CARDIACEGF_PATHWAY	18	-0.281917	-1.43046	0.0961145	0.293287	1	8880	tags=89%, list=61%, signal=226%
REACTOME_SIGNALING_BY_ERBB4	56	-0.161048	-1.43009	0.102204	0.293349	1	6793	tags=63%, list=46%, signal=116%
LINDVALL_IMMORTALIZED_BY_TERT_UP	64	-0.153416	-1.42833	0.0896414	0.295108	1	966	tags=22%, list=7%, signal=23%
MOLENAAR_TARGETS_OF_CCND1_AND_CDK4_UP	56	-0.162598	-1.4283	0.0877193	0.294734	1	5204	tags=52%, list=36%, signal=80%
PID_IL2_1PATHWAY	52	-0.164702	-1.42741	0.097561	0.295404	1	7442	tags=67%, list=51%, signal=137%
CORRE_MULTIPLE_MYELOMA_UP	53	-0.164362	-1.42726	0.0997963	0.29517	1	8089	tags=72%, list=55%, signal=160%
TSENG_ADIPOGENIC_POTENTIAL_DN	44	-0.176704	-1.4258	0.102161	0.2966	1	6729	tags=64%, list=46%, signal=118%
MILI_PSEUDOPODIA	44	-0.179723	-1.4255	0.0894309	0.296604	1	6685	tags=64%, list=46%, signal=117%
REACTOME_RAF_INDEPENDENT_MAPK1_3_ACTIVATION	22	-0.246852	-1.42204	0.0930693	0.300564	1	4372	tags=55%, list=30%, signal=78%
REACTOME_FRS_MEDIATED_FGFR2_SIGNALING	21	-0.261463	-1.42044	0.0985916	0.302137	1	3842	tags=52%, list=26%, signal=71%
REACTOME_DEGRADATION_OF_THE_EXTRACELLULAR_MATRIX	115	-0.112288	-1.41909	0.106695	0.303415	1	1042	tags=18%, list=7%, signal=20%
SMID_BREAST_CANCER_RELAPSE_IN_LUNG_DN	28	-0.227189	-1.41908	0.106299	0.30302	1	8173	tags=79%, list=56%, signal=178%
KEGG_WNT_SIGNALING_PATHWAY	140	-0.103492	-1.41843	0.0842697	0.303406	1	7170	tags=59%, list=49%, signal=115%
MARIADASON_REGULATED_BY_HISTONE_ACETYLATION_DN	37	-0.19616	-1.41813	0.0968379	0.303405	1	10575	tags=92%, list=72%, signal=331%
SMID_BREAST_CANCER_RELAPSE_IN_BONE_DN	239	-0.0805337	-1.41798	0.105973	0.303178	1	4960	tags=42%, list=34%, signal=62%
YAGI_AML_WITH_11Q23_REARRANGED	309	-0.0693557	-1.41551	0.108607	0.305909	1	9039	tags=69%, list=62%, signal=176%
EBAUER_MYOGENIC_TARGETS_OF_PAX3_FOXO1_FUSION	46	-0.178128	-1.41532	0.101911	0.305728	1	10118	tags=87%, list=69%, signal=281%
PID_GLYPICAN_1PATHWAY	25	-0.230435	-1.4153	0.118677	0.305336	1	4825	tags=56%, list=33%, signal=83%
REACTOME_DDX58_IFIH1_MEDIATED_INDUCTION_OF_INTERFERON_ALPHA_BETA	60	-0.154006	-1.41317	0.109937	0.307642	1	4825	tags=48%, list=33%, signal=72%
NIKOLSKY_BREAST_CANCER_12Q13_Q21_AMPLICON	39	-0.189092	-1.41123	0.11306	0.309607	1	8490	tags=77%, list=58%, signal=183%
MASSARWEH_TAMOXIFEN_RESISTANCE_DN	219	-0.0809977	-1.40953	0.0985626	0.311377	1	2573	tags=26%, list=18%, signal=31%
NIKOLSKY_OVERCONNECTED_IN_BREAST_CANCER	18	-0.277823	-1.40853	0.105372	0.312264	1	9752	tags=94%, list=67%, signal=283%
REACTOME_NUCLEOTIDE_BINDING_DOMAIN_LEUCINE_RICH_REPEAT_CONTAINING_RECEPTOR_NLR_SIGNALING_PATHWAYS	51	-0.167616	-1.40789	0.105364	0.312711	1	3579	tags=41%, list=24%, signal=54%
SARTIPY_NORMAL_AT_INSULIN_RESISTANCE_DN	19	-0.263663	-1.40581	0.115385	0.314906	1	3846	tags=53%, list=26%, signal=71%
NELSON_RESPONSE_TO_ANDROGEN_DN	16	-0.288602	-1.40558	0.110902	0.314793	1	7665	tags=81%, list=52%, signal=171%
HERNANDEZ_ABERRANT_MITOSIS_BY_DOCETACEL_2NM_UP	64	-0.147044	-1.40536	0.109804	0.314667	1	7455	tags=66%, list=51%, signal=133%
WANG_METHYLATED_IN_BREAST_CANCER	28	-0.221834	-1.40532	0.0975143	0.314294	1	4074	tags=50%, list=28%, signal=69%
REACTOME_FRS_MEDIATED_FGFR4_SIGNALING	17	-0.281449	-1.40407	0.102616	0.315528	1	8791	tags=88%, list=60%, signal=221%
REACTOME_REGULATION_OF_TP53_ACTIVITY_THROUGH_METHYLATION	18	-0.277846	-1.40384	0.107071	0.315439	1	7315	tags=78%, list=50%, signal=155%
VALK_AML_CLUSTER_4	25	-0.231326	-1.40369	0.103376	0.31522	1	1888	tags=36%, list=13%, signal=41%
REACTOME_SIGNALING_BY_LIGAND_RESPONSIVE_EGFR_VARIANTS_IN_CANCER	18	-0.267886	-1.40334	0.103383	0.315253	1	5836	tags=67%, list=40%, signal=111%
REACTOME_RHO_GTPASES_ACTIVATE_PKNS	36	-0.19945	-1.40316	0.0965251	0.315064	1	7245	tags=69%, list=50%, signal=137%
HOLLERN_SOLID_NODULAR_BREAST_TUMOR_DN	30	-0.213891	-1.40288	0.107505	0.315016	1	6627	tags=67%, list=45%, signal=122%
GENTILE_UV_RESPONSE_CLUSTER_D6	34	-0.199438	-1.40156	0.100604	0.316358	1	3972	tags=47%, list=27%, signal=64%
PID_HEDGEHOG_GLI_PATHWAY	48	-0.17326	-1.40147	0.116981	0.316072	1	5700	tags=56%, list=39%, signal=92%
SCHWAB_TARGETS_OF_BMYB_POLYMORPHIC_VARIANTS_DN	15	-0.300513	-1.40107	0.103792	0.31622	1	4384	tags=60%, list=30%, signal=86%
MA_MYELOID_DIFFERENTIATION_DN	34	-0.202866	-1.40036	0.11499	0.316769	1	912	tags=26%, list=6%, signal=28%
REACTOME_DOWNSTREAM_SIGNALING_OF_ACTIVATED_FGFR1	27	-0.227555	-1.4001	0.128731	0.316672	1	5344	tags=59%, list=37%, signal=93%
SENGUPTA_NASOPHARYNGEAL_CARCINOMA_WITH_LMP1_DN	109	-0.113345	-1.40002	0.112033	0.316344	1	3319	tags=34%, list=23%, signal=44%
BOYAULT_LIVER_CANCER_SUBCLASS_G1_UP	105	-0.117402	-1.39968	0.114053	0.316346	1	8879	tags=72%, list=61%, signal=183%
OKUMURA_INFLAMMATORY_RESPONSE_LPS	151	-0.0973151	-1.39833	0.0898204	0.317734	1	6145	tags=52%, list=42%, signal=88%
CHEOK_RESPONSE_TO_MERCAPTOPURINE_AND_LD_MTX_DN	15	-0.30065	-1.39675	0.113445	0.319463	1	7306	tags=80%, list=50%, signal=160%
GENTILE_UV_RESPONSE_CLUSTER_D4	52	-0.1656	-1.39608	0.120623	0.319972	1	2087	tags=31%, list=14%, signal=36%
REACTOME_TRANSCRIPTIONAL_REGULATION_BY_E2F6	33	-0.206045	-1.3952	0.119048	0.320797	1	5413	tags=58%, list=37%, signal=91%
KEGG_ENDOMETRIAL_CANCER	52	-0.161033	-1.39463	0.106	0.321137	1	6652	tags=62%, list=45%, signal=113%
PID_ECADHERIN_STABILIZATION_PATHWAY	40	-0.180281	-1.3931	0.114053	0.322783	1	7972	tags=73%, list=55%, signal=159%
DACOSTA_ERCC3_ALLELE_XPCS_VS_TTD_DN	32	-0.206771	-1.3905	0.128459	0.325841	1	2924	tags=41%, list=20%, signal=51%
FIRESTEIN_CTNNB1_PATHWAY	31	-0.211624	-1.38975	0.102459	0.32646	1	11062	tags=97%, list=76%, signal=397%
PID_E2F_PATHWAY	67	-0.14238	-1.38852	0.0987395	0.327618	1	4257	tags=43%, list=29%, signal=61%
GENTILE_UV_RESPONSE_CLUSTER_D1	16	-0.288585	-1.38714	0.106796	0.328971	1	8579	tags=88%, list=59%, signal=212%
REACTOME_MISCELLANEOUS_TRANSPORT_AND_BINDING_EVENTS	20	-0.260342	-1.38632	0.092827	0.329615	1	4972	tags=60%, list=34%, signal=91%
REACTOME_SUMOYLATION_OF_DNA_DAMAGE_RESPONSE_AND_REPAIR_PROTEINS	70	-0.138684	-1.38576	0.120408	0.329931	1	5502	tags=51%, list=38%, signal=82%
RODRIGUES_NTN1_TARGETS_UP	15	-0.296474	-1.38424	0.0988806	0.331503	1	7367	tags=80%, list=50%, signal=161%
FIGUEROA_AML_METHYLATION_CLUSTER_1_UP	91	-0.124273	-1.38394	0.129159	0.331511	1	7835	tags=66%, list=54%, signal=141%
SHEPARD_CRUSH_AND_BURN_MUTANT_DN	175	-0.0884182	-1.38391	0.10883	0.331122	1	6911	tags=56%, list=47%, signal=105%
PID_FAK_PATHWAY	58	-0.155243	-1.38352	0.104449	0.331175	1	11100	tags=91%, list=76%, signal=378%
HOOI_ST7_TARGETS_DN	98	-0.119492	-1.383	0.113281	0.331413	1	4979	tags=46%, list=34%, signal=69%
VALK_AML_CLUSTER_2	23	-0.236332	-1.38247	0.130859	0.331722	1	7993	tags=78%, list=55%, signal=172%
BIOCARTA_IL1R_PATHWAY	26	-0.230896	-1.38115	0.130346	0.333036	1	3379	tags=46%, list=23%, signal=60%
REACTOME_CELLULAR_SENESCENCE	125	-0.106564	-1.38014	0.132	0.333988	1	8281	tags=67%, list=57%, signal=154%
RORIE_TARGETS_OF_EWSR1_FLI1_FUSION_DN	28	-0.217428	-1.38007	0.1167	0.333672	1	3094	tags=43%, list=21%, signal=54%
REACTOME_RESOLUTION_OF_D_LOOP_STRUCTURES_THROUGH_SYNTHESIS_DEPENDENT_STRAND_ANNEALING_SDSA	26	-0.227507	-1.38006	0.122699	0.333256	1	6240	tags=65%, list=43%, signal=114%
HASLINGER_B_CLL_WITH_MUTATED_VH_GENES	16	-0.283227	-1.37986	0.098	0.333123	1	5916	tags=69%, list=40%, signal=115%
REACTOME_MITOTIC_PROMETAPHASE	179	-0.0881007	-1.37983	0.120083	0.332748	1	3956	tags=36%, list=27%, signal=48%
MCBRYAN_PUBERTAL_BREAST_6_7WK_DN	66	-0.145544	-1.3797	0.119433	0.332489	1	1427	tags=24%, list=10%, signal=27%
WANG_TARGETS_OF_MLL_CBP_FUSION_DN	42	-0.176097	-1.37958	0.126214	0.332235	1	8921	tags=79%, list=61%, signal=201%
NEWMAN_ERCC6_TARGETS_UP	18	-0.266798	-1.37953	0.13449	0.331881	1	9913	tags=94%, list=68%, signal=293%
REACTOME_ACTIVATION_OF_SMO	18	-0.268129	-1.37852	0.109344	0.33283	1	4208	tags=56%, list=29%, signal=78%
HAHTOLA_MYCOSIS_FUNGOIDES_CD4_DN	105	-0.116946	-1.3779	0.133333	0.333268	1	10278	tags=82%, list=70%, signal=274%
LEE_TARGETS_OF_PTCH1_AND_SUFU_DN	82	-0.129882	-1.37682	0.0956175	0.334283	1	7384	tags=63%, list=51%, signal=127%
REACTOME_STIMULI_SENSING_CHANNELS	85	-0.123977	-1.37651	0.121704	0.334321	1	4907	tags=46%, list=34%, signal=69%
REACTOME_METABOLISM_OF_STEROID_HORMONES	22	-0.243003	-1.37646	0.133065	0.33395	1	1770	tags=36%, list=12%, signal=41%
HOLLMANN_APOPTOSIS_VIA_CD40_DN	224	-0.0793871	-1.3763	0.115942	0.333737	1	5646	tags=46%, list=39%, signal=74%
REACTOME_TIGHT_JUNCTION_INTERACTIONS	21	-0.2505	-1.37616	0.123984	0.333506	1	7483	tags=76%, list=51%, signal=156%
VANASSE_BCL2_TARGETS_UP	24	-0.234151	-1.37547	0.124046	0.334023	1	9985	tags=92%, list=68%, signal=289%
PID_HNF3A_PATHWAY	31	-0.202674	-1.37512	0.130859	0.334057	1	4590	tags=52%, list=31%, signal=75%
ABE_VEGFA_TARGETS	15	-0.294146	-1.37494	0.11546	0.333878	1	4477	tags=60%, list=31%, signal=86%
RASHI_RESPONSE_TO_IONIZING_RADIATION_5	122	-0.106898	-1.37489	0.135524	0.333543	1	11753	tags=91%, list=80%, signal=460%
ZHOU_INFLAMMATORY_RESPONSE_FIMA_DN	233	-0.0786595	-1.37412	0.121622	0.334193	1	10101	tags=77%, list=69%, signal=245%
KOYAMA_SEMA3B_TARGETS_DN	316	-0.0673362	-1.37374	0.125	0.334303	1	7597	tags=59%, list=52%, signal=119%
GAZDA_DIAMOND_BLACKFAN_ANEMIA_ERYTHROID_DN	383	-0.0611583	-1.37305	0.117769	0.334785	1	5047	tags=40%, list=35%, signal=60%
KAUFFMANN_DNA_REPAIR_GENES	213	-0.0807976	-1.37176	0.135354	0.336125	1	9270	tags=71%, list=63%, signal=192%
CHO_NR4A1_TARGETS	24	-0.239358	-1.37165	0.136273	0.335852	1	2599	tags=42%, list=18%, signal=51%
SENESE_HDAC1_TARGETS_DN	227	-0.0795725	-1.3687	0.106212	0.33939	1	4781	tags=41%, list=33%, signal=59%
REACTOME_HS_GAG_BIOSYNTHESIS	31	-0.204697	-1.3685	0.105788	0.339239	1	8805	tags=81%, list=60%, signal=202%
TAKEDA_TARGETS_OF_NUP98_HOXA9_FUSION_6HR_UP	70	-0.13894	-1.36791	0.128655	0.339715	1	5916	tags=54%, list=40%, signal=91%
CADWELL_ATG16L1_TARGETS_DN	53	-0.161438	-1.36763	0.101533	0.339687	1	9235	tags=79%, list=63%, signal=214%
VALK_AML_CLUSTER_8	21	-0.248448	-1.36753	0.116424	0.339395	1	4032	tags=52%, list=28%, signal=72%
KANG_FLUOROURACIL_RESISTANCE_UP	20	-0.257466	-1.36704	0.134298	0.339695	1	9400	tags=90%, list=64%, signal=252%
REACTOME_BRANCHED_CHAIN_AMINO_ACID_CATABOLISM	19	-0.260815	-1.36633	0.122363	0.340299	1	6196	tags=68%, list=42%, signal=119%
BIOCARTA_TCR_PATHWAY	41	-0.181069	-1.36462	0.128713	0.342115	1	6989	tags=66%, list=48%, signal=126%
REACTOME_COSTIMULATION_BY_THE_CD28_FAMILY	53	-0.164129	-1.36408	0.117063	0.342471	1	6989	tags=64%, list=48%, signal=122%
REACTOME_GENE_SILENCING_BY_RNA	71	-0.136334	-1.36357	0.129412	0.342763	1	8931	tags=75%, list=61%, signal=191%
TERAO_AOX4_TARGETS_SKIN_DN	20	-0.252329	-1.36271	0.120763	0.343585	1	8013	tags=80%, list=55%, signal=177%
IWANAGA_CARCINOGENESIS_BY_KRAS_UP	145	-0.0955131	-1.36198	0.140655	0.344196	1	6483	tags=54%, list=44%, signal=96%
ACEVEDO_LIVER_CANCER_WITH_H3K9ME3_UP	88	-0.124287	-1.36135	0.115308	0.344625	1	5671	tags=51%, list=39%, signal=83%
BOQUEST_STEM_CELL_DN	189	-0.0851111	-1.3609	0.126016	0.344782	1	10608	tags=81%, list=73%, signal=291%
MIKKELSEN_ES_HCP_WITH_H3K27ME3	32	-0.206274	-1.36085	0.150101	0.344456	1	7500	tags=72%, list=51%, signal=147%
VANTVEER_BREAST_CANCER_ESR1_DN	238	-0.0779248	-1.36045	0.130019	0.344558	1	9016	tags=69%, list=62%, signal=178%
BIOCARTA_TOLL_PATHWAY	25	-0.223309	-1.35969	0.130522	0.345213	1	2005	tags=36%, list=14%, signal=42%
ABDELMOHSEN_ELAVL4_TARGETS	16	-0.280283	-1.35956	0.12381	0.344977	1	5959	tags=69%, list=41%, signal=116%
REACTOME_NOTCH1_INTRACELLULAR_DOMAIN_REGULATES_TRANSCRIPTION	47	-0.170035	-1.35929	0.135354	0.344958	1	6855	tags=64%, list=47%, signal=120%
JECHLINGER_EPITHELIAL_TO_MESENCHYMAL_TRANSITION_DN	56	-0.153412	-1.35919	0.109195	0.344676	1	9776	tags=82%, list=67%, signal=247%
KEGG_STEROID_BIOSYNTHESIS	15	-0.292525	-1.35903	0.133459	0.344457	1	3526	tags=53%, list=24%, signal=70%
ELVIDGE_HIF1A_TARGETS_DN	84	-0.12614	-1.35878	0.112676	0.344379	1	7566	tags=64%, list=52%, signal=132%
KEGG_RNA_DEGRADATION	54	-0.155771	-1.35876	0.127451	0.343989	1	6125	tags=57%, list=42%, signal=98%
BERTUCCI_INVASIVE_CARCINOMA_DUCTAL_VS_LOBULAR_DN	41	-0.180341	-1.35868	0.122772	0.343697	1	2364	tags=34%, list=16%, signal=41%
REACTOME_TRANSCRIPTION_OF_E2F_TARGETS_UNDER_NEGATIVE_CONTROL_BY_DREAM_COMPLEX	19	-0.257931	-1.35843	0.112	0.343645	1	9316	tags=89%, list=64%, signal=246%
KOKKINAKIS_METHIONINE_DEPRIVATION_96HR_DN	70	-0.136505	-1.35719	0.114286	0.345056	1	6578	tags=59%, list=45%, signal=106%
REACTOME_SIGNALING_BY_ERYTHROPOIETIN	24	-0.233329	-1.3567	0.125506	0.345345	1	6342	tags=67%, list=43%, signal=118%
BRUINS_UVC_RESPONSE_EARLY_LATE	274	-0.0690846	-1.35592	0.126819	0.346035	1	7974	tags=61%, list=55%, signal=132%
SMID_BREAST_CANCER_RELAPSE_IN_BRAIN_UP	32	-0.201467	-1.35583	0.119835	0.345747	1	8027	tags=75%, list=55%, signal=166%
PID_FCER1_PATHWAY	56	-0.150753	-1.35405	0.130693	0.347745	1	3549	tags=39%, list=24%, signal=52%
TOMLINS_PROSTATE_CANCER_DN	37	-0.190902	-1.35388	0.124744	0.347582	1	8676	tags=78%, list=59%, signal=192%
HE_PTEN_TARGETS_UP	17	-0.264809	-1.35381	0.132411	0.347272	1	10754	tags=100%, list=74%, signal=378%
REACTOME_SIGNALING_BY_NON_RECEPTOR_TYROSINE_KINASES	52	-0.157199	-1.35349	0.121901	0.347246	1	6989	tags=63%, list=48%, signal=121%
BLALOCK_ALZHEIMERS_DISEASE_INCIPIENT_UP	338	-0.063852	-1.35226	0.114563	0.348483	1	10638	tags=79%, list=73%, signal=283%
PID_CD8_TCR_DOWNSTREAM_PATHWAY	40	-0.17963	-1.35133	0.1409	0.349327	1	6885	tags=65%, list=47%, signal=123%
LE_EGR2_TARGETS_DN	100	-0.114187	-1.35106	0.129412	0.349277	1	10770	tags=85%, list=74%, signal=321%
REACTOME_CD209_DC_SIGN_SIGNALING	18	-0.264773	-1.35072	0.12605	0.34936	1	4257	tags=56%, list=29%, signal=78%
BROWNE_HCMV_INFECTION_4HR_DN	212	-0.0814943	-1.34989	0.126556	0.350086	1	3999	tags=35%, list=27%, signal=48%
GAUSSMANN_MLL_AF4_FUSION_TARGETS_B_UP	21	-0.241514	-1.34823	0.135246	0.351881	1	6918	tags=71%, list=47%, signal=135%
DOANE_BREAST_CANCER_ESR1_UP	87	-0.123746	-1.34785	0.133874	0.352008	1	10638	tags=85%, list=73%, signal=310%
REACTOME_HOMOLOGOUS_DNA_PAIRING_AND_STRAND_EXCHANGE	42	-0.177355	-1.34747	0.134921	0.352089	1	6466	tags=62%, list=44%, signal=111%
BROWNE_HCMV_INFECTION_30MIN_DN	107	-0.112841	-1.3473	0.15	0.351915	1	8611	tags=70%, list=59%, signal=169%
ZHAN_MULTIPLE_MYELOMA_MS_DN	36	-0.190742	-1.34632	0.140562	0.352878	1	3717	tags=44%, list=25%, signal=59%
REACTOME_SUMOYLATION_OF_SUMOYLATION_PROTEINS	32	-0.201261	-1.34583	0.155419	0.353138	1	4375	tags=50%, list=30%, signal=71%
ABRAMSON_INTERACT_WITH_AIRE	41	-0.179925	-1.34534	0.14898	0.35342	1	4153	tags=46%, list=28%, signal=65%
CERVERA_SDHB_TARGETS_1_DN	25	-0.226338	-1.34494	0.147059	0.353585	1	1376	tags=32%, list=9%, signal=35%
REACTOME_REGULATION_OF_KIT_SIGNALING	16	-0.280146	-1.34475	0.133733	0.353445	1	2306	tags=44%, list=16%, signal=52%
KEGG_ALDOSTERONE_REGULATED_SODIUM_REABSORPTION	37	-0.182399	-1.34406	0.133981	0.354065	1	8800	tags=78%, list=60%, signal=196%
LANDIS_ERBB2_BREAST_TUMORS_324_UP	134	-0.0968017	-1.34282	0.123482	0.355318	1	5145	tags=45%, list=35%, signal=68%
REACTOME_SLC_MEDIATED_TRANSMEMBRANE_TRANSPORT	207	-0.0817693	-1.34275	0.128713	0.355041	1	2707	tags=27%, list=19%, signal=32%
REACTOME_INOSITOL_PHOSPHATE_METABOLISM	46	-0.168997	-1.34258	0.123173	0.354866	1	6755	tags=63%, list=46%, signal=117%
SCHAEFFER_SOX9_TARGETS_IN_PROSTATE_DEVELOPMENT_UP	18	-0.263366	-1.34253	0.143141	0.354517	1	5902	tags=67%, list=40%, signal=112%
KEGG_GNRH_SIGNALING_PATHWAY	87	-0.119892	-1.34072	0.122951	0.35657	1	6997	tags=60%, list=48%, signal=114%
GENTILE_UV_RESPONSE_CLUSTER_D5	34	-0.193885	-1.3402	0.126761	0.356896	1	8353	tags=76%, list=57%, signal=178%
HASLINGER_B_CLL_WITH_CHROMOSOME_12_TRISOMY	21	-0.249609	-1.33986	0.150794	0.356986	1	7496	tags=76%, list=51%, signal=156%
REACTOME_TP53_REGULATES_TRANSCRIPTION_OF_CELL_DEATH_GENES	36	-0.189789	-1.33942	0.142857	0.357222	1	11447	tags=97%, list=78%, signal=447%
PID_NFAT_TFPATHWAY	32	-0.197028	-1.3394	0.136704	0.356839	1	3523	tags=44%, list=24%, signal=58%
YANG_BREAST_CANCER_ESR1_LASER_DN	46	-0.166234	-1.33885	0.139676	0.357163	1	10927	tags=91%, list=75%, signal=360%
REACTOME_GLYCOGEN_METABOLISM	25	-0.229353	-1.33879	0.12831	0.356837	1	1332	tags=32%, list=9%, signal=35%
REACTOME_G0_AND_EARLY_G1	27	-0.21107	-1.33776	0.141748	0.35787	1	7209	tags=70%, list=49%, signal=139%
BOYAULT_LIVER_CANCER_SUBCLASS_G56_DN	15	-0.285861	-1.33754	0.126294	0.357781	1	1674	tags=40%, list=11%, signal=45%
BIOCARTA_ALK_PATHWAY	32	-0.200876	-1.33753	0.147448	0.357375	1	10320	tags=91%, list=71%, signal=307%
TCGA_GLIOBLASTOMA_COPY_NUMBER_UP	63	-0.142979	-1.33555	0.135354	0.359739	1	6506	tags=59%, list=45%, signal=105%
REACTOME_SIGNALING_BY_RHO_GTPASES	368	-0.0597315	-1.33478	0.123016	0.360393	1	7294	tags=56%, list=50%, signal=108%
TOOKER_GEMCITABINE_RESISTANCE_DN	118	-0.106009	-1.33461	0.122622	0.360194	1	10234	tags=81%, list=70%, signal=266%
BIOCARTA_TNFR1_PATHWAY	28	-0.209724	-1.33406	0.128151	0.360535	1	8950	tags=82%, list=61%, signal=211%
HOWLIN_CITED1_TARGETS_1_DN	37	-0.186165	-1.33351	0.127615	0.360891	1	5584	tags=57%, list=38%, signal=92%
REACTOME_NOTCH4_INTRACELLULAR_DOMAIN_REGULATES_TRANSCRIPTION	20	-0.249315	-1.33109	0.13834	0.363876	1	2940	tags=45%, list=20%, signal=56%
BOYLAN_MULTIPLE_MYELOMA_D_UP	83	-0.127089	-1.331	0.151139	0.363574	1	4847	tags=46%, list=33%, signal=68%
TONKS_TARGETS_OF_RUNX1_RUNX1T1_FUSION_GRANULOCYTE_UP	49	-0.159087	-1.33036	0.121331	0.364031	1	9916	tags=84%, list=68%, signal=259%
SMID_BREAST_CANCER_NORMAL_LIKE_UP	361	-0.0601467	-1.32978	0.149901	0.364451	1	9916	tags=74%, list=68%, signal=223%
REACTOME_PHOSPHOLIPID_METABOLISM	193	-0.0832349	-1.32901	0.143411	0.365048	1	3421	tags=32%, list=23%, signal=41%
REACTOME_PI_3K_CASCADE:FGFR3	15	-0.282962	-1.32855	0.149284	0.365251	1	5615	tags=67%, list=38%, signal=108%
REACTOME_OXIDATIVE_STRESS_INDUCED_SENESCENCE	65	-0.137806	-1.32815	0.155925	0.36542	1	7442	tags=65%, list=51%, signal=131%
KEGG_RIG_I_LIKE_RECEPTOR_SIGNALING_PATHWAY	49	-0.158302	-1.32763	0.145383	0.365749	1	3065	tags=37%, list=21%, signal=46%
PID_AP1_PATHWAY	57	-0.148623	-1.32721	0.132653	0.365944	1	658	tags=19%, list=5%, signal=20%
GAZIN_EPIGENETIC_SILENCING_BY_KRAS	22	-0.241048	-1.32534	0.150407	0.368239	1	8444	tags=82%, list=58%, signal=193%
BOYAULT_LIVER_CANCER_SUBCLASS_G23_UP	51	-0.158922	-1.32474	0.126733	0.368655	1	10299	tags=86%, list=70%, signal=291%
KIM_MYCN_AMPLIFICATION_TARGETS_DN	94	-0.11623	-1.32436	0.162047	0.36876	1	9822	tags=79%, list=67%, signal=238%
SERVITJA_LIVER_HNF1A_TARGETS_DN	106	-0.109447	-1.32382	0.140127	0.369064	1	2964	tags=31%, list=20%, signal=39%
ZHAN_MULTIPLE_MYELOMA_CD1_VS_CD2_DN	48	-0.164019	-1.32373	0.144762	0.368805	1	7053	tags=65%, list=48%, signal=124%
PID_MYC_REPRESS_PATHWAY	57	-0.150226	-1.32357	0.145492	0.36862	1	5508	tags=53%, list=38%, signal=84%
BIOCARTA_MTOR_PATHWAY	21	-0.244485	-1.32258	0.151951	0.369613	1	8267	tags=81%, list=57%, signal=186%
KEGG_MELANOGENESIS	91	-0.116209	-1.3216	0.145098	0.370564	1	4257	tags=41%, list=29%, signal=57%
IIZUKA_LIVER_CANCER_PROGRESSION_G1_G2_DN	25	-0.21913	-1.32133	0.148728	0.37052	1	4990	tags=56%, list=34%, signal=85%
PID_INSULIN_PATHWAY	43	-0.168073	-1.32095	0.13253	0.370633	1	3671	tags=42%, list=25%, signal=56%
REACTOME_FORMATION_OF_THE_BETA_CATENIN:TCF_TRANSACTIVATING_COMPLEX	34	-0.194364	-1.32026	0.156576	0.371186	1	7916	tags=74%, list=54%, signal=160%
REACTOME_FRS_MEDIATED_FGFR3_SIGNALING	17	-0.267	-1.32022	0.158513	0.370815	1	3842	tags=53%, list=26%, signal=72%
REACTOME_SUMOYLATION_OF_RNA_BINDING_PROTEINS	43	-0.168142	-1.32018	0.141176	0.370455	1	7750	tags=70%, list=53%, signal=148%
REACTOME_MAPK_TARGETS_NUCLEAR_EVENTS_MEDIATED_BY_MAP_KINASES	31	-0.195154	-1.31911	0.151575	0.371669	1	8001	tags=74%, list=55%, signal=164%
LEE_LIVER_CANCER_MYC_E2F1_DN	38	-0.181836	-1.31868	0.160784	0.371854	1	11200	tags=95%, list=77%, signal=404%
PID_ERBB1_INTERNALIZATION_PATHWAY	41	-0.175056	-1.31755	0.146998	0.373145	1	8503	tags=76%, list=58%, signal=180%
AMIT_EGF_RESPONSE_40_MCF10A	15	-0.28157	-1.31686	0.176015	0.373741	1	3686	tags=53%, list=25%, signal=71%
WHITFIELD_CELL_CYCLE_G2	151	-0.0935185	-1.31667	0.136546	0.373582	1	8330	tags=66%, list=57%, signal=152%
PID_IL2_PI3K_PATHWAY	32	-0.197671	-1.31529	0.158915	0.375119	1	5798	tags=59%, list=40%, signal=98%
MULLIGHAN_MLL_SIGNATURE_2_DN	239	-0.07389	-1.31519	0.161157	0.374829	1	4505	tags=38%, list=31%, signal=54%
FAELT_B_CLL_WITH_VH3_21_DN	45	-0.16744	-1.31475	0.133874	0.375056	1	10881	tags=91%, list=74%, signal=355%
PID_IL12_STAT4_PATHWAY	21	-0.241445	-1.3147	0.164271	0.3747	1	6919	tags=71%, list=47%, signal=135%
GAUSSMANN_MLL_AF4_FUSION_TARGETS_F_DN	30	-0.203039	-1.31388	0.142857	0.375481	1	6298	tags=63%, list=43%, signal=111%
REACTOME_TP53_REGULATES_TRANSCRIPTION_OF_ADDITIONAL_CELL_CYCLE_GENES_WHOSE_EXACT_ROLE_IN_THE_P53_PATHWAY_REMAIN_UNCERTAIN	20	-0.247603	-1.31378	0.166998	0.375213	1	5889	tags=65%, list=40%, signal=109%
YANG_BREAST_CANCER_ESR1_DN	23	-0.229738	-1.31303	0.147929	0.375841	1	4911	tags=57%, list=34%, signal=85%
VANHARANTA_UTERINE_FIBROID_WITH_7Q_DELETION_UP	62	-0.142035	-1.31254	0.159091	0.376093	1	10431	tags=85%, list=71%, signal=297%
PURBEY_TARGETS_OF_CTBP1_NOT_SATB1_DN	331	-0.0626394	-1.312	0.146939	0.376425	1	5908	tags=47%, list=40%, signal=76%
LEIN_CHOROID_PLEXUS_MARKERS	99	-0.113206	-1.31182	0.14557	0.376301	1	1163	tags=19%, list=8%, signal=21%
MCBRYAN_PUBERTAL_TGFB1_TARGETS_DN	53	-0.154647	-1.3117	0.161355	0.376037	1	1886	tags=28%, list=13%, signal=32%
ROZANOV_MMP14_TARGETS_DN	29	-0.203484	-1.31141	0.15493	0.376104	1	8123	tags=76%, list=56%, signal=170%
BRACHAT_RESPONSE_TO_CISPLATIN	21	-0.241908	-1.31141	0.163708	0.375699	1	9697	tags=90%, list=66%, signal=268%
LIU_BREAST_CANCER	27	-0.213134	-1.31131	0.152439	0.375432	1	3930	tags=48%, list=27%, signal=66%
RIZ_ERYTHROID_DIFFERENTIATION_HEMGN	24	-0.225381	-1.31071	0.173554	0.375887	1	6458	tags=67%, list=44%, signal=119%
MONNIER_POSTRADIATION_TUMOR_ESCAPE_UP	372	-0.0603307	-1.31065	0.150602	0.375551	1	9792	tags=73%, list=67%, signal=215%
AMIT_EGF_RESPONSE_60_HELA	42	-0.168953	-1.31038	0.153242	0.375531	1	4848	tags=50%, list=33%, signal=75%
REACTOME_TRANSPORT_OF_INORGANIC_CATIONS_ANIONS_AND_AMINO_ACIDS_OLIGOPEPTIDES	93	-0.115716	-1.30892	0.174664	0.377174	1	6023	tags=53%, list=41%, signal=89%
KIM_WT1_TARGETS_12HR_UP	149	-0.0923852	-1.30864	0.1587	0.377187	1	6710	tags=55%, list=46%, signal=101%
REACTOME_CA2PLUS_PATHWAY	57	-0.150284	-1.30846	0.159763	0.377032	1	10124	tags=84%, list=69%, signal=273%
BRUECKNER_TARGETS_OF_MIRLET7A3_DN	66	-0.137038	-1.30838	0.145791	0.376749	1	4652	tags=45%, list=32%, signal=66%
REACTOME_HOMOLOGY_DIRECTED_REPAIR	100	-0.110895	-1.30827	0.160079	0.376483	1	6578	tags=56%, list=45%, signal=101%
REACTOME_TRANSCRIPTION_OF_E2F_TARGETS_UNDER_NEGATIVE_CONTROL_BY_P107_RBL1_AND_P130_RBL2_IN_COMPLEX_WITH_HDAC1	16	-0.280317	-1.30782	0.154639	0.376718	1	4131	tags=56%, list=28%, signal=78%
AMIT_EGF_RESPONSE_40_HELA	41	-0.169879	-1.3061	0.158215	0.378767	1	10718	tags=90%, list=73%, signal=337%
ZHU_SKIL_TARGETS_UP	18	-0.25441	-1.30519	0.147228	0.379717	1	6845	tags=72%, list=47%, signal=136%
LANDIS_ERBB2_BREAST_TUMORS_324_DN	138	-0.0954308	-1.30439	0.149515	0.380481	1	2221	tags=25%, list=15%, signal=29%
CHIANG_LIVER_CANCER_SUBCLASS_PROLIFERATION_UP	158	-0.0867178	-1.3042	0.155642	0.380348	1	3466	tags=32%, list=24%, signal=42%
REACTOME_CENTROSOME_MATURATION	79	-0.122547	-1.30383	0.157143	0.38048	1	3956	tags=39%, list=27%, signal=54%
BIOCARTA_AKT_PATHWAY	20	-0.243014	-1.30362	0.150495	0.380352	1	8880	tags=85%, list=61%, signal=216%
GARGALOVIC_RESPONSE_TO_OXIDIZED_PHOSPHOLIPIDS_GREEN_UP	21	-0.239035	-1.30292	0.156313	0.380953	1	6258	tags=67%, list=43%, signal=116%
REACTOME_TRANSPORT_OF_MATURE_TRANSCRIPT_TO_CYTOPLASM	78	-0.123846	-1.3014	0.157895	0.382778	1	8509	tags=71%, list=58%, signal=168%
REACTOME_FCERI_MEDIATED_MAPK_ACTIVATION	30	-0.201622	-1.30122	0.16568	0.382626	1	5344	tags=57%, list=37%, signal=89%
WEBER_METHYLATED_IN_COLON_CANCER	16	-0.268334	-1.30007	0.177043	0.383851	1	4306	tags=56%, list=29%, signal=80%
FIGUEROA_AML_METHYLATION_CLUSTER_6_UP	115	-0.10335	-1.29903	0.146388	0.384917	1	6384	tags=54%, list=44%, signal=95%
LOPEZ_TRANSLATION_VIA_FN1_SIGNALING	35	-0.185161	-1.2968	0.155393	0.387889	1	8161	tags=74%, list=56%, signal=168%
LINDGREN_BLADDER_CANCER_CLUSTER_2B	342	-0.0599286	-1.29613	0.160164	0.388515	1	1753	tags=18%, list=12%, signal=20%
MCMURRAY_TP53_HRAS_COOPERATION_RESPONSE_DN	62	-0.138547	-1.29528	0.165306	0.389324	1	11425	tags=92%, list=78%, signal=419%
GENTLES_LEUKEMIC_STEM_CELL_UP	23	-0.224409	-1.29516	0.172691	0.389071	1	10074	tags=91%, list=69%, signal=293%
PID_ER_NONGENOMIC_PATHWAY	40	-0.174794	-1.2949	0.166667	0.389008	1	6590	tags=63%, list=45%, signal=113%
BOYLAN_MULTIPLE_MYELOMA_C_CLUSTER_DN	24	-0.225975	-1.29488	0.158859	0.388616	1	5231	tags=58%, list=36%, signal=91%
IWANAGA_CARCINOGENESIS_BY_KRAS_PTEN_DN	313	-0.0642097	-1.29469	0.152047	0.388484	1	2352	tags=22%, list=16%, signal=26%
BIOCARTA_PDZS_PATHWAY	17	-0.262275	-1.29403	0.168831	0.38907	1	6491	tags=71%, list=44%, signal=127%
DUTERTRE_ESTRADIOL_RESPONSE_6HR_UP	215	-0.0756682	-1.29352	0.17126	0.389427	1	7275	tags=57%, list=50%, signal=112%
CHESLER_BRAIN_HIGHEST_EXPRESSION	37	-0.177658	-1.29295	0.14959	0.389839	1	8474	tags=76%, list=58%, signal=180%
BILBAN_B_CLL_LPL_DN	35	-0.184416	-1.29145	0.170124	0.391745	1	6501	tags=63%, list=44%, signal=113%
MARTIN_VIRAL_GPCR_SIGNALING_UP	71	-0.130818	-1.29142	0.168016	0.391363	1	9629	tags=79%, list=66%, signal=230%
REACTOME_NUCLEAR_ENVELOPE_BREAKDOWN	50	-0.152025	-1.29076	0.157685	0.391936	1	8020	tags=70%, list=55%, signal=155%
BIOCARTA_DEATH_PATHWAY	28	-0.211574	-1.28994	0.171657	0.392706	1	1613	tags=32%, list=11%, signal=36%
JEON_SMAD6_TARGETS_DN	18	-0.248992	-1.28949	0.180043	0.392967	1	2863	tags=44%, list=20%, signal=55%
NABA_BASEMENT_MEMBRANES	39	-0.177154	-1.28924	0.168337	0.392967	1	3041	tags=38%, list=21%, signal=48%
ROSS_AML_OF_FAB_M7_TYPE	65	-0.137685	-1.28867	0.175258	0.3934	1	3845	tags=40%, list=26%, signal=54%
LIU_TARGETS_OF_VMYB_VS_CMYB_DN	32	-0.188545	-1.28814	0.17505	0.393808	1	10043	tags=88%, list=69%, signal=279%
DING_LUNG_CANCER_BY_MUTATION_RATE	20	-0.236096	-1.28788	0.154309	0.393783	1	6788	tags=70%, list=46%, signal=130%
REACTOME_METABOLIC_DISORDERS_OF_BIOLOGICAL_OXIDATION_ENZYMES	23	-0.22585	-1.28786	0.172962	0.393396	1	8146	tags=78%, list=56%, signal=176%
REACTOME_SHC_MEDIATED_CASCADE:FGFR4	15	-0.269383	-1.28783	0.169492	0.393028	1	6788	tags=73%, list=46%, signal=137%
SEKI_INFLAMMATORY_RESPONSE_LPS_UP	62	-0.139686	-1.28772	0.162055	0.392791	1	10701	tags=87%, list=73%, signal=324%
GAVIN_FOXP3_TARGETS_CLUSTER_P2	58	-0.143091	-1.28653	0.170455	0.394135	1	7748	tags=67%, list=53%, signal=142%
FLECHNER_PBL_KIDNEY_TRANSPLANT_OK_VS_DONOR_DN	38	-0.17361	-1.2845	0.137131	0.396751	1	9781	tags=84%, list=67%, signal=254%
CROONQUIST_NRAS_VS_STROMAL_STIMULATION_UP	38	-0.17435	-1.28378	0.174089	0.397412	1	1306	tags=26%, list=9%, signal=29%
KYNG_RESPONSE_TO_H2O2_VIA_ERCC6_UP	36	-0.175657	-1.28373	0.168986	0.397063	1	11247	tags=94%, list=77%, signal=408%
KEGG_DORSO_VENTRAL_AXIS_FORMATION	20	-0.242329	-1.28291	0.168399	0.397892	1	3042	tags=45%, list=21%, signal=57%
KEGG_TRYPTOPHAN_METABOLISM	33	-0.189793	-1.28179	0.206478	0.399189	1	4764	tags=52%, list=33%, signal=76%
REACTOME_SHC_MEDIATED_CASCADE:FGFR2	19	-0.244201	-1.28129	0.181818	0.399531	1	8747	tags=84%, list=60%, signal=209%
LEE_LIVER_CANCER_ACOX1_DN	41	-0.16495	-1.2812	0.162325	0.399233	1	7224	tags=66%, list=49%, signal=130%
PID_BMP_PATHWAY	39	-0.172323	-1.28073	0.181287	0.399476	1	10234	tags=87%, list=70%, signal=290%
LIAO_HAVE_SOX4_BINDING_SITES	37	-0.174431	-1.28062	0.156436	0.399236	1	11287	tags=95%, list=77%, signal=414%
REACTOME_TRAF6_MEDIATED_NF_KB_ACTIVATION	22	-0.226905	-1.28017	0.182711	0.399494	1	2005	tags=36%, list=14%, signal=42%
HESS_TARGETS_OF_HOXA9_AND_MEIS1_UP	62	-0.141348	-1.28012	0.189024	0.399168	1	10441	tags=85%, list=71%, signal=298%
REACTOME_RAB_GEFS_EXCHANGE_GTP_FOR_GDP_ON_RABS	87	-0.11854	-1.2797	0.151163	0.39939	1	4664	tags=44%, list=32%, signal=64%
BIOCARTA_CHREBP_PATHWAY	17	-0.256454	-1.27965	0.172211	0.399046	1	9156	tags=88%, list=63%, signal=236%
WANG_IMMORTALIZED_BY_HOXA9_AND_MEIS1_UP	23	-0.221567	-1.27801	0.178197	0.401024	1	1852	tags=35%, list=13%, signal=40%
KOBAYASHI_RESPONSE_TO_ROMIDEPSIN	16	-0.264705	-1.27766	0.171079	0.401111	1	8014	tags=81%, list=55%, signal=180%
REACTOME_BMAL1:CLOCK_NPAS2_ACTIVATES_CIRCADIAN_GENE_EXPRESSION	26	-0.214582	-1.27731	0.183432	0.401239	1	5304	tags=58%, list=36%, signal=90%
HOSHIDA_LIVER_CANCER_SURVIVAL_UP	67	-0.130253	-1.27723	0.156904	0.40095	1	7052	tags=61%, list=48%, signal=118%
BIOCARTA_VEGF_PATHWAY	26	-0.213997	-1.27707	0.191571	0.400809	1	9811	tags=88%, list=67%, signal=268%
REACTOME_MET_PROMOTES_CELL_MOTILITY	41	-0.169823	-1.27676	0.186	0.40087	1	1091	tags=24%, list=7%, signal=26%
WAKABAYASHI_ADIPOGENESIS_PPARG_BOUND_36HR	28	-0.206493	-1.27666	0.182353	0.400601	1	8475	tags=79%, list=58%, signal=187%
PID_REG_GR_PATHWAY	65	-0.132912	-1.27539	0.188867	0.402169	1	2340	tags=29%, list=16%, signal=35%
REACTOME_MYD88_CASCADE_INITIATED_ON_PLASMA_MEMBRANE	81	-0.120137	-1.27431	0.172211	0.40335	1	8001	tags=67%, list=55%, signal=146%
GINESTIER_BREAST_CANCER_20Q13_AMPLIFICATION_DN	162	-0.0858049	-1.27402	0.173038	0.40338	1	11395	tags=86%, list=78%, signal=387%
WINTER_HYPOXIA_METAGENE	218	-0.0741029	-1.27393	0.165272	0.403099	1	5439	tags=44%, list=37%, signal=70%
TRAYNOR_RETT_SYNDROM_UP	34	-0.184903	-1.27335	0.178908	0.403567	1	7624	tags=71%, list=52%, signal=147%
PHONG_TNF_RESPONSE_NOT_VIA_P38	315	-0.0622226	-1.27321	0.178138	0.403403	1	3845	tags=32%, list=26%, signal=43%
PID_TELOMERASE_PATHWAY	63	-0.138768	-1.27272	0.169776	0.40375	1	9120	tags=76%, list=62%, signal=202%
REACTOME_NEGATIVE_REGULATORS_OF_DDX58_IFIH1_SIGNALING	33	-0.190687	-1.27244	0.172962	0.403755	1	5194	tags=55%, list=36%, signal=84%
ACEVEDO_NORMAL_TISSUE_ADJACENT_TO_LIVER_TUMOR_UP	145	-0.0919397	-1.27125	0.17	0.405161	1	7543	tags=61%, list=52%, signal=124%
YIH_RESPONSE_TO_ARSENITE_C1	20	-0.240274	-1.2708	0.184	0.405422	1	7458	tags=75%, list=51%, signal=153%
STOSSI_RESPONSE_TO_ESTRADIOL	33	-0.182539	-1.27077	0.176817	0.405071	1	7528	tags=70%, list=51%, signal=143%
KENNY_CTNNB1_TARGETS_DN	48	-0.152478	-1.27057	0.149905	0.404933	1	6612	tags=60%, list=45%, signal=110%
JAZAG_TGFB1_SIGNALING_DN	30	-0.194265	-1.27016	0.187251	0.40517	1	9350	tags=83%, list=64%, signal=231%
LINDSTEDT_DENDRITIC_CELL_MATURATION_B	43	-0.164574	-1.26975	0.17341	0.405335	1	1682	tags=28%, list=12%, signal=31%
PID_HES_HEY_PATHWAY	43	-0.162242	-1.26871	0.178357	0.406546	1	4436	tags=47%, list=30%, signal=67%
NIKOLSKY_BREAST_CANCER_6P24_P22_AMPLICON	21	-0.231073	-1.26769	0.196319	0.407669	1	9159	tags=86%, list=63%, signal=229%
REACTOME_E3_UBIQUITIN_LIGASES_UBIQUITINATE_TARGET_PROTEINS	45	-0.156699	-1.26753	0.169492	0.407522	1	6814	tags=62%, list=47%, signal=116%
REACTOME_EXTRACELLULAR_MATRIX_ORGANIZATION	264	-0.0676383	-1.26724	0.180198	0.407544	1	1079	tags=14%, list=7%, signal=15%
PID_FGF_PATHWAY	51	-0.154254	-1.26673	0.209804	0.407906	1	6927	tags=63%, list=47%, signal=119%
STAMBOLSKY_RESPONSE_TO_VITAMIN_D3_DN	19	-0.238325	-1.26672	0.182752	0.407501	1	2677	tags=42%, list=18%, signal=51%
DELACROIX_RAR_TARGETS_DN	22	-0.223698	-1.26632	0.168016	0.407721	1	4710	tags=55%, list=32%, signal=80%
LINDGREN_BLADDER_CANCER_CLUSTER_1_UP	105	-0.105379	-1.26604	0.194332	0.407709	1	9332	tags=74%, list=64%, signal=204%
REACTOME_FOXO_MEDIATED_TRANSCRIPTION_OF_CELL_CYCLE_GENES	16	-0.264072	-1.26598	0.183236	0.407387	1	8937	tags=88%, list=61%, signal=225%
OUYANG_PROSTATE_CANCER_PROGRESSION_UP	20	-0.232329	-1.26565	0.169851	0.407504	1	1726	tags=35%, list=12%, signal=40%
REACTOME_DISEASES_OF_GLYCOSYLATION	131	-0.0952926	-1.26446	0.195402	0.408767	1	2080	tags=24%, list=14%, signal=27%
PID_PS1_PATHWAY	43	-0.162242	-1.26376	0.207317	0.409402	1	4436	tags=47%, list=30%, signal=67%
RICKMAN_HEAD_AND_NECK_CANCER_E	40	-0.171639	-1.26367	0.185039	0.409134	1	7367	tags=68%, list=50%, signal=136%
WANG_SMARCE1_TARGETS_DN	327	-0.060857	-1.26345	0.185859	0.409057	1	8699	tags=65%, list=60%, signal=158%
HORTON_SREBF_TARGETS	24	-0.217582	-1.26317	0.171843	0.409068	1	3526	tags=46%, list=24%, signal=60%
DOANE_BREAST_CANCER_CLASSES_DN	30	-0.192826	-1.263	0.163107	0.408916	1	7909	tags=73%, list=54%, signal=159%
KEGG_TOLL_LIKE_RECEPTOR_SIGNALING_PATHWAY	78	-0.122307	-1.26288	0.182879	0.4087	1	2346	tags=28%, list=16%, signal=33%
PID_ERBB1_DOWNSTREAM_PATHWAY	104	-0.107187	-1.26278	0.176715	0.408438	1	7442	tags=62%, list=51%, signal=124%
XU_GH1_AUTOCRINE_TARGETS_DN	120	-0.0984253	-1.26227	0.178571	0.408812	1	9417	tags=74%, list=64%, signal=207%
PID_ANGIOPOIETIN_RECEPTOR_PATHWAY	44	-0.161056	-1.26212	0.187377	0.408619	1	9283	tags=80%, list=63%, signal=217%
REACTOME_FGFR2_LIGAND_BINDING_AND_ACTIVATION	15	-0.268721	-1.26128	0.189139	0.40943	1	8747	tags=87%, list=60%, signal=216%
REACTOME_SYNTHESIS_OF_VERY_LONG_CHAIN_FATTY_ACYL_COAS	21	-0.231187	-1.26083	0.2	0.4097	1	4284	tags=52%, list=29%, signal=74%
REACTOME_FATTY_ACYL_COA_BIOSYNTHESIS	31	-0.191322	-1.25981	0.182	0.410852	1	4284	tags=48%, list=29%, signal=68%
CHEOK_RESPONSE_TO_HD_MTX_DN	21	-0.230949	-1.25946	0.186837	0.410966	1	9857	tags=90%, list=67%, signal=277%
SIG_CD40PATHWAYMAP	34	-0.181133	-1.25817	0.197652	0.412615	1	1659	tags=29%, list=11%, signal=33%
PAPASPYRIDONOS_UNSTABLE_ATEROSCLEROTIC_PLAQUE_DN	40	-0.168484	-1.25759	0.199211	0.413106	1	5220	tags=52%, list=36%, signal=81%
PEDERSEN_METASTASIS_BY_ERBB2_ISOFORM_4	93	-0.110927	-1.25713	0.184524	0.41337	1	7193	tags=60%, list=49%, signal=118%
REACTOME_P75NTR_SIGNALS_VIA_NF_KB	16	-0.259792	-1.25658	0.196	0.413853	1	3517	tags=50%, list=24%, signal=66%
REACTOME_MITOTIC_SPINDLE_CHECKPOINT	100	-0.108568	-1.2562	0.195029	0.414036	1	3834	tags=37%, list=26%, signal=50%
REACTOME_PI_METABOLISM	81	-0.11828	-1.25611	0.199195	0.413771	1	7667	tags=64%, list=52%, signal=134%
SHIPP_DLBCL_VS_FOLLICULAR_LYMPHOMA_DN	32	-0.192144	-1.25609	0.191033	0.413387	1	4508	tags=50%, list=31%, signal=72%
BLUM_RESPONSE_TO_SALIRASIB_UP	227	-0.0724643	-1.25553	0.186139	0.413857	1	10873	tags=81%, list=74%, signal=313%
AMIT_EGF_RESPONSE_240_MCF10A	20	-0.235753	-1.2549	0.191617	0.414445	1	5331	tags=60%, list=36%, signal=94%
MIKKELSEN_MEF_ICP_WITH_H3K4ME3_AND_H3K27ME3	35	-0.174945	-1.25387	0.191321	0.415616	1	8310	tags=74%, list=57%, signal=172%
SCHAEFFER_PROSTATE_DEVELOPMENT_12HR_UP	103	-0.107384	-1.25353	0.185328	0.415747	1	1139	tags=18%, list=8%, signal=20%
PID_BETA_CATENIN_DEG_PATHWAY	17	-0.255495	-1.25284	0.203319	0.416437	1	10890	tags=100%, list=74%, signal=392%
REACTOME_INSULIN_PROCESSING	24	-0.208425	-1.25143	0.170732	0.418147	1	4878	tags=54%, list=33%, signal=81%
HAHTOLA_MYCOSIS_FUNGOIDES_CD4_UP	47	-0.153373	-1.2514	0.173653	0.417777	1	8031	tags=70%, list=55%, signal=155%
KEGG_SPHINGOLIPID_METABOLISM	37	-0.17126	-1.25131	0.187381	0.417511	1	1850	tags=30%, list=13%, signal=34%
BIOCARTA_ATM_PATHWAY	20	-0.229452	-1.25023	0.202703	0.418782	1	6885	tags=70%, list=47%, signal=132%
GUTIERREZ_CHRONIC_LYMPHOCYTIC_LEUKEMIA_DN	50	-0.149609	-1.25021	0.191205	0.418405	1	2792	tags=34%, list=19%, signal=42%
SMIRNOV_RESPONSE_TO_IR_2HR_UP	45	-0.1575	-1.24964	0.195122	0.418874	1	10701	tags=89%, list=73%, signal=331%
PEDERSEN_METASTASIS_BY_ERBB2_ISOFORM_3	17	-0.249264	-1.24905	0.193916	0.419375	1	3241	tags=47%, list=22%, signal=60%
PID_PDGFRA_PATHWAY	20	-0.234863	-1.24726	0.167954	0.421799	1	5344	tags=60%, list=37%, signal=94%
SMID_BREAST_CANCER_LUMINAL_A_UP	67	-0.127426	-1.24635	0.194389	0.422753	1	3820	tags=39%, list=26%, signal=52%
CORRE_MULTIPLE_MYELOMA_DN	48	-0.15456	-1.24632	0.213415	0.422389	1	4145	tags=44%, list=28%, signal=61%
KEGG_GLYCINE_SERINE_AND_THREONINE_METABOLISM	27	-0.199175	-1.24517	0.194831	0.423748	1	10090	tags=89%, list=69%, signal=286%
LI_CISPLATIN_RESISTANCE_DN	27	-0.200558	-1.24506	0.21124	0.423527	1	4655	tags=52%, list=32%, signal=76%
PID_P38_ALPHA_BETA_DOWNSTREAM_PATHWAY	38	-0.17135	-1.24431	0.184261	0.424269	1	8275	tags=74%, list=57%, signal=169%
SCHAEFFER_PROSTATE_DEVELOPMENT_48HR_UP	383	-0.0555419	-1.24413	0.193416	0.424146	1	3142	tags=27%, list=21%, signal=33%
REACTOME_DNA_STRAND_ELONGATION	32	-0.188168	-1.24323	0.215686	0.42511	1	8221	tags=75%, list=56%, signal=171%
GESERICK_TERT_TARGETS_DN	21	-0.224295	-1.24191	0.214429	0.426669	1	5777	tags=62%, list=40%, signal=102%
KEGG_TASTE_TRANSDUCTION	25	-0.209839	-1.24159	0.189453	0.426762	1	9804	tags=88%, list=67%, signal=267%
PID_EPO_PATHWAY	32	-0.181365	-1.24126	0.20202	0.426843	1	1924	tags=31%, list=13%, signal=36%
SMIRNOV_RESPONSE_TO_IR_6HR_DN	94	-0.109682	-1.24116	0.188017	0.426623	1	1985	tags=24%, list=14%, signal=28%
PEART_HDAC_PROLIFERATION_CLUSTER_UP	53	-0.147318	-1.24104	0.192982	0.426378	1	3372	tags=38%, list=23%, signal=49%
BERENJENO_TRANSFORMED_BY_RHOA_FOREVER_UP	19	-0.237709	-1.24095	0.218557	0.426138	1	2686	tags=42%, list=18%, signal=52%
BIOCARTA_STRESS_PATHWAY	23	-0.219113	-1.24025	0.191729	0.426807	1	8880	tags=83%, list=61%, signal=210%
SHETH_LIVER_CANCER_VS_TXNIP_LOSS_PAM3	62	-0.132943	-1.2398	0.197605	0.427077	1	4904	tags=47%, list=34%, signal=70%
SHAFFER_IRF4_TARGETS_IN_PLASMA_CELL_VS_MATURE_B_LYMPHOCYTE	61	-0.135236	-1.23814	0.196	0.429258	1	8338	tags=70%, list=57%, signal=163%
REACTOME_CELL_CELL_COMMUNICATION	112	-0.100619	-1.23748	0.208768	0.429897	1	5068	tags=45%, list=35%, signal=68%
REACTOME_G1_S_SPECIFIC_TRANSCRIPTION	28	-0.198915	-1.23626	0.2	0.431355	1	6497	tags=64%, list=44%, signal=115%
REACTOME_TRANSCRIPTIONAL_REGULATION_BY_MECP2	61	-0.135328	-1.23534	0.211268	0.43234	1	8816	tags=74%, list=60%, signal=185%
PID_CDC42_PATHWAY	69	-0.129331	-1.23415	0.203593	0.433855	1	7442	tags=64%, list=51%, signal=129%
REACTOME_INTERLEUKIN_RECEPTOR_SHC_SIGNALING	21	-0.222856	-1.22996	0.200846	0.439945	1	5798	tags=62%, list=40%, signal=102%
REACTOME_METAL_ION_SLC_TRANSPORTERS	25	-0.205399	-1.22973	0.21118	0.439901	1	3436	tags=44%, list=24%, signal=57%
COLIN_PILOCYTIC_ASTROCYTOMA_VS_GLIOBLASTOMA_UP	33	-0.174662	-1.2296	0.235867	0.439673	1	8972	tags=79%, list=61%, signal=203%
XU_HGF_SIGNALING_NOT_VIA_AKT1_48HR_UP	33	-0.179872	-1.22916	0.22268	0.439961	1	8896	tags=79%, list=61%, signal=201%
REACTOME_SIGNALING_BY_FGFR1	45	-0.154801	-1.22911	0.220472	0.439626	1	8791	tags=76%, list=60%, signal=189%
REN_BOUND_BY_E2F	54	-0.141222	-1.2291	0.219262	0.439225	1	4171	tags=43%, list=29%, signal=59%
BIOCARTA_HIVNEF_PATHWAY	53	-0.138945	-1.22868	0.211066	0.439449	1	7080	tags=62%, list=48%, signal=120%
BROWNE_HCMV_INFECTION_20HR_UP	208	-0.0743918	-1.22822	0.20751	0.439747	1	6028	tags=49%, list=41%, signal=81%
ROSS_LEUKEMIA_WITH_MLL_FUSIONS	67	-0.128933	-1.22822	0.225806	0.439337	1	6853	tags=60%, list=47%, signal=112%
DAVICIONI_PAX_FOXO1_SIGNATURE_IN_ARMS_DN	17	-0.249469	-1.22766	0.218623	0.439787	1	10118	tags=94%, list=69%, signal=305%
PID_FRA_PATHWAY	30	-0.188782	-1.22692	0.21135	0.440507	1	658	tags=23%, list=5%, signal=24%
REACTOME_SPHINGOLIPID_METABOLISM	82	-0.113667	-1.22637	0.227092	0.441013	1	10829	tags=85%, list=74%, signal=327%
SMID_BREAST_CANCER_LUMINAL_B_UP	143	-0.0867404	-1.22636	0.194499	0.440627	1	5084	tags=43%, list=35%, signal=66%
REACTOME_CD28_DEPENDENT_PI3K_AKT_SIGNALING	22	-0.223711	-1.22486	0.219316	0.442667	1	7368	tags=73%, list=50%, signal=146%
LEIN_PONS_MARKERS	89	-0.110149	-1.2247	0.207739	0.442499	1	11542	tags=90%, list=79%, signal=424%
BREDEMEYER_RAG_SIGNALING_NOT_VIA_ATM_UP	55	-0.139974	-1.2245	0.209016	0.442379	1	2747	tags=33%, list=19%, signal=40%
JIANG_TIP30_TARGETS_UP	42	-0.163583	-1.22394	0.221344	0.442835	1	3882	tags=43%, list=27%, signal=58%
REACTOME_TRANSCRIPTIONAL_ACTIVITY_OF_SMAD2_SMAD3:SMAD4_HETEROTRIMER	43	-0.157303	-1.22381	0.211881	0.442637	1	9948	tags=84%, list=68%, signal=261%
CROONQUIST_NRAS_VS_STROMAL_STIMULATION_DN	86	-0.111944	-1.22296	0.211618	0.44362	1	1604	tags=22%, list=11%, signal=25%
SHAFFER_IRF4_TARGETS_IN_ACTIVATED_B_LYMPHOCYTE	74	-0.122712	-1.22226	0.208661	0.444302	1	6909	tags=59%, list=47%, signal=112%
LEE_LIVER_CANCER_CIPROFIBRATE_DN	33	-0.178301	-1.22168	0.198381	0.444792	1	10248	tags=88%, list=70%, signal=293%
REACTOME_ATF4_ACTIVATES_GENES_IN_RESPONSE_TO_ENDOPLASMIC_RETICULUM_STRESS	22	-0.220285	-1.22065	0.208502	0.446132	1	7418	tags=73%, list=51%, signal=147%
GAUSSMANN_MLL_AF4_FUSION_TARGETS_F_UP	172	-0.0784884	-1.21961	0.210019	0.447348	1	9832	tags=75%, list=67%, signal=226%
MCBRYAN_PUBERTAL_BREAST_6_7WK_UP	169	-0.0803785	-1.21917	0.204593	0.447595	1	4203	tags=37%, list=29%, signal=51%
REACTOME_SIGNALING_BY_BMP	25	-0.202768	-1.21828	0.191446	0.448628	1	10492	tags=92%, list=72%, signal=325%
FURUKAWA_DUSP6_TARGETS_PCI35_UP	51	-0.143318	-1.21781	0.211155	0.44899	1	3933	tags=41%, list=27%, signal=56%
RIZ_ERYTHROID_DIFFERENTIATION_6HR	25	-0.197698	-1.21757	0.22479	0.448968	1	7642	tags=72%, list=52%, signal=151%
REACTOME_ENDOGENOUS_STEROLS	20	-0.225	-1.21728	0.229541	0.449004	1	1833	tags=35%, list=13%, signal=40%
BASSO_HAIRY_CELL_LEUKEMIA_UP	72	-0.123507	-1.21602	0.226891	0.450645	1	4702	tags=44%, list=32%, signal=65%
YAO_TEMPORAL_RESPONSE_TO_PROGESTERONE_CLUSTER_8	46	-0.151992	-1.21556	0.208812	0.450963	1	6685	tags=61%, list=46%, signal=112%
KEGG_VASCULAR_SMOOTH_MUSCLE_CONTRACTION	95	-0.106133	-1.21533	0.206693	0.450941	1	7847	tags=64%, list=54%, signal=138%
REACTOME_SYNTHESIS_OF_GLYCOSYLPHOSPHATIDYLINOSITOL_GPI	18	-0.23932	-1.21524	0.232381	0.450686	1	2192	tags=39%, list=15%, signal=46%
HERNANDEZ_ABERRANT_MITOSIS_BY_DOCETACEL_4NM_UP	16	-0.246611	-1.21382	0.219466	0.452476	1	9192	tags=88%, list=63%, signal=235%
REACTOME_PERK_REGULATES_GENE_EXPRESSION	27	-0.196748	-1.21309	0.219231	0.453246	1	7418	tags=70%, list=51%, signal=143%
HIRSCH_CELLULAR_TRANSFORMATION_SIGNATURE_UP	220	-0.0696781	-1.21282	0.218147	0.453264	1	7238	tags=56%, list=50%, signal=110%
WILLIAMS_ESR2_TARGETS_UP	23	-0.210594	-1.21032	0.222445	0.457044	1	9640	tags=87%, list=66%, signal=255%
KEGG_ADHERENS_JUNCTION	73	-0.11896	-1.21023	0.222445	0.456778	1	6682	tags=58%, list=46%, signal=105%
MATZUK_SPERMATOZOA	87	-0.111488	-1.21005	0.223969	0.456675	1	6615	tags=56%, list=45%, signal=102%
KAMIKUBO_MYELOID_MN1_NETWORK	18	-0.24502	-1.20886	0.240157	0.458064	1	2921	tags=44%, list=20%, signal=55%
REACTOME_TRANSPORT_OF_BILE_SALTS_AND_ORGANIC_ACIDS_METAL_IONS_AND_AMINE_COMPOUNDS	74	-0.119262	-1.20789	0.221782	0.459131	1	9330	tags=76%, list=64%, signal=208%
SEIDEN_MET_SIGNALING	18	-0.238384	-1.20781	0.246628	0.458857	1	7079	tags=72%, list=48%, signal=140%
JOHNSTONE_PARVB_TARGETS_3_UP	391	-0.0530912	-1.20774	0.231969	0.458557	1	2536	tags=23%, list=17%, signal=27%
THEILGAARD_NEUTROPHIL_AT_SKIN_WOUND_UP	63	-0.128764	-1.20724	0.238095	0.458907	1	6945	tags=60%, list=48%, signal=114%
PID_DELTA_NP63_PATHWAY	43	-0.150374	-1.20708	0.216387	0.458763	1	4269	tags=44%, list=29%, signal=62%
CHOI_ATL_CHRONIC_VS_ACUTE_DN	18	-0.237722	-1.20591	0.23176	0.460208	1	4652	tags=56%, list=32%, signal=81%
REACTOME_RUNX2_REGULATES_BONE_DEVELOPMENT	30	-0.183756	-1.20561	0.222453	0.460282	1	6092	tags=60%, list=42%, signal=103%
KEGG_ACUTE_MYELOID_LEUKEMIA	57	-0.135677	-1.2056	0.224949	0.459884	1	2129	tags=28%, list=15%, signal=33%
REACTOME_DAP12_INTERACTIONS	28	-0.190887	-1.20526	0.212181	0.460016	1	2437	tags=36%, list=17%, signal=43%
MCBRYAN_PUBERTAL_BREAST_4_5WK_UP	227	-0.0711305	-1.20479	0.242063	0.460372	1	1167	tags=15%, list=8%, signal=16%
AMIT_EGF_RESPONSE_60_MCF10A	33	-0.173739	-1.20403	0.230769	0.461189	1	2340	tags=33%, list=16%, signal=40%
WARTERS_RESPONSE_TO_IR_SKIN	64	-0.128628	-1.20364	0.224609	0.461414	1	9779	tags=80%, list=67%, signal=240%
FARMER_BREAST_CANCER_CLUSTER_4	19	-0.225453	-1.20263	0.228797	0.462646	1	1326	tags=32%, list=9%, signal=35%
ZHANG_TARGETS_OF_EWSR1_FLI1_FUSION	82	-0.110813	-1.20089	0.221532	0.465071	1	5700	tags=50%, list=39%, signal=81%
PID_HIF2PATHWAY	32	-0.178032	-1.20077	0.212314	0.464868	1	4257	tags=47%, list=29%, signal=66%
REACTOME_FATTY_ACID_METABOLISM	146	-0.0846023	-1.20062	0.220588	0.464679	1	4284	tags=38%, list=29%, signal=53%
SHIN_B_CELL_LYMPHOMA_CLUSTER_7	25	-0.19593	-1.20055	0.219844	0.46435	1	7083	tags=68%, list=48%, signal=132%
KEGG_EPITHELIAL_CELL_SIGNALING_IN_HELICOBACTER_PYLORI_INFECTION	59	-0.132355	-1.20032	0.256148	0.464308	1	11207	tags=90%, list=77%, signal=383%
WANG_RESPONSE_TO_BEXAROTENE_UP	28	-0.191573	-1.19959	0.227273	0.465087	1	6082	tags=61%, list=42%, signal=104%
KEGG_FATTY_ACID_METABOLISM	36	-0.165554	-1.19849	0.233463	0.46652	1	2866	tags=36%, list=20%, signal=45%
KORKOLA_SEMINOMA_UP	38	-0.163486	-1.19765	0.218631	0.467497	1	6466	tags=61%, list=44%, signal=108%
BERENJENO_TRANSFORMED_BY_RHOA_FOREVER_DN	24	-0.203298	-1.1976	0.255319	0.46716	1	1907	tags=33%, list=13%, signal=38%
HONRADO_BREAST_CANCER_BRCA1_VS_BRCA2	15	-0.257195	-1.19704	0.256809	0.467668	1	4042	tags=53%, list=28%, signal=74%
RICKMAN_HEAD_AND_NECK_CANCER_C	57	-0.135351	-1.19656	0.239382	0.468039	1	9059	tags=75%, list=62%, signal=198%
PARK_HSC_AND_MULTIPOTENT_PROGENITORS	40	-0.159808	-1.19652	0.23299	0.467688	1	5712	tags=55%, list=39%, signal=90%
PID_RAS_PATHWAY	29	-0.187567	-1.19623	0.236791	0.467751	1	3818	tags=45%, list=26%, signal=61%
PETRETTO_HEART_MASS_QTL_CIS_UP	32	-0.178734	-1.19551	0.223108	0.468575	1	6988	tags=66%, list=48%, signal=125%
YU_MYC_TARGETS_DN	46	-0.149343	-1.19518	0.219616	0.468706	1	4181	tags=43%, list=29%, signal=61%
WANG_RESPONSE_TO_BEXAROTENE_DN	24	-0.204554	-1.19496	0.248031	0.468638	1	3107	tags=42%, list=21%, signal=53%
KONDO_COLON_CANCER_HCP_WITH_H3K27ME1	25	-0.201823	-1.19422	0.24109	0.469469	1	6997	tags=68%, list=48%, signal=130%
BEGUM_TARGETS_OF_PAX3_FOXO1_FUSION_UP	55	-0.137821	-1.19384	0.222441	0.469719	1	9158	tags=76%, list=63%, signal=204%
REACTOME_SIGNALING_BY_NTRK2_TRKB	25	-0.202371	-1.19342	0.247036	0.47005	1	6989	tags=68%, list=48%, signal=130%
SHIN_B_CELL_LYMPHOMA_CLUSTER_3	24	-0.201357	-1.19306	0.239845	0.470242	1	4372	tags=50%, list=30%, signal=71%
REACTOME_AURKA_ACTIVATION_BY_TPX2	72	-0.11944	-1.19071	0.24187	0.473623	1	4152	tags=40%, list=28%, signal=56%
REACTOME_REGULATION_OF_LIPID_METABOLISM_BY_PEROXISOME_PROLIFERATOR_ACTIVATED_RECEPTOR_ALPHA_PPARALPHA	110	-0.0953762	-1.18856	0.237354	0.476731	1	3136	tags=31%, list=21%, signal=39%
LI_CISPLATIN_RESISTANCE_UP	23	-0.20685	-1.18855	0.252083	0.476323	1	9059	tags=83%, list=62%, signal=217%
CHANDRAN_METASTASIS_DN	280	-0.0608288	-1.18824	0.24187	0.47642	1	11138	tags=82%, list=76%, signal=338%
SUNG_METASTASIS_STROMA_UP	103	-0.0999605	-1.18696	0.238384	0.478165	1	679	tags=15%, list=5%, signal=15%
SENESE_HDAC1_AND_HDAC2_TARGETS_DN	201	-0.0725756	-1.18691	0.241379	0.477826	1	7101	tags=56%, list=49%, signal=107%
PID_TNF_PATHWAY	45	-0.147033	-1.18685	0.247148	0.47751	1	3706	tags=40%, list=25%, signal=53%
REACTOME_INTERACTIONS_OF_REV_WITH_HOST_CELLULAR_PROTEINS	34	-0.171809	-1.18676	0.224609	0.477191	1	4375	tags=47%, list=30%, signal=67%
BUCKANOVICH_T_LYMPHOCYTE_HOMING_ON_TUMOR_UP	17	-0.237212	-1.1865	0.242363	0.477202	1	1697	tags=35%, list=12%, signal=40%
YANG_BREAST_CANCER_ESR1_BULK_DN	22	-0.213174	-1.18585	0.255624	0.477904	1	10180	tags=91%, list=70%, signal=299%
FINETTI_BREAST_CANCER_KINOME_GREEN	15	-0.255826	-1.18546	0.25	0.478125	1	1138	tags=33%, list=8%, signal=36%
AKL_HTLV1_INFECTION_DN	58	-0.129605	-1.18416	0.223629	0.479836	1	10213	tags=83%, list=70%, signal=273%
TORCHIA_TARGETS_OF_EWSR1_FLI1_FUSION_TOP20_UP	17	-0.238033	-1.18373	0.241449	0.480057	1	10285	tags=94%, list=70%, signal=317%
WANG_PROSTATE_CANCER_ANDROGEN_INDEPENDENT	58	-0.131859	-1.18344	0.26749	0.48009	1	5895	tags=53%, list=40%, signal=89%
YORDY_RECIPROCAL_REGULATION_BY_ETS1_AND_SP100_DN	53	-0.137205	-1.18286	0.254509	0.480629	1	9588	tags=79%, list=66%, signal=229%
CAMPS_COLON_CANCER_COPY_NUMBER_DN	29	-0.186986	-1.18258	0.239171	0.480651	1	9372	tags=83%, list=64%, signal=230%
ALONSO_METASTASIS_NEURAL_UP	17	-0.240019	-1.18255	0.251984	0.480261	1	7676	tags=76%, list=53%, signal=161%
PID_REELIN_PATHWAY	28	-0.187843	-1.18225	0.243137	0.480348	1	11880	tags=100%, list=81%, signal=533%
SILIGAN_TARGETS_OF_EWS_FLI1_FUSION_UP	15	-0.25594	-1.18062	0.252083	0.482654	1	5035	tags=60%, list=34%, signal=91%
PYEON_CANCER_HEAD_AND_NECK_VS_CERVICAL_DN	18	-0.231825	-1.18002	0.25502	0.483252	1	677	tags=28%, list=5%, signal=29%
PID_BARD1_PATHWAY	29	-0.183415	-1.17992	0.254335	0.482972	1	5391	tags=55%, list=37%, signal=87%
REACTOME_ESTROGEN_DEPENDENT_GENE_EXPRESSION	92	-0.106331	-1.1797	0.246988	0.482923	1	4336	tags=40%, list=30%, signal=57%
KUNINGER_IGF1_VS_PDGFB_TARGETS_DN	42	-0.156096	-1.17947	0.253876	0.482876	1	7124	tags=64%, list=49%, signal=125%
KEGG_CYSTEINE_AND_METHIONINE_METABOLISM	26	-0.191153	-1.17579	0.272	0.488574	1	3959	tags=46%, list=27%, signal=63%
KUNINGER_IGF1_VS_PDGFB_TARGETS_UP	72	-0.117737	-1.17557	0.260606	0.488497	1	8644	tags=71%, list=59%, signal=172%
DORN_ADENOVIRUS_INFECTION_24HR_DN	39	-0.157351	-1.17551	0.249509	0.488169	1	2580	tags=33%, list=18%, signal=40%
TAKEDA_TARGETS_OF_NUP98_HOXA9_FUSION_10D_UP	147	-0.0843645	-1.17503	0.250489	0.488525	1	6637	tags=54%, list=45%, signal=97%
REACTOME_O_LINKED_GLYCOSYLATION	93	-0.105744	-1.17481	0.263672	0.488489	1	10884	tags=85%, list=74%, signal=330%
LANDIS_BREAST_CANCER_PROGRESSION_DN	66	-0.123492	-1.17472	0.236948	0.488213	1	2634	tags=30%, list=18%, signal=37%
KEGG_NEUROTROPHIN_SIGNALING_PATHWAY	122	-0.0911036	-1.17439	0.24498	0.48837	1	5391	tags=46%, list=37%, signal=72%
BIOCARTA_P53HYPOXIA_PATHWAY	21	-0.219421	-1.17376	0.268908	0.48899	1	1671	tags=33%, list=11%, signal=38%
CHEN_LVAD_SUPPORT_OF_FAILING_HEART_DN	37	-0.162342	-1.17369	0.255578	0.488694	1	4746	tags=49%, list=32%, signal=72%
REACTOME_OVARIAN_TUMOR_DOMAIN_PROTEASES	37	-0.160135	-1.17362	0.250493	0.488392	1	7149	tags=65%, list=49%, signal=127%
REACTOME_PROCESSING_OF_DNA_DOUBLE_STRAND_BREAK_ENDS	62	-0.122835	-1.1728	0.25502	0.489331	1	6466	tags=56%, list=44%, signal=101%
HEDENFALK_BREAST_CANCER_BRACX_DN	18	-0.226308	-1.17216	0.265469	0.489965	1	9692	tags=89%, list=66%, signal=263%
ZHAN_MULTIPLE_MYELOMA_CD1_VS_CD2_UP	62	-0.126389	-1.17138	0.255274	0.490951	1	4292	tags=42%, list=29%, signal=59%
VERHAAK_AML_WITH_NPM1_MUTATED_DN	207	-0.0693731	-1.17116	0.262834	0.490906	1	7759	tags=60%, list=53%, signal=126%
WAMUNYOKOLI_OVARIAN_CANCER_GRADES_1_2_DN	60	-0.129167	-1.17094	0.264228	0.490877	1	7867	tags=67%, list=54%, signal=144%
WAKASUGI_HAVE_ZNF143_BINDING_SITES	58	-0.128611	-1.17064	0.25813	0.490955	1	8463	tags=71%, list=58%, signal=167%
BROCKE_APOPTOSIS_REVERSED_BY_IL6	133	-0.0873062	-1.16876	0.253465	0.493804	1	10718	tags=82%, list=73%, signal=304%
PID_NEPHRIN_NEPH1_PATHWAY	31	-0.174365	-1.16849	0.246914	0.49385	1	5003	tags=52%, list=34%, signal=78%
BROWNE_HCMV_INFECTION_24HR_UP	132	-0.0878763	-1.16693	0.25636	0.496016	1	11908	tags=90%, list=81%, signal=482%
KEGG_NICOTINATE_AND_NICOTINAMIDE_METABOLISM	23	-0.201435	-1.16692	0.25	0.495603	1	11045	tags=96%, list=76%, signal=391%
MCBRYAN_PUBERTAL_BREAST_4_5WK_DN	173	-0.0738674	-1.16573	0.244939	0.49716	1	10258	tags=77%, list=70%, signal=257%
LANDIS_ERBB2_BREAST_PRENEOPLASTIC_DN	56	-0.137129	-1.16561	0.276986	0.496941	1	9491	tags=79%, list=65%, signal=223%
LEE_LIVER_CANCER_MYC_DN	39	-0.157166	-1.16561	0.272894	0.496518	1	10455	tags=87%, list=72%, signal=305%
DALESSIO_TSA_RESPONSE	17	-0.240841	-1.16556	0.265182	0.496167	1	1644	tags=35%, list=11%, signal=40%
WATANABE_RECTAL_CANCER_RADIOTHERAPY_RESPONSIVE_DN	87	-0.107781	-1.16545	0.286538	0.495939	1	3476	tags=34%, list=24%, signal=45%
WEST_ADRENOCORTICAL_TUMOR_UP	282	-0.0589645	-1.16474	0.265504	0.496716	1	5325	tags=42%, list=36%, signal=65%
OUYANG_PROSTATE_CANCER_MARKERS	19	-0.219989	-1.16411	0.258979	0.497373	1	9870	tags=89%, list=68%, signal=275%
SIMBULAN_UV_RESPONSE_IMMORTALIZED_DN	30	-0.182385	-1.16339	0.259714	0.498179	1	9036	tags=80%, list=62%, signal=209%
MCBRYAN_PUBERTAL_TGFB1_TARGETS_UP	154	-0.0814808	-1.16313	0.25	0.498191	1	8031	tags=63%, list=55%, signal=138%
KEGG_AMYOTROPHIC_LATERAL_SCLEROSIS_ALS	51	-0.138262	-1.16258	0.260437	0.498671	1	7160	tags=63%, list=49%, signal=123%
AUNG_GASTRIC_CANCER	41	-0.153197	-1.16238	0.245399	0.49859	1	5969	tags=56%, list=41%, signal=95%
NUNODA_RESPONSE_TO_DASATINIB_IMATINIB_UP	29	-0.18074	-1.16184	0.252567	0.49909	1	8959	tags=79%, list=61%, signal=204%
SANA_TNF_SIGNALING_DN	78	-0.114866	-1.16119	0.285429	0.499724	1	4516	tags=42%, list=31%, signal=61%
BERENJENO_TRANSFORMED_BY_RHOA_REVERSIBLY_DN	27	-0.191548	-1.1609	0.259259	0.499824	1	4245	tags=48%, list=29%, signal=68%
CHANG_IMMORTALIZED_BY_HPV31_UP	59	-0.12616	-1.16067	0.272031	0.499845	1	11545	tags=92%, list=79%, signal=433%
WEBER_METHYLATED_HCP_IN_FIBROBLAST_DN	21	-0.208703	-1.16009	0.258893	0.500427	1	7397	tags=71%, list=51%, signal=144%
BIOCARTA_KERATINOCYTE_PATHWAY	44	-0.150584	-1.15898	0.287129	0.501941	1	7442	tags=66%, list=51%, signal=134%
HUMMEL_BURKITTS_LYMPHOMA_DN	15	-0.246103	-1.15816	0.258824	0.502941	1	1280	tags=33%, list=9%, signal=36%
KEGG_HOMOLOGOUS_RECOMBINATION	25	-0.192929	-1.15768	0.249027	0.503344	1	6542	tags=64%, list=45%, signal=116%
HIRSCH_CELLULAR_TRANSFORMATION_SIGNATURE_DN	97	-0.102036	-1.15733	0.27553	0.50354	1	4548	tags=41%, list=31%, signal=59%
MAYBURD_RESPONSE_TO_L663536_DN	52	-0.137271	-1.15657	0.278351	0.504466	1	6717	tags=60%, list=46%, signal=110%
PID_S1P_S1P2_PATHWAY	24	-0.199861	-1.15584	0.261036	0.505295	1	1348	tags=29%, list=9%, signal=32%
BIOCARTA_EIF4_PATHWAY	24	-0.197954	-1.15554	0.275053	0.505377	1	9295	tags=83%, list=64%, signal=228%
NABA_CORE_MATRISOME	229	-0.0657483	-1.15536	0.264271	0.505323	1	1417	tags=16%, list=10%, signal=18%
REACTOME_INTERLEUKIN_6_FAMILY_SIGNALING	21	-0.210416	-1.1553	0.264646	0.505004	1	7372	tags=71%, list=50%, signal=144%
KATSANOU_ELAVL1_TARGETS_UP	155	-0.0808737	-1.15482	0.268145	0.505345	1	9018	tags=70%, list=62%, signal=180%
AMUNDSON_RESPONSE_TO_ARSENITE	196	-0.0714597	-1.15409	0.276342	0.506149	1	10532	tags=79%, list=72%, signal=279%
VERRECCHIA_RESPONSE_TO_TGFB1_C1	18	-0.228104	-1.15339	0.27621	0.506898	1	10478	tags=94%, list=72%, signal=333%
SOTIRIOU_BREAST_CANCER_GRADE_1_VS_3_DN	49	-0.141172	-1.15307	0.272545	0.507045	1	6895	tags=61%, list=47%, signal=115%
BROWNE_HCMV_INFECTION_4HR_UP	41	-0.146745	-1.1529	0.258547	0.506908	1	7846	tags=68%, list=54%, signal=147%
BORCZUK_MALIGNANT_MESOTHELIOMA_UP	292	-0.0583262	-1.15289	0.286807	0.506498	1	5524	tags=43%, list=38%, signal=69%
KYNG_ENVIRONMENTAL_STRESS_RESPONSE_DN	17	-0.23324	-1.15212	0.287526	0.507422	1	5195	tags=59%, list=36%, signal=91%
KIM_PTEN_TARGETS_UP	17	-0.238033	-1.15093	0.291139	0.508998	1	6845	tags=71%, list=47%, signal=133%
ABBUD_LIF_SIGNALING_1_DN	23	-0.199931	-1.15066	0.271579	0.509048	1	9160	tags=83%, list=63%, signal=221%
BIOCARTA_P38MAPK_PATHWAY	36	-0.161798	-1.15031	0.289157	0.509189	1	3733	tags=42%, list=26%, signal=56%
GHANDHI_BYSTANDER_IRRADIATION_UP	58	-0.128644	-1.14965	0.266409	0.509916	1	10227	tags=83%, list=70%, signal=274%
LU_AGING_BRAIN_DN	148	-0.07994	-1.14908	0.291089	0.510454	1	8031	tags=63%, list=55%, signal=138%
GEORGES_CELL_CYCLE_MIR192_TARGETS	56	-0.128463	-1.14907	0.28937	0.510051	1	8834	tags=73%, list=60%, signal=184%
REACTOME_HDR_THROUGH_HOMOLOGOUS_RECOMBINATION_HRR	65	-0.123468	-1.14848	0.276768	0.510597	1	6751	tags=58%, list=46%, signal=108%
KEGG_CYTOSOLIC_DNA_SENSING_PATHWAY	35	-0.161771	-1.14778	0.271399	0.511388	1	10173	tags=86%, list=70%, signal=281%
ZHAN_MULTIPLE_MYELOMA_CD2_UP	42	-0.147763	-1.14759	0.269151	0.511284	1	5505	tags=52%, list=38%, signal=84%
PID_FAS_PATHWAY	36	-0.158225	-1.14757	0.270161	0.510894	1	3379	tags=39%, list=23%, signal=50%
REACTOME_NICOTINATE_METABOLISM	27	-0.18537	-1.14745	0.266284	0.510668	1	8667	tags=78%, list=59%, signal=191%
PID_VEGFR1_2_PATHWAY	68	-0.119709	-1.14659	0.262295	0.511707	1	5139	tags=47%, list=35%, signal=72%
REACTOME_PLATELET_HOMEOSTASIS	79	-0.109139	-1.14626	0.267606	0.511886	1	10073	tags=80%, list=69%, signal=255%
SUBTIL_PROGESTIN_TARGETS	33	-0.165876	-1.14596	0.270707	0.511949	1	6885	tags=64%, list=47%, signal=120%
PID_LYMPH_ANGIOGENESIS_PATHWAY	25	-0.194875	-1.1454	0.275934	0.512466	1	5344	tags=56%, list=37%, signal=88%
SCHLESINGER_H3K27ME3_IN_NORMAL_AND_METHYLATED_IN_CANCER	23	-0.201837	-1.14528	0.27551	0.512264	1	2140	tags=35%, list=15%, signal=41%
SHETH_LIVER_CANCER_VS_TXNIP_LOSS_PAM4	229	-0.0656703	-1.14323	0.265504	0.515387	1	9590	tags=72%, list=66%, signal=206%
REACTOME_ACYL_CHAIN_REMODELLING_OF_PE	18	-0.232525	-1.14286	0.286013	0.515551	1	1479	tags=33%, list=10%, signal=37%
PUJANA_BREAST_CANCER_LIT_INT_NETWORK	98	-0.0996532	-1.14265	0.276	0.515491	1	4372	tags=40%, list=30%, signal=56%
ZHENG_GLIOBLASTOMA_PLASTICITY_UP	231	-0.0659513	-1.14192	0.285425	0.516356	1	4938	tags=40%, list=34%, signal=60%
LEONARD_HYPOXIA	42	-0.148312	-1.14183	0.279843	0.516095	1	5497	tags=52%, list=38%, signal=84%
REACTOME_TRANSCRIPTIONAL_REGULATION_BY_SMALL_RNAS	48	-0.143443	-1.14153	0.264368	0.516155	1	7962	tags=69%, list=54%, signal=150%
SCHAEFFER_SOX9_TARGETS_IN_PROSTATE_DEVELOPMENT_DN	42	-0.147211	-1.14093	0.271084	0.516791	1	8994	tags=76%, list=62%, signal=197%
REACTOME_ACTIVATION_OF_ATR_IN_RESPONSE_TO_REPLICATION_STRESS	36	-0.159437	-1.14092	0.290258	0.516377	1	9453	tags=81%, list=65%, signal=227%
TAKEDA_TARGETS_OF_NUP98_HOXA9_FUSION_8D_UP	118	-0.0917337	-1.14066	0.266533	0.516439	1	4370	tags=39%, list=30%, signal=55%
REACTOME_REGULATION_OF_PTEN_GENE_TRANSCRIPTION	59	-0.126628	-1.1396	0.269231	0.517875	1	10547	tags=85%, list=72%, signal=303%
KEGG_PROSTATE_CANCER	86	-0.103826	-1.13953	0.2607	0.51757	1	6652	tags=56%, list=45%, signal=102%
LEIN_MEDULLA_MARKERS	81	-0.109776	-1.1391	0.301923	0.517905	1	11942	tags=93%, list=82%, signal=503%
GENTILE_RESPONSE_CLUSTER_D3	46	-0.144	-1.13908	0.291837	0.517514	1	5848	tags=54%, list=40%, signal=90%
BEIER_GLIOMA_STEM_CELL_UP	36	-0.159467	-1.13899	0.292683	0.51725	1	11077	tags=92%, list=76%, signal=377%
KEGG_SMALL_CELL_LUNG_CANCER	83	-0.107856	-1.13763	0.261134	0.519147	1	3189	tags=33%, list=22%, signal=41%
ZHANG_ANTIVIRAL_RESPONSE_TO_RIBAVIRIN_DN	41	-0.147322	-1.13709	0.270059	0.51961	1	7481	tags=66%, list=51%, signal=134%
RICKMAN_HEAD_AND_NECK_CANCER_B	30	-0.174732	-1.13667	0.294004	0.519944	1	8173	tags=73%, list=56%, signal=166%
LI_WILMS_TUMOR_VS_FETAL_KIDNEY_2_DN	48	-0.138325	-1.13595	0.284314	0.520785	1	7732	tags=67%, list=53%, signal=141%
DORN_ADENOVIRUS_INFECTION_48HR_DN	35	-0.158725	-1.13493	0.273973	0.52199	1	6458	tags=60%, list=44%, signal=107%
REACTOME_TRAF6_MEDIATED_IRF7_ACTIVATION	15	-0.245053	-1.1348	0.287149	0.521802	1	5194	tags=60%, list=36%, signal=93%
PASINI_SUZ12_TARGETS_UP	89	-0.103576	-1.13462	0.275142	0.521685	1	5231	tags=46%, list=36%, signal=71%
SABATES_COLORECTAL_ADENOMA_UP	90	-0.103716	-1.13453	0.291322	0.521445	1	4342	tags=40%, list=30%, signal=57%
FAELT_B_CLL_WITH_VH_REARRANGEMENTS_DN	45	-0.146286	-1.13372	0.28629	0.522405	1	6316	tags=58%, list=43%, signal=101%
REACTOME_SIGNALING_BY_NTRK1_TRKA	78	-0.109485	-1.133	0.315353	0.523255	1	5344	tags=47%, list=37%, signal=74%
PID_RB_1PATHWAY	58	-0.127074	-1.13267	0.310924	0.523406	1	10754	tags=86%, list=74%, signal=325%
HEIDENBLAD_AMPLICON_8Q24_DN	37	-0.157166	-1.13196	0.311508	0.524181	1	475	tags=19%, list=3%, signal=20%
PID_THROMBIN_PAR1_PATHWAY	42	-0.148008	-1.13105	0.282258	0.525374	1	7590	tags=67%, list=52%, signal=138%
REACTOME_REGULATION_OF_TP53_ACTIVITY_THROUGH_ACETYLATION	30	-0.177976	-1.12982	0.301255	0.527043	1	11537	tags=97%, list=79%, signal=457%
TAKEDA_TARGETS_OF_NUP98_HOXA9_FUSION_3D_UP	140	-0.0805643	-1.12814	0.294	0.529512	1	7502	tags=59%, list=51%, signal=121%
COLDREN_GEFITINIB_RESISTANCE_UP	82	-0.107542	-1.12787	0.294695	0.529564	1	2360	tags=27%, list=16%, signal=32%
PUJANA_BREAST_CANCER_WITH_BRCA1_MUTATED_UP	56	-0.126937	-1.12781	0.282353	0.529228	1	4418	tags=43%, list=30%, signal=61%
SIG_CHEMOTAXIS	42	-0.148489	-1.12715	0.287671	0.530033	1	7583	tags=67%, list=52%, signal=138%
REACTOME_ORGANELLE_BIOGENESIS_AND_MAINTENANCE	280	-0.0587716	-1.12713	0.272016	0.529647	1	4954	tags=40%, list=34%, signal=59%
PID_A6B1_A6B4_INTEGRIN_PATHWAY	45	-0.144913	-1.12684	0.311741	0.529757	1	6336	tags=58%, list=43%, signal=102%
WHITFIELD_CELL_CYCLE_G2_M	181	-0.0720313	-1.12673	0.300952	0.529525	1	10350	tags=78%, list=71%, signal=263%
SMID_BREAST_CANCER_LUMINAL_B_DN	420	-0.0478974	-1.12546	0.307847	0.531393	1	4960	tags=39%, list=34%, signal=57%
STAMBOLSKY_TARGETS_OF_MUTATED_TP53_UP	43	-0.141662	-1.12544	0.3	0.530994	1	9156	tags=77%, list=63%, signal=205%
FRASOR_RESPONSE_TO_SERM_OR_FULVESTRANT_UP	21	-0.202101	-1.1253	0.301255	0.530832	1	6101	tags=62%, list=42%, signal=106%
BYSTRYKH_HEMATOPOIESIS_STEM_CELL_SCP2_QTL_TRANS	21	-0.204734	-1.12469	0.307054	0.531444	1	3974	tags=48%, list=27%, signal=65%
REACTOME_ABC_TRANSPORTERS_IN_LIPID_HOMEOSTASIS	15	-0.24252	-1.12468	0.286869	0.531039	1	2307	tags=40%, list=16%, signal=47%
FLORIO_NEOCORTEX_BASAL_RADIAL_GLIA_DN	167	-0.0760946	-1.12443	0.289109	0.531104	1	2403	tags=24%, list=16%, signal=28%
KIM_WT1_TARGETS_8HR_UP	156	-0.0776729	-1.12365	0.30099	0.532039	1	3376	tags=31%, list=23%, signal=40%
REACTOME_SUMOYLATION_OF_TRANSCRIPTION_COFACTORS	40	-0.152709	-1.12183	0.293501	0.534826	1	5450	tags=52%, list=37%, signal=83%
REACTOME_SIGNALING_BY_VEGF	103	-0.0955131	-1.12137	0.295938	0.535205	1	6989	tags=57%, list=48%, signal=109%
REACTOME_ANTIGEN_ACTIVATES_B_CELL_RECEPTOR_BCR_LEADING_TO_GENERATION_OF_SECOND_MESSENGERS	27	-0.175998	-1.12134	0.30426	0.534844	1	2306	tags=33%, list=16%, signal=40%
REACTOME_MITOCHONDRIAL_FATTY_ACID_BETA_OXIDATION	33	-0.162563	-1.12132	0.313725	0.534443	1	2060	tags=30%, list=14%, signal=35%
MARCHINI_TRABECTEDIN_RESISTANCE_UP	16	-0.229081	-1.11968	0.302905	0.536858	1	2138	tags=38%, list=15%, signal=44%
REACTOME_SIGNALING_BY_NTRK3_TRKC	17	-0.223036	-1.11917	0.305118	0.53731	1	5344	tags=59%, list=37%, signal=93%
BIOCARTA_BAD_PATHWAY	23	-0.195615	-1.11666	0.3	0.541317	1	9223	tags=83%, list=63%, signal=223%
WENG_POR_TARGETS_LIVER_DN	18	-0.21787	-1.11561	0.290514	0.542726	1	9003	tags=83%, list=62%, signal=217%
TURASHVILI_BREAST_LOBULAR_CARCINOMA_VS_LOBULAR_NORMAL_DN	65	-0.118109	-1.11536	0.314885	0.542738	1	981	tags=18%, list=7%, signal=20%
ASGHARZADEH_NEUROBLASTOMA_POOR_SURVIVAL_DN	37	-0.153589	-1.115	0.312625	0.542962	1	8825	tags=76%, list=60%, signal=190%
MARSON_FOXP3_TARGETS_STIMULATED_UP	22	-0.198334	-1.11498	0.328063	0.542565	1	8403	tags=77%, list=57%, signal=181%
CHEMNITZ_RESPONSE_TO_PROSTAGLANDIN_E2_UP	132	-0.0831764	-1.11442	0.293763	0.543205	1	3337	tags=31%, list=23%, signal=40%
TING_SILENCED_BY_DICER	21	-0.202688	-1.1138	0.293388	0.543853	1	8181	tags=76%, list=56%, signal=173%
GARGALOVIC_RESPONSE_TO_OXIDIZED_PHOSPHOLIPIDS_CYAN_UP	17	-0.22242	-1.11317	0.307229	0.544525	1	4493	tags=53%, list=31%, signal=76%
KEGG_PROXIMAL_TUBULE_BICARBONATE_RECLAMATION	19	-0.211103	-1.11221	0.319277	0.545824	1	2305	tags=37%, list=16%, signal=44%
REACTOME_REGULATION_OF_RUNX1_EXPRESSION_AND_ACTIVITY	17	-0.228172	-1.11197	0.337187	0.545837	1	3549	tags=47%, list=24%, signal=62%
REACTOME_NOTCH3_INTRACELLULAR_DOMAIN_REGULATES_TRANSCRIPTION	23	-0.196538	-1.11171	0.311245	0.545857	1	2853	tags=39%, list=20%, signal=49%
UEDA_PERIFERAL_CLOCK	151	-0.0776073	-1.1115	0.284333	0.545839	1	10303	tags=78%, list=70%, signal=262%
RIZ_ERYTHROID_DIFFERENTIATION_12HR	32	-0.162377	-1.111	0.307217	0.546257	1	9511	tags=81%, list=65%, signal=232%
TOMLINS_PROSTATE_CANCER_UP	38	-0.154394	-1.11078	0.306931	0.546233	1	1597	tags=26%, list=11%, signal=29%
PID_ATR_PATHWAY	39	-0.150952	-1.11033	0.322581	0.546642	1	9421	tags=79%, list=64%, signal=223%
ZHANG_RESPONSE_TO_CANTHARIDIN_UP	15	-0.233368	-1.1099	0.308594	0.546992	1	10238	tags=93%, list=70%, signal=311%
REACTOME_SIGNALING_BY_FGFR3	37	-0.15592	-1.10923	0.298781	0.547788	1	8791	tags=76%, list=60%, signal=189%
BIOCARTA_CALCINEURIN_PATHWAY	18	-0.219019	-1.10861	0.311663	0.548429	1	8174	tags=78%, list=56%, signal=176%
JAERVINEN_AMPLIFIED_IN_LARYNGEAL_CANCER	38	-0.147345	-1.10859	0.29899	0.548047	1	2854	tags=34%, list=20%, signal=42%
BOYAULT_LIVER_CANCER_SUBCLASS_G1_DN	35	-0.154758	-1.10829	0.299799	0.548178	1	4845	tags=49%, list=33%, signal=72%
REACTOME_PHOSPHORYLATION_SITE_MUTANTS_OF_CTNNB1_ARE_NOT_TARGETED_TO_THE_PROTEASOME_BY_THE_DESTRUCTION_COMPLEX	15	-0.242269	-1.10761	0.305376	0.548977	1	4260	tags=53%, list=29%, signal=75%
MAGRANGEAS_MULTIPLE_MYELOMA_IGLL_VS_IGLK_DN	21	-0.202206	-1.10666	0.329854	0.550226	1	11669	tags=100%, list=80%, signal=495%
PETRETTO_CARDIAC_HYPERTROPHY	34	-0.160222	-1.10626	0.325052	0.550484	1	7554	tags=68%, list=52%, signal=140%
HUANG_DASATINIB_RESISTANCE_DN	68	-0.112974	-1.10569	0.306931	0.55106	1	2657	tags=29%, list=18%, signal=36%
JAZAG_TGFB1_SIGNALING_UP	93	-0.0978778	-1.10479	0.311871	0.552318	1	8483	tags=68%, list=58%, signal=160%
REACTOME_DEFECTS_IN_VITAMIN_AND_COFACTOR_METABOLISM	20	-0.208836	-1.10374	0.327381	0.55379	1	10110	tags=90%, list=69%, signal=291%
BROWNE_HCMV_INFECTION_10HR_UP	75	-0.111621	-1.10285	0.313646	0.554949	1	2666	tags=29%, list=18%, signal=36%
KEGG_LYSINE_DEGRADATION	40	-0.15096	-1.10258	0.32874	0.554985	1	11689	tags=95%, list=80%, signal=473%
FRASOR_RESPONSE_TO_ESTRADIOL_UP	30	-0.169522	-1.10148	0.317597	0.556508	1	8249	tags=73%, list=56%, signal=168%
BURTON_ADIPOGENESIS_PEAK_AT_2HR	41	-0.149355	-1.10101	0.334012	0.556939	1	1746	tags=27%, list=12%, signal=30%
BRUINS_UVC_RESPONSE_VIA_TP53_GROUP_D	223	-0.0651151	-1.09996	0.338614	0.558392	1	6603	tags=52%, list=45%, signal=93%
JIANG_AGING_CEREBRAL_CORTEX_UP	28	-0.175957	-1.09878	0.309572	0.560045	1	6832	tags=64%, list=47%, signal=120%
BANDRES_RESPONSE_TO_CARMUSTIN_WITHOUT_MGMT_48HR_UP	15	-0.233756	-1.09855	0.311284	0.560017	1	8283	tags=80%, list=57%, signal=184%
UDAYAKUMAR_MED1_TARGETS_DN	221	-0.0637598	-1.0985	0.337255	0.559667	1	3846	tags=33%, list=26%, signal=44%
GUTIERREZ_MULTIPLE_MYELOMA_UP	30	-0.171533	-1.09689	0.338144	0.561993	1	4321	tags=47%, list=30%, signal=66%
BERNARD_PPAPDC1B_TARGETS_DN	51	-0.130368	-1.09677	0.323017	0.561781	1	6415	tags=57%, list=44%, signal=101%
REACTOME_NEGATIVE_REGULATION_OF_FGFR2_SIGNALING	30	-0.168791	-1.09656	0.328094	0.561721	1	8747	tags=77%, list=60%, signal=190%
GARGALOVIC_RESPONSE_TO_OXIDIZED_PHOSPHOLIPIDS_RED_UP	15	-0.228689	-1.09494	0.325581	0.564165	1	5433	tags=60%, list=37%, signal=95%
REACTOME_TIE2_SIGNALING	17	-0.223036	-1.09481	0.34433	0.563974	1	5344	tags=59%, list=37%, signal=93%
REACTOME_DNA_DOUBLE_STRAND_BREAK_REPAIR	128	-0.085931	-1.09452	0.309572	0.564119	1	6751	tags=55%, list=46%, signal=101%
DIRMEIER_LMP1_RESPONSE_EARLY	54	-0.126586	-1.09449	0.290456	0.563738	1	2489	tags=30%, list=17%, signal=36%
SMITH_LIVER_CANCER	43	-0.140221	-1.09397	0.334646	0.564161	1	7137	tags=63%, list=49%, signal=122%
SIG_IL4RECEPTOR_IN_B_LYPHOCYTES	27	-0.177574	-1.09379	0.33264	0.564009	1	2283	tags=33%, list=16%, signal=39%
REACTOME_REGULATION_OF_PLK1_ACTIVITY_AT_G2_M_TRANSITION	87	-0.0978787	-1.09357	0.334021	0.563972	1	3956	tags=37%, list=27%, signal=50%
BHATI_G2M_ARREST_BY_2METHOXYESTRADIOL_UP	93	-0.0961621	-1.09357	0.313492	0.563549	1	3949	tags=37%, list=27%, signal=50%
ELLWOOD_MYC_TARGETS_DN	39	-0.147925	-1.0933	0.335271	0.563566	1	9840	tags=82%, list=67%, signal=250%
SHAFFER_IRF4_MULTIPLE_MYELOMA_PROGRAM	33	-0.157598	-1.09276	0.337736	0.56409	1	10550	tags=88%, list=72%, signal=315%
SASSON_RESPONSE_TO_GONADOTROPHINS_UP	78	-0.106593	-1.09121	0.316306	0.566412	1	4074	tags=38%, list=28%, signal=53%
MIKKELSEN_MCV6_ICP_WITH_H3K4ME3_AND_H3K27ME3	26	-0.173006	-1.09071	0.319838	0.566881	1	8160	tags=73%, list=56%, signal=165%
MCGARVEY_SILENCED_BY_METHYLATION_IN_COLON_CANCER	34	-0.156451	-1.09018	0.3375	0.567444	1	2449	tags=32%, list=17%, signal=39%
WEBER_METHYLATED_HCP_IN_SPERM_DN	15	-0.235376	-1.09016	0.359833	0.56705	1	6310	tags=67%, list=43%, signal=117%
NIKOLSKY_BREAST_CANCER_22Q13_AMPLICON	15	-0.231359	-1.09005	0.334661	0.566834	1	11242	tags=100%, list=77%, signal=432%
REACTOME_DAP12_SIGNALING	26	-0.179853	-1.08994	0.367505	0.56659	1	2437	tags=35%, list=17%, signal=41%
GENTILE_UV_RESPONSE_CLUSTER_D7	35	-0.156276	-1.08978	0.336502	0.566426	1	6076	tags=57%, list=42%, signal=98%
BIOCARTA_NGF_PATHWAY	19	-0.203627	-1.08835	0.327161	0.568632	1	7031	tags=68%, list=48%, signal=132%
BIOCARTA_WNT_PATHWAY	23	-0.188839	-1.08735	0.342268	0.570038	1	5508	tags=57%, list=38%, signal=91%
REACTOME_STRIATED_MUSCLE_CONTRACTION	33	-0.157444	-1.08701	0.331337	0.570217	1	7008	tags=64%, list=48%, signal=122%
GUILLAUMOND_KLF10_TARGETS_DN	24	-0.182025	-1.08539	0.334029	0.572736	1	4045	tags=46%, list=28%, signal=63%
REACTOME_ION_HOMEOSTASIS	52	-0.127001	-1.08488	0.356455	0.573227	1	2087	tags=27%, list=14%, signal=31%
REACTOME_SIGNALING_BY_FGFR2	67	-0.115717	-1.0846	0.332016	0.573276	1	8791	tags=72%, list=60%, signal=179%
LUI_THYROID_CANCER_CLUSTER_1	47	-0.1347	-1.08405	0.317554	0.573842	1	7681	tags=66%, list=53%, signal=139%
IVANOVA_HEMATOPOIESIS_INTERMEDIATE_PROGENITOR	119	-0.0832258	-1.08255	0.349206	0.576076	1	7517	tags=60%, list=51%, signal=122%
REACTOME_SIGNALING_BY_CYTOSOLIC_FGFR1_FUSION_MUTANTS	18	-0.213647	-1.08234	0.348162	0.576018	1	6628	tags=67%, list=45%, signal=122%
WU_HBX_TARGETS_1_DN	21	-0.197802	-1.08201	0.339321	0.576182	1	3379	tags=43%, list=23%, signal=56%
HOLLEMAN_VINCRISTINE_RESISTANCE_ALL_UP	27	-0.174439	-1.0812	0.352342	0.577174	1	9368	tags=81%, list=64%, signal=226%
ADDYA_ERYTHROID_DIFFERENTIATION_BY_HEMIN	60	-0.119803	-1.08091	0.333333	0.577287	1	3130	tags=33%, list=21%, signal=42%
KEGG_FC_EPSILON_RI_SIGNALING_PATHWAY	66	-0.112896	-1.08072	0.366803	0.577229	1	6997	tags=59%, list=48%, signal=113%
KHETCHOUMIAN_TRIM24_TARGETS_UP	45	-0.13665	-1.08036	0.35497	0.577452	1	10680	tags=87%, list=73%, signal=321%
CROONQUIST_NRAS_SIGNALING_UP	32	-0.163876	-1.0802	0.350195	0.577277	1	9946	tags=84%, list=68%, signal=263%
REACTOME_REGULATION_OF_INSULIN_LIKE_GROWTH_FACTOR_IGF_TRANSPORT_AND_UPTAKE_BY_INSULIN_LIKE_GROWTH_FACTOR_BINDING_PROTEINS_IGFBPS	88	-0.0976496	-1.07953	0.340956	0.57796	1	1074	tags=17%, list=7%, signal=18%
SLEBOS_HEAD_AND_NECK_CANCER_WITH_HPV_UP	68	-0.111119	-1.07702	0.350554	0.582059	1	2254	tags=26%, list=15%, signal=31%
HAHTOLA_MYCOSIS_FUNGOIDES_SKIN_UP	169	-0.0706046	-1.07688	0.336653	0.581865	1	6853	tags=54%, list=47%, signal=100%
COATES_MACROPHAGE_M1_VS_M2_UP	77	-0.102857	-1.0766	0.369141	0.581892	1	4581	tags=42%, list=31%, signal=60%
BENPORATH_PROLIFERATION	138	-0.0793048	-1.07623	0.344	0.582121	1	8917	tags=69%, list=61%, signal=175%
REACTOME_ACYL_CHAIN_REMODELLING_OF_PC	20	-0.199178	-1.07597	0.36	0.582149	1	1479	tags=30%, list=10%, signal=33%
PID_RHOA_REG_PATHWAY	45	-0.136367	-1.0756	0.33871	0.582388	1	8085	tags=69%, list=55%, signal=154%
XU_CREBBP_TARGETS_UP	20	-0.201507	-1.07521	0.311024	0.582669	1	10217	tags=90%, list=70%, signal=298%
ALONSO_METASTASIS_EMT_UP	33	-0.155915	-1.07469	0.344423	0.583187	1	2600	tags=33%, list=18%, signal=40%
REACTOME_LAGGING_STRAND_SYNTHESIS	20	-0.200411	-1.0746	0.369781	0.582908	1	6578	tags=65%, list=45%, signal=118%
THEODOROU_MAMMARY_TUMORIGENESIS	26	-0.179705	-1.07431	0.358925	0.582973	1	5813	tags=58%, list=40%, signal=96%
KEGG_MISMATCH_REPAIR	22	-0.189248	-1.07397	0.355967	0.583157	1	6542	tags=64%, list=45%, signal=115%
NIKOLSKY_BREAST_CANCER_5P15_AMPLICON	21	-0.189413	-1.07378	0.335271	0.583067	1	9071	tags=81%, list=62%, signal=213%
REACTOME_DOWNREGULATION_OF_SMAD2_3:SMAD4_TRANSCRIPTIONAL_ACTIVITY	23	-0.187558	-1.07297	0.356	0.584096	1	6798	tags=65%, list=46%, signal=122%
REACTOME_DISASSEMBLY_OF_THE_DESTRUCTION_COMPLEX_AND_RECRUITMENT_OF_AXIN_TO_THE_MEMBRANE	29	-0.16803	-1.07284	0.384615	0.583866	1	11161	tags=93%, list=76%, signal=393%
KEGG_NATURAL_KILLER_CELL_MEDIATED_CYTOTOXICITY	83	-0.100577	-1.07203	0.346535	0.584887	1	7170	tags=59%, list=49%, signal=115%
COWLING_MYCN_TARGETS	38	-0.142645	-1.07057	0.351779	0.587095	1	3692	tags=39%, list=25%, signal=53%
LINDVALL_IMMORTALIZED_BY_TERT_DN	65	-0.112539	-1.06956	0.347107	0.588413	1	4211	tags=40%, list=29%, signal=56%
STEGER_ADIPOGENESIS_DN	24	-0.186181	-1.06886	0.387033	0.589277	1	2766	tags=38%, list=19%, signal=46%
FINETTI_BREAST_CANCER_KINOME_RED	15	-0.223896	-1.06786	0.356736	0.590721	1	5503	tags=60%, list=38%, signal=96%
KIM_MYC_AMPLIFICATION_TARGETS_UP	188	-0.0664053	-1.06739	0.353783	0.591168	1	6897	tags=54%, list=47%, signal=100%
PHONG_TNF_RESPONSE_VIA_P38_PARTIAL	144	-0.0746983	-1.06706	0.368635	0.591327	1	3793	tags=33%, list=26%, signal=45%
PID_AJDISS_2PATHWAY	45	-0.134972	-1.06693	0.36714	0.591124	1	6156	tags=56%, list=42%, signal=96%
REACTOME_OLFACTORY_SIGNALING_PATHWAY	17	-0.221804	-1.06628	0.362205	0.591865	1	5362	tags=59%, list=37%, signal=93%
BIOCARTA_INSULIN_PATHWAY	21	-0.196086	-1.06627	0.355967	0.591457	1	6885	tags=67%, list=47%, signal=126%
PID_LYSOPHOSPHOLIPID_PATHWAY	63	-0.116789	-1.06493	0.361582	0.593491	1	5959	tags=52%, list=41%, signal=88%
PID_INTEGRIN_A9B1_PATHWAY	22	-0.189266	-1.06486	0.353612	0.593166	1	10529	tags=91%, list=72%, signal=324%
PID_TCR_CALCIUM_PATHWAY	20	-0.199589	-1.06343	0.348008	0.595395	1	742	tags=25%, list=5%, signal=26%
BURTON_ADIPOGENESIS_10	29	-0.168287	-1.06307	0.357576	0.595624	1	6620	tags=62%, list=45%, signal=113%
BIOCARTA_IGF1_PATHWAY	21	-0.196086	-1.06078	0.371542	0.599412	1	6885	tags=67%, list=47%, signal=126%
LIU_NASOPHARYNGEAL_CARCINOMA	60	-0.115156	-1.06061	0.385519	0.599316	1	2954	tags=32%, list=20%, signal=40%
VALK_AML_CLUSTER_1	26	-0.16997	-1.06023	0.358871	0.599567	1	7642	tags=69%, list=52%, signal=145%
VALK_AML_WITH_CEBPA	32	-0.162008	-1.0589	0.371032	0.601581	1	10887	tags=91%, list=74%, signal=354%
SHEDDEN_LUNG_CANCER_POOR_SURVIVAL_A6	412	-0.0451141	-1.05846	0.360169	0.601927	1	5499	tags=42%, list=38%, signal=65%
GRAHAM_NORMAL_QUIESCENT_VS_NORMAL_DIVIDING_UP	47	-0.130523	-1.05841	0.359184	0.601574	1	8364	tags=70%, list=57%, signal=164%
BROWNE_HCMV_INFECTION_48HR_DN	402	-0.046531	-1.05832	0.3706	0.601315	1	6904	tags=52%, list=47%, signal=95%
MATSUDA_NATURAL_KILLER_DIFFERENTIATION	410	-0.0450919	-1.05808	0.354125	0.601342	1	3354	tags=27%, list=23%, signal=34%
REACTOME_CONSTITUTIVE_SIGNALING_BY_AKT1_E17K_IN_CANCER	26	-0.172183	-1.05746	0.358333	0.602004	1	8172	tags=73%, list=56%, signal=165%
VERRECCHIA_DELAYED_RESPONSE_TO_TGFB1	36	-0.147772	-1.05731	0.374745	0.601833	1	1907	tags=28%, list=13%, signal=32%
HOSHIDA_LIVER_CANCER_SURVIVAL_DN	96	-0.0913775	-1.05719	0.391398	0.601609	1	10248	tags=79%, list=70%, signal=263%
BIOCARTA_IL7_PATHWAY	16	-0.217577	-1.0571	0.3875	0.601341	1	2306	tags=38%, list=16%, signal=44%
REACTOME_TRANSCRIPTIONAL_REGULATION_BY_TP53	345	-0.0506328	-1.05699	0.366397	0.601091	1	5889	tags=45%, list=40%, signal=74%
WANG_CISPLATIN_RESPONSE_AND_XPC_UP	149	-0.0743848	-1.05695	0.373494	0.60073	1	6578	tags=52%, list=45%, signal=94%
BIOCARTA_41BB_PATHWAY	16	-0.216876	-1.05664	0.395492	0.600885	1	6885	tags=69%, list=47%, signal=130%
REACTOME_DISEASES_OF_METABOLISM	78	-0.104396	-1.05638	0.360341	0.600929	1	5418	tags=47%, list=37%, signal=75%
PID_IL1_PATHWAY	33	-0.154164	-1.05616	0.37037	0.60085	1	9271	tags=79%, list=63%, signal=215%
LIU_CDX2_TARGETS_UP	23	-0.179793	-1.05523	0.374502	0.60207	1	7547	tags=70%, list=52%, signal=144%
MARCINIAK_ER_STRESS_RESPONSE_VIA_CHOP	20	-0.200342	-1.0551	0.378099	0.601872	1	8772	tags=80%, list=60%, signal=200%
REACTOME_TELOMERE_MAINTENANCE	37	-0.145099	-1.05432	0.381743	0.602886	1	6578	tags=59%, list=45%, signal=108%
GAUSSMANN_MLL_AF4_FUSION_TARGETS_E_UP	93	-0.092302	-1.05339	0.361616	0.604171	1	8564	tags=68%, list=59%, signal=162%
BIOCARTA_TID_PATHWAY	16	-0.223655	-1.05291	0.36699	0.604559	1	10441	tags=94%, list=71%, signal=328%
REACTOME_TRP_CHANNELS	23	-0.182214	-1.05255	0.388778	0.604813	1	6876	tags=65%, list=47%, signal=123%
GOTZMANN_EPITHELIAL_TO_MESENCHYMAL_TRANSITION_DN	178	-0.0688698	-1.05169	0.387716	0.605958	1	7302	tags=57%, list=50%, signal=112%
GALLUZZI_PERMEABILIZE_MITOCHONDRIA	37	-0.148954	-1.05114	0.389002	0.606523	1	10078	tags=84%, list=69%, signal=269%
DURAND_STROMA_S_UP	276	-0.0539669	-1.05106	0.372233	0.606235	1	869	tags=11%, list=6%, signal=12%
KIM_LIVER_CANCER_POOR_SURVIVAL_DN	29	-0.16306	-1.05088	0.36646	0.606147	1	5688	tags=55%, list=39%, signal=90%
PID_INTEGRIN1_PATHWAY	63	-0.112258	-1.05077	0.375262	0.605918	1	2544	tags=29%, list=17%, signal=34%
TORCHIA_TARGETS_OF_EWSR1_FLI1_FUSION_UP	234	-0.058181	-1.05058	0.37182	0.605811	1	12347	tags=90%, list=84%, signal=571%
LIN_MELANOMA_COPY_NUMBER_DN	38	-0.144302	-1.05048	0.378049	0.60553	1	6361	tags=58%, list=44%, signal=102%
KEGG_ALANINE_ASPARTATE_AND_GLUTAMATE_METABOLISM	29	-0.164471	-1.05	0.378758	0.605996	1	4155	tags=45%, list=28%, signal=63%
KEGG_GLYCEROLIPID_METABOLISM	42	-0.137147	-1.04979	0.38	0.605957	1	2875	tags=33%, list=20%, signal=41%
PID_WNT_CANONICAL_PATHWAY	19	-0.200275	-1.04916	0.373254	0.60669	1	5541	tags=58%, list=38%, signal=93%
PID_PI3KCI_PATHWAY	47	-0.125569	-1.04828	0.375	0.607889	1	7503	tags=64%, list=51%, signal=131%
STEIN_ESRRA_TARGETS_RESPONSIVE_TO_ESTROGEN_UP	26	-0.168921	-1.04779	0.372233	0.608375	1	7095	tags=65%, list=49%, signal=127%
LINDGREN_BLADDER_CANCER_CLUSTER_3_UP	292	-0.0529541	-1.04727	0.376448	0.608882	1	6352	tags=49%, list=43%, signal=84%
LASTOWSKA_COAMPLIFIED_WITH_MYCN	35	-0.143141	-1.04672	0.364892	0.609404	1	7103	tags=63%, list=49%, signal=122%
PID_CONE_PATHWAY	16	-0.213144	-1.04478	0.409664	0.612516	1	8767	tags=81%, list=60%, signal=203%
FLECHNER_PBL_KIDNEY_TRANSPLANT_REJECTED_VS_OK_UP	61	-0.111792	-1.0447	0.371963	0.612224	1	8919	tags=72%, list=61%, signal=184%
PID_IL12_2PATHWAY	44	-0.133389	-1.04376	0.396378	0.6135	1	9354	tags=77%, list=64%, signal=214%
KEGG_REGULATION_OF_AUTOPHAGY	19	-0.198015	-1.04243	0.388889	0.615434	1	5574	tags=58%, list=38%, signal=93%
CHEN_ETV5_TARGETS_TESTIS	19	-0.201504	-1.04216	0.367769	0.615511	1	7062	tags=68%, list=48%, signal=132%
WOO_LIVER_CANCER_RECURRENCE_UP	96	-0.0925164	-1.0418	0.370062	0.61574	1	2160	tags=24%, list=15%, signal=28%
REACTOME_SMAD2_SMAD3:SMAD4_HETEROTRIMER_REGULATES_TRANSCRIPTION	31	-0.158677	-1.04122	0.375	0.616391	1	9948	tags=84%, list=68%, signal=262%
PID_HIV_NEF_PATHWAY	33	-0.152508	-1.04064	0.38171	0.61699	1	7080	tags=64%, list=48%, signal=123%
WANG_NEOPLASTIC_TRANSFORMATION_BY_CCND1_MYC	17	-0.210162	-1.04049	0.383064	0.61683	1	8972	tags=82%, list=61%, signal=213%
GOTZMANN_EPITHELIAL_TO_MESENCHYMAL_TRANSITION_UP	62	-0.112108	-1.03941	0.398148	0.618403	1	8037	tags=66%, list=55%, signal=146%
SU_LIVER	27	-0.169663	-1.03936	0.382591	0.618035	1	774	tags=22%, list=5%, signal=23%
BIOCARTA_IGF1MTOR_PATHWAY	19	-0.201565	-1.0393	0.408333	0.617699	1	10139	tags=89%, list=69%, signal=292%
NOJIMA_SFRP2_TARGETS_UP	26	-0.172194	-1.03911	0.394841	0.617604	1	4798	tags=50%, list=33%, signal=74%
REACTOME_RUNX1_INTERACTS_WITH_CO_FACTORS_WHOSE_PRECISE_EFFECT_ON_RUNX1_TARGETS_IS_NOT_KNOWN	36	-0.144816	-1.03898	0.371869	0.617463	1	12509	tags=100%, list=86%, signal=691%
REACTOME_SIGNALING_BY_SCF_KIT	41	-0.137145	-1.03851	0.413088	0.617881	1	1924	tags=27%, list=13%, signal=31%
WOTTON_RUNX_TARGETS_UP	18	-0.208617	-1.03843	0.38843	0.617594	1	5077	tags=56%, list=35%, signal=85%
SANSOM_APC_TARGETS_UP	115	-0.0830418	-1.03655	0.376518	0.620616	1	11001	tags=83%, list=75%, signal=335%
CAIRO_LIVER_DEVELOPMENT_DN	172	-0.0690753	-1.03614	0.401186	0.620948	1	1213	tags=15%, list=8%, signal=16%
ZWANG_EGF_PERSISTENTLY_DN	55	-0.119034	-1.03523	0.397516	0.622262	1	8900	tags=73%, list=61%, signal=185%
REACTOME_PEROXISOMAL_LIPID_METABOLISM	26	-0.173169	-1.03504	0.401119	0.622189	1	7033	tags=65%, list=48%, signal=126%
OZANNE_AP1_TARGETS_UP	15	-0.22118	-1.0346	0.378758	0.622587	1	4568	tags=53%, list=31%, signal=77%
BIOCARTA_IL2RB_PATHWAY	35	-0.145433	-1.03388	0.399618	0.623544	1	2057	tags=29%, list=14%, signal=33%
PID_FANCONI_PATHWAY	45	-0.129575	-1.03233	0.365751	0.625987	1	11108	tags=89%, list=76%, signal=369%
REACTOME_FORMATION_OF_FIBRIN_CLOT_CLOTTING_CASCADE	25	-0.177074	-1.03226	0.381156	0.625676	1	2095	tags=32%, list=14%, signal=37%
KEGG_CYTOKINE_CYTOKINE_RECEPTOR_INTERACTION	147	-0.0736079	-1.03222	0.388119	0.625304	1	10572	tags=80%, list=72%, signal=285%
REACTOME_CELL_CELL_JUNCTION_ORGANIZATION	54	-0.119672	-1.03218	0.398785	0.624944	1	8546	tags=70%, list=58%, signal=169%
ODONNELL_TARGETS_OF_MYC_AND_TFRC_UP	62	-0.110251	-1.03209	0.391039	0.624689	1	6885	tags=58%, list=47%, signal=109%
BURTON_ADIPOGENESIS_1	28	-0.165707	-1.0306	0.406186	0.62706	1	4893	tags=50%, list=33%, signal=75%
REACTOME_NEGATIVE_REGULATION_OF_FGFR4_SIGNALING	26	-0.171314	-1.02934	0.422	0.629027	1	8747	tags=77%, list=60%, signal=191%
ROPERO_HDAC2_TARGETS	87	-0.0937296	-1.02901	0.397614	0.629212	1	10234	tags=79%, list=70%, signal=263%
REACTOME_MISMATCH_REPAIR	15	-0.219491	-1.02806	0.386454	0.630578	1	6542	tags=67%, list=45%, signal=121%
GRAHAM_CML_QUIESCENT_VS_NORMAL_QUIESCENT_DN	35	-0.142602	-1.02806	0.39798	0.630146	1	8364	tags=71%, list=57%, signal=167%
ZHAN_MULTIPLE_MYELOMA_CD2_DN	43	-0.131371	-1.02804	0.401274	0.629729	1	6586	tags=58%, list=45%, signal=105%
SERVITJA_ISLET_HNF1A_TARGETS_DN	73	-0.102174	-1.02781	0.385093	0.62971	1	7527	tags=62%, list=51%, signal=126%
MATZUK_OVULATION	15	-0.218669	-1.02702	0.413655	0.630809	1	3630	tags=47%, list=25%, signal=62%
REACTOME_POLO_LIKE_KINASE_MEDIATED_EVENTS	16	-0.210935	-1.02634	0.406746	0.63159	1	2403	tags=38%, list=16%, signal=45%
CREIGHTON_ENDOCRINE_THERAPY_RESISTANCE_4	270	-0.0560304	-1.02609	0.39759	0.631589	1	2500	tags=23%, list=17%, signal=27%
BOYAULT_LIVER_CANCER_SUBCLASS_G2	27	-0.168165	-1.02501	0.408644	0.633197	1	11084	tags=93%, list=76%, signal=382%
CROMER_METASTASIS_UP	67	-0.107666	-1.02408	0.429448	0.634422	1	9781	tags=78%, list=67%, signal=233%
MORI_EMU_MYC_LYMPHOMA_BY_ONSET_TIME_DN	17	-0.202767	-1.02396	0.413386	0.634228	1	3920	tags=47%, list=27%, signal=64%
REACTOME_DOWNREGULATION_OF_ERBB2_SIGNALING	27	-0.165366	-1.02284	0.431138	0.635806	1	6793	tags=63%, list=46%, signal=117%
YANG_BREAST_CANCER_ESR1_LASER_UP	28	-0.161517	-1.02275	0.414449	0.635559	1	11742	tags=96%, list=80%, signal=489%
FIGUEROA_AML_METHYLATION_CLUSTER_3_UP	133	-0.0752668	-1.02264	0.391579	0.63531	1	4187	tags=36%, list=29%, signal=50%
TONKS_TARGETS_OF_RUNX1_RUNX1T1_FUSION_SUSTAINDED_IN_ERYTHROCYTE_UP	40	-0.134088	-1.0222	0.405405	0.635712	1	6818	tags=60%, list=47%, signal=112%
REACTOME_ZINC_TRANSPORTERS	16	-0.21299	-1.02206	0.401674	0.63556	1	2373	tags=38%, list=16%, signal=45%
BIOCARTA_HCMV_PATHWAY	17	-0.202356	-1.02143	0.426326	0.636305	1	4786	tags=53%, list=33%, signal=79%
KEGG_CHEMOKINE_SIGNALING_PATHWAY	139	-0.0756749	-1.02117	0.447059	0.636328	1	7004	tags=55%, list=48%, signal=105%
MIKKELSEN_IPS_HCP_WITH_H3_UNMETHYLATED	56	-0.117212	-1.0211	0.43254	0.636023	1	5865	tags=52%, list=40%, signal=86%
KEGG_JAK_STAT_SIGNALING_PATHWAY	102	-0.0863755	-1.02091	0.419291	0.635945	1	9927	tags=76%, list=68%, signal=237%
LEE_LIVER_CANCER_E2F1_DN	40	-0.135322	-1.02062	0.398268	0.63603	1	10455	tags=85%, list=72%, signal=298%
REACTOME_SIGNALING_BY_TGF_BETA_RECEPTOR_COMPLEX	72	-0.105925	-1.02049	0.424419	0.635846	1	5770	tags=50%, list=39%, signal=82%
TERAMOTO_OPN_TARGETS_CLUSTER_7	18	-0.202408	-1.02032	0.405941	0.635715	1	10041	tags=89%, list=69%, signal=283%
BIOCARTA_VIP_PATHWAY	25	-0.169236	-1.02018	0.435294	0.635542	1	3379	tags=40%, list=23%, signal=52%
BROWNE_HCMV_INFECTION_48HR_UP	155	-0.0703812	-1.02011	0.414286	0.635246	1	7189	tags=56%, list=49%, signal=109%
KEGG_MTOR_SIGNALING_PATHWAY	50	-0.123281	-1.02007	0.40873	0.634882	1	4930	tags=46%, list=34%, signal=69%
REACTOME_TELOMERE_C_STRAND_LAGGING_STRAND_SYNTHESIS	24	-0.175425	-1.01979	0.415822	0.634966	1	6578	tags=63%, list=45%, signal=113%
PID_WNT_NONCANONICAL_PATHWAY	32	-0.154888	-1.01918	0.425197	0.635649	1	10534	tags=88%, list=72%, signal=312%
KEGG_VEGF_SIGNALING_PATHWAY	69	-0.10434	-1.01912	0.417355	0.635322	1	7170	tags=59%, list=49%, signal=116%
PID_IL8_CXCR1_PATHWAY	26	-0.168489	-1.01861	0.421166	0.635801	1	6539	tags=62%, list=45%, signal=111%
REACTOME_RUNX2_REGULATES_OSTEOBLAST_DIFFERENTIATION	23	-0.178747	-1.01805	0.42	0.636406	1	4384	tags=48%, list=30%, signal=68%
KEGG_PROPANOATE_METABOLISM	28	-0.161488	-1.01763	0.431068	0.636765	1	2866	tags=36%, list=20%, signal=44%
YAMASHITA_LIVER_CANCER_STEM_CELL_DN	44	-0.130083	-1.01741	0.397566	0.636741	1	3089	tags=34%, list=21%, signal=43%
MCCABE_BOUND_BY_HOXC6	325	-0.049093	-1.01675	0.439024	0.637537	1	2853	tags=24%, list=20%, signal=30%
PASQUALUCCI_LYMPHOMA_BY_GC_STAGE_DN	157	-0.0710074	-1.01585	0.425358	0.638767	1	8193	tags=63%, list=56%, signal=142%
VANTVEER_BREAST_CANCER_BRCA1_DN	46	-0.125041	-1.0157	0.414583	0.638609	1	12163	tags=96%, list=83%, signal=567%
SCHRAETS_MLL_TARGETS_UP	27	-0.16447	-1.0157	0.424951	0.63819	1	8972	tags=78%, list=61%, signal=201%
PID_IGF1_PATHWAY	29	-0.163502	-1.01515	0.397313	0.63872	1	3665	tags=41%, list=25%, signal=55%
REACTOME_INTRINSIC_PATHWAY_OF_FIBRIN_CLOT_FORMATION	15	-0.214675	-1.01472	0.393509	0.639067	1	4663	tags=53%, list=32%, signal=78%
NABA_ECM_REGULATORS	149	-0.0700744	-1.01453	0.399177	0.639005	1	9584	tags=72%, list=66%, signal=208%
STEIN_ESRRA_TARGETS_DN	94	-0.0908584	-1.01425	0.437247	0.639089	1	5058	tags=44%, list=35%, signal=66%
WU_CELL_MIGRATION	147	-0.0717155	-1.01415	0.419028	0.638823	1	1350	tags=16%, list=9%, signal=18%
PID_TRAIL_PATHWAY	24	-0.179044	-1.01392	0.419291	0.638797	1	2261	tags=33%, list=15%, signal=39%
REACTOME_INTERLEUKIN_17_SIGNALING	67	-0.104705	-1.0128	0.438114	0.640453	1	7642	tags=63%, list=52%, signal=131%
KEGG_APOPTOSIS	79	-0.0986116	-1.01265	0.392857	0.640291	1	7080	tags=58%, list=48%, signal=112%
LEE_LIVER_CANCER_CIPROFIBRATE_UP	49	-0.122483	-1.01258	0.434698	0.639976	1	10151	tags=82%, list=69%, signal=266%
REACTOME_PROCESSIVE_SYNTHESIS_ON_THE_LAGGING_STRAND	15	-0.217026	-1.01223	0.438735	0.640244	1	6578	tags=67%, list=45%, signal=121%
ALONSO_METASTASIS_UP	174	-0.0658338	-1.012	0.427686	0.640242	1	2831	tags=26%, list=19%, signal=32%
LOPEZ_MBD_TARGETS_IMPRINTED_AND_X_LINKED	15	-0.212347	-1.01163	0.417647	0.640517	1	10545	tags=93%, list=72%, signal=335%
CHYLA_CBFA2T3_TARGETS_UP	311	-0.0500123	-1.01085	0.413223	0.641517	1	2341	tags=21%, list=16%, signal=24%
REACTOME_SHC_MEDIATED_CASCADE:FGFR3	15	-0.216227	-1.0103	0.428862	0.642082	1	5615	tags=60%, list=38%, signal=97%
REACTOME_CARGO_CONCENTRATION_IN_THE_ER	30	-0.151337	-1.00966	0.382937	0.642739	1	8027	tags=70%, list=55%, signal=155%
WEIGEL_OXIDATIVE_STRESS_BY_HNE_AND_TBH	56	-0.115829	-1.00914	0.440252	0.643263	1	9018	tags=73%, list=62%, signal=190%
DORN_ADENOVIRUS_INFECTION_12HR_DN	29	-0.156287	-1.0084	0.426357	0.64419	1	2762	tags=34%, list=19%, signal=42%
KYNG_NORMAL_AGING_DN	15	-0.21374	-1.00837	0.443359	0.643804	1	9550	tags=87%, list=65%, signal=250%
BIOCARTA_PITX2_PATHWAY	16	-0.208915	-1.00828	0.448065	0.643542	1	4260	tags=50%, list=29%, signal=70%
APPIERTO_RESPONSE_TO_FENRETINIDE_UP	33	-0.146004	-1.00745	0.421488	0.644697	1	8947	tags=76%, list=61%, signal=195%
REACTOME_SIGNALING_BY_INSULIN_RECEPTOR	68	-0.104522	-1.00744	0.429942	0.644291	1	1490	tags=21%, list=10%, signal=23%
REACTOME_MOLECULES_ASSOCIATED_WITH_ELASTIC_FIBRES	35	-0.142514	-1.00734	0.407921	0.644036	1	2935	tags=34%, list=20%, signal=43%
EBAUER_TARGETS_OF_PAX3_FOXO1_FUSION_DN	46	-0.125718	-1.00693	0.414737	0.644388	1	3254	tags=35%, list=22%, signal=45%
CHIARETTI_T_ALL_RELAPSE_PROGNOSIS	16	-0.206758	-1.00602	0.429688	0.645652	1	9774	tags=88%, list=67%, signal=264%
KEGG_VIRAL_MYOCARDITIS	58	-0.112719	-1.00585	0.43595	0.645511	1	7182	tags=60%, list=49%, signal=118%
REACTOME_SIGNALING_BY_FGFR_IN_DISEASE	59	-0.109433	-1.00585	0.428571	0.645084	1	8815	tags=71%, list=60%, signal=179%
LEE_NEURAL_CREST_STEM_CELL_UP	139	-0.0729847	-1.00572	0.430672	0.644913	1	4729	tags=40%, list=32%, signal=58%
HU_GENOTOXIN_ACTION_DIRECT_VS_INDIRECT_4HR	37	-0.142233	-1.00565	0.429719	0.644612	1	10176	tags=84%, list=70%, signal=275%
DUTTA_APOPTOSIS_VIA_NFKB	26	-0.166797	-1.00536	0.440546	0.644732	1	7126	tags=65%, list=49%, signal=127%
HARRIS_HYPOXIA	70	-0.0999509	-1.00535	0.431694	0.644331	1	5439	tags=47%, list=37%, signal=75%
KRIEG_HYPOXIA_VIA_KDM3A	39	-0.133236	-1.00519	0.434866	0.644212	1	1807	tags=26%, list=12%, signal=29%
REACTOME_PLATELET_SENSITIZATION_BY_LDL	16	-0.209206	-1.00433	0.426036	0.645401	1	6997	tags=69%, list=48%, signal=132%
REACTOME_BASE_EXCISION_REPAIR_AP_SITE_FORMATION	17	-0.20263	-1.00318	0.441365	0.647163	1	8222	tags=76%, list=56%, signal=175%
YANG_BREAST_CANCER_ESR1_BULK_UP	23	-0.175084	-1.00265	0.424658	0.647694	1	10794	tags=91%, list=74%, signal=348%
REACTOME_PHASE_I_FUNCTIONALIZATION_OF_COMPOUNDS	65	-0.103174	-1.0025	0.438669	0.647553	1	8171	tags=66%, list=56%, signal=149%
BOYLAN_MULTIPLE_MYELOMA_C_D_UP	125	-0.0765284	-1.00203	0.44	0.648019	1	6845	tags=54%, list=47%, signal=101%
BOHN_PRIMARY_IMMUNODEFICIENCY_SYNDROM_UP	40	-0.135288	-1.00196	0.438114	0.647721	1	9359	tags=78%, list=64%, signal=215%
BOYLAN_MULTIPLE_MYELOMA_D_CLUSTER_UP	25	-0.16692	-1.00129	0.445312	0.648563	1	2828	tags=36%, list=19%, signal=45%
MOREAUX_MULTIPLE_MYELOMA_BY_TACI_DN	163	-0.0672581	-1.00128	0.440644	0.648144	1	10330	tags=77%, list=71%, signal=260%
STEGER_ADIPOGENESIS_UP	16	-0.206553	-1.0012	0.431102	0.647898	1	2467	tags=38%, list=17%, signal=45%
ZHAN_MULTIPLE_MYELOMA_HP_UP	38	-0.136282	-1.00089	0.447917	0.648045	1	4939	tags=47%, list=34%, signal=71%
FONTAINE_THYROID_TUMOR_UNCERTAIN_MALIGNANCY_UP	34	-0.143974	-0.999941	0.435583	0.649338	1	6501	tags=59%, list=44%, signal=106%
LIEN_BREAST_CARCINOMA_METAPLASTIC_VS_DUCTAL_UP	75	-0.0968626	-0.999424	0.440574	0.649845	1	7754	tags=63%, list=53%, signal=133%
CHIARETTI_T_ALL_REFRACTORY_TO_THERAPY	20	-0.186781	-0.99883	0.447014	0.650503	1	3853	tags=45%, list=26%, signal=61%
LANG_MYB_FAMILY_TARGETS	27	-0.162617	-0.996689	0.441057	0.654112	1	10082	tags=85%, list=69%, signal=274%
REACTOME_ENERGY_DEPENDENT_REGULATION_OF_MTOR_BY_LKB1_AMPK	28	-0.157787	-0.995651	0.449799	0.6556	1	10230	tags=86%, list=70%, signal=285%
LEE_LIVER_CANCER_MYC_TGFA_DN	41	-0.131947	-0.995477	0.451292	0.655487	1	11271	tags=90%, list=77%, signal=393%
KEGG_LEISHMANIA_INFECTION	57	-0.112329	-0.9952	0.438878	0.655567	1	2982	tags=32%, list=20%, signal=40%
BROWNE_HCMV_INFECTION_1HR_DN	175	-0.0642457	-0.994776	0.438017	0.655893	1	9850	tags=74%, list=67%, signal=223%
BRACHAT_RESPONSE_TO_CAMPTOTHECIN_UP	24	-0.172981	-0.994343	0.434959	0.656248	1	7832	tags=71%, list=54%, signal=152%
REACTOME_SIGNALING_BY_FGFR	79	-0.0967121	-0.9937	0.451172	0.657067	1	8218	tags=66%, list=56%, signal=150%
LIU_CMYB_TARGETS_UP	147	-0.0697908	-0.993004	0.462475	0.657983	1	5555	tags=45%, list=38%, signal=72%
REACTOME_CHAPERONE_MEDIATED_AUTOPHAGY	16	-0.210764	-0.992761	0.436508	0.657985	1	7888	tags=75%, list=54%, signal=163%
PID_MTOR_4PATHWAY	69	-0.100208	-0.992141	0.447983	0.658758	1	7442	tags=61%, list=51%, signal=123%
OUILLETTE_CLL_13Q14_DELETION_UP	64	-0.104622	-0.991245	0.446465	0.659954	1	6245	tags=53%, list=43%, signal=92%
REACTOME_HDACS_DEACETYLATE_HISTONES	34	-0.139654	-0.991009	0.43787	0.659947	1	7424	tags=65%, list=51%, signal=131%
RIZKI_TUMOR_INVASIVENESS_2D_UP	62	-0.107692	-0.9909	0.445087	0.659704	1	12110	tags=94%, list=83%, signal=543%
REACTOME_ASSOCIATION_OF_TRIC_CCT_WITH_TARGET_PROTEINS_DURING_BIOSYNTHESIS	37	-0.137711	-0.990886	0.452055	0.659299	1	7476	tags=65%, list=51%, signal=132%
TIEN_INTESTINE_PROBIOTICS_24HR_DN	196	-0.0616546	-0.99044	0.425	0.659695	1	5452	tags=43%, list=37%, signal=68%
JAZAERI_BREAST_CANCER_BRCA1_VS_BRCA2_DN	36	-0.141274	-0.990287	0.461538	0.659545	1	10124	tags=83%, list=69%, signal=270%
PID_SMAD2_3NUCLEAR_PATHWAY	72	-0.0977836	-0.989868	0.44294	0.659867	1	11574	tags=89%, list=79%, signal=425%
REACTOME_RHO_GTPASES_ACTIVATE_ROCKS	19	-0.18897	-0.989659	0.481273	0.659815	1	7245	tags=68%, list=50%, signal=135%
BALDWIN_PRKCI_TARGETS_UP	34	-0.145139	-0.989395	0.459459	0.659855	1	9064	tags=76%, list=62%, signal=201%
NEWMAN_ERCC6_TARGETS_DN	31	-0.150958	-0.989007	0.462322	0.66013	1	9589	tags=81%, list=66%, signal=234%
SCHMIDT_POR_TARGETS_IN_LIMB_BUD_UP	26	-0.162938	-0.988861	0.441718	0.65997	1	6620	tags=62%, list=45%, signal=112%
HERNANDEZ_MITOTIC_ARREST_BY_DOCETAXEL_2_UP	49	-0.118254	-0.988548	0.46875	0.660135	1	4842	tags=45%, list=33%, signal=67%
REACTOME_VIRAL_MESSENGER_RNA_SYNTHESIS	41	-0.128871	-0.988231	0.472279	0.660289	1	7750	tags=66%, list=53%, signal=140%
MAHAJAN_RESPONSE_TO_IL1A_UP	61	-0.108052	-0.98749	0.440678	0.661231	1	4180	tags=39%, list=29%, signal=55%
FRASOR_TAMOXIFEN_RESPONSE_UP	47	-0.12085	-0.987432	0.438	0.660896	1	3839	tags=38%, list=26%, signal=52%
REACTOME_TRANSCRIPTIONAL_REGULATION_OF_WHITE_ADIPOCYTE_DIFFERENTIATION	77	-0.097771	-0.987431	0.451883	0.660468	1	3136	tags=31%, list=21%, signal=39%
JAATINEN_HEMATOPOIETIC_STEM_CELL_DN	159	-0.0695934	-0.98691	0.452906	0.661004	1	1937	tags=20%, list=13%, signal=23%
SENESE_HDAC3_TARGETS_DN	477	-0.0402911	-0.986551	0.460952	0.661255	1	3385	tags=27%, list=23%, signal=34%
GHANDHI_DIRECT_IRRADIATION_UP	74	-0.0950703	-0.986175	0.463511	0.661532	1	11460	tags=88%, list=78%, signal=404%
REACTOME_RECRUITMENT_OF_NUMA_TO_MITOTIC_CENTROSOMES	86	-0.0904775	-0.985566	0.439834	0.662207	1	3956	tags=36%, list=27%, signal=49%
BROWNE_HCMV_INFECTION_16HR_DN	73	-0.0981344	-0.984674	0.462322	0.663455	1	1177	tags=18%, list=8%, signal=19%
REACTOME_REGULATION_OF_SIGNALING_BY_CBL	22	-0.18005	-0.98395	0.454545	0.66441	1	2689	tags=36%, list=18%, signal=44%
REACTOME_CGMP_EFFECTS	15	-0.206642	-0.983348	0.458586	0.665118	1	8679	tags=80%, list=59%, signal=197%
TAVAZOIE_METASTASIS	69	-0.099537	-0.982343	0.446215	0.666538	1	7028	tags=58%, list=48%, signal=111%
MIKKELSEN_IPS_WITH_HCP_H3K27ME3	77	-0.095392	-0.981051	0.470588	0.668557	1	6968	tags=57%, list=48%, signal=109%
BOYAULT_LIVER_CANCER_SUBCLASS_G6_DN	19	-0.1879	-0.980394	0.472486	0.669348	1	11108	tags=95%, list=76%, signal=394%
REACTOME_INTRACELLULAR_SIGNALING_BY_SECOND_MESSENGERS	285	-0.0505498	-0.980219	0.451613	0.66924	1	12973	tags=94%, list=89%, signal=815%
KINSEY_TARGETS_OF_EWSR1_FLII_FUSION_DN	300	-0.0501582	-0.980043	0.46063	0.669141	1	1427	tags=15%, list=10%, signal=16%
RIZ_ERYTHROID_DIFFERENTIATION_HBZ	31	-0.147354	-0.979272	0.452756	0.670093	1	3039	tags=35%, list=21%, signal=45%
KEGG_SNARE_INTERACTIONS_IN_VESICULAR_TRANSPORT	34	-0.14555	-0.979214	0.475248	0.669761	1	4758	tags=47%, list=33%, signal=70%
AIGNER_ZEB1_TARGETS	33	-0.141236	-0.978778	0.467308	0.670152	1	1042	tags=21%, list=7%, signal=23%
REACTOME_THE_CANONICAL_RETINOID_CYCLE_IN_RODS_TWILIGHT_VISION	18	-0.194281	-0.978514	0.480962	0.670201	1	413	tags=22%, list=3%, signal=23%
PID_AVB3_OPN_PATHWAY	31	-0.147022	-0.97841	0.465263	0.669954	1	1629	tags=26%, list=11%, signal=29%
KYNG_WERNER_SYNDROM_AND_NORMAL_AGING_UP	71	-0.0986699	-0.977703	0.469636	0.670799	1	4537	tags=41%, list=31%, signal=59%
FIGUEROA_AML_METHYLATION_CLUSTER_2_UP	41	-0.133162	-0.977468	0.466151	0.670813	1	3765	tags=39%, list=26%, signal=52%
BROWN_MYELOID_CELL_DEVELOPMENT_DN	107	-0.0805266	-0.977104	0.474104	0.67107	1	6074	tags=50%, list=42%, signal=84%
PEREZ_TP53_AND_TP63_TARGETS	183	-0.061294	-0.976595	0.45977	0.671583	1	9422	tags=70%, list=64%, signal=196%
GRADE_COLON_AND_RECTAL_CANCER_DN	83	-0.0929377	-0.976328	0.478632	0.671652	1	2349	tags=25%, list=16%, signal=30%
TORCHIA_TARGETS_OF_EWSR1_FLI1_FUSION_TOP20_DN	16	-0.206485	-0.97568	0.477046	0.672455	1	9778	tags=88%, list=67%, signal=264%
PID_LPA4_PATHWAY	15	-0.211617	-0.974928	0.501031	0.673459	1	3733	tags=47%, list=26%, signal=63%
PLASARI_NFIC_TARGETS_BASAL_DN	16	-0.201777	-0.973893	0.491837	0.675013	1	8933	tags=81%, list=61%, signal=209%
TARTE_PLASMA_CELL_VS_B_LYMPHOCYTE_DN	32	-0.143448	-0.973813	0.464844	0.674719	1	2934	tags=34%, list=20%, signal=43%
RASHI_NFKB1_TARGETS	16	-0.197737	-0.973746	0.458498	0.674416	1	1682	tags=31%, list=12%, signal=35%
DER_IFN_BETA_RESPONSE_UP	91	-0.088288	-0.973657	0.468813	0.674153	1	4502	tags=40%, list=31%, signal=57%
THEILGAARD_NEUTROPHIL_AT_SKIN_WOUND_DN	214	-0.0573087	-0.972714	0.47025	0.675505	1	6827	tags=52%, list=47%, signal=97%
ENGELMANN_CANCER_PROGENITORS_UP	46	-0.12332	-0.972567	0.456522	0.675325	1	8692	tags=72%, list=59%, signal=176%
MCCLUNG_DELTA_FOSB_TARGETS_2WK	43	-0.123894	-0.971765	0.458418	0.676403	1	7715	tags=65%, list=53%, signal=137%
YUAN_ZNF143_PARTNERS	21	-0.17432	-0.971746	0.471429	0.676013	1	4418	tags=48%, list=30%, signal=68%
REACTOME_SYNTHESIS_OF_IP3_AND_IP4_IN_THE_CYTOSOL	26	-0.155802	-0.971608	0.448617	0.67586	1	10098	tags=85%, list=69%, signal=273%
REACTOME_FOXO_MEDIATED_TRANSCRIPTION_OF_OXIDATIVE_STRESS_METABOLIC_AND_NEURONAL_GENES	25	-0.161384	-0.971114	0.460317	0.676339	1	8172	tags=72%, list=56%, signal=163%
BIOCARTA_BCR_PATHWAY	32	-0.147347	-0.970036	0.501053	0.677901	1	6989	tags=63%, list=48%, signal=119%
PID_FOXM1_PATHWAY	38	-0.134636	-0.969951	0.482109	0.677625	1	4963	tags=47%, list=34%, signal=72%
KEGG_ONE_CARBON_POOL_BY_FOLATE	16	-0.196111	-0.969765	0.476	0.677562	1	4447	tags=50%, list=30%, signal=72%
MAHADEVAN_IMATINIB_RESISTANCE_UP	17	-0.195234	-0.969275	0.472837	0.678056	1	8330	tags=76%, list=57%, signal=178%
CHIARETTI_ACUTE_LYMPHOBLASTIC_LEUKEMIA_ZAP70	56	-0.10986	-0.968821	0.485417	0.678477	1	2056	tags=25%, list=14%, signal=29%
WINNEPENNINCKX_MELANOMA_METASTASIS_UP	148	-0.0679112	-0.967461	0.479371	0.680666	1	5044	tags=41%, list=35%, signal=62%
HOLLERN_ADENOMYOEPITHELIAL_BREAST_TUMOR	17	-0.196946	-0.967135	0.494802	0.680841	1	10025	tags=88%, list=69%, signal=280%
BILD_E2F3_ONCOGENIC_SIGNATURE	228	-0.0547795	-0.967095	0.478873	0.6805	1	9857	tags=73%, list=67%, signal=220%
WIEDERSCHAIN_TARGETS_OF_BMI1_AND_PCGF2	52	-0.115099	-0.966703	0.479042	0.680801	1	7040	tags=60%, list=48%, signal=115%
SESTO_RESPONSE_TO_UV_C1	61	-0.106087	-0.96648	0.477842	0.680787	1	6845	tags=57%, list=47%, signal=107%
REACTOME_CILIUM_ASSEMBLY	192	-0.0599081	-0.96647	0.484407	0.680373	1	4543	tags=37%, list=31%, signal=53%
GARGALOVIC_RESPONSE_TO_OXIDIZED_PHOSPHOLIPIDS_RED_DN	24	-0.17072	-0.966306	0.484	0.680249	1	7865	tags=71%, list=54%, signal=153%
CHIANG_LIVER_CANCER_SUBCLASS_POLYSOMY7_UP	62	-0.105631	-0.965924	0.48374	0.680496	1	4830	tags=44%, list=33%, signal=65%
CHARAFE_BREAST_CANCER_BASAL_VS_MESENCHYMAL_DN	49	-0.118464	-0.965419	0.483673	0.680987	1	2452	tags=29%, list=17%, signal=34%
GAUSSMANN_MLL_AF4_FUSION_TARGETS_G_DN	31	-0.142591	-0.965086	0.459302	0.681147	1	7353	tags=65%, list=50%, signal=130%
JI_METASTASIS_REPRESSED_BY_STK11	20	-0.181301	-0.963832	0.480695	0.682988	1	3933	tags=45%, list=27%, signal=61%
PID_ECADHERIN_KERATINOCYTE_PATHWAY	21	-0.174112	-0.963427	0.469428	0.683301	1	7902	tags=71%, list=54%, signal=155%
KASLER_HDAC7_TARGETS_1_DN	17	-0.19585	-0.9619	0.483366	0.685708	1	1441	tags=29%, list=10%, signal=33%
BIOCARTA_IL6_PATHWAY	20	-0.179384	-0.961377	0.483871	0.686242	1	6885	tags=65%, list=47%, signal=123%
WANG_ESOPHAGUS_CANCER_VS_NORMAL_DN	93	-0.08465	-0.960774	0.495127	0.686919	1	10090	tags=77%, list=69%, signal=248%
ZHANG_BREAST_CANCER_PROGENITORS_DN	123	-0.0750848	-0.960713	0.486328	0.686599	1	4499	tags=38%, list=31%, signal=55%
REACTOME_INTERLEUKIN_3_INTERLEUKIN_5_AND_GM_CSF_SIGNALING	42	-0.126028	-0.960373	0.492341	0.686806	1	2689	tags=31%, list=18%, signal=38%
BORCZUK_MALIGNANT_MESOTHELIOMA_DN	74	-0.0940316	-0.959976	0.483539	0.687137	1	2387	tags=26%, list=16%, signal=31%
WIERENGA_PML_INTERACTOME	40	-0.127812	-0.958354	0.491968	0.689709	1	2158	tags=28%, list=15%, signal=32%
REACTOME_DISEASES_OF_IMMUNE_SYSTEM	23	-0.167539	-0.957386	0.492157	0.691071	1	2005	tags=30%, list=14%, signal=35%
CHANGOLKAR_H2AFY_TARGETS_DN	35	-0.136255	-0.957285	0.477459	0.690824	1	12216	tags=97%, list=84%, signal=589%
LINDGREN_BLADDER_CANCER_CLUSTER_3_DN	204	-0.0592397	-0.956524	0.469185	0.691796	1	4952	tags=40%, list=34%, signal=59%
CHEN_NEUROBLASTOMA_COPY_NUMBER_GAINS	47	-0.118797	-0.956034	0.486815	0.69223	1	9157	tags=74%, list=63%, signal=199%
HUMMEL_BURKITTS_LYMPHOMA_UP	38	-0.126937	-0.953998	0.479087	0.695629	1	5460	tags=50%, list=37%, signal=80%
REACTOME_SIGNALLING_TO_ERKS	32	-0.142437	-0.953906	0.487448	0.695365	1	5690	tags=53%, list=39%, signal=87%
REACTOME_TOLL_LIKE_RECEPTOR_TLR1:TLR2_CASCADE	92	-0.0837663	-0.953648	0.490385	0.69538	1	8001	tags=63%, list=55%, signal=138%
PID_S1P_META_PATHWAY	21	-0.172543	-0.953607	0.507014	0.695009	1	963	tags=24%, list=7%, signal=25%
VALK_AML_CLUSTER_11	37	-0.134625	-0.952746	0.515275	0.696245	1	7521	tags=65%, list=51%, signal=133%
KEGG_STEROID_HORMONE_BIOSYNTHESIS	16	-0.195666	-0.952307	0.501035	0.696618	1	9936	tags=88%, list=68%, signal=273%
BIOCARTA_RAC1_PATHWAY	21	-0.171427	-0.951979	0.501014	0.696779	1	7245	tags=67%, list=50%, signal=132%
PID_ATM_PATHWAY	31	-0.141273	-0.951876	0.492813	0.696531	1	6429	tags=58%, list=44%, signal=103%
BARRIER_CANCER_RELAPSE_NORMAL_SAMPLE_DN	29	-0.147488	-0.951786	0.491936	0.696264	1	12469	tags=100%, list=85%, signal=678%
ZHAN_LATE_DIFFERENTIATION_GENES_UP	30	-0.145122	-0.950693	0.523517	0.697918	1	2757	tags=33%, list=19%, signal=41%
FARMER_BREAST_CANCER_CLUSTER_7	19	-0.182334	-0.950223	0.481766	0.698313	1	4264	tags=47%, list=29%, signal=67%
REACTOME_SIGNALING_BY_FGFR2_IN_DISEASE	39	-0.126239	-0.950212	0.507099	0.697895	1	4908	tags=46%, list=34%, signal=69%
LAU_APOPTOSIS_CDKN2A_UP	54	-0.109931	-0.949755	0.473684	0.698304	1	5439	tags=48%, list=37%, signal=76%
WANG_IMMORTALIZED_BY_HOXA9_AND_MEIS1_DN	22	-0.16605	-0.949592	0.493878	0.698159	1	4887	tags=50%, list=33%, signal=75%
GARGALOVIC_RESPONSE_TO_OXIDIZED_PHOSPHOLIPIDS_GREY_DN	69	-0.0979035	-0.949589	0.492126	0.697732	1	6628	tags=55%, list=45%, signal=100%
KEGG_PRIMARY_IMMUNODEFICIENCY	25	-0.155533	-0.949488	0.520468	0.697486	1	9427	tags=80%, list=64%, signal=225%
VERHAAK_GLIOBLASTOMA_CLASSICAL	148	-0.068281	-0.949342	0.50308	0.697331	1	12645	tags=93%, list=86%, signal=683%
ZHAN_MULTIPLE_MYELOMA_LB_UP	42	-0.122771	-0.948842	0.516832	0.697881	1	996	tags=19%, list=7%, signal=20%
BIOCARTA_GPCR_PATHWAY	29	-0.150126	-0.948645	0.52452	0.697786	1	6885	tags=62%, list=47%, signal=117%
POMEROY_MEDULLOBLASTOMA_DESMOPLASIC_VS_CLASSIC_UP	54	-0.11043	-0.948123	0.479167	0.698273	1	5161	tags=46%, list=35%, signal=71%
RHEIN_ALL_GLUCOCORTICOID_THERAPY_UP	55	-0.108011	-0.947265	0.513944	0.699439	1	1086	tags=18%, list=7%, signal=20%
REACTOME_GABA_RECEPTOR_ACTIVATION	50	-0.113466	-0.947182	0.512671	0.69917	1	9459	tags=76%, list=65%, signal=215%
ROSS_AML_WITH_CBFB_MYH11_FUSION	48	-0.115787	-0.946833	0.526539	0.69938	1	4710	tags=44%, list=32%, signal=64%
NIKOLSKY_BREAST_CANCER_12Q24_AMPLICON	15	-0.198402	-0.946126	0.499002	0.700225	1	1002	tags=27%, list=7%, signal=29%
MMS_MOUSE_LYMPH_HIGH_4HRS_UP	35	-0.134904	-0.945928	0.521401	0.700167	1	8894	tags=74%, list=61%, signal=189%
MAGRANGEAS_MULTIPLE_MYELOMA_IGLL_VS_IGLK_UP	37	-0.131595	-0.94571	0.518304	0.700156	1	9936	tags=81%, list=68%, signal=252%
REACTOME_ION_CHANNEL_TRANSPORT	154	-0.0639745	-0.94568	0.519038	0.699784	1	13031	tags=95%, list=89%, signal=869%
ZHAN_EARLY_DIFFERENTIATION_GENES_DN	35	-0.137127	-0.94565	0.50501	0.6994	1	3849	tags=40%, list=26%, signal=54%
TAYLOR_METHYLATED_IN_ACUTE_LYMPHOBLASTIC_LEUKEMIA	70	-0.0969465	-0.944969	0.523327	0.700225	1	5065	tags=44%, list=35%, signal=67%
AMIT_DELAYED_EARLY_GENES	17	-0.193385	-0.944808	0.498039	0.700078	1	5777	tags=59%, list=40%, signal=97%
SONG_TARGETS_OF_IE86_CMV_PROTEIN	53	-0.111415	-0.943982	0.522293	0.701218	1	3895	tags=38%, list=27%, signal=51%
BIOCARTA_CASPASE_PATHWAY	18	-0.185819	-0.94291	0.513078	0.702762	1	9471	tags=83%, list=65%, signal=236%
REACTOME_SUMOYLATION_OF_TRANSCRIPTION_FACTORS	19	-0.182576	-0.942827	0.514	0.702473	1	3491	tags=42%, list=24%, signal=55%
KEGG_ENDOCYTOSIS	168	-0.0610082	-0.942785	0.514911	0.70212	1	12608	tags=92%, list=86%, signal=663%
BIOCARTA_SHH_PATHWAY	15	-0.203058	-0.942656	0.512097	0.701929	1	6782	tags=67%, list=46%, signal=124%
CLIMENT_BREAST_CANCER_COPY_NUMBER_UP	23	-0.164495	-0.942395	0.511022	0.702021	1	6499	tags=61%, list=44%, signal=109%
OHGUCHI_LIVER_HNF4A_TARGETS_DN	94	-0.0817126	-0.941422	0.522682	0.703376	1	10790	tags=82%, list=74%, signal=311%
REACTOME_SUMOYLATION_OF_DNA_REPLICATION_PROTEINS	43	-0.121493	-0.940349	0.544513	0.704982	1	7750	tags=65%, list=53%, signal=138%
BIOCARTA_ARENRF2_PATHWAY	18	-0.185873	-0.940263	0.494071	0.704712	1	1348	tags=28%, list=9%, signal=31%
REACTOME_PRE_NOTCH_PROCESSING_IN_GOLGI	18	-0.185987	-0.940224	0.517857	0.704356	1	11093	tags=94%, list=76%, signal=391%
REACTOME_DISEASES_OF_SIGNAL_TRANSDUCTION	361	-0.0422914	-0.9395	0.531621	0.705275	1	13046	tags=93%, list=89%, signal=846%
REACTOME_REGULATION_OF_PYRUVATE_DEHYDROGENASE_PDH_COMPLEX	15	-0.203697	-0.938827	0.495885	0.706083	1	8722	tags=80%, list=60%, signal=198%
GROSS_HYPOXIA_VIA_HIF1A_DN	96	-0.0808116	-0.93818	0.509128	0.706903	1	9640	tags=74%, list=66%, signal=216%
YAMASHITA_LIVER_CANCER_STEM_CELL_UP	41	-0.122731	-0.937632	0.497076	0.707513	1	5700	tags=51%, list=39%, signal=84%
CEBALLOS_TARGETS_OF_TP53_AND_MYC_UP	21	-0.168645	-0.937528	0.52008	0.707264	1	8678	tags=76%, list=59%, signal=187%
ACEVEDO_LIVER_CANCER_WITH_H3K9ME3_DN	70	-0.0984781	-0.936808	0.537374	0.708175	1	9011	tags=71%, list=62%, signal=185%
REACTOME_ESR_MEDIATED_SIGNALING	155	-0.0654728	-0.936708	0.500978	0.707926	1	4336	tags=36%, list=30%, signal=51%
SESTO_RESPONSE_TO_UV_C8	68	-0.0942826	-0.935705	0.531549	0.709275	1	7874	tags=63%, list=54%, signal=136%
BIOCARTA_MET_PATHWAY	33	-0.135505	-0.934828	0.509018	0.710464	1	6885	tags=61%, list=47%, signal=114%
DURAND_STROMA_NS_UP	153	-0.0646452	-0.933619	0.517787	0.712197	1	10628	tags=79%, list=73%, signal=287%
RUAN_RESPONSE_TO_TNF_DN	71	-0.0928247	-0.933051	0.522822	0.712839	1	12035	tags=92%, list=82%, signal=515%
MURATA_VIRULENCE_OF_H_PILORI	15	-0.198745	-0.932803	0.54191	0.712881	1	6845	tags=67%, list=47%, signal=125%
KIM_WT1_TARGETS_8HR_DN	98	-0.0801936	-0.932313	0.549801	0.713361	1	925	tags=14%, list=6%, signal=15%
REACTOME_TOLL_LIKE_RECEPTOR_9_TLR9_CASCADE	92	-0.0839668	-0.93225	0.539235	0.713056	1	8157	tags=64%, list=56%, signal=144%
REACTOME_GLUTAMATE_NEUROTRANSMITTER_RELEASE_CYCLE	22	-0.162893	-0.931302	0.529412	0.714383	1	3604	tags=41%, list=25%, signal=54%
REACTOME_DEADENYLATION_DEPENDENT_MRNA_DECAY	52	-0.108108	-0.931066	0.513944	0.71438	1	3768	tags=37%, list=26%, signal=49%
BIOCARTA_MITOCHONDRIA_PATHWAY	18	-0.184587	-0.930956	0.537281	0.714137	1	9489	tags=83%, list=65%, signal=237%
BIOCARTA_CREB_PATHWAY	21	-0.16733	-0.93083	0.515873	0.713934	1	8001	tags=71%, list=55%, signal=158%
REACTOME_INFLAMMASOMES	18	-0.181931	-0.930687	0.532	0.713738	1	10340	tags=89%, list=71%, signal=303%
LINDSTEDT_DENDRITIC_CELL_MATURATION_C	55	-0.108517	-0.930441	0.516966	0.713765	1	9319	tags=75%, list=64%, signal=205%
PID_ERBB2_ERBB3_PATHWAY	43	-0.119298	-0.930129	0.526	0.713908	1	7442	tags=63%, list=51%, signal=128%
MARSHALL_VIRAL_INFECTION_RESPONSE_DN	20	-0.173836	-0.929391	0.521127	0.714856	1	387	tags=20%, list=3%, signal=21%
HATADA_METHYLATED_IN_LUNG_CANCER_DN	16	-0.19178	-0.928839	0.529532	0.715444	1	9079	tags=81%, list=62%, signal=214%
PID_PDGFRB_PATHWAY	128	-0.070774	-0.927803	0.556	0.716994	1	6628	tags=52%, list=45%, signal=95%
KYNG_WERNER_SYNDROM_AND_NORMAL_AGING_DN	169	-0.0624477	-0.92725	0.535922	0.717595	1	8182	tags=62%, list=56%, signal=139%
KYNG_DNA_DAMAGE_BY_GAMMA_AND_UV_RADIATION	70	-0.0940599	-0.927214	0.563462	0.717219	1	5107	tags=44%, list=35%, signal=68%
MCCABE_HOXC6_TARGETS_CANCER_DN	20	-0.171027	-0.926754	0.550898	0.71762	1	5545	tags=55%, list=38%, signal=88%
PID_TCR_PATHWAY	60	-0.102381	-0.924722	0.542406	0.72093	1	12643	tags=97%, list=86%, signal=712%
HOSHIDA_LIVER_CANCER_LATE_RECURRENCE_DN	58	-0.104204	-0.92443	0.559118	0.721009	1	7306	tags=60%, list=50%, signal=120%
TSAI_RESPONSE_TO_IONIZING_RADIATION	134	-0.0673146	-0.924262	0.534709	0.720892	1	4372	tags=37%, list=30%, signal=52%
REACTOME_NONHOMOLOGOUS_END_JOINING_NHEJ	34	-0.131633	-0.923843	0.531313	0.721245	1	6681	tags=59%, list=46%, signal=108%
REACTOME_ANCHORING_OF_THE_BASAL_BODY_TO_THE_PLASMA_MEMBRANE	96	-0.0811903	-0.923056	0.554217	0.722299	1	4152	tags=36%, list=28%, signal=51%
KEGG_REGULATION_OF_ACTIN_CYTOSKELETON	195	-0.056652	-0.92167	0.529412	0.724371	1	7356	tags=56%, list=50%, signal=111%
WANG_HCP_PROSTATE_CANCER	92	-0.0802139	-0.921448	0.550201	0.72435	1	1855	tags=21%, list=13%, signal=24%
LI_INDUCED_T_TO_NATURAL_KILLER_DN	125	-0.071059	-0.921409	0.533981	0.723987	1	7743	tags=60%, list=53%, signal=126%
VANHARANTA_UTERINE_FIBROID_WITH_7Q_DELETION_DN	36	-0.131263	-0.920923	0.532934	0.72444	1	6615	tags=58%, list=45%, signal=106%
RADMACHER_AML_PROGNOSIS	70	-0.095513	-0.919825	0.572008	0.725977	1	7801	tags=63%, list=53%, signal=134%
SHETH_LIVER_CANCER_VS_TXNIP_LOSS_PAM2	151	-0.0643829	-0.919346	0.557282	0.726513	1	5266	tags=42%, list=36%, signal=66%
REACTOME_RAB_REGULATION_OF_TRAFFICKING	118	-0.0714606	-0.919267	0.538922	0.726212	1	4664	tags=39%, list=32%, signal=57%
PID_MET_PATHWAY	78	-0.0899111	-0.917879	0.524946	0.728343	1	7503	tags=60%, list=51%, signal=123%
PID_AR_PATHWAY	57	-0.100856	-0.917296	0.570265	0.728955	1	5201	tags=46%, list=36%, signal=71%
SIG_BCR_SIGNALING_PATHWAY	44	-0.116992	-0.916972	0.561368	0.729116	1	2283	tags=27%, list=16%, signal=32%
COATES_MACROPHAGE_M1_VS_M2_DN	65	-0.0963348	-0.91678	0.550898	0.729047	1	1073	tags=17%, list=7%, signal=18%
ROY_WOUND_BLOOD_VESSEL_UP	46	-0.113153	-0.916589	0.546906	0.728966	1	9158	tags=74%, list=63%, signal=197%
WILLERT_WNT_SIGNALING	21	-0.167637	-0.916567	0.54326	0.728578	1	2427	tags=33%, list=17%, signal=40%
HOEGERKORP_CD44_TARGETS_DIRECT_UP	22	-0.162662	-0.916373	0.560976	0.72851	1	5601	tags=55%, list=38%, signal=88%
KATSANOU_ELAVL1_TARGETS_DN	130	-0.0693741	-0.916147	0.548	0.728481	1	1245	tags=15%, list=9%, signal=17%
STARK_HYPPOCAMPUS_22Q11_DELETION_UP	49	-0.11144	-0.916059	0.54845	0.728211	1	11207	tags=88%, list=77%, signal=375%
KEGG_PANCREATIC_CANCER	69	-0.0962541	-0.915296	0.538614	0.729182	1	6652	tags=55%, list=45%, signal=101%
RICKMAN_TUMOR_DIFFERENTIATED_MODERATELY_VS_POORLY_UP	113	-0.0718707	-0.915023	0.552	0.729235	1	10732	tags=81%, list=73%, signal=300%
LI_WILMS_TUMOR_VS_FETAL_KIDNEY_1_DN	155	-0.0628748	-0.913792	0.547244	0.731042	1	9467	tags=71%, list=65%, signal=199%
LINDSTEDT_DENDRITIC_CELL_MATURATION_D	56	-0.104813	-0.912647	0.553279	0.732717	1	7612	tags=63%, list=52%, signal=130%
TOMLINS_METASTASIS_DN	17	-0.184962	-0.911617	0.551502	0.734141	1	11060	tags=94%, list=76%, signal=386%
TRAYNOR_RETT_SYNDROM_DN	15	-0.194956	-0.910812	0.574074	0.735208	1	4951	tags=53%, list=34%, signal=81%
TSAI_RESPONSE_TO_RADIATION_THERAPY	25	-0.153272	-0.909385	0.567194	0.737417	1	3612	tags=40%, list=25%, signal=53%
REACTOME_SYNTHESIS_OF_PIPS_AT_THE_GOLGI_MEMBRANE	16	-0.186387	-0.909265	0.55534	0.737235	1	11899	tags=100%, list=81%, signal=537%
LIN_NPAS4_TARGETS_UP	161	-0.0606607	-0.908365	0.564	0.738472	1	7569	tags=58%, list=52%, signal=118%
FERRARI_RESPONSE_TO_FENRETINIDE_UP	17	-0.18414	-0.906002	0.528112	0.742415	1	9352	tags=82%, list=64%, signal=228%
REACTOME_GLYCEROPHOSPHOLIPID_BIOSYNTHESIS	113	-0.071063	-0.905416	0.558763	0.743032	1	11520	tags=86%, list=79%, signal=402%
VANTVEER_BREAST_CANCER_ESR1_UP	190	-0.0560491	-0.905002	0.538168	0.743384	1	3886	tags=32%, list=27%, signal=43%
ONDER_CDH1_TARGETS_3_DN	32	-0.135145	-0.90439	0.594758	0.744069	1	3512	tags=38%, list=24%, signal=49%
GAUSSMANN_MLL_AF4_FUSION_TARGETS_D_UP	36	-0.13015	-0.904247	0.595703	0.743905	1	5819	tags=53%, list=40%, signal=87%
HELLEBREKERS_SILENCED_DURING_TUMOR_ANGIOGENESIS	64	-0.0971679	-0.90422	0.55332	0.743519	1	8181	tags=66%, list=56%, signal=148%
REACTOME_NITRIC_OXIDE_STIMULATES_GUANYLATE_CYCLASE	19	-0.171329	-0.90249	0.568702	0.746244	1	9811	tags=84%, list=67%, signal=256%
GAZDA_DIAMOND_BLACKFAN_ANEMIA_PROGENITOR_UP	35	-0.128224	-0.90117	0.551935	0.748271	1	5232	tags=49%, list=36%, signal=75%
DORN_ADENOVIRUS_INFECTION_32HR_DN	35	-0.130085	-0.900815	0.577689	0.748477	1	6458	tags=57%, list=44%, signal=102%
GYORFFY_DOXORUBICIN_RESISTANCE	33	-0.129717	-0.900192	0.563241	0.749179	1	767	tags=18%, list=5%, signal=19%
REACTOME_INTERLEUKIN_4_AND_INTERLEUKIN_13_SIGNALING	90	-0.0800489	-0.900035	0.552529	0.749039	1	8747	tags=68%, list=60%, signal=168%
TANG_SENESCENCE_TP53_TARGETS_UP	30	-0.137309	-0.899949	0.577778	0.748754	1	7257	tags=63%, list=50%, signal=125%
HAN_JNK_SINGALING_UP	28	-0.147742	-0.899629	0.557851	0.748899	1	978	tags=21%, list=7%, signal=23%
LIN_MELANOMA_COPY_NUMBER_UP	63	-0.0947648	-0.898116	0.590551	0.75125	1	11385	tags=87%, list=78%, signal=393%
REACTOME_DEADENYLATION_OF_MRNA	22	-0.162127	-0.89806	0.563745	0.750915	1	8267	tags=73%, list=57%, signal=167%
REACTOME_SIGNALING_BY_MET	77	-0.0898152	-0.898007	0.572277	0.750564	1	1353	tags=18%, list=9%, signal=20%
REACTOME_TRIF_TICAM1_MEDIATED_TLR4_SIGNALING	95	-0.079076	-0.897454	0.567619	0.751179	1	5316	tags=44%, list=36%, signal=69%
AMIT_EGF_RESPONSE_240_HELA	58	-0.100318	-0.897052	0.555085	0.751536	1	1565	tags=21%, list=11%, signal=23%
BOHN_PRIMARY_IMMUNODEFICIENCY_SYNDROM_DN	35	-0.126353	-0.897033	0.574219	0.751128	1	8601	tags=71%, list=59%, signal=173%
REACTOME_INTERLEUKIN_12_SIGNALING	38	-0.122397	-0.896796	0.559356	0.751111	1	4372	tags=42%, list=30%, signal=60%
KEGG_BUTANOATE_METABOLISM	27	-0.144473	-0.8967	0.591522	0.750851	1	3849	tags=41%, list=26%, signal=55%
RICKMAN_TUMOR_DIFFERENTIATED_WELL_VS_POORLY_DN	326	-0.0436817	-0.896312	0.592	0.751151	1	6866	tags=51%, list=47%, signal=94%
REACTOME_SIGNALING_BY_NOTCH1	73	-0.0891555	-0.895621	0.587045	0.752	1	4512	tags=40%, list=31%, signal=57%
PID_CD8_TCR_PATHWAY	47	-0.110329	-0.895172	0.571721	0.752372	1	2437	tags=28%, list=17%, signal=33%
REACTOME_TRANS_GOLGI_NETWORK_VESICLE_BUDDING	70	-0.0914777	-0.894477	0.588933	0.75318	1	11828	tags=90%, list=81%, signal=469%
BURTON_ADIPOGENESIS_9	75	-0.0873519	-0.893356	0.584493	0.754824	1	11791	tags=89%, list=81%, signal=459%
PETROVA_PROX1_TARGETS_DN	51	-0.106916	-0.892723	0.574109	0.755533	1	3890	tags=37%, list=27%, signal=51%
DEN_INTERACT_WITH_LCA5	26	-0.14458	-0.891408	0.596708	0.757568	1	5201	tags=50%, list=36%, signal=77%
KENNY_CTNNB1_TARGETS_UP	48	-0.10897	-0.891152	0.6	0.757574	1	7246	tags=60%, list=50%, signal=119%
REACTOME_ACTIVATED_TAK1_MEDIATES_P38_MAPK_ACTIVATION	23	-0.15105	-0.888887	0.570588	0.761211	1	3517	tags=39%, list=24%, signal=51%
HALMOS_CEBPA_TARGETS_DN	38	-0.121451	-0.887386	0.583333	0.763478	1	5540	tags=50%, list=38%, signal=80%
JOSEPH_RESPONSE_TO_SODIUM_BUTYRATE_DN	51	-0.105315	-0.885572	0.604555	0.766411	1	6780	tags=57%, list=46%, signal=106%
REACTOME_SYNTHESIS_OF_PC	27	-0.147331	-0.885256	0.588477	0.766558	1	12471	tags=100%, list=85%, signal=679%
PID_SMAD2_3PATHWAY	16	-0.182073	-0.883686	0.603854	0.769018	1	8307	tags=75%, list=57%, signal=173%
GROSS_ELK3_TARGETS_UP	26	-0.145871	-0.883502	0.59481	0.768936	1	1246	tags=23%, list=9%, signal=25%
ALCALAY_AML_BY_NPM1_LOCALIZATION_UP	118	-0.0697472	-0.882328	0.602041	0.770676	1	8158	tags=63%, list=56%, signal=141%
REACTOME_MUSCLE_CONTRACTION	185	-0.0562072	-0.882151	0.596154	0.770555	1	6065	tags=47%, list=41%, signal=79%
MEINHOLD_OVARIAN_CANCER_LOW_GRADE_DN	18	-0.177426	-0.881975	0.611538	0.770414	1	3908	tags=44%, list=27%, signal=61%
AMIT_SERUM_RESPONSE_120_MCF10A	63	-0.0950974	-0.881413	0.585742	0.771006	1	3490	tags=33%, list=24%, signal=44%
MYLLYKANGAS_AMPLIFICATION_HOT_SPOT_17	17	-0.182223	-0.881171	0.591398	0.770991	1	8520	tags=76%, list=58%, signal=183%
REACTOME_BETA_CATENIN_PHOSPHORYLATION_CASCADE	17	-0.179484	-0.880258	0.598814	0.772241	1	4260	tags=47%, list=29%, signal=66%
NAKAYAMA_SOFT_TISSUE_TUMORS_PCA2_DN	63	-0.094852	-0.879239	0.598377	0.773609	1	1405	tags=19%, list=10%, signal=21%
ONO_FOXP3_TARGETS_UP	17	-0.17695	-0.879014	0.602881	0.773555	1	2577	tags=35%, list=18%, signal=43%
TAKEDA_TARGETS_OF_NUP98_HOXA9_FUSION_6HR_DN	37	-0.121046	-0.878958	0.605096	0.773196	1	1792	tags=24%, list=12%, signal=28%
BURTON_ADIPOGENESIS_PEAK_AT_0HR	59	-0.0971576	-0.878865	0.578431	0.772914	1	5029	tags=44%, list=34%, signal=67%
REACTOME_CONVERSION_FROM_APC_C:CDC20_TO_APC_C:CDH1_IN_LATE_ANAPHASE	19	-0.167508	-0.878627	0.607724	0.772907	1	3711	tags=42%, list=25%, signal=56%
REACTOME_DISEASES_ASSOCIATED_WITH_GLYCOSAMINOGLYCAN_METABOLISM	40	-0.118278	-0.878056	0.588235	0.773524	1	2297	tags=28%, list=16%, signal=33%
GOLUB_ALL_VS_AML_DN	19	-0.161964	-0.87641	0.621181	0.776051	1	2253	tags=32%, list=15%, signal=37%
REACTOME_CYTOCHROME_P450_ARRANGED_BY_SUBSTRATE_TYPE	36	-0.125	-0.876017	0.584711	0.776356	1	1833	tags=25%, list=13%, signal=29%
TCGA_GLIOBLASTOMA_COPY_NUMBER_DN	27	-0.137879	-0.874928	0.591919	0.777878	1	10443	tags=85%, list=71%, signal=298%
NIKOLSKY_BREAST_CANCER_8P12_P11_AMPLICON	49	-0.105464	-0.874863	0.630612	0.777532	1	4730	tags=43%, list=32%, signal=63%
BERNARD_PPAPDC1B_TARGETS_UP	34	-0.125737	-0.874517	0.586639	0.777713	1	5477	tags=50%, list=37%, signal=80%
LINSLEY_MIR16_TARGETS	198	-0.0545393	-0.874389	0.610465	0.777539	1	2611	tags=23%, list=18%, signal=28%
GRAESSMANN_APOPTOSIS_BY_SERUM_DEPRIVATION_UP	473	-0.0345721	-0.873913	0.604938	0.777954	1	10701	tags=77%, list=73%, signal=276%
HERNANDEZ_MITOTIC_ARREST_BY_DOCETAXEL_1_DN	33	-0.128086	-0.872755	0.633721	0.779608	1	3892	tags=39%, list=27%, signal=54%
KIM_LIVER_CANCER_POOR_SURVIVAL_UP	20	-0.163356	-0.872608	0.629921	0.77942	1	2002	tags=30%, list=14%, signal=35%
PID_NFAT_3PATHWAY	53	-0.0995971	-0.872316	0.595661	0.779505	1	4343	tags=40%, list=30%, signal=56%
LEE_METASTASIS_AND_ALTERNATIVE_SPLICING_DN	39	-0.114239	-0.872118	0.602881	0.779431	1	2084	tags=26%, list=14%, signal=30%
FERRANDO_HOX11_NEIGHBORS	17	-0.176265	-0.871747	0.588235	0.779655	1	6887	tags=65%, list=47%, signal=122%
REACTOME_COLLAGEN_DEGRADATION	53	-0.0988419	-0.871427	0.607807	0.779781	1	4354	tags=40%, list=30%, signal=56%
CHIANG_LIVER_CANCER_SUBCLASS_PROLIFERATION_DN	113	-0.0711332	-0.870692	0.60124	0.780716	1	6085	tags=49%, list=42%, signal=83%
REACTOME_CTLA4_INHIBITORY_SIGNALING	20	-0.157534	-0.870628	0.619691	0.78039	1	3549	tags=40%, list=24%, signal=53%
KEGG_N_GLYCAN_BIOSYNTHESIS	45	-0.111835	-0.869879	0.597938	0.781298	1	12991	tags=100%, list=89%, signal=895%
REACTOME_SEMA4D_IN_SEMAPHORIN_SIGNALING	24	-0.147266	-0.86903	0.59375	0.782461	1	6989	tags=63%, list=48%, signal=120%
PID_IL4_2PATHWAY	49	-0.104619	-0.868444	0.613726	0.783083	1	2057	tags=24%, list=14%, signal=28%
REACTOME_PHOSPHORYLATION_OF_THE_APC_C	19	-0.164762	-0.867975	0.621832	0.783532	1	6829	tags=63%, list=47%, signal=118%
ABE_VEGFA_TARGETS_2HR	25	-0.145913	-0.866786	0.610063	0.785266	1	10737	tags=88%, list=73%, signal=331%
BARRIER_COLON_CANCER_RECURRENCE_DN	18	-0.168782	-0.866504	0.650099	0.785322	1	10532	tags=89%, list=72%, signal=318%
KAMMINGA_EZH2_TARGETS	38	-0.119145	-0.866364	0.607287	0.785125	1	9421	tags=76%, list=64%, signal=214%
GARGALOVIC_RESPONSE_TO_OXIDIZED_PHOSPHOLIPIDS_BLACK_UP	31	-0.130036	-0.866345	0.636	0.784714	1	8951	tags=74%, list=61%, signal=191%
REACTOME_ION_TRANSPORT_BY_P_TYPE_ATPASES	51	-0.101448	-0.865635	0.623188	0.785602	1	3683	tags=35%, list=25%, signal=47%
GARCIA_TARGETS_OF_FLI1_AND_DAX1_UP	46	-0.109949	-0.864927	0.632887	0.786466	1	10476	tags=83%, list=72%, signal=291%
REACTOME_SIGNALLING_TO_RAS	20	-0.161096	-0.864767	0.624481	0.786307	1	5690	tags=55%, list=39%, signal=90%
GAJATE_RESPONSE_TO_TRABECTEDIN_UP	51	-0.103004	-0.864735	0.629703	0.785916	1	2227	tags=25%, list=15%, signal=30%
BIOCARTA_NUCLEARRS_PATHWAY	22	-0.152512	-0.86454	0.642857	0.785808	1	3091	tags=36%, list=21%, signal=46%
REACTOME_CYTOSOLIC_SENSORS_OF_PATHOGEN_ASSOCIATED_DNA	59	-0.0947818	-0.86319	0.611111	0.787826	1	4568	tags=41%, list=31%, signal=59%
KEGG_ETHER_LIPID_METABOLISM	27	-0.139395	-0.862661	0.638037	0.788359	1	7172	tags=63%, list=49%, signal=123%
GREENBAUM_E2A_TARGETS_DN	17	-0.174827	-0.862359	0.630738	0.788445	1	7768	tags=71%, list=53%, signal=150%
SHAFFER_IRF4_TARGETS_IN_MYELOMA_VS_MATURE_B_LYMPHOCYTE	94	-0.075385	-0.861907	0.6	0.788775	1	8860	tags=68%, list=61%, signal=172%
GAUSSMANN_MLL_AF4_FUSION_TARGETS_C_DN	17	-0.172704	-0.861593	0.645161	0.788858	1	2639	tags=35%, list=18%, signal=43%
PID_LIS1_PATHWAY	28	-0.132127	-0.860973	0.603272	0.789548	1	5383	tags=50%, list=37%, signal=79%
RICKMAN_HEAD_AND_NECK_CANCER_D	15	-0.182495	-0.860861	0.626719	0.78931	1	8057	tags=73%, list=55%, signal=163%
BERENJENO_TRANSFORMED_BY_RHOA_DN	371	-0.0388472	-0.860188	0.606911	0.790108	1	12570	tags=90%, list=86%, signal=624%
ONDER_CDH1_SIGNALING_VIA_CTNNB1	77	-0.0842705	-0.859827	0.615842	0.790306	1	6750	tags=55%, list=46%, signal=101%
KEGG_RENAL_CELL_CARCINOMA	70	-0.08865	-0.857323	0.648496	0.794398	1	1844	tags=21%, list=13%, signal=24%
REACTOME_SIGNALING_BY_RECEPTOR_TYROSINE_KINASES	442	-0.036568	-0.855852	0.591286	0.796511	1	13011	tags=93%, list=89%, signal=815%
DORSAM_HOXA9_TARGETS_DN	30	-0.132419	-0.855673	0.639764	0.796361	1	9765	tags=80%, list=67%, signal=240%
KEGG_STARCH_AND_SUCROSE_METABOLISM	24	-0.14681	-0.855443	0.623016	0.796307	1	904	tags=21%, list=6%, signal=22%
HUI_MAPK14_TARGETS_UP	18	-0.167907	-0.85407	0.624204	0.798264	1	11357	tags=94%, list=78%, signal=423%
KEGG_MELANOMA	64	-0.0902978	-0.85393	0.656566	0.798063	1	8281	tags=66%, list=57%, signal=151%
GREGORY_SYNTHETIC_LETHAL_WITH_IMATINIB	121	-0.0665632	-0.85312	0.635438	0.79909	1	3144	tags=28%, list=22%, signal=36%
DOANE_BREAST_CANCER_CLASSES_UP	56	-0.0962942	-0.853003	0.634195	0.798851	1	3820	tags=36%, list=26%, signal=48%
VALK_AML_WITH_11Q23_REARRANGED	19	-0.167912	-0.852733	0.667992	0.798895	1	6783	tags=63%, list=46%, signal=118%
SCHEIDEREIT_IKK_TARGETS	17	-0.168938	-0.852173	0.640316	0.799438	1	11294	tags=94%, list=77%, signal=413%
PID_INTEGRIN3_PATHWAY	37	-0.118696	-0.85207	0.649485	0.799175	1	1036	tags=19%, list=7%, signal=20%
REACTOME_CELL_SURFACE_INTERACTIONS_AT_THE_VASCULAR_WALL	96	-0.072779	-0.852062	0.630268	0.798744	1	7320	tags=57%, list=50%, signal=114%
MARTIN_VIRAL_GPCR_SIGNALING_DN	40	-0.115569	-0.851112	0.629474	0.799981	1	10012	tags=80%, list=68%, signal=253%
CAIRO_HEPATOBLASTOMA_DN	195	-0.0537848	-0.850094	0.62578	0.801294	1	11371	tags=83%, list=78%, signal=369%
OHGUCHI_LIVER_HNF4A_TARGETS_UP	37	-0.118313	-0.849621	0.651116	0.801667	1	2227	tags=27%, list=15%, signal=32%
SWEET_KRAS_TARGETS_UP	72	-0.0854986	-0.848967	0.636364	0.802395	1	1803	tags=21%, list=12%, signal=24%
KEGG_THYROID_CANCER	29	-0.129546	-0.84877	0.65	0.8023	1	6177	tags=55%, list=42%, signal=95%
REACTOME_VEGFR2_MEDIATED_VASCULAR_PERMEABILITY	27	-0.135194	-0.848752	0.656805	0.801886	1	1277	tags=22%, list=9%, signal=24%
CHIARADONNA_NEOPLASTIC_TRANSFORMATION_KRAS_DN	129	-0.0623835	-0.848647	0.640535	0.801603	1	2497	tags=23%, list=17%, signal=28%
AKL_HTLV1_INFECTION_UP	25	-0.139815	-0.848283	0.644309	0.801787	1	2054	tags=28%, list=14%, signal=33%
LU_TUMOR_VASCULATURE_UP	27	-0.132572	-0.84808	0.64	0.801709	1	8896	tags=74%, list=61%, signal=189%
SIG_PIP3_SIGNALING_IN_B_LYMPHOCYTES	34	-0.124092	-0.847663	0.674603	0.802015	1	6361	tags=56%, list=44%, signal=99%
QI_HYPOXIA	124	-0.0647988	-0.84764	0.659615	0.801616	1	3542	tags=31%, list=24%, signal=40%
MASSARWEH_RESPONSE_TO_ESTRADIOL	57	-0.0944451	-0.847597	0.628459	0.801241	1	1447	tags=19%, list=10%, signal=21%
REACTOME_METALLOPROTEASE_DUBS	17	-0.172362	-0.847493	0.637931	0.800991	1	7804	tags=71%, list=53%, signal=151%
SHIPP_DLBCL_CURED_VS_FATAL_UP	29	-0.130593	-0.847426	0.609218	0.800676	1	7170	tags=62%, list=49%, signal=122%
REACTOME_BILE_ACID_AND_BILE_SALT_METABOLISM	27	-0.137516	-0.846505	0.677824	0.801904	1	4492	tags=44%, list=31%, signal=64%
KEGG_BETA_ALANINE_METABOLISM	22	-0.147978	-0.845797	0.642857	0.802679	1	7809	tags=68%, list=53%, signal=146%
REACTOME_NAPLUS_CL_DEPENDENT_NEUROTRANSMITTER_TRANSPORTERS	16	-0.174593	-0.845133	0.615071	0.80341	1	9330	tags=81%, list=64%, signal=224%
ZHONG_RESPONSE_TO_AZACITIDINE_AND_TSA_DN	64	-0.0893189	-0.844104	0.638835	0.804755	1	9209	tags=72%, list=63%, signal=193%
BIOCARTA_FCER1_PATHWAY	37	-0.116367	-0.844007	0.645793	0.804503	1	6997	tags=59%, list=48%, signal=114%
REACTOME_TRANSCRIPTIONAL_REGULATION_OF_GRANULOPOIESIS	32	-0.123663	-0.843976	0.660232	0.804118	1	1852	tags=25%, list=13%, signal=29%
MATZUK_SPERMATOGONIA	21	-0.15229	-0.842441	0.689655	0.806421	1	6132	tags=57%, list=42%, signal=98%
SIMBULAN_UV_RESPONSE_NORMAL_DN	33	-0.122276	-0.841411	0.648289	0.807788	1	7521	tags=64%, list=51%, signal=131%
HAHTOLA_SEZARY_SYNDROM_DN	25	-0.142364	-0.840752	0.651731	0.808488	1	10204	tags=84%, list=70%, signal=278%
SHEPARD_BMYB_MORPHOLINO_DN	176	-0.0542408	-0.840703	0.618577	0.808116	1	2208	tags=20%, list=15%, signal=24%
REACTOME_ADHERENS_JUNCTIONS_INTERACTIONS	31	-0.12547	-0.83995	0.648649	0.808979	1	8546	tags=71%, list=58%, signal=170%
REACTOME_MET_ACTIVATES_PTK2_SIGNALING	30	-0.129472	-0.839237	0.677419	0.809764	1	1036	tags=20%, list=7%, signal=21%
LE_SKI_TARGETS_UP	15	-0.179779	-0.839086	0.623742	0.809605	1	7122	tags=67%, list=49%, signal=130%
REACTOME_ROLE_OF_PHOSPHOLIPIDS_IN_PHAGOCYTOSIS	23	-0.141089	-0.838941	0.696538	0.809401	1	6205	tags=57%, list=42%, signal=98%
REACTOME_METABOLISM_OF_VITAMINS_AND_COFACTORS	160	-0.0570453	-0.83876	0.670588	0.809287	1	12060	tags=88%, list=82%, signal=498%
REACTOME_INTERLEUKIN_2_FAMILY_SIGNALING	34	-0.119704	-0.837548	0.653445	0.810953	1	9865	tags=79%, list=67%, signal=244%
BURTON_ADIPOGENESIS_2	64	-0.0892373	-0.837349	0.681913	0.81088	1	758	tags=14%, list=5%, signal=15%
PID_VEGFR1_PATHWAY	26	-0.136937	-0.836343	0.659138	0.812221	1	9811	tags=81%, list=67%, signal=245%
KEGG_BASAL_TRANSCRIPTION_FACTORS	31	-0.125762	-0.836078	0.676647	0.812254	1	3354	tags=35%, list=23%, signal=46%
REACTOME_DEATH_RECEPTOR_SIGNALLING	134	-0.0627595	-0.834752	0.655172	0.814136	1	2365	tags=22%, list=16%, signal=26%
NGUYEN_NOTCH1_TARGETS_DN	80	-0.0794876	-0.834658	0.674897	0.813854	1	7069	tags=56%, list=48%, signal=108%
REACTOME_EXTENSION_OF_TELOMERES	30	-0.127804	-0.833647	0.681909	0.815172	1	7883	tags=67%, list=54%, signal=144%
MATZUK_SPERMATID_DIFFERENTIATION	29	-0.130936	-0.833575	0.664671	0.814856	1	7165	tags=62%, list=49%, signal=121%
HANN_RESISTANCE_TO_BCL2_INHIBITOR_DN	39	-0.11266	-0.832996	0.680257	0.815389	1	5106	tags=46%, list=35%, signal=71%
REACTOME_MECP2_REGULATES_NEURONAL_RECEPTORS_AND_CHANNELS	18	-0.161119	-0.832929	0.662675	0.815067	1	7395	tags=67%, list=51%, signal=135%
GRABARCZYK_BCL11B_TARGETS_DN	51	-0.0990459	-0.832836	0.656687	0.814773	1	8018	tags=65%, list=55%, signal=143%
REACTOME_TAK1_ACTIVATES_NFKB_BY_PHOSPHORYLATION_AND_ACTIVATION_OF_IKKS_COMPLEX	30	-0.129701	-0.832686	0.66998	0.814601	1	2982	tags=33%, list=20%, signal=42%
PEREZ_TP63_TARGETS	302	-0.0407814	-0.832585	0.669307	0.814325	1	821	tags=10%, list=6%, signal=10%
PID_ERBB1_RECEPTOR_PROXIMAL_PATHWAY	35	-0.118654	-0.830586	0.672199	0.817442	1	6207	tags=54%, list=42%, signal=94%
GAJATE_RESPONSE_TO_TRABECTEDIN_DN	17	-0.170513	-0.830152	0.676983	0.817767	1	4391	tags=47%, list=30%, signal=67%
REACTOME_APC_CDC20_MEDIATED_DEGRADATION_OF_NEK2A	25	-0.138678	-0.830057	0.671154	0.817485	1	3825	tags=40%, list=26%, signal=54%
SHETH_LIVER_CANCER_VS_TXNIP_LOSS_PAM5	82	-0.0773432	-0.829978	0.662626	0.817179	1	5830	tags=48%, list=40%, signal=79%
HOFFMANN_SMALL_PRE_BII_TO_IMMATURE_B_LYMPHOCYTE_DN	34	-0.119841	-0.829909	0.675403	0.816851	1	5133	tags=47%, list=35%, signal=72%
KYNG_ENVIRONMENTAL_STRESS_RESPONSE_NOT_BY_4NQO_IN_WS	36	-0.115157	-0.828857	0.65392	0.818237	1	3601	tags=36%, list=25%, signal=48%
GROSS_ELK3_TARGETS_DN	26	-0.136895	-0.827791	0.640404	0.819642	1	1377	tags=23%, list=9%, signal=25%
REACTOME_TRANSCRIPTIONAL_REGULATION_BY_THE_AP_2_TFAP2_FAMILY_OF_TRANSCRIPTION_FACTORS	34	-0.120938	-0.827285	0.666667	0.820081	1	4257	tags=41%, list=29%, signal=58%
NIKOLSKY_MUTATED_AND_AMPLIFIED_IN_BREAST_CANCER	81	-0.0803594	-0.826753	0.673228	0.820555	1	3345	tags=31%, list=23%, signal=40%
FIGUEROA_AML_METHYLATION_CLUSTER_4_UP	89	-0.073314	-0.826252	0.696607	0.820991	1	5835	tags=47%, list=40%, signal=78%
REACTOME_GOLGI_ASSOCIATED_VESICLE_BIOGENESIS	54	-0.0961447	-0.82614	0.683267	0.820744	1	7535	tags=61%, list=52%, signal=126%
AMIT_SERUM_RESPONSE_240_MCF10A	46	-0.102508	-0.825987	0.660749	0.820579	1	7724	tags=63%, list=53%, signal=133%
WANG_CLIM2_TARGETS_UP	202	-0.050682	-0.825447	0.665306	0.821059	1	12877	tags=93%, list=88%, signal=770%
MOLENAAR_TARGETS_OF_CCND1_AND_CDK4_DN	51	-0.099023	-0.825374	0.669922	0.820751	1	7445	tags=61%, list=51%, signal=123%
TAKEDA_TARGETS_OF_NUP98_HOXA9_FUSION_10D_DN	98	-0.0724559	-0.825319	0.670833	0.8204	1	739	tags=12%, list=5%, signal=13%
TAKEDA_TARGETS_OF_NUP98_HOXA9_FUSION_3D_DN	22	-0.144796	-0.823619	0.673077	0.822888	1	8520	tags=73%, list=58%, signal=174%
REACTOME_ONCOGENE_INDUCED_SENESCENCE	32	-0.124829	-0.823216	0.670611	0.823085	1	1835	tags=25%, list=13%, signal=29%
PID_EPHA_FWDPATHWAY	33	-0.119442	-0.822934	0.688363	0.823115	1	2689	tags=30%, list=18%, signal=37%
PID_IL23_PATHWAY	21	-0.150767	-0.822671	0.662214	0.823125	1	8939	tags=76%, list=61%, signal=196%
REACTOME_GLYCOLYSIS	65	-0.0858177	-0.821549	0.652352	0.824653	1	4375	tags=38%, list=30%, signal=55%
RAGHAVACHARI_PLATELET_SPECIFIC_GENES	61	-0.0894112	-0.819826	0.701245	0.82716	1	1815	tags=21%, list=12%, signal=24%
POOLA_INVASIVE_BREAST_CANCER_DN	113	-0.0664666	-0.819445	0.711423	0.827387	1	1495	tags=17%, list=10%, signal=19%
REACTOME_SIGNALING_BY_NOTCH2	32	-0.119996	-0.81939	0.686627	0.827031	1	3733	tags=38%, list=26%, signal=50%
KAAB_HEART_ATRIUM_VS_VENTRICLE_DN	240	-0.0461114	-0.819008	0.706458	0.827241	1	5125	tags=40%, list=35%, signal=60%
WOOD_EBV_EBNA1_TARGETS_DN	42	-0.106952	-0.818401	0.699605	0.82783	1	9929	tags=79%, list=68%, signal=244%
PID_RHOA_PATHWAY	43	-0.106949	-0.818055	0.69901	0.828001	1	7282	tags=60%, list=50%, signal=120%
ONDER_CDH1_TARGETS_3_UP	18	-0.155215	-0.817994	0.689162	0.827658	1	6669	tags=61%, list=46%, signal=112%
REACTOME_TRANSPORT_OF_VITAMINS_NUCLEOSIDES_AND_RELATED_MOLECULES	33	-0.119317	-0.817469	0.691288	0.828098	1	5349	tags=48%, list=37%, signal=76%
PID_ECADHERIN_NASCENT_AJ_PATHWAY	39	-0.112436	-0.816864	0.670146	0.828677	1	5859	tags=51%, list=40%, signal=85%
PID_CMYB_PATHWAY	73	-0.0804807	-0.816851	0.706114	0.82825	1	3036	tags=29%, list=21%, signal=36%
REACTOME_SIGNALING_BY_NTRKS	99	-0.0693548	-0.816451	0.703704	0.82847	1	5344	tags=43%, list=37%, signal=68%
LIU_SOX4_TARGETS_DN	296	-0.0422113	-0.816143	0.706334	0.828539	1	12584	tags=90%, list=86%, signal=635%
GRAESSMANN_APOPTOSIS_BY_SERUM_DEPRIVATION_DN	211	-0.0484696	-0.815697	0.675106	0.828847	1	13299	tags=96%, list=91%, signal=1044%
KANG_AR_TARGETS_DN	16	-0.168447	-0.815081	0.705051	0.829466	1	8506	tags=75%, list=58%, signal=179%
REACTOME_NEGATIVE_REGULATION_OF_FGFR1_SIGNALING	28	-0.130385	-0.81473	0.684959	0.829647	1	3842	tags=39%, list=26%, signal=53%
NAKAMURA_ADIPOGENESIS_LATE_UP	93	-0.0706464	-0.813268	0.705534	0.83169	1	9193	tags=70%, list=63%, signal=187%
HOEBEKE_LYMPHOID_STEM_CELL_DN	85	-0.0747161	-0.813206	0.680672	0.831349	1	1839	tags=20%, list=13%, signal=23%
LOPES_METHYLATED_IN_COLON_CANCER_UP	21	-0.150271	-0.811922	0.699422	0.833047	1	11731	tags=95%, list=80%, signal=481%
REACTOME_JNK_C_JUN_KINASES_PHOSPHORYLATION_AND_ACTIVATION_MEDIATED_BY_ACTIVATED_HUMAN_TAK1	22	-0.147667	-0.810945	0.683884	0.834257	1	7149	tags=64%, list=49%, signal=124%
MARSON_FOXP3_TARGETS_DN	45	-0.099859	-0.810666	0.70625	0.83432	1	8942	tags=71%, list=61%, signal=183%
BIOCARTA_VDR_PATHWAY	24	-0.139193	-0.809697	0.708885	0.835573	1	7716	tags=67%, list=53%, signal=141%
KEGG_GLIOMA	61	-0.0897648	-0.809521	0.681992	0.835414	1	8281	tags=66%, list=57%, signal=151%
KEGG_OLFACTORY_TRANSDUCTION	29	-0.126417	-0.807995	0.679688	0.837581	1	173	tags=14%, list=1%, signal=14%
PID_ILK_PATHWAY	45	-0.0995922	-0.806757	0.679764	0.839232	1	11545	tags=89%, list=79%, signal=421%
PID_ENDOTHELIN_PATHWAY	61	-0.0878405	-0.806199	0.695402	0.839704	1	7590	tags=61%, list=52%, signal=126%
ANASTASSIOU_MULTICANCER_INVASIVENESS_SIGNATURE	62	-0.0871796	-0.805896	0.687747	0.839758	1	4627	tags=40%, list=32%, signal=59%
REACTOME_NEGATIVE_REGULATION_OF_FGFR3_SIGNALING	26	-0.132784	-0.805094	0.695652	0.840652	1	8747	tags=73%, list=60%, signal=182%
HASLINGER_B_CLL_WITH_17P13_DELETION	22	-0.142429	-0.804776	0.720559	0.840728	1	7890	tags=68%, list=54%, signal=148%
BIOCARTA_MCM_PATHWAY	17	-0.159967	-0.803157	0.689109	0.842893	1	12285	tags=100%, list=84%, signal=625%
WIERENGA_STAT5A_TARGETS_UP	170	-0.0534256	-0.801181	0.689508	0.845787	1	9979	tags=74%, list=68%, signal=229%
[truncated: 354 more rows]

## Sheet: WB Veh HT vs Veh WT C5BP (+)
Supplementary dataset 4. GSEA results for transcripts from whole brain of adult (P120) WT and Arid1b+/– mice treated early (P3–P21) with vehicle or fluoxetine.
[truncated: 1,548 more rows]

[truncated: 45 more sheets: WB Veh HT vs Veh WT C5BP (-), WB Veh HT vs Veh WT C5CC (+), WB Veh HT vs Veh WT C5CC (-), WB Veh HT vs Veh WT C5MF (+), WB Veh HT vs Veh WT C5MF (-), WBVeh HT vs Veh WT ASD_RISK (+), WBVeh HT vs Veh WT ASD_RISK (-), WBVeh HT vs Veh WT Celltype (+), WBVeh HT vs Veh WT Celltype (-), WB Flx HT vs Veh HT C2All (+), WB Flx HT vs Veh HT C2All (-), WB Flx HT vs Veh HT C5BP (+), WB Flx HT vs Veh HT C5BP (-), WB Flx HT vs Veh HT C5CC (+), WB Flx HT vs Veh HT C5CC (-), WB Flx HT vs Veh HT C5MF (+), WB Flx HT vs Veh HT C5MF (-), WBFlx HT vs Veh HT ASD_RISK (+), WBFlx HT vs Veh HT Celltype (+), WBFlx HT vs Veh HT Celltype (-) …]
