# Supplementary material for: Early postnatal serotonin modulation prevents adult-stage deficits in Arid1b-deficient mice through synaptic transcriptional reprogramming
Source: Nat Commun. 2022 Aug 27;13:5051. doi: 10.1038/s41467-022-32748-5 (PMC9420115; doi:10.1038/s41467-022-32748-5)
Supplement: Supplementary file 8 — Source data [file 41467_2022_32748_MOESM8_ESM.xlsx]

## Sheet: Fig1
Fig1.b
WT	HT	KO
0.801786	0.397614	0.005101
1.11073	0.319991	0.01347
1.08748	0.251999	0.008199
Fig1.d
WT	HT		WT	HT		WT	HT		WT	HT
125.959	26.5933		13.5802	10.5105		112.379	16.0828		19.653	8.77544
77.1772	36.7367		18.9856	8.07474		58.1915	28.662		23.7571	12.8796
60.5606	37.5375		13.647	9.84318		46.9136	27.6944		16.2829	12.5793
130.697	12.9463		20.0867	5.83917		110.611	7.10711		41.9753	7.37404
94.7948	16.5832		24.1241	7.97464		70.6707	8.60861		27.3941	8.80881
123.323	14.014		13.5135	9.30931		109.81	4.7047		21.388	6.77344
45.312	22.4892		12.1455	13.4468		33.1665	9.04238		7.77444	20.5539
34.4678	16.5832		8.94228	8.40841		25.5255	8.17484		5.10511	4.7047
61.3947	36.7367		18.7187	16.4831		42.676	20.2536		22.3891	23.9239
52.6527	21.5549		17.1838	10.2769		35.4688	11.2779		0	5.90591
	14.4811			12.0454			2.43577			3.33667
	48.6153			20.287			28.3283
Fig.1.e
WT	HT		WT	HT
62.9064	62.4532		40.3907	37.8437
42.2897	83.2528		-100	-10.1891
75.6923	93.4079		100	88.7616
89.4274	70.6252		35.9002	51.8982
100	100		100	-38.9808
61.3242	76.5384		-9.6593	-1.04527
71.6108	40.1787		51.457	61.0181
100	93.5992		52.6926	-23.6235
100	34.1135		-100	93.18
78.5025	75.3302		55.532	10.1634
96.8683	83.7373		81.9572	70.621
52.2405	95.1507		100	71.1759
100	26.0253		87.0218	51.8423
95.4582			-12.1299
43.0661			100
63.6306			-1.80455
74.8503			59.3297
Fig.1.f
	WT																																	HT
P3	63	2	38	87	91	203	26	1	190	97	29	141	144	66	172	160	88	37	154	46	89	8	118	159	134	91	330	20	223	190	115			5	29	20	10	37	24	4	45	80	95	24	88	144	74	19	4
P5	39	57	256	100	14	45	19	61	39	9	281	401	48	261	185	27	84	371	73	33	109	72	195	147	88	23	266	21	32	55	119			25	3	46	18	75	13	9	20	82	11	159	67	49	58	16	20
P7	211	175	238	172	342	339	43	228	37	214	38	316	101	76	229	124	146	330	337	312	294	139	299	281	126	128	285	14	274	141	183			33	64	76	155	119	2	7	25	195	209	91	275	53	50	61	93
P9	245	169	119	200	266	419	156	146	249	209	25	171	237	81	370	115	108	240	188	200	160	188	561	227	242	279	236	234	80	259	214			112	113	40	28	33	26	47	28	134	73	9	86	61	90	16	66
P11	63	174	238	49	221	3	265	124	79	318	89	29	130	108	341	129	25	212	213	162	275	140	327	187	89	195	56	167	181	87	245			66	134	11	11	211	7	31	78	163	11	77	25	141	34	114	51
Fig.1.g
WT	HT
68.9	265.333
88.3667	41.5
47.5667	12.4
107.133	329.267
133.267	154.4
67.3	120.433
54.8333	227.8
204.633	28.2667
185.433	37.8
144.6	57.2
13.1	182.467
128.5	15.4
1.06667	17.1667
72.9	19.1667
52.8333	350.167
23.1667	269.367
26.1333	204.633
139.1	279.867
18.5333	241.867
6.76667	123.2
28.2667	92.7333
46.6667	66.9
20.3667	260.967
	88.6667
	113.933
[truncated: 13 more columns]

## Sheet: Fig3
Fig3.a
frequency			amplitude
WT	HT		WT	HT
5.45833	0.491667		22.0943	20.3346
5.4	2.54167		18.1206	25.4478
4.89167	1.65833		28.4979	26.0375
3.40833	1.20833		27.5362	22.1956
1.45833	2.825		26.281	21.0945
5.78333	3.875		19.7121	24.5935
3.23333	3.825		21.2369	23.9176
2.95	1.15		20.549	21.3752
4.39167	1.66667		21.2529	20.0292
4.5	3.06667		33.6539	21.2564
2.7	3.93333		31.2828	29.9695
4.24167	3.69167		35.3044	19.2802
3.24167	1.63333		23.3436	21.4431
3.65	4.00833		22.3174	20.563
3.9	1.225		24.0261	20.2836
5.35	0.925		23.8036	21.4282
5.875	2.01667		22.9756	33.7975
6.83333	2.25		21.8096	19.2008
Fig3.b
frequency			amplitude
WT	HT		WT	HT
7.76667	7.325		36.6325	22.9946
6.29167	7.325		35.7621	40.7186
6.975	6.3		34.8733	19.3635
8.56667	3.40833		19.3991	22.8516
5.76667	3.275		28.4094	29.5725
4.91667	12.1333		35.2822	37.8336
14.125	14.3167		60.8024	38.0814
12.2917	12.3		48.3409	38.8603
12.9917	13.5		35.6274	27.873
8.44167	10.375		34.7158	29.6352
9.03333	13.425		34.6062	42.2741
10.6417	11.3417		27.4326	48.834
6.43333	14.3167		31.2749	30.1545
12.275	11.3583		40.3107	34.9054
9.525			30.2768
10.6667			32.0113
Fig3.d
WT	HT
302.07	235.7
306.64	226.55
316.94	229.98
Fig3.e
WT	HT
0.188	0.189
0.191	0.184
0.184	0.186
Fig3.f
WT	HT
0.013	0.013
0.014	0.015
0.015	0.015
Fig3.g
WT	HT
6.8	7.17
8.93	8.42
6.15	6
Fig3.h
frequency			amplitude
WT	HT		WT	HT
8.09167	1.51667		13.2285	10.6086
5.06667	4.30833		14.6251	13.8612
3.96667	1.975		13.5914	12.9963
3.90833	3.00833		13.5394	12.0324
3.4	3.825		11.6705	15.0055
6.36667	4.10833		13.6429	15.4921
3.21667	3.93333		14.3532	13.6226
3.4	3.96667		14.889	13.2589
3.91667	0.841667		13.0294	10.632
5.5	1.28333		14.7386	15.3616
3.375	3.525		14.5736	12.1554
3.9	3.93333		11.4031	16.2688
3.95	1.85833		13.6194	13.1634
	1.85833			13.1634
	3.31667			11.5913
	2.6			11.2986
	4.3			12.5186
	3.35833			14.0525
	2.4			11.9314
	1.70833			11.995
	2.55			11.8639
Fig3.i
frequency			amplitude
WT	HT		WT	HT
5.9172	3.7452		59.451	71.9978
5.9033	6.0314		63.8435	57.0127
3.8977	4.9586		57.5434	52.2334
6.0515	5.3076		49.2447	56.1622
4.674	7.026		47.7682	70.9582
5.4952	3.9017		51.6537	53.2567
5.3372	4.5353		53.2598	50.0641
5.8299	4.3219		48.0436	41.4533
4.9491	6.6301		39.3734	68.6633
2.6253	6.3882		69.0501	69.9808
3.5279	5.245		61.9015	52.3718
5.6667	4.9832		74.4439	59.0289
7.9469	5.3448		56.1009	63.956
7.4789	3.8375		53.9734	57.784
Fig3.j
	WT								HT
25	150.759	154.628	132.723	85.7133	75.3253	54.8393	82.9086	137.246	88.715	99.2531	68.509	113.996	117.067	103.32
50	182.084	83.1179	107.502	77.3809	72.1312	69.13	89.5772	105.221	103.102	95.6332	90.0509	113.737	76.6078	77.923
75	106.773	91.6849	126.068	73.1724	97.4009	75.3423	94.3872	91.1653	91.1514	74.8708	79.7925	116.893	80.4722	100.25
100	120.112	67.7241	107.222	108.195	89.6026	67.9251	66.554	70.9869	78.9652	102.957	62.2968	112.379	61.7297	94.8677
200	86.7248	34.4471	97.1514	83.0303	86.1097	56.6491	80.8524	57.9598	87.6069	86.5643	64.4075	100.966	68.8561	97.27
300	72.3173	80.2252	106.743	84.7672	94.6882	76.2782	59.6218	65.9739	81.3106	69.3612	77.9326	93.3056	59.8577	60.3948
Fig3.k
WT	HT
-58	-75
-78	-76
-71	-69
-80	-77
-83	-73
-82	-75
-87	-93
-80	-70
-70	-82
-83	-80
-70	-67
-74	-60
-63	-65
-68	-77
	-76
Fig3.l
WT	HT
-34	-25
-34	-26
-30	-25
-37	-29
-31	-24
-32	-26
-29	-48
-45	-37
-28	-40
-34	-34
-16	-11
-9	-17
-16	-28
	-35
	-31																																													B1
Fig3.m
	WT														HT
0	0	0	0	0	0	0	0	0	0	0	0	0	0	0	0	0	0	0	0	0	0	0	0	0	0	0	0	0	0
20	0	0	0	0	0	0	0	0	0	0	0	0	0	0	0	0	0	0	0	0	0	0	0	0	0	0	0	0	0
40	0	2	0	0	0	0	0	0	0	0	0	0	0	0	0	0	0	0	0	0	0	0	0	0	0	0	0	0	0
60	0	7	0	6	1	1	0	0	1	0	0	0	0	0	0	0	0	0	0	0	0	3	5	0	0	0	0	2	0
80	1	10	3	9	4	3	0	0	2	0	0	0	0	0	0	4	0	2	3	0	1	6	8	0	0	0	0	7	0
100	4	13	6	11	7	7	0	1	4	1	0	0	0	0	3	6	0	5	6	0	2	9	10	0	0	0	0	10	7
120	8	15	8	13	9	10	1	1	6	2	0	0	0	0	5	8	1	8	8	0	4	11	13	1	0	0	2	13	10
140	14	18	9	15	11	11	1	2	8	4	0	0	1	0	7	10	4	10	10	0	5	13	15	4	0	0	4	16	13
160	17	20	10	17	13	13	2	3	9	8	2	0	1	0	9	12	6	12	11	1	6	15	16	5	0	1	8	18	15
180	20	22	12	18	15	14	4	3	10	7	3	0	1	1	10	14	8	14	13	1	8	16	18	7	3	1	11	20	18
200	22	23	13	19	16	15	5	4	8	11	4	0	2	1	11	15	9	15	14	1	9	17	19	9	5	1	13	22	19												B1
Fig3.n
	WT														HT
0	0.852942	-0.36805	-0.08318	0.748021	-0.2263	0.089027	-0.08688	0.34937	-0.11974	-0.21979	0.028409	-0.00042	0.194196	-0.3401	-0.12104	-0.0054	0.852942	-0.13387	-0.08628	0.056736	0.122537	-0.18083	-0.04709	0.037703	0.140609	-0.20867	-0.02487	-0.00703	-0.18916
-10	-6.4593	-7.76618	-5.55026	-6.16349	-5.63379	-6.12814	-4.03709	-3.91695	-5.41324	-4.49732	-3.3158	-1.86473	-5.16461	-3.13746	-4.16463	-5.29536	-6.4593	-4.89392	-5.77143	-2.93803	-4.19898	-7.65666	-7.34827	-3.3848	-3.1208	-3.27695	-3.42716	-4.89824	-5.82486
-20	-12.3367	-13.8858	-10.6044	-11.3237	-10.5389	-11.0219	-7.77061	-7.22464	-9.62995	-8.76799	-6.34305	-3.56704	-9.50464	-6.35675	-8.27757	-9.22653	-12.3367	-9.65707	-10.8129	-5.71111	-8.38789	-13.6932	-13.6378	-6.7479	-6.09832	-6.20033	-6.37044	-9.22077	-10.8321

## Sheet: Fig4
Fig4.b
	WT														HT
VEH	35.2686	52.9196	45.679	57.5909	61.4281	49.1825	55.4888	61.1612	69.9032	50.317					36.4031	17.8178	29.2626	40.2736	30.297	17.8846	32.2322	26.3931	22.9229	18.7187	25.9593	10.7441
FLX	57.324	53.6536	36.3697	49.9833	47.047	52.0187	80.8809	58.0581	46.1795	41.041	71.8051	62.5626	63.9306	50.6173	35.9693	50.684	36.4698	29.6296	43.2766	44.7114	40.9409	37.671	38.6053	30.8308
Fig4.c
	WT																										HT
VEH	4.63797	18.3517	126.159	172.973	30.3637	60.5272	43.9773	63.5302	58.6253	154.254	54.3877	33.8338	6.00601														172.806	51.2179	79.6797	161.028	89.3894	87.0537	26.1929	107.207	121.622	85.7524	94.8949	107.141	113.213	75.2085	113.647	190.19	191.425	101.168
FLX	84.0841	51.2512	52.6193	117.751	88.9223	39.4394	88.9223	97.2306	23.4902	83.2499	37.5042	51.6516	62.5626	7.17384	103.837	14.4144	30.0634	52.2856	46.0461	46.2129	60.7274	23.9573	95.1285	69.2025	34.8348	124.925	46.1461	17.9179	13.4468	25.9927	31.7985	63.4635	83.3166	42.9763	20.9543	1.96863	65.5656	30.4638

## Sheet: Fig5
Fig5.b, frequency
	WT																				HT
Veh	6.1	3.43333	1.76667	7.63333	4.44167	3.075	4.025	2.65833	0.858333	4.24167	3.075	3.15	6.5	10.7083	8.54167	9.14167	6.85	6.75	5.7		6.525	5.93333	1.875	1.15833	0.958333	0.341667	7.70833	3	1.84167	0.975	2.08333	5.33333	1.19167	0.666667	1.9	0.833333
Flx	6.71667	3.95833	2.825	2.00833	6.5	9.15833	6.00833	8.49167	12.525	7.25	7.7	4.34167	4.38333	8.51667							5.03333	13.9167	11.5583	5.23333	7.76667	8.96667	4.36667	7.875	4.86667	5.86667	1.725	2.825	10.9917	4.65	4.70833	8.49167
Fig5.b, amplitude
	WT																				HT
Veh	13.0947	14.2364	12.2646	14.3881	13.2908	12.0891	16.1632	15.235	13.5361	12.0645	14.5363	13.5264	14.3908	15.2123	14.2249	14.0961	12.8562	11.2294	12.7041		12.805	12.3708	14.4162	14.3601	13.4429	12.7566	22.4526	15.8909	15.3829	13.4519	14.1192	13.045	18.6551	15.7125	13.1218	13.8392	12.0424
Flx	17.6947	14.6012	13.9902	11.9497	16.4298	18.6382	16.0833	14.2477	18.0501	14.371	15.5937	12.8979	16.4357	16.1452							18.6213	18.2437	16.2605	22.3846	15.8287	12.775	14.4817	13.8844	13.978	18.7998	13.3019	13.6968	14.2233	12.4865	11.1917	17.2705
Fig5.c
	WT VEH																	WT FLX											HT VEH																HT FLX
25	100	139.07	108.47	96.0439	105.126	105.983	128.825	109.516	148.305	97.9755	131.502	106.974	114.391	120.417	121.306	100	146.069	120.767	82.7601	91.3262	153.67	109.175	126.767	106.676	132.413	140.851	114.456	171.984	115.573	124.123	100	108.866	129.416	106.216	100	148.321	96.8607	107.129	100.743	111.704	95.9271	100	113.95	105.808	165.387	97.0519	125.061	130.677	165.134
50	83.4489	97.0243	142.128	100	126.597	100	78.4917	94.7632	93.4651	91.6809	118.073	107.712	95.9295	129.986	116.149	101.974	118.775	89.9475	78.6337	107.328	62.6779	88.6357	114.622	77.5854	91.6717	84.1821	80.7344	121.25	95.1416	96.1106	88.4376	76.8615	104.49	97.3946	98.6952	83.2969	113.365	96.9527	88.5999	96.5862	102.035	70.9841	91.2722	93.5524	114.106	110.209	100	106.087	89.5875
75	71.735	108.976	117.476	87.0995	106.99	81.8533	97.2658	71.104	77.1828	76.2954	98.5995	67.7932	77.4017	75.3683	88.7021	93.7303	100	82.3662	59.5977	70.7555	82.5906	81.2824	170.858	94.316	77.4134	86.1644	72.4727	82.2783	89.5614	84.8981	90.3274	95.2842	91.8953	89.468	70.8602	84.7373	130.49	72.1108	84.6042	84.6894	101.994	60.1248	78.8567	88.6781	73.1074	67.4248	92.4455	96.5238	91.6386
100	97.1686	85.0822	89.6762	98.173	108.528	78.2762	97.5713	91.4608	62.8846	77.5462	42.4376	87.5266	78.9042	69.9923	87.8486	84.8111	87.1775	83.8763	88.5837	82.2531	56.552	78.9201	111.074	81.1907	79.9637	83.1995	66.0469	71.9533	84.6879	88.9632	83.803	91.5319	64.0092	82.6557	66.1447	71.6817	88.3617	55.6883	74.4148	88.703	73.6361	64.2539	68.125	61.6365	73.6856	79.3088	95.0702	89.0673	85.6622
200	90.2711	77.3018	96.1109	80.8627	116.079	64.8886	80.313	55.707	62.3507	82.2503	36.0001	56.471	74.5325	58.4768	83.9796	75.3467	80.401	83.8896	78.273	57.224	63.54	71.2734	119.028	64.8944	74.5957	59.7329	59.6185	50.4935	83.7617	80.4642	82.7992	79.039	65.779	79.5785	64.832	54.7933	75.6649	57.6533	64.9975	87.6268	80.7633	60.109	67.1169	72.5833	89.4065	75.9871	113.833	81.8543	68.2122
300	81.7757	100	76.6793	91.295	108.052	66.6164	75.2747	72.2024	59.7792	77.9977	43.9334	50.3766	85.539	62.7516	67.9412	54.7738	74.4118	68.6672	73.4589	63.2571	52.2059	53.1591	81.9768	69.7618	80.2054	63.9947	70.8794	69.8373	84.7037	82.325	82.9247	82.8156	71.7839	85.6396	74.08	60.7448	75.1366	61.2278	65.9436	72.5692	79.5421	64.3486	76.1608	87.0132	91.4166	83.2905	91.7206	76.211	64.7484
Fig5.e
	WT					HT
Veh	327.24	339.82	338.68	346.69	348.98	243.71	231.13	236.85	233.41	228.84
Flx	351.27	355.84	336.39	336.39	350.12	343.26	336.39	338.68	344.4	355.84
Fig5.f
	WT					HT
Veh	0.201	0.231	0.203	0.215	0.195	0.194	0.208	0.209	0.214	0.211
Flx	0.208	0.197	0.206	0.203	0.211	0.212	0.214	0.199	0.205	0.217
Fig5.g
	WT					HT
Veh	17	15	15	18	20	19	17	15	16	17
Flx	16	15	17	19	19	18	17	18	16	19
Fig5.h
	WT					HT
Veh	12.74	16.18	9.59	15.59	14.86	12.4	15.58	9.14	9.51	15.71
Flx	12	11.93	16.94	10.36	13.15	11.82	11.64	9.79	12.4	12.96
[truncated: 7 more columns]

## Sheet: Fig7
Fig7.c
	WT			HT
VEH	0.924333	1.10614	0.969524	0.331607	0.583249	0.729511
FLX	1.01827	1.00733	0.872398	0.838069	0.893259	1.20098
	WT			HT
VEH	1.09729	1.07343	0.829286	0.57675	0.665909	0.680934
FLX	1.42551	1.23897	1.09381	0.854139	1.45866	1.30821
Fig7.d
	WT			HT
Veh	1.05665	0.94387	0.999479	0.822799	0.797903	1.05213
Flx	0.829103	1.15589	0.84138	0.657797	0.724613	1.10428
	WT			HT
Veh	0.758305	0.912749	1.32895	0.306019	0.395539	0.357206
Flx	0.975219	1.67745	1.02444	0.865039	0.987393	1.22676
Fig7.e
	WT			HT
Veh	1.11836	0.963455	0.918185	1.18825	1.3446	1.62825
Flx	0.81806	1.06216	1.13104	0.911594	1.00269	0.827197
	WT			HT
Veh	1.05788	0.944095	0.998024	1.27618	1.26322	1.37498
Flx	0.938458	1.03987	1.22571	0.933092	1.03419	0.986174

## Sheet: Fig8
Fig8.a
	WT						HT
VEH	49.4	51.2	59.4	47.4	54.8	55.1	63.2	50.2	53.5
FLX	42.7	51.1	45.9	60.2	57.3	49.4	52.3	52.4	60.5	58.1	49.4	53.3
Fig8.b
WT	HT
73.4	75.9
71	62.1333
88.3333	47.8
65.9667	156.867
71	65.1
37.5667	9.3667
83.5667	88.2333
110.467	107.6
81.7	37.7667
40.0333	68.6333
19.6333	71.5333
52.0333	94.9333
79.0667	66.7
30.1333
34.1333
Fig8.e
WT	cHT
101.867	74.5
67.7333	37.5667
36.5667	40.4667
93.2333	48.6667
22.9	40.0333
19.4667	38.9333
29.7667	30.6667
59.0667	53.8333
29.4333	42.3
65.6333
19.5667
62.7333
34.3
36.6
Fig8.f
WT	cHT
75.12	78.26
105.29	17.02
120.15	41.2
118.16	110.27
38.17	38.15
89.19	54.26
52.14	21.02
40.07	13.16
39.18	114.11
24.2	37.1
25.13	26.1

## Sheet: FigS1.
Fig S1.d
	WT																																HT
P3	1.9	1.84	2.34	2.02	1.96	1.94	1.97	2.35	2.29	2.29	2.48	1.81	2.08	1.9	2.06	2.01	1.9	1.89	2.39	1.97	2.56	2.27	2.01	1.97	1.79	2.11	1.72	2.15	1.69	1.97	1.68	1.82	1.72	2.06	1.91	1.76	2.36	1.4	1.84	1.56	1.81	2.01	2.18	2.05	1.88	2	1.51	2.52	2.43
P5	3.19	2.99	3.63	3.36	3.18	3.29	3.08	3.64	3.6	3.74	3.31	2.48	2.67	2.79	3.03	2.9	2.64	2.67	3.72	3.1	4.07	3.51	2.97	2.86	2.81	2.76	2.51	2.47	2.46	2.62	2.41	2.46	2.58	3.17	2.87	2.59	3.68	2.22	2.82	2.37	2.57	2.52	3.21	2.78	2.62	2.86	2.2	3.81	3.61
P7	4.15	3.96	4.92	4.59	4.32	4.61	4.39	5.34	5.07	5.45	4.76	3.51	3.44	3.88	3.97	4.05	3.62	3.62	5.06	4.11	5.41	4.59	4.14	3.69	3.37	3.82	3.21	3.59	3.17	3.51	3.09	3.17	3.88	4.31	3.84	3.56	4.67	3	4.15	3.42	3.3	3.39	4.41	3.69	3.61	3.97	2.94	5.02	4.62
P9	5.38	4.77	5.73	5.62	5.2	5.48	6.17	6.79	6.75	6.93	5.81	4.37	4.16	4.76	5.06	4.87	4.52	4.42	6.34	5.3	7.09	5.55	4.7	4.77	4.15	4.7	4.1	4.17	3.96	4.21	3.91	4.06	4.5	4.97	4.7	4.25	5.59	4.21	5.4	4.82	3.96	3.64	4.75	4.3	4.13	4.83	3.61	6.15	4.9
P11	6.34	5.97	6.57	6.43	6.01	6.68	8.1	8.48	8.55	8.81	7.02	5.5	4.91	6.12	6.17	5.8	5.62	5.3	7.58	6.3	8.2	6.91	5.63	5.35	4.62	5.4	4.71	4.85	4.64	5.02	4.85	4.57	5.33	5.31	5.46	4.95	5.98	5.3	6.41	6.17	4.47	3.81	5.33	4.7	4.57	5.32	4.02	6.15	6.03
P21	9.41	8.62	10.27	10.11	9.57	9.31	13.58	13.21	13.54	14.61	10.62	6.97	6.88	8.64	8.7	9.06	8.11	7.34	10.7	9.62	10.85	10.49	8.3	8.48	7.79	8.69	7.52	7.35	7.29	8.23	7.35	7.72	7.61	7.42	7.17	6.61	8.13	8.63	10.26	9.19	5.83	4.76	6.72	5.92	5.64	6.6	5.12	8.18	8.19
P49	19.2	17.7	20	24.2	19.3	22.7	27	20.2	26.7	29.8	19.8		16.3	23.5	23.3	18.4	22.8	21.2	20.11	18.7	26.8	24.3	18.2	21.9	18.06	21.8	18.04	18.1	21.2	17.5	16.5	16.5	16.82	19.2	20.7	15.8	15.8		15.4	17.9	15.4	17.5	16.3	19.3	16.5	16.7	13.5	21.5	20.3
[truncated: 12 more columns]

## Sheet: FigS2.
FigS2.b
Cortex		Hippocampus		Thalamus		Hypothalamus		Amygdala
WT	HT	WT	HT	WT	HT	WT	HT	WT	HT
0.110804	0.115761	0.166535	0.174778	0.347688	0.344932	0.106009	0.110624	0.040699	0.041093
0.104908	0.120301	0.160983	0.174198	0.343548	0.345633	0.125607	0.104599	0.040895	0.036536
0.112893	0.10276	0.201258	0.170406	0.332321	0.365826	0.072666	0.093218	0.038049	0.04158
0.105176	0.113768	0.180727	0.165169	0.348639	0.350648	0.092028	0.123785	0.037453	0.038309
FigS2.c
WT	HT
1.17908	1.36396
1.05457	1.23938
1.22395	1.31201
1.22888	1.08457
1.23827	1.28942
1.23516	1.01265
FigS2.d
	WT						HT
1	0.065996	0.116992	0.081879	0.026352	0.064755	0.051009	0.018057	0.134406	0.125903	0.088064	0.065517	0.074055	0.03829	0.010609
2	0.12837	0.12442	0.10266	0.119279	0.137835	0.1463	0.127024	0.160161	0.144995	0.146419	0.109852	0.109824	0.128271	0.104411
3	0.119115	0.130919	0.128013	0.136616	0.123034	0.152466	0.113325	0.192354	0.155831	0.164456	0.136453	0.137531	0.125718	0.110553
4	0.260765	0.128134	0.16916	0.170596	0.146161	0.17713	0.183686	0.155332	0.151703	0.183554	0.178325	0.163224	0.168475	0.165829
5	0.092555	0.114206	0.095179	0.115811	0.117484	0.092489	0.102117	0.081288	0.079979	0.085411	0.098522	0.102771	0.109126	0.108319
6	0.072435	0.103064	0.091022	0.080444	0.084181	0.086323	0.076588	0.069618	0.080495	0.062599	0.078325	0.075567	0.08679	0.087661
7	0.084105	0.091922	0.103491	0.086685	0.090194	0.100336	0.111457	0.076459	0.093911	0.09443	0.096552	0.094207	0.092534	0.110553
8	0.089738	0.068709	0.103491	0.115118	0.105458	0.099215	0.115193	0.072435	0.092363	0.087003	0.11133	0.108312	0.105935	0.139587
9	0.061569	0.065924	0.086451	0.089459	0.096207	0.067825	0.100872	0.04507	0.055212	0.06366	0.0867	0.096222	0.10083	0.115578
10	0.025352	0.05571	0.038653	0.059639	0.03469	0.026906	0.051681	0.012877	0.019608	0.024403	0.038424	0.038287	0.044033	0.046901
WT	HT
921.113	804.169
424.29	773.758
795.455	711.679
978.749	844.006
805.582	783.185
792.629	764.572
	667.949
	475.828
FigS2.e
	WT						HT
1	0.09097	0.076305	0.099062	0.026786	0.11138	0.032428	0.143801	0.194467	0.090259	0.137481	0.234508	0.081384	0.107629	0.170333
2	0.123989	0.185743	0.077164	0.0625	0.127119	0.16915	0.23374	0.271852	0.171582	0.201997	0.207776	0.144456	0.149864	0.225016
3	0.398922	0.340361	0.324296	0.094643	0.279661	0.324277	0.410569	0.352446	0.272565	0.337942	0.297691	0.34588	0.382834	0.348837
4	0.341644	0.373494	0.191867	0.294643	0.382567	0.397897	0.106199	0.088613	0.282395	0.249616	0.160389	0.337742	0.297003	0.245129
5	0.005391	0.002008	0.028154	0.257143	0.044794	0.011394	0.01626	0.017241	0.005362	0.008449	0.00729	0.009156	0.008174	0.001886
6	0.015499	0.008032	0.069864	0.008929	0.007264	0.014899	0.038618	0.040096	0.025022	0.023041	0.040097	0.019329	0.025886	0.001886
7	0.011456	0.009036	0.087591	0.025	0.030266	0.028922	0.024898	0.020449	0.080429	0.025346	0.032807	0.034588	0.013624	0.003143
8	0.007412	0.002008	0.075078	0.101786	0.009685	0.013146	0.023882	0.012029	0.04647	0.012289	0.013366	0.015259	0.010899	0.000629
9	0.000674	0.003012	0.042753	0.092857	0.006053	0.007888	0.001016	0.002807	0.024129	0.003072	0.006075	0.010173	0.004087	0.001257
10	0.004043	0	0.004171	0.035714	0.001211	0	0.001016	0	0.001787	0.000768	0	0.002035	0	0.001886
WT	HT
522.528	533.635
544.716	644.131
281.602	451.743
196.493	452.431
277.542	302.219
375.707	350.394
	296.542
	482.241
FigS2.f
	WT						HT
1	0	0	0	0	0	0.01039	0.022472	0.003125	0.019763	0.007576	0	0.003195	0.004202
2	0	0	0.271676	0	0	0	0	0	0	0	0	0	0.002101
3	0	0.017699	0	0	0	0	0	0.003125	0	0	0.002874	0	0.006303
4	0	0.017699	0.00578	0	0	0.002597	0.044944	0	0	0	0.005747	0	0.058824
5	0	0.020649	0	0	0	0	0.067416	0.003125	0	0	0	0.01278	0.035714
6	0.007326	0.014749	0.00289	0	0	0	0	0.015625	0	0.002525	0.002874	0	0.042017
7	0.120879	0.126844	0.141618	0.088235	0.059701	0.05974	0.11236	0.071875	0.067194	0.229798	0.063218	0.166134	0.151261
8	0.406593	0.377581	0.222543	0.239496	0.410448	0.316883	0.348315	0.3875	0.347826	0.414141	0.356322	0.361022	0.323529
9	0.322344	0.265487	0.268786	0.403361	0.313433	0.397403	0.303371	0.334375	0.434783	0.282828	0.390805	0.341853	0.243697
10	0.142857	0.159292	0.086705	0.268908	0.216418	0.212987	0.101124	0.18125	0.130435	0.063131	0.178161	0.115016	0.132353
WT	HT
147.935	44.4622
216.026	165.77
139.059	108.89
126.781	179.946
73.3536	182.193
170.087	134.082
	262.471

## Sheet: FigS3.
FigS3.b
	WT				HT
1.1	0.20357	0.0733266	0.0984096	0.104665	0.260152	0.206235	0.249564	0.101026
0.86	0.283064	0.0431782	0.169178	0.164423	0.193653	0.19567	0.267918	0.303211
0.5	0.200298	0.0407065	0.241625	0.290626	0.16753	0.193134	0.235588	0.373667
0.14	0.280696	0.0446886	0.208745	0.249965	0.172664	0.26685	0.177933	0.705513
-0.1	0.472496	0.187065	0.428806	0.560579	0.843444	0.866671	0.467954	1.01274
-0.22	0.381433	0.380159	0.607062	0.6597	0.919908	0.851408	0.69156	1.12283
-0.46	0.733342	0.427372	0.695936	0.752592	0.849214	0.861722	0.901017	0.927056
-0.94	0.510235	0.125451	0.444903	0.607546	0.947834	0.770242	0.465622	0.442029
-1.22	0.174933	0.0191784	0.194988	0.376906	0.561573	0.0842788	0.131065	0.45688
-1.46	0.145412	0	0.175967	0.0642078	0.22606	0.115396	0.0964465	0.111505
-1.7	0.0670635	0	0.0565537	0.0479333	0.169776	0.0924007	0.0556637	0.171929
-1.94	0.330074	0	0.147487	0.013579	0.0272444	0	0.0629135	0.0920727
-2.18	0.413397	0	0.584889	0.101283	0.294239	0.606897	0	0.11566
FigS3.c
	WT				HT
-0.1	0.198787	0	0	0	0.202663	0.211161	0.093306	0.0705803
-0.22	0.193488	0.100902	0.097901	0.0692427	0.270377	0.190421	0.194091	0.440654
-0.46	0.0551322	0.110893	0.206024	0.299602	0.175428	0.181791	0.326043	0.274461
-0.94	0.499127	0.350369	0.217315	0.635822	0.502016	0.331981	0.588634	0.208135
-1.22	0.253126	0.183591	0.280378	0.219375	0.309901	0.164903	0.177371	0.207909
-1.46	0.278819	0.155747	0.290346	0.2861	0.241243	0.0879126	0.204687	0.255636
-1.7	0.323137	0.225864	0.252712	0.329659	0.274891	0.135047	0.206329	0.218205
-1.94	0.411772	0.261009	0.380237	0.344866	0.230245	0.162973	0.254156	0.347734
-2.18	0.590559	0.270225	0.478571	0.678034	0.403215	0.273274	0.248338	0.512749
FigS3.d
	WT				HT
1.1	18.836	19.0637	18.1829	19.2896	19.2451	18.9932	20.9804	18.337
0.86	21.9194	20.0838	21.41	20.1069	18.6628	19.3422	20.1619	19.0445
0.5	22.8305	21.4016	21.6293	24.0308	20.6174	21.9888	22.8402	22.765
0.14	22.9875	22.635	23.6951	23.0272	22.7651	21.3794	22.1552	23.997
-0.1	23.0626	24.0362	24.5178	24.6072	23.2474	23.8395	23.8572	24.9912
-0.22	25.011	25.2672	24.5834	25.5731	24.9393	24.6052	24.3113	24.9923
-0.46	24.9851	23.736	25.9797	26.2973	24.2124	24.2574	25.0839	25.5363
-0.94	25.1116	25.2491	26.4338	27.4626	27.3568	25.181	25.6976	28.5882
-1.22	26.2256	25.9377	27.168	27.4592	26.6545	25.1084	26.4673	26.9982
-1.46	26.8223	26.4418	27.5185	29.0249	28.1348	26.5661	27.4071	28.32
-1.7	26.948	26.5453	27.5383	28.5182	28.5165	27.2415	29.6342	28.698
-1.94	27.0583	26.8971	27.8335	29.5426	28.504	28.9499	27.1975	27.7421
-2.18	29.2772	26.3101	27.3915	29.4723	28.958	26.459	29.1815	28.9038
FigS3.e
	WT				HT
1.1	0.967399	0.866785	0.882609	1.25407	0.701149	0.94613	0.78289	1.089
0.86	0.726013	0.834714	0.933543	1.18526	0.841379	0.771526	0.819322	0.903786
0.5	0.819841	0.733408	0.812985	0.873531	0.727982	0.765304	0.794483	0.830068
0.14	0.789082	0.778768	0.787378	1.00083	0.788698	0.792339	0.820634	0.767142
-0.1	0.65493	0.677104	0.826412	0.664582	0.706713	0.614083	0.591469	0.832059
-0.22	0.356004	0.807228	0.751244	0.846933	0.646182	0.633849	0.598869	0.846617
-0.46	0.793313	0.67021	1.03963	1.10221	0.641836	0.620303	0.891771	1.11996
-0.94	0.723966	0.897829	1.02646	1.07561	0.872362	0.45837	0.778084	0.975526
-1.22	0.869035	0.888438	0.94791	1.01186	0.670711	0.739814	0.936783	0.781219
-1.46	0.700516	0.744294	1.00187	0.923626	0.72105	0.505553	0.598358	1.09362
-1.7	0.981868	0.947677	1.08413	0.965024	0.752373	0.636837	1.13461	0.721068
-1.94	1.0884	1.16259	1.34185	1.08868	0.820754	0.595467	0.984965	0.753382
-2.18	1.27462	0.9931	1.07709	1.21763	0.483616	0.630159	0.818503	0.928287
FigS3.h
Apical
	WT														HT
0	0	1	1	1	1	1	1	1	2	1	1	1	1		1	2	1	1	1	1	1	1	1	1	1	1	1
100	3	3	1	1	2	1	1	1	6	2	1	5	2		1	4	1	1	2	1	1	1	1	1	1	1	1
200	5	2	4	4	4	11	1	3	13	4	7	11	6		2	7	1	4	5	4	1	1	4	4	4	2	1
300	3	7	7	8	6	11	2	6	17	6	7	11	9		4	13	6	8	7	9	6	2	4	6	6	3	5
400	6	4	7	12	6	10	2	7	15	7	9	11	11		6	12	6	6	5	10	7	3	3	3	4	5	3
500	1	2	6	10	4	8	2	6	12	5	8	8	11		6	7	9	6	5	17	7	2	1	1	3	7	2
600	2	4	4	8	6	3	4	8	8	6	2	7	5		4	7	6	7	5	12	4	2	2	1	3	3	2
700	2	4	1	8	4	1	4	5	1	4	0	4	2		1	5	4	2	7	6	2	2	2	0	4	2	1
800	2	1	1	3	2	0	3	3	1	2	0	1	1		1	3	5	2	7	2	1	0	1	0	1	1	0
900	0	0	0	2	2	0	2	0	0	0	0	1	1		0	2	4	1	3	1	1	0	0	0	0	1	0
1000	0	0	0	0	3	0	1	0	0	0	0	0	1		0	1	2	1	1	0	0	0	0	0	0	1	0
1100	0	0	0	0	0	0	0	0	0	0	0	0	1		0	1	3	2	2	0	0	0	0	0	0	0	0
1200	0	0	0	0	0	0	0	0	0	0	0	0	0		0	1	4	3	3	0	0	0	0	0	0	0	0
1300	0	0	0	0	0	0	0	0	0	0	0	0	0		0	0	5	2	6	0	0	0	0	0	0	0	0
1400	0	0	0	0	0	0	0	0	0	0	0	0	0		0	0	5	1	3	0	0	0	0	0	0	0	0
1500	0	0	0	0	0	0	0	0	0	0	0	0	0		0	0	4	0	1	0	0	0	0	0	0	0	0
1600	0	0	0	0	0	0	0	0	0	0	0	0	0		0	0	1	0	1	0	0	0	0	0	0	0	0
Basal
	WT														HT
0	5	2	3	4	5	1	2	5	4	3	1	1	1		2	3	2	1	3	1	4	1	2	3	2	3	2
100	7	6	9	6	12	10	9	11	7	6	3	3	6		7	6	6	11	9	9	4	10	5	5	9	7	8
200	9	8	10	10	8	15	7	12	9	6	6	6	10		10	10	10	15	14	9	9	11	7	8	5	7	5
300	3	3	4	6	6	14	5	11	7	4	6	9	10		7	10	10	10	10	11	10	9	5	7	3	5	4
400	0	1	0	4	4	11	4	8	5	3	5	6	8		6	7	5	8	7	8	5	4	1	3	0	2	1
500	0	0	0	1	0	2	2	4	2	2	4	4	4		2	1	0	1	2	0	1	1	0	1	0	1	1
600	0	0	0	0	0	1	0	1	1	0	3	3	0		0	0	0	1	0	0	0	0	0	0	0	0	0
700	0	0	0	0	0	1	0	0	0	0	1	0	0		0	0	0	0	0	0	0	0	0	0	0	0	0
800	0	0	0	0	0	0	0	0	0	0	0	0	0		0	0	0	0	0	0	0	0	0	0	0	0	0
900	0	0	0	0	0	0	0	0	0	0	0	0	0		0	0	0	0	0	0	0	0	0	0	0	0	0
1000	0	0	0	0	0	0	0	0	0	0	0	0	0		0	0	0	0	0	0	0	0	0	0	0	0	0
1100	0	0	0	0	0	0	0	0	0	0	0	0	0		0	0	0	0	0	0	0	0	0	0	0	0	0
1200	0	0	0	0	0	0	0	0	0	0	0	0	0		0	0	0	0	0	0	0	0	0	0	0	0	0
1300	0	0	0	0	0	0	0	0	0	0	0	0	0		0	0	0	0	0	0	0	0	0	0	0	0	0
1400	0	0	0	0	0	0	0	0	0	0	0	0	0		0	0	0	0	0	0	0	0	0	0	0	0	0
1500	0	0	0	0	0	0	0	0	0	0	0	0	0		0	0	0	0	0	0	0	0	0	0	0	0	0
1600	0	0	0	0	0	0	0	0	0	0	0	0	0		0	0	0	0	0	0	0	0	0	0	0	0	0
Total
	WT														HT
0	5	3	2	5	6	2	3	6	6	4	2	2	2		3	5	3	2	4	2	5	2	3	4	3	1	3
100	10	9	11	7	14	11	10	12	13	8	4	8	8		8	10	7	12	11	10	5	11	6	6	10	2	9
200	14	10	15	14	12	26	8	15	22	10	13	17	16		12	17	11	19	19	13	10	12	11	12	9	2	6
300	6	10	11	14	12	25	7	17	24	10	13	20	19		11	23	16	18	17	20	16	11	9	13	9	2	9
400	6	5	7	16	10	21	6	15	20	10	14	17	19		12	19	11	14	12	18	12	7	4	6	4	3	4
500	1	2	6	11	4	10	4	10	14	7	12	12	15		8	8	9	7	7	17	8	3	1	2	3	7	3
600	2	4	4	8	6	4	4	9	9	6	5	10	5		4	7	6	8	5	12	4	2	2	0	3	7	2
700	2	4	1	8	4	2	4	5	0	4	0	4	2		0	5	4	2	7	6	2	2	2	0	4	8	0
800	2	1	1	3	2	0	3	3	0	2	0	0	1		0	3	5	2	7	2	0	0	0	0	0	5	0
900	0	1	1	2	2	0	2	0	0	0	0	0	1		0	2	4	0	3	0	0	0	0	0	0	2	0
1000	0	1	1	0	3	0	0	0	0	0	0	0	1		0	0	2	1	1	0	0	0	0	0	0	2	0
1100	0	1	1	0	0	0	0	0	0	0	0	0	1		0	0	3	2	2	0	0	0	0	0	0	0	0
1200	0	1	1	0	0	0	0	0	0	0	0	0	0		0	0	4	3	3	0	0	0	0	0	0	0	0
1300	0	1	1	0	0	0	0	0	0	0	0	0	0		0	0	5	2	6	0	0	0	0	0	0	0	0
1400	0	1	1	0	0	0	0	0	0	0	0	0	0		0	0	5	0	3	0	0	0	0	0	0	0	0
1500	0	1	1	0	0	0	0	0	0	0	0	0	0		0	0	4	0	0	0	0	0	0	0	0	0	0
1600	0	1	1	0	0	0	0	0	0	0	0	0	0		0	0	0	0	0	0	0	0	0	0	0	0	0

## Sheet: FigS4.
FigS4.a
	WT																										HT
10	2253.72	1814.9	1846.35	1997.2	2335.44	1661.78	2400.97	1846.6	1857.74	2001.56	2090.22	2034.17	1574.15	2057.29	2049.12	1982.71	2935.53	2180.55	1685.82	1836.41	2647.09	2066.01	2123.76	1916	2378.27	1658.51	2056.87	2755.92	2338.5	2195.12	1671.46	1837.1	4107.76	2114.59	2432.93	2145.21	1883.29	2573.27	1968.79	1382.48	1813.36	1969.26	1853.12	1581.5	1411.15	2252.18	1849.02	1726.2	1370.29
20	1904.44	1672.67	1625.74	1465.59	1642.1	1284.13	2073.51	1059.14	1709.61	1288.34	1630.63	1428.61	1132.9	2046.52	1741.14	1807.91	1927.09	2508.64	1456.53	1479.36	2669.27	1726.5	1466.03	1401.41	2074.77	1034.63	1681.72	1756.06	1718.8	1638.9	1099.98	1589.33	1876.53	1405.35	1375.81	1410.52	1268.38	2268.76	1513.86	1161.87	1472.19	1538.93	1391.09	1043.16	1038.86	1652.72	1484.84	1488.88	1163.13
30	1069.04	1799.16	1176.75	938.462	1442.36	1366.01	1476.42	684.586	1803.21	854.423	1541.47	1408.14	1015.04	1954.68	1563.89	1849.25	1669.82	2112.71	1319.78	1530.87	2363.25	1757.35	1379.45	1303.55	1694	1090.47	1741.27	1591.23	1349.55	1518.34	767.369	1483.03	1381.74	1530.69	1006.32	1257.61	1382.73	1843.85	1307.08	840.798	1073.29	1504.58	1331.24	578.317	564.955	1178.7	1439	1508.21	1116.02
40	1107.1	1114.76	1039.85	675.4	1100.86	1279.3	1734.92	928.098	1690.52	1240.37	1569.26	1059.31	876.644	1496.83	1226.33	1952.37	2363.96	1938.01	1052.56	1431.05	2593.09	1424.69	1217.97	1496.37	1570.01	891.848	1270.9	1345.18	1348.2	1347.01	1042.59	1441.51	127.181	867.866	864.022	1050.79	1421.32	1318.14	903.524	586.542	847.856	1320.16	854.335	581.273	567.633	1145.76	1145.08	1264.03	883.404
50	692.396	1359.71	543.225	614.405	930.055	968.15	935.164	656.465	1536.14	810.548	965.11	675.685	728.503	1354.99	1052.55	1925.32	1899.28	1045.34	1213.63	1245.3	2702.6	1345.22	789.005	1247.51	1050.71	1003.62	1077.99	1174.46	1035.21	1262.21	506.003	1383.05	797.198	790.478	862.735	866.601	1488.07	1568.01	775.922	1209.2	1053.8	939.842	655.924	1245.79	928.265	853.881	1342.84	2085.52	607.75
60	684.789	1013.62	860.307	290.872	767.48	621.229	1434.59	681.217	1402.79	598.384	1899.03	1243.18	1002.78	1596.57	740.042	1935.19	1503.71	1296.67	971.441	1279.76	2300.19	1310.91	1165.92	1290.28	1570.59	766.102	1170.6	1410.93	1154.94	810.678	659.681	1394.15	620.651	362.432	847.669	1058.75	1239.83	1514.54	670.433	1311.57	1014.52	750.829	169.401	210.487	729.629	722.316	1367.3	1340.17	838.506
WT	HT
7711.5	8999.39
8774.83	10033.8
7092.25	8945.22
5981.94	8772.29
8218.34	5747.1
7180.63	9128.26
10055.6	8911.07
5856.12	7071.42
10000.1	7389.55
6793.64	7789.59
9695.73	8683.92
7849.18	11086.7
6330.05	7139.62
10506.9	6492.54
8373.08	7275.04
11452.8	8023.62
12299.4	6255.12
11082	5240.53
7699.84	5240.51
8802.8	7805.58
15275.5	8628.26
9630.7	9413.03
8142.18	5979.13
8655.22	8582.77
10338.6	9433.31
6445.24	8730.75
	10546
WT	HT
257.986	277.338
244.139	320.747
93.9587	212.041
103.335	615.169
133.631	51.6839
48.314	931.779
306.9	19.6859
25.8586	424.349
177.14	269.631
289.183	333.66
98.363	313.173
59.9921	1025.7
97.9959	127.425
467.758	108.106
150.814	147.544
468.125	180.243
168.865	144.375
457.181	173.17
177.107	109.607
138.002	336.463
712.931	846.462
118.883	425.15
255.684	153.884
284.479	368.194
886.234	221.517
272.734	427.185
	445.303
FigS4.b
	WT													HT
10	4823.54	3812.48	4301.04	4452.76	4424.29	4532.38	3961.52	4964.46	4900.49	5507.71	5692.92	4965.1	5330.67	3033.67	4506.24	2401.71	5170.58	4883.76	5581.38	3600.07	4373.86	5428.79	5955.51	4069.96
20	4434.43	3125.54	2961.66	3327.61	3842.35	3787.91	3113.6	4385.75	3898.96	4784.22	5721.39	3822.95	4220.55	1898.55	3462.27	3300.41	4474.5	4157.15	4126.04	3280.69	3098.9	4269.19	5513.21	2617.43
30	3672.72	2573.3	2787.36	3309.33	3525.18	3717.8	3176.09	3984.09	2835.08	4193.17	4680.25	3693.41	4295.49	2033.08	3711.1	3125.25	4554.24	3490.76	4454.6	3087.17	2922.26	3876.39	3702.58	2525.44
40	3244.96	2632.83	1810.99	2913.68	3175.69	3641.62	3014.62	2511.99	3590.77	4449.85	5171.9	3424.86	3888	1794.12	3415.11	2401.97	3459.73	3059.61	3358.02	2668.75	2879.39	3494.68	3927.39	1963.94
50	3187.02	2244.34	1353.95	2406.63	2763.72	3134.5	2518.67	2668.16	3048.28	4039.23	3624.59	3259.96	3480	1874.46	3562.48	2189.79	3480.11	3035.16	2655.02	2638.73	2338.31	3555.23	3372.98	2045.67
60	2905.54	2181.24	2207.86	2451.18	2418.26	3512.88	2153.31	2458.88	3046.7	3656.27	2828.56	2919.33	3447.88	1640.16	3093.88	1896.1	2756.68	2810.73	2561.71	2694.02	2303.78	2865.78	2678.35	2096.91
WT	HT
22268.5	12274.1
16569.9	21751.3
15422.9	15315.4
18861.4	23896.1
20149.5	21437.3
22327.2	22736.8
17938	17969.5
20973.4	17916.5
21320.4	23490.4
26630.5	25150.2
27719.7	15319.4
22085.7
24662.9
WT	HT
387.112	85.8507
245.44	193.79
198.428	425.784
410.268	156.286
218.28	218.647
647.033	257.986
248.276	120.151
267.428	343.636
246.008	313.74
406.465	391.683
382.708	249.711
496.219
263.191
FigS4.c
	WT																HT
Opened	27.1933	28.3611	11.1776	19.1187	12.8125	20.7537	4.53778	26.7261	17.3837	16.4494	18.8851	0	0.66732	10.844	13.4132	9.14229	0	54.1863	17.7507	24.0236	32.9656	11.4112	29.6958	3.06967	16.6163	0
Closed	415.641	380.539	396.222	395.787	394.72	381.74	424.816	348.208	432.991	416.108	431.389	453.611	449.239	430.488	428.219	440.565	471.962	351.511	411.036	425.55	428.219	437.394	394.553	444.902	449.24	474.731
FigS4.d
WT	HT
53.3189	29.8626
111.242	13.5132
33.9332	145.542
100.365	10.577
55.4543	51.1834
48.8145	43.6427
14.2473	51.417
84.049	13.313
83.782	27.1266
132.997	25.6918
72.5711	2.63591
42.3748	32.7654
	84.3826
	119.517
FigS4.e
	WT												HT
Familiar	6.00588	2.46908	25.158	28.0942	18.3513	29.0618	22.0883	25.7919	36.4023	49.9155	22.5554	20.3533	6.90676	8.1413	2.20216	36.6025	9.34248	20.9538	13.9804	5.57212	3.83709
Novel	8.30813	9.10892	58.4239	50.7497	47.5132	40.9067	22.3552	41.8076	82.4808	66.1981	39.1383	16.6496	4.53778	14.681	15.5819	35.9018	23.2227	17.317	35.2345	7.77428	14.948
WT	HT
0.580419	0.396502
0.786744	0.643274
0.699002	0.876172
0.643673	0.495168
0.721378	0.713114
0.584645	0.452486
0.503003	0.715932
0.61846	0.5825
0.693798	0.795737
0.570115
0.634397
0.449954
[truncated: 4 more columns]

[truncated: 6 more sheets: FigS8., FigS10., FigS11., FigS13., FigS14., Western blot data]
